# Supplementary material for: Deciphering splicing heterogeneity at single-cell resolution by SCSES
Source: Nat Commun. 2025 Oct 27;16:9459. doi: 10.1038/s41467-025-64517-5 (PMC12559242; doi:10.1038/s41467-025-64517-5)
Supplement: Supplementary file 3 — Supplementary Data 1 [file 41467_2025_64517_MOESM3_ESM.xlsx]

## Sheet: Sheet1
Supplementary Data 1: Brief summary of AS quantification algorithms.
Algorithm	Event Type	Basic Idea	Limitation	Reference
Expedition	SE, MXE	1. Merge valid junction reads, create AS annotation	Only focus on high coverage events while events with low coverage may be inaccurate	Song Y, et al.
		2. Remove junction with non-canonical splice sites
		3. PSI calculation based on inclusion/exclusion read counts
BRIE	SE	Inferring the posterior of PSI from event sequence features and observed junction read counts by Bayesian regression and mixture model	Limited information from event sequence features	Huang Y, et al.
BRIE2	SE	BRIE2 employs a Bayesian hierarchical model to predict PSI by incorporating cell-type/state features.	Mode 2-quant: imputation using all-cell aggregation; Mode 2-diff: prior cell features dependent, which may be unknown before analysis	Huang Y, et al.
Psix	SE	Evaluate the PSI by incorporating both the observed PSI and information derived from similar cells with probabilistic model	Restricted to gene expression-based cell similarity, ignoring splicing heterogeneity.	Najar C F B A, et al.
SCASL	-	Impute the dropout junctions with similar cells	Only focus on the imputation of missing values while overlooking uncertainty in low-coverage events	Xiang X, et al.
SCSES	SE, MXE, A3SS, A5SS, RI	1. Merge all cell reads to create a pseudo-bulk sample		-
		2. Use rMATS, MAJIQ and IRFinder to identify AS events from pseudo-bulk sample
		3. Impute PSI or junction read counts with similar cell or similar events according to event-cell pair scenario
