# Supplementary material for: Deciphering splicing heterogeneity at single-cell resolution by SCSES
Source: Nat Commun. 2025 Oct 27;16:9459. doi: 10.1038/s41467-025-64517-5 (PMC12559242; doi:10.1038/s41467-025-64517-5)
Supplement: Supplementary file 4 — Supplementary Data 2 [file 41467_2025_64517_MOESM4_ESM.xlsx]

## Sheet: Sheet1
Supplementary Data 2: Event counts used for different comparison and different cells in cell line dataset
Cell type	Cell ID	BRIE	Outrigger	Psix	rMats	SCASL
HCT116	SRR11826274	1093	2452	917	17297	17297
HCT116	SRR11826275	1070	2396	894	16917	16917
HCT116	SRR11826276	1101	2445	920	17294	17294
HCT116	SRR11826277	1082	2412	903	17121	17121
HCT116	SRR11826278	1127	2496	939	17693	17693
HCT116	SRR11826279	1098	2442	913	17319	17319
HCT116	SRR11826280	1102	2448	924	17435	17435
HCT116	SRR11826281	1137	2509	946	17675	17675
HCT116	SRR11826282	1114	2469	933	17490	17490
HCT116	SRR11826283	1092	2415	908	17129	17129
HCT116	SRR11826284	1025	2312	855	16494	16494
HCT116	SRR11826285	1131	2499	943	17647	17647
HepG2	SRR11826359	1075	2355	888	16811	16811
HepG2	SRR11826360	1085	2384	895	16975	16975
HepG2	SRR11826361	1074	2372	885	16920	16920
HepG2	SRR11826362	1001	2255	824	16039	16039
HepG2	SRR11826363	1084	2362	884	16864	16864
HepG2	SRR11826364	1077	2371	887	16938	16938
HepG2	SRR11826365	1036	2285	850	16296	16296
HepG2	SRR11826366	1080	2379	890	16921	16921
HepG2	SRR11826367	1084	2387	896	17004	17004
HepG2	SRR11826368	1082	2384	891	16985	16985
HepG2	SRR11826369	1069	2361	886	16859	16859
HepG2	SRR11826370	935	2113	786	15035	15035
HepG2	SRR11826371	1059	2353	879	16775	16775
HepG2	SRR11826372	1016	2260	843	16244	16244
HepG2	SRR11826373	1079	2370	888	16944	16944
HepG2	SRR11826374	1064	2358	879	16845	16845
HepG2	SRR11826375	1066	2353	883	16772	16772
HepG2	SRR11826376	952	2157	798	15378	15378
HepG2	SRR11826377	1044	2308	861	16415	16415
HepG2	SRR11826378	1025	2285	852	16302	16302
HepG2	SRR11826379	1072	2368	886	16899	16899
HepG2	SRR11826380	1003	2250	836	15994	15994
HepG2	SRR11826381	1056	2337	866	16637	16637
HepG2	SRR11826394	1001	2227	830	15875	15875
HepG2	SRR11826395	1083	2376	893	16937	16937
HepG2	SRR11826396	1022	2281	849	16279	16279
HepG2	SRR11826397	1080	2384	893	16979	16979
HepG2	SRR11826398	1081	2370	889	16957	16957
HepG2	SRR11826399	1073	2363	879	16859	16859
HepG2	SRR11826400	1050	2328	863	16564	16564
HepG2	SRR11826401	1043	2317	870	16554	16554
HepG2	SRR11826402	984	2200	821	15685	15685
HepG2	SRR11826403	1021	2265	840	16215	16215
HepG2	SRR11826404	1039	2304	858	16412	16412
HepG2	SRR11826405	1069	2344	877	16746	16746
HepG2	SRR11826406	1089	2391	897	17019	17019
HepG2	SRR11826407	986	2168	794	15640	15640
HepG2	SRR11826408	1040	2326	867	16524	16524
HepG2	SRR11826409	1085	2388	894	16984	16984
HepG2	SRR11826410	1081	2375	885	16908	16908
HepG2	SRR11826411	1082	2360	881	16813	16813
HepG2	SRR11826412	1078	2374	889	16962	16962
HepG2	SRR11826413	1078	2379	890	16960	16960
HepG2	SRR11826414	1073	2363	887	16866	16866
HepG2	SRR11826415	1039	2323	869	16570	16570
HepG2	SRR11826416	1060	2323	875	16625	16625
HepG2	SRR11826417	1066	2353	883	16821	16821
HepG2	SRR11826419	976	2206	813	15560	15560
HepG2	SRR11826420	1074	2364	882	16803	16803
HepG2	SRR11826421	1056	2331	869	16471	16471
HepG2	SRR11826422	891	2010	726	14407	14407
HepG2	SRR11826423	896	2017	726	14312	14312
HepG2	SRR11826424	958	2143	787	15021	15021
HepG2	SRR11826425	588	1483	529	10070	10070
HepG2	SRR11826426	488	1220	423	8562	8562
HepG2	SRR11826427	1049	2324	869	16515	16515
HepG2	SRR11826428	970	2187	797	15398	15398
HepG2	SRR11826429	1067	2349	882	16777	16777
HepG2	SRR11826430	707	1603	578	11262	11262
HepG2	SRR11826431	640	1506	536	10515	10515
HepG2	SRR11826432	705	1614	572	11486	11486
HepG2	SRR11826433	1043	2308	857	16358	16358
HepG2	SRR11826434	697	1658	591	11617	11617
HepG2	SRR11826435	762	1760	636	12507	12507
HepG2	SRR11826436	826	1933	689	13555	13555
HepG2	SRR11826437	769	1830	667	12941	12941
HepG2	SRR11826438	1052	2327	869	16599	16599
HepG2	SRR11826439	1050	2329	863	16534	16534
HCT116	SRR11826440	1080	2426	915	17121	17121
HCT116	SRR11826441	1122	2493	944	17576	17576
HCT116	SRR11826442	1127	2491	937	17652	17652
HCT116	SRR11826443	1081	2406	895	17093	17093
HCT116	SRR11826444	1133	2502	945	17713	17713
HCT116	SRR11826445	1112	2493	934	17596	17596
HCT116	SRR11826446	1126	2479	941	17635	17635
HCT116	SRR11826447	1105	2453	927	17411	17411
HCT116	SRR11826448	1136	2510	948	17764	17764
HCT116	SRR11826449	1116	2482	935	17456	17456
HCT116	SRR11826450	1130	2495	939	17655	17655
HCT116	SRR11826451	1039	2312	846	16443	16443
HCT116	SRR11826452	1100	2468	935	17442	17442
HCT116	SRR11826453	1129	2491	942	17690	17690
HCT116	SRR11826454	1101	2457	915	17298	17298
HCT116	SRR11826455	1121	2474	937	17570	17570
HCT116	SRR11826456	1106	2455	926	17377	17377
HCT116	SRR11826457	1098	2458	927	17369	17369
HCT116	SRR11826458	1098	2449	916	17253	17253
HCT116	SRR11826459	1119	2477	925	17539	17539
HCT116	SRR11826460	1095	2458	926	17347	17347
HCT116	SRR11826461	1082	2406	910	17105	17105
HCT116	SRR11826462	1097	2439	918	17263	17263
HCT116	SRR11826463	1114	2471	930	17441	17441
HCT116	SRR11826464	1030	2311	871	16475	16475
HCT116	SRR11826465	1051	2377	882	16722	16722
HCT116	SRR11826466	1110	2434	923	17338	17338
HCT116	SRR11826467	1136	2509	943	17653	17653
HCT116	SRR11826468	1132	2510	948	17729	17729
HCT116	SRR11826469	1137	2494	944	17660	17660
HCT116	SRR11826470	1115	2477	928	17511	17511
HCT116	SRR11826471	1101	2451	923	17378	17378
HCT116	SRR11826472	1135	2511	946	17712	17712
HCT116	SRR11826473	1125	2490	941	17592	17592
HCT116	SRR11826474	1096	2449	920	17278	17278
HCT116	SRR11826475	1079	2428	903	17110	17110
HCT116	SRR11826476	1042	2328	884	16636	16636
HCT116	SRR11826477	1133	2501	943	17708	17708
HCT116	SRR11826478	1116	2493	935	17544	17544
HCT116	SRR11826479	1126	2498	939	17579	17579
HCT116	SRR11826480	1094	2439	914	17291	17291
HCT116	SRR11826481	1138	2515	947	17754	17754
HCT116	SRR11826482	1127	2498	938	17609	17609
HCT116	SRR11826483	1102	2465	925	17399	17399
HCT116	SRR11826484	1045	2340	874	16475	16475
HCT116	SRR11826485	1119	2484	932	17516	17516
HCT116	SRR11826486	1092	2443	913	17214	17214
HCT116	SRR11826487	1044	2357	879	16726	16726
HCT116	SRR11826488	1127	2497	940	17608	17608
HCT116	SRR11826489	1025	2288	851	16258	16258
HCT116	SRR11826490	1110	2455	922	17357	17357
HCT116	SRR11826491	1079	2398	898	16909	16909
HCT116	SRR11826492	1124	2480	933	17566	17566
HCT116	SRR11826493	1102	2468	921	17331	17331
HCT116	SRR11826494	1084	2438	922	17217	17217
HCT116	SRR11826495	1080	2416	908	17025	17025
HCT116	SRR11826496	1107	2479	925	17442	17442
HCT116	SRR11826497	1098	2456	923	17405	17405
HCT116	SRR11826498	1128	2494	939	17608	17608
HCT116	SRR11826499	1109	2476	924	17423	17423
HCT116	SRR11826500	1141	2519	948	17783	17783
HCT116	SRR11826501	1095	2444	920	17283	17283
HCT116	SRR11826502	1065	2373	892	16691	16691
HCT116	SRR11826503	1132	2498	936	17638	17638
HCT116	SRR11826504	1104	2454	921	17327	17327
HCT116	SRR11826505	1099	2468	927	17325	17325
HCT116	SRR11826506	1064	2391	897	16860	16860
HCT116	SRR11826507	1138	2507	946	17736	17736
HCT116	SRR11826508	980	2239	838	15976	15976
HCT116	SRR11826509	1079	2429	906	17125	17125
HCT116	SRR11826510	1122	2482	935	17563	17563
HCT116	SRR11826511	1127	2485	932	17537	17537
HCT116	SRR11826512	1138	2506	946	17740	17740
HCT116	SRR11826513	1099	2436	915	17305	17305
HCT116	SRR11826514	1135	2502	944	17696	17696
HCT116	SRR11826515	1089	2434	902	17163	17163
HCT116	SRR11826516	1087	2436	912	17096	17096
HCT116	SRR11826517	1090	2425	907	17169	17169
HCT116	SRR11826518	1114	2474	932	17506	17506
HCC1954	SRR1274192	1004	2239	847	16038	16038
HCC1954	SRR1274194	1011	2202	842	15691	15691
HCC1954	SRR1274196	941	2089	787	15056	15056
HCC1954	SRR1274198	806	1820	655	13072	13072
HCC1954	SRR1274200	886	1953	719	14088	14088
HCC1954	SRR1274202	927	2072	762	14639	14639
HCC1954	SRR1274204	856	1946	708	13979	13979
HCC1954	SRR1274206	940	2080	768	14830	14830
HCC1954	SRR1274208	1046	2308	877	16528	16528
HCC1954	SRR1274210	877	1950	731	14037	14037
HCC1954	SRR1274212	1050	2295	871	16518	16518
HCC1954	SRR1274214	945	2127	768	15163	15163
HCC1954	SRR1274216	974	2185	821	15643	15643
HCC1954	SRR1274218	956	2152	813	15356	15356
HCC1954	SRR1274220	759	1756	646	12731	12731
HCC1954	SRR1274222	1008	2238	850	15961	15961
HCC1954	SRR1274224	1092	2369	903	17005	17005
HCC1954	SRR1274226	882	1971	722	14177	14177
HCC1954	SRR1274228	1026	2286	856	16441	16441
HCC1954	SRR1274230	1027	2244	851	16113	16113
HCC1954	SRR1274232	1012	2248	847	16103	16103
HCC1954	SRR1274234	859	1953	719	13969	13969
HL-60	SRR1275136	676	1720	572	12182	12182
HL-60	SRR1275138	652	1616	530	11616	11616
HL-60	SRR1275140	697	1692	565	12046	12046
HL-60	SRR1275142	703	1626	552	11720	11720
HL-60	SRR1275144	653	1579	524	11299	11299
HL-60	SRR1275146	726	1780	597	12594	12594
HL-60	SRR1275148	634	1581	508	11030	11030
HL-60	SRR1275150	648	1631	520	11594	11594
HL-60	SRR1275152	698	1715	574	12250	12250
HL-60	SRR1275154	477	1138	364	8121	8121
HL-60	SRR1275156	555	1357	447	9700	9700
HL-60	SRR1275158	715	1738	576	12337	12337
HL-60	SRR1275160	531	1304	431	9297	9297
HL-60	SRR1275179	597	1442	468	10233	10233
HL-60	SRR1275181	673	1638	512	11563	11563
HL-60	SRR1275183	420	1043	341	7082	7082
HL-60	SRR1275185	565	1372	441	9744	9744
HL-60	SRR1275187	408	1087	359	7497	7497
HL-60	SRR1275189	569	1414	450	9861	9861
HL-60	SRR1275191	722	1745	591	12219	12219
HL-60	SRR1275193	559	1379	468	9605	9605
HL-60	SRR1275195	732	1783	599	12646	12646
HL-60	SRR1275197	552	1373	449	9709	9709
HL-60	SRR1275199	654	1648	519	11553	11553
HL-60	SRR1275201	721	1772	593	12531	12531
HL-60	SRR1275203	618	1528	495	10752	10752
HL-60	SRR1275205	488	1193	380	8574	8574
HL-60	SRR1275207	670	1667	530	11609	11609
HL-60	SRR1275209	637	1551	500	10951	10951
HL-60	SRR1275211	641	1569	526	10998	10998
HL-60	SRR1275213	576	1435	458	10099	10099
HL-60	SRR1275215	694	1693	560	12052	12052
HL-60	SRR1275217	630	1573	501	11135	11135
HL-60	SRR1275219	730	1741	564	12496	12496
HL-60	SRR1275221	575	1426	462	9852	9852
HL-60	SRR1275223	630	1571	514	11071	11071
HL-60	SRR1275225	428	1062	344	7489	7489
HL-60	SRR1275227	623	1546	523	11056	11056
HL-60	SRR1275229	614	1414	444	9816	9816
HL-60	SRR1275231	625	1559	505	11068	11068
HL-60	SRR1275233	649	1575	539	11227	11227
HL-60	SRR1275235	611	1488	466	10483	10483
HL-60	SRR1275237	541	1247	404	8797	8797
HL-60	SRR1275239	684	1673	538	11890	11890
HL-60	SRR1275303	509	1252	416	8671	8671
HL-60	SRR1275305	296	806	251	5660	5660
HL-60	SRR1275307	645	1553	499	11041	11041
HL-60	SRR1275309	546	1303	439	9265	9265
HL-60	SRR1275311	721	1751	578	12453	12453
HL-60	SRR1275313	654	1610	507	11521	11521
HL-60	SRR1275315	673	1655	560	11748	11748
HL-60	SRR1275317	411	1009	321	7289	7289
HL-60	SRR1275319	705	1740	578	12372	12372
HL-60	SRR1275321	621	1523	505	10935	10935
