# Supplementary material for: Deciphering splicing heterogeneity at single-cell resolution by SCSES
Source: Nat Commun. 2025 Oct 27;16:9459. doi: 10.1038/s41467-025-64517-5 (PMC12559242; doi:10.1038/s41467-025-64517-5)
Supplement: Supplementary file 5 — Supplementary Data 3 [file 41467_2025_64517_MOESM5_ESM.xlsx]

## Sheet: Sheet 1
Supplementary Data 3: Event information including genomic coordinates, gene names, and detection algorithms in the ovarian cancer dataset
Event	N cell	rMATS	BRIE	Expedition	Psix	SCSES
isoform1=exon:chr20:45252239-45252419:-@junction:chr20:45252420-45253574:-@exon:chr20:45253575-45253733:-|isoform2=junction:chr20:45252420-45253001:-@exon:chr20:45253002-45253151:-@junction:chr20:45253152-45253574:-|SLPI|SE	748	1	0	1	0	1
isoform1=exon:chr20:45253002-45253151:-@junction:chr20:45253152-45254458:-@exon:chr20:45254459-45254564:-|isoform2=junction:chr20:45253152-45253574:-@exon:chr20:45253575-45253733:-@junction:chr20:45253734-45254458:-|SLPI|SE	739	1	0	0	0	0
isoform1=exon:chr19:39433137-39433418:-@junction:chr19:39433419-39433664:-@exon:chr19:39433665-39433761:-|isoform2=junction:chr19:39433419-39433521:-@exon:chr19:39433522-39433569:-@junction:chr19:39433570-39433664:-|RPS16|SE	1359	1	0	1	0	1
isoform1=exon:chr19:39433207-39433418:-@junction:chr19:39433419-39435606:-@exon:chr19:39435607-39435708:-|isoform2=junction:chr19:39433419-39433521:-@exon:chr19:39433522-39433761:-@junction:chr19:39433762-39435606:-|RPS16|SE	1353	1	0	0	0	0
isoform1=exon:chr19:39433223-39433569:-@junction:chr19:39433570-39435606:-@exon:chr19:39435607-39435705:-|isoform2=junction:chr19:39433570-39433664:-@exon:chr19:39433665-39433761:-@junction:chr19:39433762-39435606:-|RPS16|SE	1348	1	0	0	0	0
isoform1=exon:chr19:5690316-5690600:+@junction:chr19:5690601-5691531:+@exon:chr19:5691532-5691633:+|isoform2=junction:chr19:5690601-5691318:+@exon:chr19:5691319-5691453:+@junction:chr19:5691454-5691531:+|RPL36|SE	1457	1	0	0	0	0
isoform1=exon:chr19:41861112-41861212:+@junction:chr19:41861213-41869030:+@exon:chr19:41869031-41869084:+|isoform2=junction:chr19:41861213-41861479:+@exon:chr19:41861480-41861560:+@junction:chr19:41861561-41869030:+|RPS19|SE	1797	1	0	0	0	0
isoform1=exon:chr19:41861112-41861212:+@junction:chr19:41861213-41869030:+@exon:chr19:41869031-41869192:+|isoform2=junction:chr19:41861213-41863870:+@exon:chr19:41863871-41863985:+@junction:chr19:41863986-41869030:+|RPS19|SE	1797	1	0	0	0	0
isoform1=exon:chr19:41861112-41861212:+@junction:chr19:41861213-41869698:+@exon:chr19:41869699-41869753:+|isoform2=junction:chr19:41861213-41869030:+@exon:chr19:41869031-41869214:+@junction:chr19:41869215-41869698:+|RPS19|SE	1813	1	0	0	0	0
isoform1=exon:chr19:41869031-41869214:+@junction:chr19:41869215-41871350:+@exon:chr19:41871351-41871416:+|isoform2=junction:chr19:41869215-41869698:+@exon:chr19:41869699-41869753:+@junction:chr19:41869754-41871350:+|RPS19|SE	1816	1	0	1	0	0
isoform1=exon:chr19:48615328-48615447:-@junction:chr19:48615448-48616078:-@exon:chr19:48616079-48616202:-|isoform2=junction:chr19:48615448-48615876:-@exon:chr19:48615877-48615946:-@junction:chr19:48615947-48616078:-|RPL18|SE	1439	1	0	0	0	0
isoform1=exon:chr19:48615366-48615946:-@junction:chr19:48615947-48616725:-@exon:chr19:48616726-48616824:-|isoform2=junction:chr19:48615947-48616078:-@exon:chr19:48616079-48616202:-@junction:chr19:48616203-48616725:-|RPL18|SE	1435	1	0	0	0	0
isoform1=exon:chr19:48616079-48616202:-@junction:chr19:48616203-48617315:-@exon:chr19:48617316-48617415:-|isoform2=junction:chr19:48616203-48616725:-@exon:chr19:48616726-48616824:-@junction:chr19:48616825-48617315:-|RPL18|SE	1427	1	0	0	0	0
isoform1=exon:chr19:48616079-48617423:-@junction:chr19:48617424-48619140:-@exon:chr19:48619141-48619163:-|isoform2=junction:chr19:48617424-48617790:-@exon:chr19:48617791-48617877:-@junction:chr19:48617878-48619140:-|RPL18|SE	1387	1	0	0	0	0
isoform1=exon:chr17:41524379-41524540:-@junction:chr17:41524541-41525190:-@exon:chr17:41525191-41525273:-|isoform2=junction:chr17:41524541-41524842:-@exon:chr17:41524843-41524999:-@junction:chr17:41525000-41525190:-|KRT19|SE	536	1	0	0	0	0
isoform1=exon:chr16:89560679-89560712:+@junction:chr16:89560713-89561226:+@exon:chr16:89561227-89561368:+|isoform2=junction:chr16:89560713-89560939:+@exon:chr16:89560940-89561063:+@junction:chr16:89561064-89561226:+|RPL13|SE	1675	1	0	0	0	0
isoform1=exon:chr16:89560711-89561063:+@junction:chr16:89561064-89561577:+@exon:chr16:89561578-89561598:+|isoform2=junction:chr16:89561064-89561226:+@exon:chr16:89561227-89561368:+@junction:chr16:89561369-89561577:+|RPL13|SE	1695	1	0	0	0	0
isoform1=exon:chr16:89561227-89561751:+@junction:chr16:89561752-89562883:+@exon:chr16:89562884-89563032:+|isoform2=junction:chr16:89561752-89562334:+@exon:chr16:89562335-89562391:+@junction:chr16:89562392-89562883:+|RPL13|SE	1697	1	0	0	0	0
isoform1=exon:chr16:56608584-56608683:+@junction:chr16:56608684-56609262:+@exon:chr16:56609263-56609497:+|isoform2=junction:chr16:56608684-56608991:+@exon:chr16:56608992-56609057:+@junction:chr16:56609058-56609262:+|MT2A|SE	418	1	0	0	0	0
isoform1=exon:chr5:171387695-171388006:+@junction:chr5:171388007-171391304:+@exon:chr5:171391305-171391412:+|isoform2=junction:chr5:171388007-171390050:+@exon:chr5:171390051-171390130:+@junction:chr5:171390131-171391304:+|NPM1|SE	662	1	0	0	0	0
isoform1=exon:chr5:171387857-171388006:+@junction:chr5:171388007-171391705:+@exon:chr5:171391706-171391799:+|isoform2=junction:chr5:171388007-171390050:+@exon:chr5:171390051-171391424:+@junction:chr5:171391425-171391705:+|NPM1|SE	670	1	0	0	0	0
isoform1=exon:chr5:171392710-171392978:+@junction:chr5:171392979-171400838:+@exon:chr5:171400839-171400925:+|isoform2=junction:chr5:171392979-171400152:+@exon:chr5:171400153-171400210:+@junction:chr5:171400211-171400838:+|NPM1|SE	625	1	0	0	0	0
isoform1=exon:chr5:171392914-171392978:+@junction:chr5:171392979-171405301:+@exon:chr5:171405302-171405403:+|isoform2=junction:chr5:171392979-171400152:+@exon:chr5:171400153-171400925:+@junction:chr5:171400926-171405301:+|NPM1|SE	604	1	0	0	0	0
isoform1=exon:chr5:171400153-171400210:+@junction:chr5:171400211-171405301:+@exon:chr5:171405302-171405403:+|isoform2=junction:chr5:171400211-171400838:+@exon:chr5:171400839-171400925:+@junction:chr5:171400926-171405301:+|NPM1|SE	590	1	1	1	0	1
isoform1=exon:chr5:171405302-171405403:+@junction:chr5:171405404-171407699:+@exon:chr5:171407700-171407774:+|isoform2=junction:chr5:171405404-171406396:+@exon:chr5:171406397-171407161:+@junction:chr5:171407162-171407699:+|NPM1|SE	479	1	0	0	0	1
isoform1=exon:chr5:171405302-171405403:+@junction:chr5:171405404-171407699:+@exon:chr5:171407700-171407774:+|isoform2=junction:chr5:171405404-171407128:+@exon:chr5:171407129-171407161:+@junction:chr5:171407162-171407699:+|NPM1|SE	479	1	0	0	0	0
isoform1=exon:chr17:42998471-42998831:+@junction:chr17:42998832-43002672:+@exon:chr17:43002673-43002783:+|isoform2=junction:chr17:42998832-42999932:+@exon:chr17:42999933-43000102:+@junction:chr17:43000103-43002672:+|RPL27|SE	895	1	0	0	0	1
isoform1=exon:chr4:108620569-108620600:+@junction:chr4:108620601-108622104:+@exon:chr4:108622105-108622204:+|isoform2=junction:chr4:108620601-108621950:+@exon:chr4:108621951-108622024:+@junction:chr4:108622025-108622104:+|RPL34|SE	1421	1	0	1	0	1
isoform1=exon:chr4:108621951-108622024:+@junction:chr4:108622025-108622514:+@exon:chr4:108622515-108622618:+|isoform2=junction:chr4:108622025-108622104:+@exon:chr4:108622105-108622204:+@junction:chr4:108622205-108622514:+|RPL34|SE	1509	1	0	0	0	0
isoform1=exon:chr4:108622105-108622204:+@junction:chr4:108622205-108625127:+@exon:chr4:108625128-108625252:+|isoform2=junction:chr4:108622205-108622514:+@exon:chr4:108622515-108622618:+@junction:chr4:108622619-108625127:+|RPL34|SE	1525	1	0	0	0	0
isoform1=exon:chr5:40832448-40832573:-@junction:chr5:40832574-40834180:-@exon:chr5:40834181-40834265:-|isoform2=junction:chr5:40832574-40833960:-@exon:chr5:40833961-40834037:-@junction:chr5:40834038-40834180:-|RPL37|SE	1563	1	0	0	0	1
isoform1=exon:chr5:40825262-40832573:-@junction:chr5:40832574-40834470:-@exon:chr5:40834471-40834606:-|isoform2=junction:chr5:40832574-40834180:-@exon:chr5:40834181-40834265:-@junction:chr5:40834266-40834470:-|RPL37|SE	1565	1	0	0	0	0
isoform1=exon:chr3:51993628-51994126:-@junction:chr3:51994127-51995041:-@exon:chr3:51995042-51995106:-|isoform2=junction:chr3:51994127-51994772:-@exon:chr3:51994773-51994857:-@junction:chr3:51994858-51995041:-|RPL29|SE	1205	1	0	0	0	0
isoform1=exon:chr2:3575325-3575684:+@junction:chr2:3575685-3576486:+@exon:chr2:3576487-3576630:+|isoform2=junction:chr2:3575685-3575816:+@exon:chr2:3575817-3575888:+@junction:chr2:3575889-3576486:+|RPS7|SE	1405	1	0	0	0	0
isoform1=exon:chr2:3576487-3576630:+@junction:chr2:3576631-3580109:+@exon:chr2:3580110-3580260:+|isoform2=junction:chr2:3576631-3577709:+@exon:chr2:3577710-3577774:+@junction:chr2:3577775-3580109:+|RPS7|SE	1409	1	0	0	0	0
isoform1=exon:chr2:3577710-3577774:+@junction:chr2:3577775-3580804:+@exon:chr2:3580805-3580878:+|isoform2=junction:chr2:3577775-3580109:+@exon:chr2:3580110-3580260:+@junction:chr2:3580261-3580804:+|RPS7|SE	1400	1	0	0	0	0
isoform1=exon:chr5:150444238-150444353:-@junction:chr5:150444354-150445608:-@exon:chr5:150445609-150445685:-|isoform2=junction:chr5:150444354-150444478:-@exon:chr5:150444479-150444641:-@junction:chr5:150444642-150445608:-|RPS14|SE	1659	1	0	0	0	0
isoform1=exon:chr5:150442635-150444353:-@junction:chr5:150444354-150446801:-@exon:chr5:150446802-150446963:-|isoform2=junction:chr5:150444354-150445608:-@exon:chr5:150445609-150445685:-@junction:chr5:150445686-150446801:-|RPS14|SE	1660	1	0	0	0	0
isoform1=exon:chr5:150446802-150446963:-@junction:chr5:150446964-150449702:-@exon:chr5:150449703-150449739:-|isoform2=junction:chr5:150446964-150447584:-@exon:chr5:150447585-150447735:-@junction:chr5:150447736-150449702:-|RPS14|SE	1622	1	0	0	0	0
isoform1=exon:chr17:8377516-8377692:-@junction:chr17:8377693-8382142:-@exon:chr17:8382143-8382309:-|isoform2=junction:chr17:8377693-8379795:-@exon:chr17:8379796-8379936:-@junction:chr17:8379937-8382142:-|RPL26|SE	1473	1	0	0	0	1
isoform1=exon:chr17:8379796-8379936:-@junction:chr17:8379937-8382142:-@exon:chr17:8382143-8382315:-|isoform2=junction:chr17:8379937-8380586:-@exon:chr17:8380587-8380703:-@junction:chr17:8380704-8382142:-|RPL26|SE	1461	1	0	0	0	1
isoform1=exon:chr17:8379145-8379936:-@junction:chr17:8379937-8383156:-@exon:chr17:8383157-8383193:-|isoform2=junction:chr17:8379937-8382142:-@exon:chr17:8382143-8382315:-@junction:chr17:8382316-8383156:-|RPL26|SE	1443	1	0	0	0	0
isoform1=exon:chr12:56714249-56714687:-@junction:chr12:56714688-56725262:-@exon:chr12:56725263-56725286:-|isoform2=junction:chr12:56714688-56724451:-@exon:chr12:56724452-56724523:-@junction:chr12:56724524-56725262:-|NACA|SE	1109	1	0	0	0	0
isoform1=exon:chr11:65120630-65120806:-@junction:chr11:65120807-65121499:-@exon:chr11:65121500-65121539:-|isoform2=junction:chr11:65120807-65120980:-@exon:chr11:65120981-65121036:-@junction:chr11:65121037-65121499:-|FAU|SE	1299	1	0	0	0	1
isoform1=exon:chr1:92832040-92832117:+@junction:chr1:92832118-92833544:+@exon:chr1:92833545-92833660:+|isoform2=junction:chr1:92832118-92833388:+@exon:chr1:92833389-92833458:+@junction:chr1:92833459-92833544:+|RPL5|SE	1106	1	0	0	0	0
isoform1=exon:chr1:92833545-92833660:+@junction:chr1:92833661-92834778:+@exon:chr1:92834779-92834913:+|isoform2=junction:chr1:92833661-92833795:+@exon:chr1:92833796-92833949:+@junction:chr1:92833950-92834778:+|RPL5|SE	1111	1	0	0	0	0
isoform1=exon:chr1:92834779-92834913:+@junction:chr1:92834914-92837455:+@exon:chr1:92837456-92837469:+|isoform2=junction:chr1:92834914-92836189:+@exon:chr1:92836190-92836392:+@junction:chr1:92836393-92837455:+|RPL5|SE	1140	1	0	0	0	0
isoform1=exon:chr1:92836190-92836392:+@junction:chr1:92836393-92840550:+@exon:chr1:92840551-92840639:+|isoform2=junction:chr1:92836393-92837455:+@exon:chr1:92837456-92837633:+@junction:chr1:92837634-92840550:+|RPL5|SE	1150	1	0	0	0	0
isoform1=exon:chr1:92836610-92837633:+@junction:chr1:92837634-92841765:+@exon:chr1:92841766-92841835:+|isoform2=junction:chr1:92837634-92840550:+@exon:chr1:92840551-92840639:+@junction:chr1:92840640-92841765:+|RPL5|SE	1113	1	0	0	0	0
isoform1=exon:chr9:127447680-127447989:-@junction:chr9:127447990-127449280:-@exon:chr9:127449281-127449362:-|isoform2=junction:chr9:127447990-127448336:-@exon:chr9:127448337-127448423:-@junction:chr9:127448424-127449280:-|RPL12|SE	1491	1	0	0	0	0
isoform1=exon:chr9:127448337-127448423:-@junction:chr9:127448424-127449609:-@exon:chr9:127449610-127449708:-|isoform2=junction:chr9:127448424-127449280:-@exon:chr9:127449281-127449362:-@junction:chr9:127449363-127449609:-|RPL12|SE	1552	1	0	0	0	0
isoform1=exon:chr9:127449281-127449362:-@junction:chr9:127449363-127450730:-@exon:chr9:127450731-127450804:-|isoform2=junction:chr9:127449363-127449609:-@exon:chr9:127449610-127449708:-@junction:chr9:127449709-127450730:-|RPL12|SE	1592	1	0	1	0	0
isoform1=exon:chr9:127449610-127449708:-@junction:chr9:127449709-127451280:-@exon:chr9:127451281-127451373:-|isoform2=junction:chr9:127449709-127450730:-@exon:chr9:127450731-127450804:-@junction:chr9:127450805-127451280:-|RPL12|SE	1578	1	0	0	0	0
isoform1=exon:chr1:23692306-23692759:+@junction:chr1:23692760-23694659:+@exon:chr1:23694660-23694791:+|isoform2=junction:chr1:23692760-23693806:+@exon:chr1:23693807-23693913:+@junction:chr1:23693914-23694659:+|RPL11|SE	1529	1	0	0	0	0
isoform1=exon:chr1:23693807-23693913:+@junction:chr1:23693914-23695797:+@exon:chr1:23695798-23695908:+|isoform2=junction:chr1:23693914-23694659:+@exon:chr1:23694660-23694791:+@junction:chr1:23694792-23695797:+|RPL11|SE	1533	1	0	1	0	1
isoform1=exon:chr1:6185020-6186816:-@junction:chr1:6186817-6197651:-@exon:chr1:6197652-6197756:-|isoform2=junction:chr1:6186817-6192929:-@exon:chr1:6192930-6193054:-@junction:chr1:6193055-6197651:-|RPL22|SE	1226	1	0	0	0	0
isoform1=exon:chr12:6537309-6537390:+@junction:chr12:6537391-6538100:+@exon:chr12:6538101-6538314:+|isoform2=junction:chr12:6537391-6537583:+@exon:chr12:6537584-6537996:+@junction:chr12:6537997-6538100:+|GAPDH|SE	1126	1	0	0	0	0
isoform1=exon:chr1:44775636-44776140:+@junction:chr1:44776141-44777613:+@exon:chr1:44777614-44777789:+|isoform2=junction:chr1:44776141-44776674:+@exon:chr1:44776675-44776774:+@junction:chr1:44776775-44777613:+|RPS8|SE	1592	1	0	0	0	0
isoform1=exon:chr1:44776675-44776774:+@junction:chr1:44776775-44777999:+@exon:chr1:44778000-44778087:+|isoform2=junction:chr1:44776775-44777613:+@exon:chr1:44777614-44777789:+@junction:chr1:44777790-44777999:+|RPS8|SE	1601	1	0	0	0	0
isoform1=exon:chr1:44777226-44777789:+@junction:chr1:44777790-44778575:+@exon:chr1:44778576-44778779:+|isoform2=junction:chr1:44777790-44777999:+@exon:chr1:44778000-44778129:+@junction:chr1:44778130-44778575:+|RPS8|SE	1433	1	0	0	0	0
isoform1=exon:chr2:197500379-197500439:+@junction:chr2:197500440-197503038:+@exon:chr2:197503039-197503128:+|isoform2=junction:chr2:197500440-197501073:+@exon:chr2:197501074-197501238:+@junction:chr2:197501239-197503038:+|HSPE1|SE	1165	1	1	0	0	1
isoform1=exon:chr2:197501074-197501238:+@junction:chr2:197501239-197503208:+@exon:chr2:197503209-197503296:+|isoform2=junction:chr2:197501239-197503038:+@exon:chr2:197503039-197503128:+@junction:chr2:197503129-197503208:+|HSPE1|SE	1203	1	0	0	0	0
isoform1=exon:chr1:153534599-153534830:-@junction:chr1:153534831-153535948:-@exon:chr1:153535949-153535991:-|isoform2=junction:chr1:153534831-153535201:-@exon:chr1:153535202-153535360:-@junction:chr1:153535361-153535948:-|S100A6|SE	1560	1	0	1	0	1
isoform1=exon:chr2:231708516-231708751:+@junction:chr2:231708752-231711886:+@exon:chr2:231711887-231711983:+|isoform2=junction:chr2:231708752-231711347:+@exon:chr2:231711348-231711419:+@junction:chr2:231711420-231711886:+|PTMA|SE	1337	1	0	0	0	0
isoform1=exon:chr2:231708516-231708751:+@junction:chr2:231708752-231711889:+@exon:chr2:231711890-231711983:+|isoform2=junction:chr2:231708752-231711347:+@exon:chr2:231711348-231711419:+@junction:chr2:231711420-231711889:+|PTMA|SE	1658	1	0	0	0	0
isoform1=exon:chr2:231708530-231708751:+@junction:chr2:231708752-231712442:+@exon:chr2:231712443-231712516:+|isoform2=junction:chr2:231708752-231711347:+@exon:chr2:231711348-231711983:+@junction:chr2:231711984-231712442:+|PTMA|SE	1682	1	0	0	0	0
isoform1=exon:chr2:231711348-231711419:+@junction:chr2:231711420-231712442:+@exon:chr2:231712443-231712516:+|isoform2=junction:chr2:231711420-231711886:+@exon:chr2:231711887-231711983:+@junction:chr2:231711984-231712442:+|PTMA|SE	1331	1	0	1	0	1
isoform1=exon:chr2:231711348-231711419:+@junction:chr2:231711420-231712442:+@exon:chr2:231712443-231712516:+|isoform2=junction:chr2:231711420-231711889:+@exon:chr2:231711890-231711983:+@junction:chr2:231711984-231712442:+|PTMA|SE	1656	1	0	1	0	1
isoform1=exon:chr2:231711348-231711983:+@junction:chr2:231711984-231712803:+@exon:chr2:231712804-231712856:+|isoform2=junction:chr2:231711984-231712442:+@exon:chr2:231712443-231712516:+@junction:chr2:231712517-231712803:+|PTMA|SE	1687	1	0	0	0	0
isoform1=exon:chr12:56712440-56712908:-@junction:chr12:56712909-56713536:-@exon:chr12:56713537-56713649:-|isoform2=junction:chr12:56712909-56713061:-@exon:chr12:56713062-56713190:-@junction:chr12:56713191-56713536:-|NACA|SE	1188	1	0	0	0	0
isoform1=exon:chr12:56714602-56714687:-@junction:chr12:56714688-56724451:-@exon:chr12:56724452-56724523:-|isoform2=junction:chr12:56714688-56719536:-@exon:chr12:56719537-56719596:-@junction:chr12:56719597-56724451:-|NACA|SE	1143	1	1	0	0	0
isoform1=exon:chr18:49489359-49489550:-@junction:chr18:49489551-49490792:-@exon:chr18:49490793-49490927:-|isoform2=junction:chr18:49489551-49490453:-@exon:chr18:49490454-49490552:-@junction:chr18:49490553-49490792:-|RPL17|SE	1350	1	0	0	0	0
isoform1=exon:chr18:49490793-49490927:-@junction:chr18:49490928-49491531:-@exon:chr18:49491532-49491584:-|isoform2=junction:chr18:49490928-49491404:-@exon:chr18:49491405-49491445:-@junction:chr18:49491446-49491531:-|RPL17|SE	1335	1	0	0	0	0
isoform1=exon:chr18:49491532-49491584:-@junction:chr18:49491585-49492457:-@exon:chr18:49492458-49492508:-|isoform2=junction:chr18:49491585-49491735:-@exon:chr18:49491736-49491833:-@junction:chr18:49491834-49492457:-|RPL17|SE	1243	1	0	0	0	1
isoform1=exon:chr18:49491532-49491584:-@junction:chr18:49491585-49492457:-@exon:chr18:49492458-49492482:-|isoform2=junction:chr18:49491585-49491745:-@exon:chr18:49491746-49491833:-@junction:chr18:49491834-49492457:-|RPL17|SE	1243	1	0	0	0	1
isoform1=exon:chr2:216498825-216498877:+@junction:chr2:216498878-216499948:+@exon:chr2:216499949-216500031:+|isoform2=junction:chr2:216498878-216499269:+@exon:chr2:216499270-216499398:+@junction:chr2:216499399-216499948:+|RPL37A|SE	1526	1	0	0	0	1
isoform1=exon:chr2:216499270-216499398:+@junction:chr2:216499399-216499948:+@exon:chr2:216499949-216500031:+|isoform2=junction:chr2:216499399-216499831:+@exon:chr2:216499832-216499866:+@junction:chr2:216499867-216499948:+|RPL37A|SE	1548	1	0	0	0	0
isoform1=exon:chr3:101681091-101681215:-@junction:chr3:101681216-101682770:-@exon:chr3:101682771-101682907:-|isoform2=junction:chr3:101681216-101682428:-@exon:chr3:101682429-101682492:-@junction:chr3:101682493-101682770:-|RPL24|SE	1217	1	0	1	0	1
isoform1=exon:chr3:101682771-101682907:-@junction:chr3:101682908-101686481:-@exon:chr3:101686482-101686557:-|isoform2=junction:chr3:101682908-101685817:-@exon:chr3:101685818-101685928:-@junction:chr3:101685929-101686481:-|RPL24|SE	1218	1	0	0	0	0
isoform1=exon:chr6:132814732-132814782:+@junction:chr6:132814783-132816460:+@exon:chr6:132816461-132816563:+|isoform2=junction:chr6:132814783-132814971:+@exon:chr6:132814972-132815088:+@junction:chr6:132815089-132816460:+|RPS12|SE	1702	1	0	0	0	0
isoform1=exon:chr6:132814732-132814782:+@junction:chr6:132814783-132816460:+@exon:chr6:132816461-132816563:+|isoform2=junction:chr6:132814783-132814971:+@exon:chr6:132814972-132815224:+@junction:chr6:132815225-132816460:+|RPS12|SE	1030	1	0	0	0	0
isoform1=exon:chr6:132814972-132815088:+@junction:chr6:132815089-132816959:+@exon:chr6:132816960-132817061:+|isoform2=junction:chr6:132815089-132816460:+@exon:chr6:132816461-132816563:+@junction:chr6:132816564-132816959:+|RPS12|SE	1704	1	0	0	0	0
isoform1=exon:chr6:132814972-132815224:+@junction:chr6:132815225-132816959:+@exon:chr6:132816960-132817061:+|isoform2=junction:chr6:132815225-132816460:+@exon:chr6:132816461-132816563:+@junction:chr6:132816564-132816959:+|RPS12|SE	1030	1	0	0	0	0
isoform1=exon:chr6:159669069-159682638:-@junction:chr6:159682639-159688125:-@exon:chr6:159688126-159688242:-|isoform2=junction:chr6:159682639-159684853:-@exon:chr6:159684854-159685033:-@junction:chr6:159685034-159688125:-|SOD2|SE	286	1	0	1	0	0
isoform1=exon:chr6:159684854-159685033:-@junction:chr6:159685034-159692660:-@exon:chr6:159692661-159692863:-|isoform2=junction:chr6:159685034-159688125:-@exon:chr6:159688126-159688242:-@junction:chr6:159688243-159692660:-|SOD2|SE	273	1	1	1	1	1
isoform1=exon:chr7:76302673-76303076:+@junction:chr7:76303077-76303983:+@exon:chr7:76303984-76304292:+|isoform2=junction:chr7:76303077-76303801:+@exon:chr7:76303802-76303865:+@junction:chr7:76303866-76303983:+|HSPB1|SE	1142	1	0	1	0	0
isoform1=exon:chr8:98041721-98041850:-@junction:chr8:98041851-98044942:-@exon:chr8:98044943-98045088:-|isoform2=junction:chr8:98041851-98042644:-@exon:chr8:98042645-98042775:-@junction:chr8:98042776-98044942:-|RPL30|SE	1704	1	0	0	0	0
isoform1=exon:chr8:98042645-98042775:-@junction:chr8:98042776-98045346:-@exon:chr8:98045347-98045399:-|isoform2=junction:chr8:98042776-98044942:-@exon:chr8:98044943-98045088:-@junction:chr8:98045089-98045346:-|RPL30|SE	1684	1	0	1	0	1
isoform1=exon:chr16:1962058-1962270:-@junction:chr16:1962271-1962735:-@exon:chr16:1962736-1962909:-|isoform2=junction:chr16:1962271-1962496:-@exon:chr16:1962497-1962656:-@junction:chr16:1962657-1962735:-|RPS2|SE	1473	1	0	1	0	0
isoform1=exon:chr16:1962061-1962270:-@junction:chr16:1962271-1963148:-@exon:chr16:1963149-1963256:-|isoform2=junction:chr16:1962271-1962496:-@exon:chr16:1962497-1962909:-@junction:chr16:1962910-1963148:-|RPS2|SE	1465	1	0	0	0	0
isoform1=exon:chr16:1962061-1962656:-@junction:chr16:1962657-1963148:-@exon:chr16:1963149-1963256:-|isoform2=junction:chr16:1962657-1962735:-@exon:chr16:1962736-1962909:-@junction:chr16:1962910-1963148:-|RPS2|SE	1455	1	0	0	0	0
isoform1=exon:chr16:1962374-1962909:-@junction:chr16:1962910-1964275:-@exon:chr16:1964276-1964365:-|isoform2=junction:chr16:1962910-1963148:-@exon:chr16:1963149-1963256:-@junction:chr16:1963257-1964275:-|RPS2|SE	1427	1	0	0	0	0
isoform1=exon:chr16:1962497-1963256:-@junction:chr16:1963257-1964448:-@exon:chr16:1964449-1964581:-|isoform2=junction:chr16:1963257-1964275:-@exon:chr16:1964276-1964365:-@junction:chr16:1964366-1964448:-|RPS2|SE	1411	1	0	0	0	0
isoform1=exon:chr16:1964276-1964365:-@junction:chr16:1964366-1964806:-@exon:chr16:1964807-1964826:-|isoform2=junction:chr16:1964366-1964448:-@exon:chr16:1964449-1964628:-@junction:chr16:1964629-1964806:-|RPS2|SE	1328	1	0	0	0	0
isoform1=exon:chr14:49583577-49583675:-@junction:chr14:49583676-49586284:-@exon:chr14:49586285-49586325:-|isoform2=junction:chr14:49583676-49585949:-@exon:chr14:49585950-49586049:-@junction:chr14:49586050-49586284:-|RPS29|SE	1231	1	0	0	0	0
isoform1=exon:chr8:144789766-144789962:-@junction:chr8:144789963-144791276:-@exon:chr8:144791277-144791307:-|isoform2=junction:chr8:144789963-144790354:-@exon:chr8:144790355-144790470:-@junction:chr8:144790471-144791276:-|RPL8|SE	1482	1	0	0	0	0
isoform1=exon:chr8:144790355-144790470:-@junction:chr8:144790471-144791276:-@exon:chr8:144791277-144791495:-|isoform2=junction:chr8:144790471-144790677:-@exon:chr8:144790678-144790763:-@junction:chr8:144790764-144791276:-|RPL8|SE	1472	1	0	0	0	0
isoform1=exon:chr8:144790355-144790470:-@junction:chr8:144790471-144791772:-@exon:chr8:144791773-144791872:-|isoform2=junction:chr8:144790471-144791276:-@exon:chr8:144791277-144791495:-@junction:chr8:144791496-144791772:-|RPL8|SE	1466	1	0	0	0	0
isoform1=exon:chr9:19376494-19376651:-@junction:chr9:19376652-19378707:-@exon:chr9:19378708-19378918:-|isoform2=junction:chr9:19376652-19378367:-@exon:chr9:19378368-19378514:-@junction:chr9:19378515-19378707:-|RPS6|SE	1388	1	0	0	0	0
isoform1=exon:chr16:18781295-18783102:-@junction:chr16:18783103-18788062:-@exon:chr16:18788063-18788105:-|isoform2=junction:chr16:18783103-18784737:-@exon:chr16:18784738-18784823:-@junction:chr16:18784824-18788062:-|RPS15A|SE	1548	1	0	0	0	0
isoform1=exon:chr16:18782968-18784823:-@junction:chr16:18784824-18788062:-@exon:chr16:18788063-18788142:-|isoform2=junction:chr16:18784824-18786239:-@exon:chr16:18786240-18786336:-@junction:chr16:18786337-18788062:-|RPS15A|SE	1543	1	0	0	0	1
isoform1=exon:chr16:18784021-18784823:-@junction:chr16:18784824-18788980:-@exon:chr16:18788981-18789118:-|isoform2=junction:chr16:18784824-18788062:-@exon:chr16:18788063-18788142:-@junction:chr16:18788143-18788980:-|RPS15A|SE	1548	1	0	0	0	1
isoform1=exon:chr4:151099628-151099714:+@junction:chr4:151099715-151100974:+@exon:chr4:151100975-151101012:+|isoform2=junction:chr4:151099715-151100484:+@exon:chr4:151100485-151100588:+@junction:chr4:151100589-151100974:+|RPS3A|SE	1422	1	0	0	0	0
isoform1=exon:chr4:151100427-151100588:+@junction:chr4:151100589-151102870:+@exon:chr4:151102871-151102932:+|isoform2=junction:chr4:151100589-151100974:+@exon:chr4:151100975-151101162:+@junction:chr4:151101163-151102870:+|RPS3A|SE	1425	1	0	0	0	0
isoform1=exon:chr4:151102871-151103079:+@junction:chr4:151103080-151104471:+@exon:chr4:151104472-151104490:+|isoform2=junction:chr4:151103080-151104176:+@exon:chr4:151104177-151104286:+@junction:chr4:151104287-151104471:+|RPS3A|SE	1413	1	0	0	0	1
isoform1=exon:chr9:124857883-124858067:-@junction:chr9:124858068-124860182:-@exon:chr9:124860183-124860264:-|isoform2=junction:chr9:124858068-124858275:-@exon:chr9:124858276-124858537:-@junction:chr9:124858538-124860182:-|RPL35|SE	1291	1	0	0	0	0
isoform1=exon:chr9:124857880-124858067:-@junction:chr9:124858068-124860182:-@exon:chr9:124860183-124860264:-|isoform2=junction:chr9:124858068-124858457:-@exon:chr9:124858458-124858537:-@junction:chr9:124858538-124860182:-|RPL35|SE	1291	1	0	0	0	1
isoform1=exon:chr9:124857883-124858067:-@junction:chr9:124858068-124861418:-@exon:chr9:124861419-124861555:-|isoform2=junction:chr9:124858068-124860182:-@exon:chr9:124860183-124860264:-@junction:chr9:124860265-124861418:-|RPL35|SE	1294	1	0	0	0	0
isoform1=exon:chr10:78035511-78035720:+@junction:chr10:78035721-78040203:+@exon:chr10:78040204-78040225:+|isoform2=junction:chr10:78035721-78037193:+@exon:chr10:78037194-78037304:+@junction:chr10:78037305-78040203:+|RPS24|SE	1488	1	0	0	0	0
isoform1=exon:chr10:78035511-78035720:+@junction:chr10:78035721-78040614:+@exon:chr10:78040615-78040696:+|isoform2=junction:chr10:78035721-78037193:+@exon:chr10:78037194-78037304:+@junction:chr10:78037305-78040614:+|RPS24|SE	1239	1	0	0	0	0
isoform1=exon:chr10:78037194-78037304:+@junction:chr10:78037305-78040203:+@exon:chr10:78040204-78040225:+|isoform2=junction:chr10:78037305-78037964:+@exon:chr10:78037965-78037993:+@junction:chr10:78037994-78040203:+|RPS24|SE	1183	1	0	0	0	1
isoform1=exon:chr10:78037194-78037304:+@junction:chr10:78037305-78040614:+@exon:chr10:78040615-78040696:+|isoform2=junction:chr10:78037305-78040203:+@exon:chr10:78040204-78040225:+@junction:chr10:78040226-78040614:+|RPS24|SE	1270	1	0	0	0	1
isoform1=exon:chr11:61964566-61964891:-@junction:chr11:61964892-61965368:-@exon:chr11:61965369-61965515:-|isoform2=junction:chr11:61964892-61964986:-@exon:chr11:61964987-61965105:-@junction:chr11:61965106-61965368:-|FTH1|SE	731	1	0	0	0	0
isoform1=exon:chr11:61964285-61964891:-@junction:chr11:61964892-61965368:-@exon:chr11:61965369-61965515:-|isoform2=junction:chr11:61964892-61964986:-@exon:chr11:61964987-61965112:-@junction:chr11:61965113-61965368:-|FTH1|SE	1785	1	0	1	0	0
isoform1=exon:chr11:61964838-61964891:-@junction:chr11:61964892-61967311:-@exon:chr11:61967312-61967613:-|isoform2=junction:chr11:61964892-61964986:-@exon:chr11:61964987-61965515:-@junction:chr11:61965516-61967311:-|FTH1|SE	1779	1	0	0	0	0
isoform1=exon:chr11:61964747-61965112:-@junction:chr11:61965113-61967311:-@exon:chr11:61967312-61967453:-|isoform2=junction:chr11:61965113-61965368:-@exon:chr11:61965369-61965515:-@junction:chr11:61965516-61967311:-|FTH1|SE	1789	1	0	0	0	0
isoform1=exon:chr11:75399515-75399577:+@junction:chr11:75399578-75401639:+@exon:chr11:75401640-75401705:+|isoform2=junction:chr11:75399578-75400693:+@exon:chr11:75400694-75400824:+@junction:chr11:75400825-75401639:+|RPS3|SE	1359	1	0	0	0	0
isoform1=exon:chr11:75400694-75400824:+@junction:chr11:75400825-75404019:+@exon:chr11:75404020-75404207:+|isoform2=junction:chr11:75400825-75401639:+@exon:chr11:75401640-75402446:+@junction:chr11:75402447-75404019:+|RPS3|SE	1388	1	0	0	0	0
isoform1=exon:chr11:75401640-75401733:+@junction:chr11:75401734-75404019:+@exon:chr11:75404020-75404156:+|isoform2=junction:chr11:75401734-75402351:+@exon:chr11:75402352-75402446:+@junction:chr11:75402447-75404019:+|RPS3|SE	1388	1	0	0	0	0
isoform1=exon:chr11:75401640-75402446:+@junction:chr11:75402447-75404671:+@exon:chr11:75404672-75404855:+|isoform2=junction:chr11:75402447-75404019:+@exon:chr11:75404020-75404207:+@junction:chr11:75404208-75404671:+|RPS3|SE	1406	1	0	1	0	0
isoform1=exon:chr11:118401584-118401717:+@junction:chr11:118401718-118406936:+@exon:chr11:118406937-118407097:+|isoform2=junction:chr11:118401718-118401883:+@exon:chr11:118401884-118401964:+@junction:chr11:118401965-118406936:+|ATP5MG|SE	703	1	0	0	0	0
isoform1=exon:chr11:118401584-118401717:+@junction:chr11:118401718-118406936:+@exon:chr11:118406937-118407097:+|isoform2=junction:chr11:118401718-118403923:+@exon:chr11:118403924-118403985:+@junction:chr11:118403986-118406936:+|ATP5MG|SE	703	1	0	0	0	0
isoform1=exon:chr11:118401610-118401717:+@junction:chr11:118401718-118406936:+@exon:chr11:118406937-118407097:+|isoform2=junction:chr11:118401718-118405656:+@exon:chr11:118405657-118405709:+@junction:chr11:118405710-118406936:+|ATP5MG|SE	703	1	0	0	0	0
isoform1=exon:chr11:119015841-119015939:-@junction:chr11:119015940-119017957:-@exon:chr11:119017958-119018053:-|isoform2=junction:chr11:119015940-119017361:-@exon:chr11:119017362-119017545:-@junction:chr11:119017546-119017957:-|RPS25|SE	961	1	0	1	0	0
isoform1=exon:chr11:119017362-119017545:-@junction:chr11:119017546-119018281:-@exon:chr11:119018282-119018343:-|isoform2=junction:chr11:119017546-119017957:-@exon:chr11:119017958-119018053:-@junction:chr11:119018054-119018281:-|RPS25|SE	960	1	0	0	0	0
isoform1=exon:chr15:69452818-69453020:+@junction:chr15:69453021-69455169:+@exon:chr15:69455170-69455287:+|isoform2=junction:chr15:69453021-69453646:+@exon:chr15:69453647-69453721:+@junction:chr15:69453722-69455169:+|RPLP1|SE	1936	1	0	0	0	1
isoform1=exon:chr15:69452819-69453020:+@junction:chr15:69453021-69455427:+@exon:chr15:69455428-69455546:+|isoform2=junction:chr15:69453021-69453646:+@exon:chr15:69453647-69455287:+@junction:chr15:69455288-69455427:+|RPLP1|SE	1936	1	0	0	0	0
isoform1=exon:chr15:69452814-69453020:+@junction:chr15:69453021-69455427:+@exon:chr15:69455428-69455546:+|isoform2=junction:chr15:69453021-69455169:+@exon:chr15:69455170-69455287:+@junction:chr15:69455288-69455427:+|RPLP1|SE	1197	1	0	0	0	0
isoform1=exon:chr15:69453019-69453721:+@junction:chr15:69453722-69455427:+@exon:chr15:69455428-69455546:+|isoform2=junction:chr15:69453722-69455169:+@exon:chr15:69455170-69455287:+@junction:chr15:69455288-69455427:+|RPLP1|SE	1941	1	0	0	0	0
isoform1=exon:chr19:49496365-49496471:+@junction:chr19:49496472-49497519:+@exon:chr19:49497520-49497595:+|isoform2=junction:chr19:49496472-49497193:+@exon:chr19:49497194-49497325:+@junction:chr19:49497326-49497519:+|RPS11|SE	1204	1	0	0	0	0
isoform1=exon:chr19:49497194-49497595:+@junction:chr19:49497596-49499511:+@exon:chr19:49499512-49499688:+|isoform2=junction:chr19:49497596-49497916:+@exon:chr19:49497917-49498046:+@junction:chr19:49498047-49499511:+|RPS11|SE	1257	1	0	0	0	0
isoform1=exon:chr16:30067450-30068978:+@junction:chr16:30068979-30069498:+@exon:chr16:30069499-30069547:+|isoform2=junction:chr16:30068979-30069305:+@exon:chr16:30069306-30069389:+@junction:chr16:30069390-30069498:+|ALDOA|SE	386	1	0	0	0	0
isoform1=exon:chr13:45336899-45337388:-@junction:chr13:45337389-45338659:-@exon:chr13:45338660-45338776:-|isoform2=junction:chr13:45337389-45337466:-@exon:chr13:45337467-45337553:-@junction:chr13:45337554-45338659:-|TPT1|SE	1661	1	0	0	0	1
isoform1=exon:chr13:45333471-45337388:-@junction:chr13:45337389-45339496:-@exon:chr13:45339497-45339533:-|isoform2=junction:chr13:45337389-45338659:-@exon:chr13:45338660-45338776:-@junction:chr13:45338777-45339496:-|TPT1|SE	1675	1	0	0	0	0
isoform1=exon:chr13:45337177-45337388:-@junction:chr13:45337389-45341041:-@exon:chr13:45341042-45341155:-|isoform2=junction:chr13:45337389-45338659:-@exon:chr13:45338660-45340184:-@junction:chr13:45340185-45341041:-|TPT1|SE	669	1	0	0	0	0
isoform1=exon:chr13:45338185-45338776:-@junction:chr13:45338777-45339993:-@exon:chr13:45339994-45340184:-|isoform2=junction:chr13:45338777-45339496:-@exon:chr13:45339497-45339602:-@junction:chr13:45339603-45339993:-|TPT1|SE	1664	1	0	0	0	1
isoform1=exon:chr13:45339994-45340184:-@junction:chr13:45340185-45341041:-@exon:chr13:45341042-45341086:-|isoform2=junction:chr13:45340185-45340711:-@exon:chr13:45340712-45340785:-@junction:chr13:45340786-45341041:-|TPT1|SE	1647	1	0	0	0	1
isoform1=exon:chr3:197950936-197950978:+@junction:chr3:197950979-197954002:+@exon:chr3:197954003-197954120:+|isoform2=junction:chr3:197950979-197951158:+@exon:chr3:197951159-197951311:+@junction:chr3:197951312-197954002:+|RPL35A|SE	1401	1	0	0	0	0
isoform1=exon:chr3:197951159-197951311:+@junction:chr3:197951312-197954002:+@exon:chr3:197954003-197954147:+|isoform2=junction:chr3:197951312-197953487:+@exon:chr3:197953488-197953660:+@junction:chr3:197953661-197954002:+|RPL35A|SE	1401	1	0	0	0	1
isoform1=exon:chr3:197951159-197951311:+@junction:chr3:197951312-197955749:+@exon:chr3:197955750-197955808:+|isoform2=junction:chr3:197951312-197954002:+@exon:chr3:197954003-197954147:+@junction:chr3:197954148-197955749:+|RPL35A|SE	1397	1	0	0	0	0
isoform1=exon:chr6:159682474-159682638:-@junction:chr6:159682639-159688125:-@exon:chr6:159688126-159688242:-|isoform2=junction:chr6:159682639-159684853:-@exon:chr6:159684854-159685033:-@junction:chr6:159685034-159688125:-|SOD2|SE	286	0	1	0	0	0
isoform1=exon:chr17:42998749-42998831:+@junction:chr17:42998832-43002672:+@exon:chr17:43002673-43002783:+|isoform2=junction:chr17:42998832-42999932:+@exon:chr17:42999933-43000102:+@junction:chr17:43000103-43002672:+|RPL27|SE	895	0	1	1	0	0
isoform1=exon:chr15:69452814-69453020:+@junction:chr15:69453021-69455169:+@exon:chr15:69455170-69455287:+|isoform2=junction:chr15:69453021-69453646:+@exon:chr15:69453647-69453721:+@junction:chr15:69453722-69455169:+|RPLP1|SE	1936	0	1	1	0	0
isoform1=exon:chr16:18784738-18784823:-@junction:chr16:18784824-18788062:-@exon:chr16:18788063-18788142:-|isoform2=junction:chr16:18784824-18786239:-@exon:chr16:18786240-18786336:-@junction:chr16:18786337-18788062:-|RPS15A|SE	1543	0	1	1	0	0
isoform1=exon:chr10:78037194-78037304:+@junction:chr10:78037305-78040614:+@exon:chr10:78040615-78040713:+|isoform2=junction:chr10:78037305-78040203:+@exon:chr10:78040204-78040225:+@junction:chr10:78040226-78040614:+|RPS24|SE	1270	0	0	1	0	0
isoform1=exon:chr11:119017362-119017545:-@junction:chr11:119017546-119018281:-@exon:chr11:119018282-119018330:-|isoform2=junction:chr11:119017546-119017957:-@exon:chr11:119017958-119018053:-@junction:chr11:119018054-119018281:-|RPS25|SE	960	0	0	1	0	0
isoform1=exon:chr11:65120630-65120806:-@junction:chr11:65120807-65121499:-@exon:chr11:65121500-65121644:-|isoform2=junction:chr11:65120807-65120980:-@exon:chr11:65120981-65121036:-@junction:chr11:65121037-65121499:-|FAU|SE	1299	0	0	1	0	0
isoform1=exon:chr13:45333471-45337388:-@junction:chr13:45337389-45338659:-@exon:chr13:45338660-45338776:-|isoform2=junction:chr13:45337389-45337466:-@exon:chr13:45337467-45337553:-@junction:chr13:45337554-45338659:-|TPT1|SE	1661	0	0	1	0	0
isoform1=exon:chr13:45333471-45337388:-@junction:chr13:45337389-45339496:-@exon:chr13:45339497-45339602:-|isoform2=junction:chr13:45337389-45338659:-@exon:chr13:45338660-45338776:-@junction:chr13:45338777-45339496:-|TPT1|SE	1675	0	0	1	0	0
isoform1=exon:chr13:45338660-45338776:-@junction:chr13:45338777-45339993:-@exon:chr13:45339994-45340184:-|isoform2=junction:chr13:45338777-45339496:-@exon:chr13:45339497-45339602:-@junction:chr13:45339603-45339993:-|TPT1|SE	1664	0	0	1	0	0
isoform1=exon:chr13:45339994-45340184:-@junction:chr13:45340185-45341041:-@exon:chr13:45341042-45341183:-|isoform2=junction:chr13:45340185-45340711:-@exon:chr13:45340712-45340785:-@junction:chr13:45340786-45341041:-|TPT1|SE	1647	0	0	1	0	0
isoform1=exon:chr15:69453647-69453721:+@junction:chr15:69453722-69455427:+@exon:chr15:69455428-69455547:+|isoform2=junction:chr15:69453722-69455169:+@exon:chr15:69455170-69455287:+@junction:chr15:69455288-69455427:+|RPLP1|SE	1941	0	0	1	0	0
isoform1=exon:chr16:18781295-18783102:-@junction:chr16:18783103-18788062:-@exon:chr16:18788063-18788142:-|isoform2=junction:chr16:18783103-18784737:-@exon:chr16:18784738-18784823:-@junction:chr16:18784824-18788062:-|RPS15A|SE	1548	0	0	1	0	0
isoform1=exon:chr16:18784738-18784823:-@junction:chr16:18784824-18788980:-@exon:chr16:18788981-18789118:-|isoform2=junction:chr16:18784824-18788062:-@exon:chr16:18788063-18788142:-@junction:chr16:18788143-18788980:-|RPS15A|SE	1548	0	0	1	0	0
isoform1=exon:chr16:89561578-89561751:+@junction:chr16:89561752-89562883:+@exon:chr16:89562884-89563067:+|isoform2=junction:chr16:89561752-89562334:+@exon:chr16:89562335-89562391:+@junction:chr16:89562392-89562883:+|RPL13|SE	1697	0	0	1	0	0
isoform1=exon:chr17:8377516-8377692:-@junction:chr17:8377693-8382142:-@exon:chr17:8382143-8382315:-|isoform2=junction:chr17:8377693-8379795:-@exon:chr17:8379796-8379936:-@junction:chr17:8379937-8382142:-|RPL26|SE	1473	0	0	1	0	0
isoform1=exon:chr19:48615877-48615946:-@junction:chr19:48615947-48616725:-@exon:chr19:48616726-48616824:-|isoform2=junction:chr19:48615947-48616078:-@exon:chr19:48616079-48616202:-@junction:chr19:48616203-48616725:-|RPL18|SE	1435	0	0	1	0	0
isoform1=exon:chr19:48616079-48616202:-@junction:chr19:48616203-48617315:-@exon:chr19:48617316-48617423:-|isoform2=junction:chr19:48616203-48616725:-@exon:chr19:48616726-48616824:-@junction:chr19:48616825-48617315:-|RPL18|SE	1427	0	0	1	0	0
isoform1=exon:chr19:5690506-5690600:+@junction:chr19:5690601-5691531:+@exon:chr19:5691532-5691667:+|isoform2=junction:chr19:5690601-5691318:+@exon:chr19:5691319-5691453:+@junction:chr19:5691454-5691531:+|RPL36|SE	1457	0	0	1	0	0
isoform1=exon:chr1:44776034-44776140:+@junction:chr1:44776141-44777613:+@exon:chr1:44777614-44777789:+|isoform2=junction:chr1:44776141-44776674:+@exon:chr1:44776675-44776774:+@junction:chr1:44776775-44777613:+|RPS8|SE	1592	0	0	1	0	0
isoform1=exon:chr2:197500140-197500439:+@junction:chr2:197500440-197503038:+@exon:chr2:197503039-197503128:+|isoform2=junction:chr2:197500440-197501073:+@exon:chr2:197501074-197501238:+@junction:chr2:197501239-197503038:+|HSPE1|SE	1165	0	0	1	0	0
isoform1=exon:chr2:216498825-216498877:+@junction:chr2:216498878-216499948:+@exon:chr2:216499949-216501456:+|isoform2=junction:chr2:216498878-216499269:+@exon:chr2:216499270-216499398:+@junction:chr2:216499399-216499948:+|RPL37A|SE	1526	0	0	1	0	0
isoform1=exon:chr2:231708714-231708751:+@junction:chr2:231708752-231711889:+@exon:chr2:231711890-231711983:+|isoform2=junction:chr2:231708752-231711347:+@exon:chr2:231711348-231711419:+@junction:chr2:231711420-231711889:+|PTMA|SE	1658	0	0	1	0	0
isoform1=exon:chr4:151102871-151103079:+@junction:chr4:151103080-151104471:+@exon:chr4:151104472-151104637:+|isoform2=junction:chr4:151103080-151104176:+@exon:chr4:151104177-151104286:+@junction:chr4:151104287-151104471:+|RPS3A|SE	1413	0	0	1	0	0
isoform1=exon:chr5:40834181-40834265:-@junction:chr5:40834266-40835182:-@exon:chr5:40835183-40835222:-|isoform2=junction:chr5:40834266-40834470:-@exon:chr5:40834471-40834606:-@junction:chr5:40834607-40835182:-|RPL37|SE	1472	0	0	1	0	0
isoform1=exon:chr8:144790355-144790470:-@junction:chr8:144790471-144792365:-@exon:chr8:144792366-144792390:-|isoform2=junction:chr8:144790471-144791276:-@exon:chr8:144791277-144791495:-@junction:chr8:144791496-144792365:-|RPL8|SE	222	0	0	1	0	0
isoform1=exon:chr9:127447877-127447989:-@junction:chr9:127447990-127449280:-@exon:chr9:127449281-127449362:-|isoform2=junction:chr9:127447990-127448336:-@exon:chr9:127448337-127448423:-@junction:chr9:127448424-127449280:-|RPL12|SE	1491	0	0	1	0	0
isoform1=exon:chr20:45469753-45469860:+@junction:chr20:45469861-45479941:+@exon:chr20:45479942-45480094:+|isoform2=junction:chr20:45469861-45470388:+@exon:chr20:45470389-45470532:+@junction:chr20:45470533-45479941:+|WFDC2|SE	1136	1	0	1	0	1
isoform1=exon:chr20:45470389-45470532:+@junction:chr20:45470533-45479941:+@exon:chr20:45479942-45480094:+|isoform2=junction:chr20:45470533-45471152:+@exon:chr20:45471153-45471281:+@junction:chr20:45471282-45479941:+|WFDC2|SE	1134	1	1	0	0	1
isoform1=exon:chr20:45470389-45470532:+@junction:chr20:45470533-45481370:+@exon:chr20:45481371-45481531:+|isoform2=junction:chr20:45470533-45479941:+@exon:chr20:45479942-45480094:+@junction:chr20:45480095-45481370:+|WFDC2|SE	1147	1	0	0	0	0
isoform1=exon:chr19:58388137-58388245:+@junction:chr19:58388246-58392975:+@exon:chr19:58392976-58393185:+|isoform2=junction:chr19:58388246-58388417:+@exon:chr19:58388418-58388480:+@junction:chr19:58388481-58392975:+|RPS5|SE	1217	1	0	0	0	0
isoform1=exon:chr19:58387289-58388245:+@junction:chr19:58388246-58393358:+@exon:chr19:58393359-58393487:+|isoform2=junction:chr19:58388246-58392975:+@exon:chr19:58392976-58393185:+@junction:chr19:58393186-58393358:+|RPS5|SE	1242	1	0	0	0	0
isoform1=exon:chr19:58392976-58393185:+@junction:chr19:58393186-58394496:+@exon:chr19:58394497-58394595:+|isoform2=junction:chr19:58393186-58393358:+@exon:chr19:58393359-58393487:+@junction:chr19:58393488-58394496:+|RPS5|SE	1253	1	0	1	0	0
isoform1=exon:chr19:58393359-58393487:+@junction:chr19:58393488-58394681:+@exon:chr19:58394682-58394736:+|isoform2=junction:chr19:58393488-58394496:+@exon:chr19:58394497-58394595:+@junction:chr19:58394596-58394681:+|RPS5|SE	1260	1	0	0	0	0
isoform1=exon:chr19:41861112-41861212:+@junction:chr19:41861213-41871350:+@exon:chr19:41871351-41871416:+|isoform2=junction:chr19:41861213-41869030:+@exon:chr19:41869031-41869214:+@junction:chr19:41869215-41871350:+|RPS19|SE	129	1	0	0	0	0
isoform1=exon:chr17:51168242-51168343:+@junction:chr17:51168344-51171486:+@exon:chr17:51171487-51171742:+|isoform2=junction:chr17:51168344-51169936:+@exon:chr17:51169937-51170049:+@junction:chr17:51170050-51171486:+|NME1-NME2|SE	1061	1	0	0	0	1
isoform1=exon:chr17:41689778-41689941:+@junction:chr17:41689942-41690781:+@exon:chr17:41690782-41690819:+|isoform2=junction:chr17:41689942-41690087:+@exon:chr17:41690088-41690189:+@junction:chr17:41690190-41690781:+|EIF1|SE	742	1	0	0	0	0
isoform1=exon:chr17:39200434-39203109:+@junction:chr17:39203110-39204524:+@exon:chr17:39204525-39204614:+|isoform2=junction:chr17:39203110-39204076:+@exon:chr17:39204077-39204187:+@junction:chr17:39204188-39204524:+|RPL19|SE	1415	1	0	0	0	0
isoform1=exon:chr22:39312884-39313310:-@junction:chr22:39313311-39314106:-@exon:chr22:39314107-39314208:-|isoform2=junction:chr22:39313311-39313633:-@exon:chr22:39313634-39313729:-@junction:chr22:39313730-39314106:-|RPL3|SE	1133	1	0	0	0	1
isoform1=exon:chr22:39313634-39313729:-@junction:chr22:39313730-39314685:-@exon:chr22:39314686-39314846:-|isoform2=junction:chr22:39313730-39314106:-@exon:chr22:39314107-39314208:-@junction:chr22:39314209-39314685:-|RPL3|SE	1133	1	0	0	0	0
isoform1=exon:chr22:39315369-39315555:-@junction:chr22:39315556-39317460:-@exon:chr22:39317461-39317629:-|isoform2=junction:chr22:39315556-39316705:-@exon:chr22:39316706-39316841:-@junction:chr22:39316842-39317460:-|RPL3|SE	1109	1	0	0	0	0
isoform1=exon:chr19:18573265-18573403:+@junction:chr19:18573404-18574869:+@exon:chr19:18574870-18574972:+|isoform2=junction:chr19:18573404-18573661:+@exon:chr19:18573662-18573748:+@junction:chr19:18573749-18574869:+|UBA52|SE	1126	1	0	0	0	0
isoform1=exon:chr19:18573662-18573748:+@junction:chr19:18573749-18575056:+@exon:chr19:18575057-18575151:+|isoform2=junction:chr19:18573749-18574869:+@exon:chr19:18574870-18574972:+@junction:chr19:18574973-18575056:+|UBA52|SE	1143	1	0	0	0	0
isoform1=exon:chr11:314040-314356:+@junction:chr11:314357-314921:+@exon:chr11:314922-315272:+|isoform2=junction:chr11:314357-314673:+@exon:chr11:314674-314809:+@junction:chr11:314810-314921:+|IFITM1|SE	695	1	0	0	0	1
isoform1=exon:chr5:73502916-73503117:+@junction:chr5:73503118-73504346:+@exon:chr5:73504347-73504403:+|isoform2=junction:chr5:73503118-73503936:+@exon:chr5:73503937-73504028:+@junction:chr5:73504029-73504346:+|BTF3|SE	678	1	0	0	0	0
isoform1=exon:chr5:73502488-73503117:+@junction:chr5:73503118-73505191:+@exon:chr5:73505192-73505435:+|isoform2=junction:chr5:73503118-73504346:+@exon:chr5:73504347-73504403:+@junction:chr5:73504404-73505191:+|BTF3|SE	686	1	0	0	0	0
isoform1=exon:chr11:809967-810039:+@junction:chr11:810040-811596:+@exon:chr11:811597-811645:+|isoform2=junction:chr11:810040-810233:+@exon:chr11:810234-810357:+@junction:chr11:810358-811596:+|RPLP2|SE	1112	1	0	1	0	1
isoform1=exon:chr11:809984-810357:+@junction:chr11:810358-812534:+@exon:chr11:812535-812633:+|isoform2=junction:chr11:810358-811596:+@exon:chr11:811597-811645:+@junction:chr11:811646-812534:+|RPLP2|SE	1129	1	0	0	0	0
isoform1=exon:chr11:811372-811645:+@junction:chr11:811646-812759:+@exon:chr11:812760-812861:+|isoform2=junction:chr11:811646-812534:+@exon:chr11:812535-812633:+@junction:chr11:812634-812759:+|RPLP2|SE	1132	1	0	0	0	0
isoform1=exon:chr5:86617941-86618130:+@junction:chr5:86618131-86620667:+@exon:chr5:86620668-86620766:+|isoform2=junction:chr5:86618131-86619352:+@exon:chr5:86619353-86619496:+@junction:chr5:86619497-86620667:+|COX7C|SE	544	1	0	0	0	0
isoform1=exon:chr5:86619353-86619496:+@junction:chr5:86619497-86620667:+@exon:chr5:86620668-86620766:+|isoform2=junction:chr5:86619497-86619738:+@exon:chr5:86619739-86619878:+@junction:chr5:86619879-86620667:+|COX7C|SE	602	1	0	1	0	1
isoform1=exon:chr4:118278708-118279137:+@junction:chr4:118279138-118279623:+@exon:chr4:118279624-118279823:+|isoform2=junction:chr4:118279138-118279388:+@exon:chr4:118279389-118279431:+@junction:chr4:118279432-118279623:+|SNHG8|SE	372	1	0	0	0	1
isoform1=exon:chr15:64156725-64160197:-@junction:chr15:64160198-64162851:-@exon:chr15:64162852-64163019:-|isoform2=junction:chr15:64160198-64162040:-@exon:chr15:64162041-64162154:-@junction:chr15:64162155-64162851:-|PPIB|SE	407	1	0	0	0	0
isoform1=exon:chr6:34417454-34417547:-@junction:chr6:34417548-34418368:-@exon:chr6:34418369-34418424:-|isoform2=junction:chr6:34417548-34417797:-@exon:chr6:34417798-34417897:-@junction:chr6:34417898-34418368:-|RPS10|SE	1376	1	0	0	0	0
isoform1=exon:chr6:34417454-34417547:-@junction:chr6:34417548-34421729:-@exon:chr6:34421730-34421807:-|isoform2=junction:chr6:34417548-34418368:-@exon:chr6:34418369-34418424:-@junction:chr6:34418425-34421729:-|RPS10|SE	1382	1	0	0	0	0
isoform1=exon:chr6:34417454-34418424:-@junction:chr6:34418425-34424668:-@exon:chr6:34424669-34424840:-|isoform2=junction:chr6:34418425-34421729:-@exon:chr6:34421730-34421807:-@junction:chr6:34421808-34424668:-|RPS10|SE	1387	1	0	0	0	0
isoform1=exon:chr11:8683863-8684081:+@junction:chr11:8684082-8685677:+@exon:chr11:8685678-8685845:+|isoform2=junction:chr11:8684082-8684717:+@exon:chr11:8684718-8684892:+@junction:chr11:8684893-8685677:+|RPL27A|SE	943	1	0	0	0	1
isoform1=exon:chr7:99458190-99458355:-@junction:chr7:99458356-99460085:-@exon:chr7:99460086-99460193:-|isoform2=junction:chr7:99458356-99459146:-@exon:chr7:99459147-99459263:-@junction:chr7:99459264-99460085:-|ATP5MF|SE	327	1	0	0	0	1
isoform1=exon:chr1:173863810-173864075:-@junction:chr1:173864076-173864483:-@exon:chr1:173864484-173864502:-|isoform2=junction:chr1:173864076-173864256:-@exon:chr1:173864257-173864304:-@junction:chr1:173864305-173864483:-|GAS5|SE	533	1	0	0	0	0
isoform1=exon:chr1:173863895-173864075:-@junction:chr1:173864076-173864674:-@exon:chr1:173864675-173864704:-|isoform2=junction:chr1:173864076-173864256:-@exon:chr1:173864257-173864506:-@junction:chr1:173864507-173864674:-|GAS5|SE	520	1	0	0	0	0
isoform1=exon:chr1:173863895-173864075:-@junction:chr1:173864076-173865228:-@exon:chr1:173865229-173865282:-|isoform2=junction:chr1:173864076-173864256:-@exon:chr1:173864257-173864704:-@junction:chr1:173864705-173865228:-|GAS5|SE	580	1	0	0	0	0
isoform1=exon:chr1:173863901-173864075:-@junction:chr1:173864076-173865856:-@exon:chr1:173865857-173865894:-|isoform2=junction:chr1:173864076-173864256:-@exon:chr1:173864257-173865547:-@junction:chr1:173865548-173865856:-|GAS5|SE	583	1	0	0	0	0
isoform1=exon:chr1:173864257-173864304:-@junction:chr1:173864305-173865228:-@exon:chr1:173865229-173865282:-|isoform2=junction:chr1:173864305-173864483:-@exon:chr1:173864484-173864704:-@junction:chr1:173864705-173865228:-|GAS5|SE	521	1	0	1	0	1
isoform1=exon:chr1:173863901-173864506:-@junction:chr1:173864507-173865228:-@exon:chr1:173865229-173865282:-|isoform2=junction:chr1:173864507-173864674:-@exon:chr1:173864675-173864704:-@junction:chr1:173864705-173865228:-|GAS5|SE	508	1	0	0	0	0
isoform1=exon:chr1:173865857-173865894:-@junction:chr1:173865895-173866760:-@exon:chr1:173866761-173866796:-|isoform2=junction:chr1:173865895-173866176:-@exon:chr1:173866177-173866567:-@junction:chr1:173866568-173866760:-|GAS5|SE	563	1	0	0	0	0
isoform1=exon:chr1:173865857-173866206:-@junction:chr1:173866207-173866760:-@exon:chr1:173866761-173866796:-|isoform2=junction:chr1:173866207-173866527:-@exon:chr1:173866528-173866567:-@junction:chr1:173866568-173866760:-|GAS5|SE	571	1	0	0	0	0
isoform1=exon:chr1:173865857-173866206:-@junction:chr1:173866207-173866990:-@exon:chr1:173866991-173867043:-|isoform2=junction:chr1:173866207-173866527:-@exon:chr1:173866528-173866796:-@junction:chr1:173866797-173866990:-|GAS5|SE	576	1	0	0	0	0
isoform1=exon:chr6:44247101-44247195:+@junction:chr6:44247196-44249376:+@exon:chr6:44249377-44249583:+|isoform2=junction:chr6:44247196-44248629:+@exon:chr6:44248630-44248776:+@junction:chr6:44248777-44249376:+|HSP90AB1|SE	1013	1	0	0	0	0
isoform1=exon:chr6:44249675-44249834:+@junction:chr6:44249835-44250290:+@exon:chr6:44250291-44250599:+|isoform2=junction:chr6:44249835-44250020:+@exon:chr6:44250021-44250154:+@junction:chr6:44250155-44250290:+|HSP90AB1|SE	1073	1	0	0	0	0
isoform1=exon:chr5:181236929-181237042:-@junction:chr5:181237043-181237608:-@exon:chr5:181237609-181237719:-|isoform2=junction:chr5:181237043-181237224:-@exon:chr5:181237225-181237319:-@junction:chr5:181237320-181237608:-|RACK1|SE	982	1	0	0	0	1
isoform1=exon:chr5:181236897-181237042:-@junction:chr5:181237043-181238098:-@exon:chr5:181238099-181238239:-|isoform2=junction:chr5:181237043-181237608:-@exon:chr5:181237609-181237719:-@junction:chr5:181237720-181238098:-|RACK1|SE	986	1	0	0	0	0
isoform1=exon:chr5:181237609-181237719:-@junction:chr5:181237720-181239066:-@exon:chr5:181239067-181239177:-|isoform2=junction:chr5:181237720-181238098:-@exon:chr5:181238099-181238239:-@junction:chr5:181238240-181239066:-|RACK1|SE	967	1	0	0	0	0
isoform1=exon:chr5:181238099-181238239:-@junction:chr5:181238240-181239486:-@exon:chr5:181239487-181239582:-|isoform2=junction:chr5:181238240-181239066:-@exon:chr5:181239067-181239177:-@junction:chr5:181239178-181239486:-|RACK1|SE	951	1	0	1	0	0
isoform1=exon:chr5:181239323-181239582:-@junction:chr5:181239583-181241491:-@exon:chr5:181241492-181241639:-|isoform2=junction:chr5:181239583-181240215:-@exon:chr5:181240216-181240327:-@junction:chr5:181240328-181241491:-|RACK1|SE	933	1	0	0	0	0
isoform1=exon:chr5:181239487-181239582:-@junction:chr5:181239583-181241491:-@exon:chr5:181241492-181241563:-|isoform2=junction:chr5:181239583-181240215:-@exon:chr5:181240216-181240345:-@junction:chr5:181240346-181241491:-|RACK1|SE	933	1	0	0	0	0
isoform1=exon:chr5:181239038-181239582:-@junction:chr5:181239583-181242169:-@exon:chr5:181242170-181242345:-|isoform2=junction:chr5:181239583-181241491:-@exon:chr5:181241492-181241639:-@junction:chr5:181241640-181242169:-|RACK1|SE	934	1	0	0	0	0
isoform1=exon:chr5:181242250-181242345:-@junction:chr5:181242346-181243691:-@exon:chr5:181243692-181243904:-|isoform2=junction:chr5:181242346-181243253:-@exon:chr5:181243254-181243405:-@junction:chr5:181243406-181243691:-|RACK1|SE	901	1	0	0	0	0
isoform1=exon:chr1:153561349-153561591:-@junction:chr1:153561592-153563733:-@exon:chr1:153563734-153563887:-|isoform2=junction:chr1:153561592-153563414:-@exon:chr1:153563415-153563536:-@junction:chr1:153563537-153563733:-|S100A2|SE	543	1	0	0	0	1
isoform1=exon:chr1:153561108-153561591:-@junction:chr1:153561592-153565505:-@exon:chr1:153565506-153565542:-|isoform2=junction:chr1:153561592-153563733:-@exon:chr1:153563734-153563887:-@junction:chr1:153563888-153565505:-|S100A2|SE	546	1	0	0	0	1
isoform1=exon:chr6:73518698-73519228:-@junction:chr6:73519229-73519882:-@exon:chr6:73519883-73520056:-|isoform2=junction:chr6:73519229-73519336:-@exon:chr6:73519337-73519516:-@junction:chr6:73519517-73519882:-|EEF1A1|SE	1195	1	0	0	0	0
isoform1=exon:chr5:131159288-131159611:-@junction:chr5:131159612-131162571:-@exon:chr5:131162572-131162676:-|isoform2=junction:chr5:131159612-131160655:-@exon:chr5:131160656-131160844:-@junction:chr5:131160845-131162571:-|HINT1|SE	737	1	0	0	0	0
isoform1=exon:chr5:131159296-131159611:-@junction:chr5:131159612-131162571:-@exon:chr5:131162572-131162676:-|isoform2=junction:chr5:131159612-131162028:-@exon:chr5:131162029-131162477:-@junction:chr5:131162478-131162571:-|HINT1|SE	737	1	0	0	0	0
isoform1=exon:chr5:131159294-131159611:-@junction:chr5:131159612-131162571:-@exon:chr5:131162572-131162676:-|isoform2=junction:chr5:131159612-131162028:-@exon:chr5:131162029-131162503:-@junction:chr5:131162504-131162571:-|HINT1|SE	737	1	0	0	0	0
isoform1=exon:chr5:131159292-131159611:-@junction:chr5:131159612-131162571:-@exon:chr5:131162572-131162676:-|isoform2=junction:chr5:131159612-131162063:-@exon:chr5:131162064-131162477:-@junction:chr5:131162478-131162571:-|HINT1|SE	737	1	0	0	0	0
isoform1=exon:chr5:131159285-131159611:-@junction:chr5:131159612-131162571:-@exon:chr5:131162572-131162676:-|isoform2=junction:chr5:131159612-131162361:-@exon:chr5:131162362-131162477:-@junction:chr5:131162478-131162571:-|HINT1|SE	737	1	0	0	0	0
isoform1=exon:chr5:131159292-131159611:-@junction:chr5:131159612-131162571:-@exon:chr5:131162572-131162676:-|isoform2=junction:chr5:131159612-131162361:-@exon:chr5:131162362-131162503:-@junction:chr5:131162504-131162571:-|HINT1|SE	737	1	0	0	0	0
isoform1=exon:chr5:131156911-131159611:-@junction:chr5:131159612-131165094:-@exon:chr5:131165095-131165231:-|isoform2=junction:chr5:131159612-131162571:-@exon:chr5:131162572-131162676:-@junction:chr5:131162677-131165094:-|HINT1|SE	728	1	0	0	0	0
isoform1=exon:chr20:62387611-62387674:+@junction:chr20:62387675-62388308:+@exon:chr20:62388309-62388364:+|isoform2=junction:chr20:62387675-62387842:+@exon:chr20:62387843-62387914:+@junction:chr20:62387915-62388308:+|RPS21|SE	1279	1	0	1	0	1
isoform1=exon:chr9:127449610-127449708:-@junction:chr9:127449709-127451049:-@exon:chr9:127451050-127451405:-|isoform2=junction:chr9:127449709-127450730:-@exon:chr9:127450731-127450804:-@junction:chr9:127450805-127451049:-|RPL12|SE	785	1	0	1	0	0
isoform1=exon:chr1:153534599-153534830:-@junction:chr1:153534831-153535948:-@exon:chr1:153535949-153536215:-|isoform2=junction:chr1:153534831-153535201:-@exon:chr1:153535202-153535375:-@junction:chr1:153535376-153535948:-|S100A6|SE	916	1	0	0	0	1
isoform1=exon:chr3:40458642-40458736:+@junction:chr3:40458737-40461607:+@exon:chr3:40461608-40461661:+|isoform2=junction:chr3:40458737-40461406:+@exon:chr3:40461407-40461506:+@junction:chr3:40461507-40461607:+|RPL14|SE	766	1	0	0	0	0
isoform1=exon:chr3:40458642-40458736:+@junction:chr3:40458737-40461938:+@exon:chr3:40461939-40462132:+|isoform2=junction:chr3:40458737-40461406:+@exon:chr3:40461407-40461661:+@junction:chr3:40461662-40461938:+|RPL14|SE	758	1	0	0	0	0
isoform1=exon:chr3:40461407-40461506:+@junction:chr3:40461507-40461938:+@exon:chr3:40461939-40462168:+|isoform2=junction:chr3:40461507-40461607:+@exon:chr3:40461608-40461661:+@junction:chr3:40461662-40461938:+|RPL14|SE	755	1	0	0	0	0
isoform1=exon:chr6:35468401-35468439:+@junction:chr6:35468440-35468946:+@exon:chr6:35468947-35469027:+|isoform2=junction:chr6:35468440-35468798:+@exon:chr6:35468799-35468873:+@junction:chr6:35468874-35468946:+|RPL10A|SE	1205	1	0	0	0	0
isoform1=exon:chr6:35468799-35469027:+@junction:chr6:35469028-35470178:+@exon:chr6:35470179-35470351:+|isoform2=junction:chr6:35469028-35469380:+@exon:chr6:35469381-35469529:+@junction:chr6:35469530-35470178:+|RPL10A|SE	1232	1	0	0	0	0
isoform1=exon:chr6:35468947-35469529:+@junction:chr6:35469530-35470579:+@exon:chr6:35470580-35470640:+|isoform2=junction:chr6:35469530-35470178:+@exon:chr6:35470179-35470351:+@junction:chr6:35470352-35470579:+|RPL10A|SE	1222	1	0	0	0	0
isoform1=exon:chr17:16438767-16439060:+@junction:chr17:16439061-16440184:+@exon:chr17:16440185-16440253:+|isoform2=junction:chr17:16439061-16439326:+@exon:chr17:16439327-16439414:+@junction:chr17:16439415-16440184:+|SNHG29|SE	627	1	0	0	0	0
isoform1=exon:chr17:16439063-16439414:+@junction:chr17:16439415-16440184:+@exon:chr17:16440185-16440253:+|isoform2=junction:chr17:16439415-16439527:+@exon:chr17:16439528-16439703:+@junction:chr17:16439704-16440184:+|SNHG29|SE	625	1	0	0	0	1
isoform1=exon:chr17:16439327-16439414:+@junction:chr17:16439415-16440184:+@exon:chr17:16440185-16440253:+|isoform2=junction:chr17:16439415-16439531:+@exon:chr17:16439532-16439703:+@junction:chr17:16439704-16440184:+|SNHG29|SE	624	1	0	0	0	1
isoform1=exon:chr17:16439327-16439414:+@junction:chr17:16439415-16440184:+@exon:chr17:16440185-16440253:+|isoform2=junction:chr17:16439415-16439580:+@exon:chr17:16439581-16439692:+@junction:chr17:16439693-16440184:+|SNHG29|SE	624	1	0	0	0	1
isoform1=exon:chr17:16439078-16439414:+@junction:chr17:16439415-16440184:+@exon:chr17:16440185-16440253:+|isoform2=junction:chr17:16439415-16439580:+@exon:chr17:16439581-16439703:+@junction:chr17:16439704-16440184:+|SNHG29|SE	624	1	0	0	0	1
isoform1=exon:chr17:16439037-16439414:+@junction:chr17:16439415-16440184:+@exon:chr17:16440185-16440253:+|isoform2=junction:chr17:16439415-16439659:+@exon:chr17:16439660-16439703:+@junction:chr17:16439704-16440184:+|SNHG29|SE	624	1	0	0	0	1
isoform1=exon:chr17:16439016-16440253:+@junction:chr17:16440254-16441367:+@exon:chr17:16441368-16441502:+|isoform2=junction:chr17:16440254-16441073:+@exon:chr17:16441074-16441130:+@junction:chr17:16441131-16441367:+|SNHG29|SE	708	1	0	0	0	1
isoform1=exon:chr12:56714249-56714687:-@junction:chr12:56714688-56724961:-@exon:chr12:56724962-56725036:-|isoform2=junction:chr12:56714688-56724451:-@exon:chr12:56724452-56724523:-@junction:chr12:56724524-56724961:-|NACA|SE	465	1	0	0	0	0
isoform1=exon:chr12:56714602-56714687:-@junction:chr12:56714688-56725262:-@exon:chr12:56725263-56725299:-|isoform2=junction:chr12:56714688-56724451:-@exon:chr12:56724452-56724549:-@junction:chr12:56724550-56725262:-|NACA|SE	566	1	0	0	0	0
isoform1=exon:chr2:197494157-197495376:-@junction:chr2:197495377-197498674:-@exon:chr2:197498675-197498848:-|isoform2=junction:chr2:197495377-197497139:-@exon:chr2:197497140-197497392:-@junction:chr2:197497393-197498674:-|HSPD1|SE	633	1	0	0	0	0
isoform1=exon:chr2:197494157-197497392:-@junction:chr2:197497393-197499781:-@exon:chr2:197499782-197499817:-|isoform2=junction:chr2:197497393-197498674:-@exon:chr2:197498675-197498850:-@junction:chr2:197498851-197499781:-|HSPD1|SE	687	1	0	0	0	0
isoform1=exon:chr2:197498675-197498850:-@junction:chr2:197498851-197499781:-@exon:chr2:197499782-197499840:-|isoform2=junction:chr2:197498851-197499141:-@exon:chr2:197499142-197499438:-@junction:chr2:197499439-197499781:-|HSPD1|SE	657	1	0	0	0	0
isoform1=exon:chr2:197498675-197498850:-@junction:chr2:197498851-197499781:-@exon:chr2:197499782-197499866:-|isoform2=junction:chr2:197498851-197499258:-@exon:chr2:197499259-197499438:-@junction:chr2:197499439-197499781:-|HSPD1|SE	657	1	0	0	0	0
isoform1=exon:chr8:56069593-56073272:-@junction:chr8:56073273-56074059:-@exon:chr8:56074060-56074144:-|isoform2=junction:chr8:56073273-56073694:-@exon:chr8:56073695-56073768:-@junction:chr8:56073769-56074059:-|RPS20|SE	852	1	0	0	0	1
isoform1=exon:chr11:67584134-67584169:+@junction:chr11:67584170-67584684:+@exon:chr11:67584685-67584772:+|isoform2=junction:chr11:67584170-67584463:+@exon:chr11:67584464-67584570:+@junction:chr11:67584571-67584684:+|GSTP1|SE	721	1	0	0	0	0
isoform1=exon:chr11:67584795-67585241:+@junction:chr11:67585242-67586388:+@exon:chr11:67586389-67586505:+|isoform2=junction:chr11:67585242-67586103:+@exon:chr11:67586104-67586211:+@junction:chr11:67586212-67586388:+|GSTP1|SE	785	1	0	0	0	1
isoform1=exon:chr7:76302673-76303076:+@junction:chr7:76303077-76303983:+@exon:chr7:76303984-76304292:+|isoform2=junction:chr7:76303077-76303806:+@exon:chr7:76303807-76303865:+@junction:chr7:76303866-76303983:+|HSPB1|SE	443	1	0	0	0	0
isoform1=exon:chr8:98041721-98041850:-@junction:chr8:98041851-98045346:-@exon:chr8:98045347-98045399:-|isoform2=junction:chr8:98041851-98042644:-@exon:chr8:98042645-98042775:-@junction:chr8:98042776-98045346:-|RPL30|SE	160	1	0	0	0	0
isoform1=exon:chr10:78037194-78037304:+@junction:chr10:78037305-78040614:+@exon:chr10:78040615-78040716:+|isoform2=junction:chr10:78037305-78037438:+@exon:chr10:78037439-78040225:+@junction:chr10:78040226-78040614:+|RPS24|SE	395	1	0	0	0	1
isoform1=exon:chr11:17074388-17074466:-@junction:chr11:17074467-17075453:-@exon:chr11:17075454-17075623:-|isoform2=junction:chr11:17074467-17075096:-@exon:chr11:17075097-17075197:-@junction:chr11:17075198-17075453:-|RPS13|SE	1304	1	0	0	0	0
isoform1=exon:chr11:17075097-17075197:-@junction:chr11:17075198-17077167:-@exon:chr11:17077168-17077246:-|isoform2=junction:chr11:17075198-17075453:-@exon:chr11:17075454-17075623:-@junction:chr11:17075624-17077167:-|RPS13|SE	1297	1	0	0	0	0
isoform1=exon:chr11:17075531-17075623:-@junction:chr11:17075624-17077167:-@exon:chr11:17077168-17077246:-|isoform2=junction:chr11:17075624-17076442:-@exon:chr11:17076443-17076547:-@junction:chr11:17076548-17077167:-|RPS13|SE	1276	1	0	0	0	0
isoform1=exon:chr11:17075454-17075623:-@junction:chr11:17075624-17077428:-@exon:chr11:17077429-17077473:-|isoform2=junction:chr11:17075624-17077167:-@exon:chr11:17077168-17077246:-@junction:chr11:17077247-17077428:-|RPS13|SE	1280	1	0	0	0	0
isoform1=exon:chr20:45469756-45469860:+@junction:chr20:45469861-45479941:+@exon:chr20:45479942-45480094:+|isoform2=junction:chr20:45469861-45470388:+@exon:chr20:45470389-45470532:+@junction:chr20:45470533-45479941:+|WFDC2|SE	1136	0	1	0	0	0
isoform1=exon:chr7:99458195-99458355:-@junction:chr7:99458356-99460085:-@exon:chr7:99460086-99460193:-|isoform2=junction:chr7:99458356-99459146:-@exon:chr7:99459147-99459263:-@junction:chr7:99459264-99460085:-|ATP5MF|SE	327	0	1	0	0	0
isoform1=exon:chr5:131159285-131159611:-@junction:chr5:131159612-131162571:-@exon:chr5:131162572-131162676:-|isoform2=junction:chr5:131159612-131160655:-@exon:chr5:131160656-131160844:-@junction:chr5:131160845-131162571:-|HINT1|SE	737	0	1	0	0	0
isoform1=exon:chr10:78037194-78037304:+@junction:chr10:78037305-78040614:+@exon:chr10:78040615-78040713:+|isoform2=junction:chr10:78037305-78037438:+@exon:chr10:78037439-78040225:+@junction:chr10:78040226-78040614:+|RPS24|SE	395	0	0	1	0	0
isoform1=exon:chr11:67585138-67585241:+@junction:chr11:67585242-67586388:+@exon:chr11:67586389-67586656:+|isoform2=junction:chr11:67585242-67586103:+@exon:chr11:67586104-67586211:+@junction:chr11:67586212-67586388:+|GSTP1|SE	785	0	0	1	0	0
isoform1=exon:chr11:8684006-8684081:+@junction:chr11:8684082-8685677:+@exon:chr11:8685678-8685847:+|isoform2=junction:chr11:8684082-8684717:+@exon:chr11:8684718-8684892:+@junction:chr11:8684893-8685677:+|RPL27A|SE	943	0	0	1	0	0
isoform1=exon:chr17:16439327-16439414:+@junction:chr17:16439415-16440184:+@exon:chr17:16440185-16440253:+|isoform2=junction:chr17:16439415-16439527:+@exon:chr17:16439528-16439703:+@junction:chr17:16439704-16440184:+|SNHG29|SE	625	0	0	1	0	0
isoform1=exon:chr17:16440185-16440253:+@junction:chr17:16440254-16441367:+@exon:chr17:16441368-16442076:+|isoform2=junction:chr17:16440254-16441073:+@exon:chr17:16441074-16441130:+@junction:chr17:16441131-16441367:+|SNHG29|SE	708	0	0	1	0	0
isoform1=exon:chr17:51168242-51168343:+@junction:chr17:51168344-51171486:+@exon:chr17:51171487-51171744:+|isoform2=junction:chr17:51168344-51169936:+@exon:chr17:51169937-51170049:+@junction:chr17:51170050-51171486:+|NME1-NME2|SE	1061	0	0	1	0	0
isoform1=exon:chr19:58388137-58388245:+@junction:chr19:58388246-58393358:+@exon:chr19:58393359-58393487:+|isoform2=junction:chr19:58388246-58392975:+@exon:chr19:58392976-58393185:+@junction:chr19:58393186-58393358:+|RPS5|SE	1242	0	0	1	0	0
isoform1=exon:chr1:153534599-153534830:-@junction:chr1:153534831-153535948:-@exon:chr1:153535949-153535991:-|isoform2=junction:chr1:153534831-153535201:-@exon:chr1:153535202-153535375:-@junction:chr1:153535376-153535948:-|S100A6|SE	916	0	0	1	0	0
isoform1=exon:chr1:153561108-153561591:-@junction:chr1:153561592-153563733:-@exon:chr1:153563734-153563887:-|isoform2=junction:chr1:153561592-153563414:-@exon:chr1:153563415-153563536:-@junction:chr1:153563537-153563733:-|S100A2|SE	543	0	0	1	0	0
isoform1=exon:chr1:153561108-153561591:-@junction:chr1:153561592-153565505:-@exon:chr1:153565506-153565844:-|isoform2=junction:chr1:153561592-153563733:-@exon:chr1:153563734-153563887:-@junction:chr1:153563888-153565505:-|S100A2|SE	546	0	0	1	0	0
isoform1=exon:chr20:45470389-45470532:+@junction:chr20:45470533-45479941:+@exon:chr20:45479942-45480094:+|isoform2=junction:chr20:45470533-45471486:+@exon:chr20:45471487-45471550:+@junction:chr20:45471551-45479941:+|WFDC2|SE	1134	0	0	1	0	0
isoform1=exon:chr22:39313191-39313310:-@junction:chr22:39313311-39314106:-@exon:chr22:39314107-39314208:-|isoform2=junction:chr22:39313311-39313633:-@exon:chr22:39313634-39313729:-@junction:chr22:39313730-39314106:-|RPL3|SE	1133	0	0	1	0	0
isoform1=exon:chr4:118278705-118278792:+@junction:chr4:118278793-118279623:+@exon:chr4:118279624-118279827:+|isoform2=junction:chr4:118278793-118279388:+@exon:chr4:118279389-118279431:+@junction:chr4:118279432-118279623:+|SNHG8|SE	252	0	0	1	0	0
isoform1=exon:chr4:118278944-118279137:+@junction:chr4:118279138-118279623:+@exon:chr4:118279624-118279827:+|isoform2=junction:chr4:118279138-118279388:+@exon:chr4:118279389-118279431:+@junction:chr4:118279432-118279623:+|SNHG8|SE	372	0	0	1	0	0
isoform1=exon:chr5:131156911-131159611:-@junction:chr5:131159612-131162571:-@exon:chr5:131162572-131162676:-|isoform2=junction:chr5:131159612-131162028:-@exon:chr5:131162029-131162477:-@junction:chr5:131162478-131162571:-|HINT1|SE	737	0	0	1	0	0
isoform1=exon:chr7:99458198-99458355:-@junction:chr7:99458356-99460085:-@exon:chr7:99460086-99460193:-|isoform2=junction:chr7:99458356-99459146:-@exon:chr7:99459147-99459263:-@junction:chr7:99459264-99460085:-|ATP5MF|SE	327	0	0	1	1	0
isoform1=exon:chr8:56073117-56073272:-@junction:chr8:56073273-56074059:-@exon:chr8:56074060-56074144:-|isoform2=junction:chr8:56073273-56073694:-@exon:chr8:56073695-56073768:-@junction:chr8:56073769-56074059:-|RPS20|SE	852	0	0	1	0	0
isoform1=exon:chr19:48965770-48965916:+@junction:chr19:48965917-48966582:+@exon:chr19:48966583-48966879:+|isoform2=junction:chr19:48965917-48966280:+@exon:chr19:48966281-48966406:+@junction:chr19:48966407-48966582:+|FTL|SE	1297	1	0	0	0	0
isoform1=exon:chr17:81511188-81511626:-@junction:chr17:81511627-81511902:-@exon:chr17:81511903-81512142:-|isoform2=junction:chr17:81511627-81511762:-@exon:chr17:81511763-81511803:-@junction:chr17:81511804-81511902:-|ACTG1|SE	856	1	0	0	0	0
isoform1=exon:chr17:41688885-41689069:+@junction:chr17:41689070-41690087:+@exon:chr17:41690088-41690189:+|isoform2=junction:chr17:41689070-41689777:+@exon:chr17:41689778-41689941:+@junction:chr17:41689942-41690087:+|EIF1|SE	726	1	0	1	0	1
isoform1=exon:chr17:41619442-41619688:-@junction:chr17:41619689-41620658:-@exon:chr17:41620659-41620879:-|isoform2=junction:chr17:41619689-41620535:-@exon:chr17:41620536-41620558:-@junction:chr17:41620559-41620658:-|KRT17|SE	466	1	0	0	0	0
isoform1=exon:chr17:41621593-41622511:-@junction:chr17:41622512-41624077:-@exon:chr17:41624078-41624206:-|isoform2=junction:chr17:41622512-41622949:-@exon:chr17:41622950-41623032:-@junction:chr17:41623033-41624077:-|KRT17|SE	448	1	0	0	0	0
isoform1=exon:chr15:82538306-82538371:-@junction:chr15:82538372-82539980:-@exon:chr15:82539981-82540132:-|isoform2=junction:chr15:82538372-82538879:-@exon:chr15:82538880-82538985:-@junction:chr15:82538986-82539980:-|ENSG00000260836|SE	566	1	0	0	0	0
isoform1=exon:chr15:82538880-82538985:-@junction:chr15:82538986-82539980:-@exon:chr15:82539981-82540131:-|isoform2=junction:chr15:82538986-82539299:-@exon:chr15:82539300-82539375:-@junction:chr15:82539376-82539980:-|RPS17|SE	559	1	0	0	0	0
isoform1=exon:chr15:40036986-40037018:-@junction:chr15:40037019-40038281:-@exon:chr15:40038282-40038394:-|isoform2=junction:chr15:40037019-40037308:-@exon:chr15:40037309-40037348:-@junction:chr15:40037349-40038281:-|SRP14|SE	438	1	0	0	0	0
isoform1=exon:chr15:40036986-40037018:-@junction:chr15:40037019-40038281:-@exon:chr15:40038282-40038394:-|isoform2=junction:chr15:40037019-40037308:-@exon:chr15:40037309-40037355:-@junction:chr15:40037356-40038281:-|SRP14|SE	438	1	0	0	0	1
isoform1=exon:chr15:40038282-40038394:-@junction:chr15:40038395-40039092:-@exon:chr15:40039093-40039153:-|isoform2=junction:chr15:40038395-40038875:-@exon:chr15:40038876-40038948:-@junction:chr15:40038949-40039092:-|SRP14|SE	465	1	0	0	0	0
isoform1=exon:chr6:33272075-33272122:+@junction:chr6:33272123-33275796:+@exon:chr6:33275797-33275883:+|isoform2=junction:chr6:33272123-33272627:+@exon:chr6:33272628-33272726:+@junction:chr6:33272727-33275796:+|RPS18|SE	909	1	0	0	0	0
isoform1=exon:chr6:33272628-33272726:+@junction:chr6:33272727-33275796:+@exon:chr6:33275797-33275883:+|isoform2=junction:chr6:33272727-33275499:+@exon:chr6:33275500-33275657:+@junction:chr6:33275658-33275796:+|RPS18|SE	905	1	0	0	0	1
isoform1=exon:chr6:33275866-33276066:+@junction:chr6:33276067-33276390:+@exon:chr6:33276391-33276510:+|isoform2=junction:chr6:33276067-33276175:+@exon:chr6:33276176-33276267:+@junction:chr6:33276268-33276390:+|RPS18|SE	899	1	0	0	0	1
isoform1=exon:chr12:53295291-53295639:+@junction:chr12:53295640-53296243:+@exon:chr12:53296244-53296275:+|isoform2=junction:chr12:53295640-53295838:+@exon:chr12:53295839-53295941:+@junction:chr12:53295942-53296243:+|PFDN5|SE	562	1	0	0	0	0
isoform1=exon:chr12:53295479-53295639:+@junction:chr12:53295640-53297849:+@exon:chr12:53297850-53297924:+|isoform2=junction:chr12:53295640-53295838:+@exon:chr12:53295839-53296275:+@junction:chr12:53296276-53297849:+|PFDN5|SE	582	1	0	0	0	1
isoform1=exon:chr12:53295839-53295941:+@junction:chr12:53295942-53297849:+@exon:chr12:53297850-53297924:+|isoform2=junction:chr12:53295942-53296243:+@exon:chr12:53296244-53296275:+@junction:chr12:53296276-53297849:+|PFDN5|SE	555	1	0	1	0	0
isoform1=exon:chr12:53295525-53295639:+@junction:chr12:53295640-53298044:+@exon:chr12:53298045-53298150:+|isoform2=junction:chr12:53295640-53297849:+@exon:chr12:53297850-53297924:+@junction:chr12:53297925-53298044:+|PFDN5|SE	181	1	0	0	0	1
isoform1=exon:chr9:73151902-73151924:+@junction:chr9:73151925-73158521:+@exon:chr9:73158522-73158601:+|isoform2=junction:chr9:73151925-73154197:+@exon:chr9:73154198-73154340:+@junction:chr9:73154341-73158521:+|ANXA1|SE	360	1	0	0	0	0
isoform1=exon:chr9:73151865-73151924:+@junction:chr9:73151925-73158521:+@exon:chr9:73158522-73158601:+|isoform2=junction:chr9:73151925-73154197:+@exon:chr9:73154198-73154342:+@junction:chr9:73154343-73158521:+|ANXA1|SE	360	1	0	0	0	0
isoform1=exon:chr9:73162782-73162861:+@junction:chr9:73162862-73165115:+@exon:chr9:73165116-73165209:+|isoform2=junction:chr9:73162862-73163475:+@exon:chr9:73163476-73163532:+@junction:chr9:73163533-73165115:+|ANXA1|SE	388	1	0	0	0	0
isoform1=exon:chr9:73165116-73165209:+@junction:chr9:73165210-73167496:+@exon:chr9:73167497-73167555:+|isoform2=junction:chr9:73165210-73166096:+@exon:chr9:73166097-73166192:+@junction:chr9:73166193-73167496:+|ANXA1|SE	358	1	0	0	0	0
isoform1=exon:chr9:73167497-73167555:+@junction:chr9:73167556-73170050:+@exon:chr9:73170051-73170393:+|isoform2=junction:chr9:73167556-73169031:+@exon:chr9:73169032-73169154:+@junction:chr9:73169155-73170050:+|ANXA1|SE	381	1	0	0	0	0
isoform1=exon:chr1:212618127-212618234:+@junction:chr1:212618235-212619357:+@exon:chr1:212619358-212619555:+|isoform2=junction:chr1:212618235-212619045:+@exon:chr1:212619046-212619266:+@junction:chr1:212619267-212619357:+|ATF3|SE	145	1	0	0	0	0
isoform1=exon:chr9:133349912-133350052:+@junction:chr9:133350053-133350596:+@exon:chr9:133350597-133350695:+|isoform2=junction:chr9:133350053-133350239:+@exon:chr9:133350240-133350319:+@junction:chr9:133350320-133350596:+|RPL7A|SE	945	1	0	0	0	0
isoform1=exon:chr9:133350240-133350319:+@junction:chr9:133350320-133351001:+@exon:chr9:133351002-133351071:+|isoform2=junction:chr9:133350320-133350596:+@exon:chr9:133350597-133350727:+@junction:chr9:133350728-133351001:+|RPL7A|SE	952	1	0	0	0	0
isoform1=exon:chr1:173864257-173865547:-@junction:chr1:173865548-173866176:-@exon:chr1:173866177-173866199:-|isoform2=junction:chr1:173865548-173865856:-@exon:chr1:173865857-173865894:-@junction:chr1:173865895-173866176:-|GAS5|SE	564	1	0	0	0	0
isoform1=exon:chr1:173865857-173865894:-@junction:chr1:173865895-173866527:-@exon:chr1:173866528-173866567:-|isoform2=junction:chr1:173865895-173866176:-@exon:chr1:173866177-173866206:-@junction:chr1:173866207-173866527:-|GAS5|SE	560	1	0	0	0	0
isoform1=exon:chr1:152032506-152032823:-@junction:chr1:152032824-152036912:-@exon:chr1:152036913-152037004:-|isoform2=junction:chr1:152032824-152033647:-@exon:chr1:152033648-152033800:-@junction:chr1:152033801-152036912:-|S100A11|SE	1040	1	0	0	0	0
isoform1=exon:chr12:55725812-55725896:-@junction:chr12:55725897-55726699:-@exon:chr12:55726700-55726795:-|isoform2=junction:chr12:55725897-55726120:-@exon:chr12:55726121-55726261:-@junction:chr12:55726262-55726699:-|CD63|SE	843	1	0	0	0	0
isoform1=exon:chr12:55726121-55726261:-@junction:chr12:55726262-55726889:-@exon:chr12:55726890-55726963:-|isoform2=junction:chr12:55726262-55726699:-@exon:chr12:55726700-55726795:-@junction:chr12:55726796-55726889:-|CD63|SE	838	1	0	0	0	0
isoform1=exon:chr12:54282394-54282486:+@junction:chr12:54282487-54282799:+@exon:chr12:54282800-54282874:+|isoform2=junction:chr12:54282487-54282572:+@exon:chr12:54282573-54282665:+@junction:chr12:54282666-54282799:+|HNRNPA1|SE	333	1	0	0	0	0
isoform1=exon:chr9:21968056-21968242:-@junction:chr9:21968243-21970901:-@exon:chr9:21970902-21971208:-|isoform2=junction:chr9:21968243-21968574:-@exon:chr9:21968575-21968771:-@junction:chr9:21968772-21970901:-|CDKN2A|SE	486	1	0	0	0	0
isoform1=exon:chr9:21967752-21968242:-@junction:chr9:21968243-21974677:-@exon:chr9:21974678-21974857:-|isoform2=junction:chr9:21968243-21970901:-@exon:chr9:21970902-21971208:-@junction:chr9:21971209-21974677:-|CDKN2A|SE	397	1	0	0	0	0
isoform1=exon:chr8:66921818-66922114:-@junction:chr8:66922115-66922613:-@exon:chr8:66922614-66922725:-|isoform2=junction:chr8:66922115-66922323:-@exon:chr8:66922324-66922392:-@junction:chr8:66922393-66922613:-|SNHG6|SE	445	1	0	0	0	1
isoform1=exon:chr8:66920561-66922114:-@junction:chr8:66922115-66925436:-@exon:chr8:66925437-66925541:-|isoform2=junction:chr8:66922115-66922613:-@exon:chr8:66922614-66922725:-@junction:chr8:66922726-66925436:-|SNHG6|SE	460	1	0	0	0	0
isoform1=exon:chr8:66921986-66922392:-@junction:chr8:66922393-66925436:-@exon:chr8:66925437-66925541:-|isoform2=junction:chr8:66922393-66922613:-@exon:chr8:66922614-66922725:-@junction:chr8:66922726-66925436:-|SNHG6|SE	544	1	0	0	0	1
isoform1=exon:chr17:16438767-16439060:+@junction:chr17:16439061-16439659:+@exon:chr17:16439660-16439691:+|isoform2=junction:chr17:16439061-16439326:+@exon:chr17:16439327-16439414:+@junction:chr17:16439415-16439659:+|SNHG29|SE	305	1	0	0	0	0
isoform1=exon:chr17:16439037-16439060:+@junction:chr17:16439061-16440184:+@exon:chr17:16440185-16440253:+|isoform2=junction:chr17:16439061-16439326:+@exon:chr17:16439327-16439703:+@junction:chr17:16439704-16440184:+|SNHG29|SE	421	1	0	0	0	0
isoform1=exon:chr2:197493324-197493492:-@junction:chr2:197493493-197497139:-@exon:chr2:197497140-197497392:-|isoform2=junction:chr2:197493493-197494156:-@exon:chr2:197494157-197495376:-@junction:chr2:197495377-197497139:-|HSPD1|SE	469	1	0	0	0	0
isoform1=exon:chr2:197494657-197494752:-@junction:chr2:197494753-197497139:-@exon:chr2:197497140-197497392:-|isoform2=junction:chr2:197494753-197495293:-@exon:chr2:197495294-197495376:-@junction:chr2:197495377-197497139:-|HSPD1|SE	494	1	0	0	0	0
isoform1=exon:chr2:158804282-158804369:+@junction:chr2:158804370-158815704:+@exon:chr2:158815705-158815990:+|isoform2=junction:chr2:158804370-158807054:+@exon:chr2:158807055-158807115:+@junction:chr2:158807116-158815704:+|DAPL1|SE	84	1	0	1	0	0
isoform1=exon:chr1:226063977-226064479:+@junction:chr1:226064480-226071350:+@exon:chr1:226071351-226071521:+|isoform2=junction:chr1:226064480-226065655:+@exon:chr1:226065656-226065809:+@junction:chr1:226065810-226071350:+|H3-3A|SE	704	1	0	0	0	0
isoform1=exon:chr3:23917705-23918031:+@junction:chr3:23918032-23919195:+@exon:chr3:23919196-23919246:+|isoform2=junction:chr3:23918032-23918439:+@exon:chr3:23918440-23918576:+@junction:chr3:23918577-23919195:+|RPL15|SE	726	1	0	0	0	0
isoform1=exon:chr6:106969831-106971834:-@junction:chr6:106971835-106975133:-@exon:chr6:106975134-106975162:-|isoform2=junction:chr6:106971835-106974577:-@exon:chr6:106974578-106974754:-@junction:chr6:106974755-106975133:-|CD24|SE	53	1	0	0	0	0
isoform1=exon:chr7:56101573-56101861:-@junction:chr7:56101862-56104225:-@exon:chr7:56104226-56104475:-|isoform2=junction:chr7:56101862-56102866:-@exon:chr7:56102867-56103011:-@junction:chr7:56103012-56104225:-|CHCHD2|SE	547	1	0	0	0	0
isoform1=exon:chr22:23894383-23894582:+@junction:chr22:23894583-23895039:+@exon:chr22:23895040-23895223:+|isoform2=junction:chr22:23894583-23894771:+@exon:chr22:23894772-23894944:+@junction:chr22:23894945-23895039:+|MIF|SE	792	1	0	0	0	0
isoform1=exon:chr19:49489850-49490576:+@junction:chr19:49490577-49491039:+@exon:chr19:49491040-49491099:+|isoform2=junction:chr19:49490577-49490778:+@exon:chr19:49490779-49490864:+@junction:chr19:49490865-49491039:+|RPL13A|SE	508	1	0	0	0	0
isoform1=exon:chr19:49489850-49490864:+@junction:chr19:49490865-49491424:+@exon:chr19:49491425-49491547:+|isoform2=junction:chr19:49490865-49491039:+@exon:chr19:49491040-49491099:+@junction:chr19:49491100-49491424:+|RPL13A|SE	495	1	0	0	0	0
isoform1=exon:chr8:98042645-98042775:-@junction:chr8:98042776-98045346:-@exon:chr8:98045347-98045399:-|isoform2=junction:chr8:98042776-98044826:-@exon:chr8:98044827-98045088:-@junction:chr8:98045089-98045346:-|RPL30|SE	273	1	0	1	0	1
isoform1=exon:chr14:102085298-102085431:-@junction:chr14:102085432-102086216:-@exon:chr14:102086217-102086378:-|isoform2=junction:chr14:102085432-102085757:-@exon:chr14:102085758-102086124:-@junction:chr14:102086125-102086216:-|HSP90AA1|SE	1236	1	0	1	0	0
isoform1=exon:chr1:202010587-202010706:+@junction:chr1:202010707-202011956:+@exon:chr1:202011957-202012178:+|isoform2=junction:chr1:202010707-202011128:+@exon:chr1:202011129-202011299:+@junction:chr1:202011300-202011956:+|ELF3|SE	291	1	0	0	0	0
isoform1=exon:chr1:202011957-202012178:+@junction:chr1:202012179-202012639:+@exon:chr1:202012640-202012759:+|isoform2=junction:chr1:202012179-202012343:+@exon:chr1:202012344-202012436:+@junction:chr1:202012437-202012639:+|ELF3|SE	289	1	0	0	0	0
isoform1=exon:chr1:202012445-202012759:+@junction:chr1:202012760-202013181:+@exon:chr1:202013182-202013197:+|isoform2=junction:chr1:202012760-202012946:+@exon:chr1:202012947-202013036:+@junction:chr1:202013037-202013181:+|ELF3|SE	323	1	0	0	0	0
isoform1=exon:chr1:67685201-67685538:+@junction:chr1:67685539-67686349:+@exon:chr1:67686350-67686587:+|isoform2=junction:chr1:67685539-67686024:+@exon:chr1:67686025-67686126:+@junction:chr1:67686127-67686349:+|GADD45A|SE	252	1	0	0	0	0
isoform1=exon:chr1:67686025-67686126:+@junction:chr1:67686127-67687660:+@exon:chr1:67687661-67687986:+|isoform2=junction:chr1:67686127-67686349:+@exon:chr1:67686350-67686587:+@junction:chr1:67686588-67687660:+|GADD45A|SE	292	1	0	0	0	0
isoform1=exon:chr11:102520508-102520804:-@junction:chr11:102520805-102524935:-@exon:chr11:102524936-102525064:-|isoform2=junction:chr11:102520805-102523239:-@exon:chr11:102523240-102523401:-@junction:chr11:102523402-102524935:-|MMP7|SE	447	1	0	1	0	1
isoform1=exon:chr12:52949805-52950410:+@junction:chr12:52950411-52951480:+@exon:chr12:52951481-52951645:+|isoform2=junction:chr12:52950411-52950749:+@exon:chr12:52950750-52950906:+@junction:chr12:52950907-52951480:+|KRT18|SE	463	1	0	0	0	0
isoform1=exon:chr12:53295556-53295639:+@junction:chr12:53295640-53298044:+@exon:chr12:53298045-53298150:+|isoform2=junction:chr12:53295640-53295838:+@exon:chr12:53295839-53297924:+@junction:chr12:53297925-53298044:+|PFDN5|SE	606	1	0	0	0	1
isoform1=exon:chr12:56158362-56158711:+@junction:chr12:56158712-56159974:+@exon:chr12:56159975-56160148:+|isoform2=junction:chr12:56158712-56159586:+@exon:chr12:56159587-56159730:+@junction:chr12:56159731-56159974:+|MYL6|SE	766	1	0	0	0	0
isoform1=exon:chr12:56158684-56158711:+@junction:chr12:56158712-56160242:+@exon:chr12:56160243-56160280:+|isoform2=junction:chr12:56158712-56159586:+@exon:chr12:56159587-56160148:+@junction:chr12:56160149-56160242:+|MYL6|SE	796	1	0	0	0	0
isoform1=exon:chr12:56160243-56160320:+@junction:chr12:56160321-56161386:+@exon:chr12:56161387-56161550:+|isoform2=junction:chr12:56160321-56160625:+@exon:chr12:56160626-56160670:+@junction:chr12:56160671-56161386:+|MYL6|SE	763	1	0	0	0	1
isoform1=exon:chr12:53295291-53295639:+@junction:chr12:53295640-53297849:+@exon:chr12:53297850-53297924:+|isoform2=junction:chr12:53295640-53295838:+@exon:chr12:53295839-53296275:+@junction:chr12:53296276-53297849:+|PFDN5|SE	582	0	0	1	0	0
isoform1=exon:chr12:53295291-53295639:+@junction:chr12:53295640-53298044:+@exon:chr12:53298045-53298150:+|isoform2=junction:chr12:53295640-53295838:+@exon:chr12:53295839-53297924:+@junction:chr12:53297925-53298044:+|PFDN5|SE	606	0	0	1	0	0
isoform1=exon:chr12:53295291-53295639:+@junction:chr12:53295640-53298044:+@exon:chr12:53298045-53298150:+|isoform2=junction:chr12:53295640-53297849:+@exon:chr12:53297850-53297924:+@junction:chr12:53297925-53298044:+|PFDN5|SE	181	0	0	1	0	0
isoform1=exon:chr12:56160243-56160320:+@junction:chr12:56160321-56161386:+@exon:chr12:56161387-56161575:+|isoform2=junction:chr12:56160321-56160625:+@exon:chr12:56160626-56160670:+@junction:chr12:56160671-56161386:+|MYL6|SE	763	0	0	1	0	0
isoform1=exon:chr15:40038282-40038394:-@junction:chr15:40038395-40039092:-@exon:chr15:40039093-40039181:-|isoform2=junction:chr15:40038395-40038875:-@exon:chr15:40038876-40038948:-@junction:chr15:40038949-40039092:-|SRP14|SE	465	0	0	1	0	0
isoform1=exon:chr2:197500438-197500918:+@junction:chr2:197500919-197503038:+@exon:chr2:197503039-197503128:+|isoform2=junction:chr2:197500919-197501073:+@exon:chr2:197501074-197501238:+@junction:chr2:197501239-197503038:+|HSPE1|SE	447	0	0	1	0	0
isoform1=exon:chr6:33275965-33276066:+@junction:chr6:33276067-33276390:+@exon:chr6:33276391-33276510:+|isoform2=junction:chr6:33276067-33276175:+@exon:chr6:33276176-33276267:+@junction:chr6:33276268-33276390:+|RPS18|SE	899	0	0	1	0	0
isoform1=exon:chr8:66920561-66922114:-@junction:chr8:66922115-66922613:-@exon:chr8:66922614-66922725:-|isoform2=junction:chr8:66922115-66922323:-@exon:chr8:66922324-66922392:-@junction:chr8:66922393-66922613:-|SNHG6|SE	445	0	0	1	1	0
isoform1=exon:chr8:66922324-66922392:-@junction:chr8:66922393-66925436:-@exon:chr8:66925437-66925576:-|isoform2=junction:chr8:66922393-66922613:-@exon:chr8:66922614-66922725:-@junction:chr8:66922726-66925436:-|SNHG6|SE	544	0	0	1	0	0
isoform1=exon:chrX:23783658-23783709:+@junction:chrX:23783710-23785327:+@exon:chrX:23785328-23785429:+|isoform2=junction:chrX:23783710-23783799:+@exon:chrX:23783800-23783883:+@junction:chrX:23783884-23785327:+|SAT1|SE	429	1	0	0	0	0
isoform1=exon:chr22:37676986-37677065:+@junction:chr22:37677066-37678482:+@exon:chr22:37678483-37678654:+|isoform2=junction:chr22:37677066-37678375:+@exon:chr22:37678376-37678392:+@junction:chr22:37678393-37678482:+|LGALS1|SE	532	1	0	0	0	0
isoform1=exon:chr22:37676856-37677065:+@junction:chr22:37677066-37679602:+@exon:chr22:37679603-37679640:+|isoform2=junction:chr22:37677066-37678482:+@exon:chr22:37678483-37678654:+@junction:chr22:37678655-37679602:+|LGALS1|SE	547	1	0	0	0	1
isoform1=exon:chr19:38264573-38264998:+@junction:chr19:38264999-38287875:+@exon:chr19:38287876-38287905:+|isoform2=junction:chr19:38264999-38283626:+@exon:chr19:38283627-38283797:+@junction:chr19:38283798-38287875:+|SPINT2|SE	157	1	0	0	0	0
isoform1=exon:chr19:38283627-38283797:+@junction:chr19:38283798-38289137:+@exon:chr19:38289138-38289191:+|isoform2=junction:chr19:38283798-38287875:+@exon:chr19:38287876-38287935:+@junction:chr19:38287936-38289137:+|SPINT2|SE	171	1	1	0	0	0
isoform1=exon:chr19:38288881-38289191:+@junction:chr19:38289192-38290536:+@exon:chr19:38290537-38290567:+|isoform2=junction:chr19:38289192-38290118:+@exon:chr19:38290119-38290280:+@junction:chr19:38290281-38290536:+|SPINT2|SE	187	1	0	0	0	0
isoform1=exon:chr19:38290119-38290280:+@junction:chr19:38290281-38291839:+@exon:chr19:38291840-38292451:+|isoform2=junction:chr19:38290281-38290536:+@exon:chr19:38290537-38290575:+@junction:chr19:38290576-38291839:+|SPINT2|SE	188	1	0	0	0	0
isoform1=exon:chr19:17403680-17403824:-@junction:chr19:17403825-17405290:-@exon:chr19:17405291-17405575:-|isoform2=junction:chr19:17403825-17404128:-@exon:chr19:17404129-17404189:-@junction:chr19:17404190-17405290:-|BST2|SE	79	1	0	1	0	0
isoform1=exon:chr19:17404129-17404189:-@junction:chr19:17404190-17405290:-@exon:chr19:17405291-17405630:-|isoform2=junction:chr19:17404190-17404370:-@exon:chr19:17404371-17404437:-@junction:chr19:17404438-17405290:-|BST2|SE	532	1	0	0	0	0
isoform1=exon:chr19:12730640-12731068:-@junction:chr19:12731069-12734312:-@exon:chr19:12734313-12734684:-|isoform2=junction:chr19:12731069-12731343:-@exon:chr19:12731344-12731421:-@junction:chr19:12731422-12734312:-|TRIR|SE	136	1	0	0	0	0
isoform1=exon:chr18:3247813-3247909:+@junction:chr18:3247910-3253232:+@exon:chr18:3253233-3253428:+|isoform2=junction:chr18:3247910-3249360:+@exon:chr18:3249361-3249443:+@junction:chr18:3249444-3253232:+|MYL12A|SE	206	1	0	0	0	0
isoform1=exon:chr18:3253233-3253428:+@junction:chr18:3253429-3255745:+@exon:chr18:3255746-3256211:+|isoform2=junction:chr18:3253429-3253888:+@exon:chr18:3253889-3254050:+@junction:chr18:3254051-3255745:+|MYL12A|SE	261	1	0	0	0	0
isoform1=exon:chr15:84669538-84670069:-@junction:chr15:84670070-84680712:-@exon:chr15:84680713-84680832:-|isoform2=junction:chr15:84670070-84670724:-@exon:chr15:84670725-84670782:-@junction:chr15:84670783-84680712:-|SEC11A|SE	175	1	0	0	0	0
isoform1=exon:chr15:84670725-84670782:-@junction:chr15:84670783-84680712:-@exon:chr15:84680713-84680832:-|isoform2=junction:chr15:84670783-84679931:-@exon:chr15:84679932-84679969:-@junction:chr15:84679970-84680712:-|SEC11A|SE	166	1	0	0	0	0
isoform1=exon:chr15:84670725-84670782:-@junction:chr15:84670783-84687624:-@exon:chr15:84687625-84687774:-|isoform2=junction:chr15:84670783-84680712:-@exon:chr15:84680713-84680832:-@junction:chr15:84680833-84687624:-|SEC11A|SE	173	1	1	1	0	0
isoform1=exon:chr15:84680713-84680832:-@junction:chr15:84680833-84691534:-@exon:chr15:84691535-84691644:-|isoform2=junction:chr15:84680833-84687624:-@exon:chr15:84687625-84687774:-@junction:chr15:84687775-84691534:-|SEC11A|SE	179	1	1	0	0	0
isoform1=exon:chr15:84687625-84687774:-@junction:chr15:84687775-84716024:-@exon:chr15:84716025-84716063:-|isoform2=junction:chr15:84687775-84691534:-@exon:chr15:84691535-84691644:-@junction:chr15:84691645-84716024:-|SEC11A|SE	174	1	0	0	0	0
isoform1=exon:chr20:2461634-2461793:-@junction:chr20:2461794-2463088:-@exon:chr20:2463089-2463227:-|isoform2=junction:chr20:2461794-2462635:-@exon:chr20:2462636-2462761:-@junction:chr20:2462762-2463088:-|SNRPB|SE	376	1	0	0	0	0
isoform1=exon:chr20:2465708-2465819:-@junction:chr20:2465820-2467606:-@exon:chr20:2467607-2467758:-|isoform2=junction:chr20:2465820-2467191:-@exon:chr20:2467192-2467315:-@junction:chr20:2467316-2467606:-|SNRPB|SE	471	1	0	1	1	1
isoform1=exon:chr14:105487199-105487299:+@junction:chr14:105487300-105488330:+@exon:chr14:105488331-105488388:+|isoform2=junction:chr14:105487300-105488165:+@exon:chr14:105488166-105488260:+@junction:chr14:105488261-105488330:+|ENSG00000257341|SE	493	1	0	0	0	0
isoform1=exon:chr14:105488184-105488388:+@junction:chr14:105488389-105488662:+@exon:chr14:105488663-105488794:+|isoform2=junction:chr14:105488389-105488470:+@exon:chr14:105488471-105488516:+@junction:chr14:105488517-105488662:+|ENSG00000257341|SE	510	1	0	0	0	0
isoform1=exon:chr17:42998419-42998471:+@junction:chr17:42998472-42999932:+@exon:chr17:42999933-43000102:+|isoform2=junction:chr17:42998472-42998748:+@exon:chr17:42998749-42998831:+@junction:chr17:42998832-42999932:+|RPL27|SE	741	1	0	1	0	1
isoform1=exon:chr14:94111625-94111773:+@junction:chr14:94111774-94115780:+@exon:chr14:94115781-94115839:+|isoform2=junction:chr14:94111774-94114850:+@exon:chr14:94114851-94114880:+@junction:chr14:94114881-94115780:+|IFI27|SE	452	1	0	0	0	0
isoform1=exon:chr14:94115781-94115942:+@junction:chr14:94115943-94116441:+@exon:chr14:94116442-94116694:+|isoform2=junction:chr14:94115943-94116073:+@exon:chr14:94116074-94116294:+@junction:chr14:94116295-94116441:+|IFI27|SE	647	1	0	0	0	0
isoform1=exon:chr5:73498408-73498558:+@junction:chr5:73498559-73502487:+@exon:chr5:73502488-73502601:+|isoform2=junction:chr5:73498559-73499133:+@exon:chr5:73499134-73499202:+@junction:chr5:73499203-73502487:+|BTF3|SE	638	1	0	0	0	0
isoform1=exon:chr6:75237675-75237988:-@junction:chr6:75237989-75241175:-@exon:chr6:75241176-75241265:-|isoform2=junction:chr6:75237989-75240300:-@exon:chr6:75240301-75240385:-@junction:chr6:75240386-75241175:-|COX7A2|SE	373	1	0	1	0	1
isoform1=exon:chr6:75240277-75240385:-@junction:chr6:75240386-75243716:-@exon:chr6:75243717-75243785:-|isoform2=junction:chr6:75240386-75241175:-@exon:chr6:75241176-75241265:-@junction:chr6:75241266-75243716:-|COX7A2|SE	370	1	0	0	0	0
isoform1=exon:chr8:27604924-27605335:-@junction:chr8:27605336-27608937:-@exon:chr8:27608938-27609086:-|isoform2=junction:chr8:27605336-27606353:-@exon:chr8:27606354-27606524:-@junction:chr8:27606525-27608937:-|CLU|SE	353	1	0	0	0	0
isoform1=exon:chr8:27610475-27610600:-@junction:chr8:27610601-27614654:-@exon:chr8:27614655-27614698:-|isoform2=junction:chr8:27610601-27613577:-@exon:chr8:27613578-27613683:-@junction:chr8:27613684-27614654:-|CLU|SE	443	1	0	0	0	1
isoform1=exon:chr8:27610475-27610600:-@junction:chr8:27610601-27614654:-@exon:chr8:27614655-27614692:-|isoform2=junction:chr8:27610601-27614172:-@exon:chr8:27614173-27614370:-@junction:chr8:27614371-27614654:-|CLU|SE	443	1	0	0	0	1
isoform1=exon:chr3:139517434-139517680:-@junction:chr3:139517681-139538780:-@exon:chr3:139538781-139538959:-|isoform2=junction:chr3:139517681-139518420:-@exon:chr3:139518421-139518522:-@junction:chr3:139518523-139538780:-|RBP1|SE	63	1	0	0	0	0
isoform1=exon:chr10:3775996-3779590:-@junction:chr10:3779591-3781640:-@exon:chr10:3781641-3782214:-|isoform2=junction:chr10:3779591-3780105:-@exon:chr10:3780106-3780229:-@junction:chr10:3780230-3781640:-|KLF6|SE	236	1	1	0	0	0
isoform1=exon:chr10:3781808-3782214:-@junction:chr10:3782215-3784912:-@exon:chr10:3784913-3785183:-|isoform2=junction:chr10:3782215-3783215:-@exon:chr10:3783216-3783281:-@junction:chr10:3783282-3784912:-|KLF6|SE	206	1	0	0	0	0
isoform1=exon:chr3:149369022-149369880:-@junction:chr3:149369881-149375442:-@exon:chr3:149375443-149375588:-|isoform2=junction:chr3:149369881-149371686:-@exon:chr3:149371687-149371867:-@junction:chr3:149371868-149375442:-|TM4SF1|SE	181	1	0	0	0	0
isoform1=exon:chr3:149371687-149371867:-@junction:chr3:149371868-149375679:-@exon:chr3:149375680-149375769:-|isoform2=junction:chr3:149371868-149375442:-@exon:chr3:149375443-149375588:-@junction:chr3:149375589-149375679:-|TM4SF1|SE	160	1	0	0	0	0
isoform1=exon:chr1:153628464-153628496:+@junction:chr1:153628497-153630508:+@exon:chr1:153630509-153630625:+|isoform2=junction:chr1:153628497-153628781:+@exon:chr1:153628782-153628867:+@junction:chr1:153628868-153630508:+|S100A1|SE	106	1	0	0	0	0
isoform1=exon:chr1:153628422-153628496:+@junction:chr1:153628497-153631697:+@exon:chr1:153631698-153632034:+|isoform2=junction:chr1:153628497-153630508:+@exon:chr1:153630509-153630662:+@junction:chr1:153630663-153631697:+|S100A1|SE	115	1	0	0	0	0
isoform1=exon:chr10:89332489-89332627:+@junction:chr10:89332628-89338660:+@exon:chr10:89338661-89340971:+|isoform2=junction:chr10:89332628-89338126:+@exon:chr10:89338127-89338299:+@junction:chr10:89338300-89338660:+|IFIT3|SE	34	1	0	0	0	0
isoform1=exon:chr21:44856193-44856364:-@junction:chr21:44856365-44865394:-@exon:chr21:44865395-44865447:-|isoform2=junction:chr21:44856365-44861162:-@exon:chr21:44861163-44861271:-@junction:chr21:44861272-44865394:-|PTTG1IP|SE	96	1	0	0	0	0
isoform1=exon:chr12:120496113-120496216:+@junction:chr12:120496217-120498072:+@exon:chr12:120498073-120498237:+|isoform2=junction:chr12:120496217-120496415:+@exon:chr12:120496416-120496553:+@junction:chr12:120496554-120498072:+|DYNLL1|SE	261	1	0	0	0	0
isoform1=exon:chr12:52897187-52897618:-@junction:chr12:52897619-52898678:-@exon:chr12:52898679-52898899:-|isoform2=junction:chr12:52897619-52898460:-@exon:chr12:52898461-52898519:-@junction:chr12:52898520-52898678:-|KRT8|SE	254	1	0	0	0	0
isoform1=exon:chr12:52900588-52900683:-@junction:chr12:52900684-52901863:-@exon:chr12:52901864-52901867:-|isoform2=junction:chr12:52900684-52901158:-@exon:chr12:52901159-52901219:-@junction:chr12:52901220-52901863:-|KRT8|SE	233	1	0	0	0	0
isoform1=exon:chr1:92832762-92833660:+@junction:chr1:92833661-92840550:+@exon:chr1:92840551-92840639:+|isoform2=junction:chr1:92833661-92834778:+@exon:chr1:92834779-92834913:+@junction:chr1:92834914-92840550:+|RPL5|SE	64	1	0	0	0	0
isoform1=exon:chr3:186787127-186787264:+@junction:chr3:186787265-186787802:+@exon:chr3:186787803-186787882:+|isoform2=junction:chr3:186787265-186787494:+@exon:chr3:186787495-186787584:+@junction:chr3:186787585-186787802:+|EIF4A2|SE	40	1	0	0	0	0
isoform1=exon:chr6:18256361-18256455:-@junction:chr6:18256456-18258303:-@exon:chr6:18258304-18258405:-|isoform2=junction:chr6:18256456-18257952:-@exon:chr6:18257953-18258062:-@junction:chr6:18258063-18258303:-|DEK|SE	201	1	0	0	0	0
isoform1=exon:chr6:18256526-18258062:-@junction:chr6:18258063-18263842:-@exon:chr6:18263843-18263996:-|isoform2=junction:chr6:18258063-18258303:-@exon:chr6:18258304-18258405:-@junction:chr6:18258406-18263842:-|DEK|SE	181	1	0	0	0	1
isoform1=exon:chr6:18258304-18258405:-@junction:chr6:18258406-18264384:-@exon:chr6:18264385-18264497:-|isoform2=junction:chr6:18258406-18263842:-@exon:chr6:18263843-18263996:-@junction:chr6:18263997-18264384:-|DEK|SE	155	1	0	0	0	0
isoform1=exon:chr8:124539101-124539287:+@junction:chr8:124539288-124546999:+@exon:chr8:124547000-124547113:+|isoform2=junction:chr8:124539288-124543086:+@exon:chr8:124543087-124543279:+@junction:chr8:124543280-124546999:+|NDUFB9|SE	188	1	0	0	0	0
isoform1=exon:chr8:124541906-124543279:+@junction:chr8:124543280-124549760:+@exon:chr8:124549761-124549833:+|isoform2=junction:chr8:124543280-124546999:+@exon:chr8:124547000-124547113:+@junction:chr8:124547114-124549760:+|NDUFB9|SE	209	1	0	0	0	0
isoform1=exon:chr1:39026318-39026398:+@junction:chr1:39026399-39034391:+@exon:chr1:39034392-39034615:+|isoform2=junction:chr1:39026399-39028722:+@exon:chr1:39028723-39028940:+@junction:chr1:39028941-39034391:+|NDUFS5|SE	444	1	0	0	0	0
isoform1=exon:chr1:39026350-39026402:+@junction:chr1:39026403-39034391:+@exon:chr1:39034392-39034615:+|isoform2=junction:chr1:39026403-39028722:+@exon:chr1:39028723-39028940:+@junction:chr1:39028941-39034391:+|NDUFS5|SE	307	1	0	0	0	0
isoform1=exon:chr1:44776034-44776140:+@junction:chr1:44776141-44777613:+@exon:chr1:44777614-44777789:+|isoform2=junction:chr1:44776141-44776674:+@exon:chr1:44776675-44776714:+@junction:chr1:44776715-44777613:+|RPS8|SE	517	1	0	1	0	0
isoform1=exon:chr1:44776675-44776714:+@junction:chr1:44776715-44777999:+@exon:chr1:44778000-44778087:+|isoform2=junction:chr1:44776715-44777613:+@exon:chr1:44777614-44777789:+@junction:chr1:44777790-44777999:+|RPS8|SE	520	1	0	0	0	0
isoform1=exon:chr2:97646097-97646189:+@junction:chr2:97646190-97647066:+@exon:chr2:97647067-97647140:+|isoform2=junction:chr2:97646190-97646516:+@exon:chr2:97646517-97646666:+@junction:chr2:97646667-97647066:+|COX5B|SE	405	1	0	0	0	0
isoform1=exon:chr7:5528281-5528719:-@junction:chr7:5528720-5529160:-@exon:chr7:5529161-5529400:-|isoform2=junction:chr7:5528720-5529018:-@exon:chr7:5529019-5529059:-@junction:chr7:5529060-5529160:-|ACTB|SE	454	1	0	0	0	0
isoform1=exon:chr7:5528281-5529400:-@junction:chr7:5529401-5530523:-@exon:chr7:5530524-5530581:-|isoform2=junction:chr7:5529401-5529534:-@exon:chr7:5529535-5529663:-@junction:chr7:5529664-5530523:-|ACTB|SE	408	1	0	0	0	0
isoform1=exon:chr2:231708516-231708751:+@junction:chr2:231708752-231712442:+@exon:chr2:231712443-231712516:+|isoform2=junction:chr2:231708752-231711347:+@exon:chr2:231711348-231711419:+@junction:chr2:231711420-231712442:+|PTMA|SE	116	1	0	0	0	0
isoform1=exon:chr2:231711348-231711419:+@junction:chr2:231711420-231712803:+@exon:chr2:231712804-231712856:+|isoform2=junction:chr2:231711420-231711889:+@exon:chr2:231711890-231711983:+@junction:chr2:231711984-231712803:+|PTMA|SE	92	1	0	0	0	0
isoform1=exon:chr2:231711348-231711419:+@junction:chr2:231711420-231712803:+@exon:chr2:231712804-231712856:+|isoform2=junction:chr2:231711420-231712442:+@exon:chr2:231712443-231712516:+@junction:chr2:231712517-231712803:+|PTMA|SE	115	1	0	0	0	0
isoform1=exon:chr12:54282394-54282665:+@junction:chr12:54282666-54283811:+@exon:chr12:54283812-54283878:+|isoform2=junction:chr12:54282666-54282799:+@exon:chr12:54282800-54282874:+@junction:chr12:54282875-54283811:+|HNRNPA1|SE	329	1	0	0	0	0
isoform1=exon:chr12:54282394-54282874:+@junction:chr12:54282875-54284257:+@exon:chr12:54284258-54284317:+|isoform2=junction:chr12:54282875-54283811:+@exon:chr12:54283812-54283967:+@junction:chr12:54283968-54284257:+|HNRNPA1|SE	351	1	0	0	0	0
isoform1=exon:chr13:75526436-75526639:-@junction:chr13:75526640-75530113:-@exon:chr13:75530114-75530266:-|isoform2=junction:chr13:75526640-75527812:-@exon:chr13:75527813-75527851:-@junction:chr13:75527852-75530113:-|COMMD6|SE	558	1	0	0	0	1
isoform1=exon:chr14:90401259-90401402:+@junction:chr14:90401403-90404378:+@exon:chr14:90404379-90404496:+|isoform2=junction:chr14:90401403-90403861:+@exon:chr14:90403862-90403968:+@junction:chr14:90403969-90404378:+|CALM1|SE	147	1	0	0	0	0
isoform1=exon:chr18:49490793-49490927:-@junction:chr18:49490928-49491531:-@exon:chr18:49491532-49491586:-|isoform2=junction:chr18:49490928-49491351:-@exon:chr18:49491352-49491445:-@junction:chr18:49491446-49491531:-|RPL17|SE	113	1	0	0	0	0
isoform1=exon:chr1:54026681-54032305:-@junction:chr1:54032306-54040755:-@exon:chr1:54040756-54040837:-|isoform2=junction:chr1:54032306-54036609:-@exon:chr1:54036610-54036718:-@junction:chr1:54036719-54040755:-|TMEM59|SE	245	1	0	0	0	0
isoform1=exon:chr1:54036599-54036718:-@junction:chr1:54036719-54041723:-@exon:chr1:54041724-54041805:-|isoform2=junction:chr1:54036719-54040755:-@exon:chr1:54040756-54040837:-@junction:chr1:54040838-54041723:-|TMEM59|SE	196	1	0	0	0	0
isoform1=exon:chr3:101681096-101681215:-@junction:chr3:101681216-101685817:-@exon:chr3:101685818-101685928:-|isoform2=junction:chr3:101681216-101682770:-@exon:chr3:101682771-101682907:-@junction:chr3:101682908-101685817:-|RPL24|SE	289	1	0	0	0	0
isoform1=exon:chr17:75165586-75168401:-@junction:chr17:75168402-75181056:-@exon:chr17:75181057-75181188:-|isoform2=junction:chr17:75168402-75174751:-@exon:chr17:75174752-75174823:-@junction:chr17:75174824-75181056:-|SUMO2|SE	540	1	1	1	0	0
isoform1=exon:chr17:75174752-75174823:-@junction:chr17:75174824-75182813:-@exon:chr17:75182814-75182956:-|isoform2=junction:chr17:75174824-75181056:-@exon:chr17:75181057-75181188:-@junction:chr17:75181189-75182813:-|SUMO2|SE	532	1	0	0	0	0
isoform1=exon:chr7:56102636-56103011:-@junction:chr7:56103012-56106363:-@exon:chr7:56106364-56106431:-|isoform2=junction:chr7:56103012-56104225:-@exon:chr7:56104226-56104475:-@junction:chr7:56104476-56106363:-|CHCHD2|SE	519	1	0	0	0	0
isoform1=exon:chr11:67584134-67584169:+@junction:chr11:67584170-67585137:+@exon:chr11:67585138-67585241:+|isoform2=junction:chr11:67584170-67584684:+@exon:chr11:67584685-67584772:+@junction:chr11:67584773-67585137:+|GSTP1|SE	81	1	0	0	0	0
isoform1=exon:chr11:67584685-67584772:+@junction:chr11:67584773-67586388:+@exon:chr11:67586389-67586656:+|isoform2=junction:chr11:67584773-67585137:+@exon:chr11:67585138-67585241:+@junction:chr11:67585242-67586388:+|GSTP1|SE	53	1	0	0	0	0
isoform1=exon:chr7:142749468-142749524:+@junction:chr7:142749525-142751773:+@exon:chr7:142751774-142752027:+|isoform2=junction:chr7:142749525-142750554:+@exon:chr7:142750555-142750714:+@junction:chr7:142750715-142751773:+|PRSS1|SE	20	1	0	0	0	0
isoform1=exon:chr7:142751110-142752027:+@junction:chr7:142752028-142752867:+@exon:chr7:142752868-142753020:+|isoform2=junction:chr7:142752028-142752430:+@exon:chr7:142752431-142752567:+@junction:chr7:142752568-142752867:+|PRSS1|SE	33	1	0	0	0	1
isoform1=exon:chr2:47161723-47161858:-@junction:chr2:47161859-47162518:-@exon:chr2:47162519-47162662:-|isoform2=junction:chr2:47161859-47162285:-@exon:chr2:47162286-47162392:-@junction:chr2:47162393-47162518:-|CALM2|SE	219	1	0	0	0	0
isoform1=exon:chr2:47162519-47162662:-@junction:chr2:47162663-47170733:-@exon:chr2:47170734-47170764:-|isoform2=junction:chr2:47162663-47167475:-@exon:chr2:47167476-47167690:-@junction:chr2:47167691-47170733:-|CALM2|SE	197	1	1	0	0	1
isoform1=exon:chr2:47162519-47162662:-@junction:chr2:47162663-47176440:-@exon:chr2:47176441-47176500:-|isoform2=junction:chr2:47162663-47170733:-@exon:chr2:47170734-47170764:-@junction:chr2:47170765-47176440:-|CALM2|SE	196	1	0	0	0	0
isoform1=exon:chr2:47170734-47170764:-@junction:chr2:47170765-47176440:-@exon:chr2:47176441-47176516:-|isoform2=junction:chr2:47170765-47172413:-@exon:chr2:47172414-47172459:-@junction:chr2:47172460-47176440:-|CALM2|SE	186	1	0	0	0	1
isoform1=exon:chr8:98041721-98041850:-@junction:chr8:98041851-98044942:-@exon:chr8:98044943-98045088:-|isoform2=junction:chr8:98041851-98042644:-@exon:chr8:98042645-98042718:-@junction:chr8:98042719-98044942:-|RPL30|SE	962	1	0	0	0	0
isoform1=exon:chr8:98042645-98042718:-@junction:chr8:98042719-98045346:-@exon:chr8:98045347-98045399:-|isoform2=junction:chr8:98042719-98044942:-@exon:chr8:98044943-98045088:-@junction:chr8:98045089-98045346:-|RPL30|SE	945	1	0	0	0	0
isoform1=exon:chr21:31659693-31659841:+@junction:chr21:31659842-31666448:+@exon:chr21:31666449-31666518:+|isoform2=junction:chr21:31659842-31663789:+@exon:chr21:31663790-31663886:+@junction:chr21:31663887-31666448:+|SOD1|SE	264	1	0	1	0	0
isoform1=exon:chr1:84498323-84498548:-@junction:chr1:84498549-84506010:-@exon:chr1:84506011-84506301:-|isoform2=junction:chr1:84498549-84501825:-@exon:chr1:84501826-84501970:-@junction:chr1:84501971-84506010:-|GNG5|SE	371	1	0	1	0	1
isoform1=exon:chr12:120197322-120197462:-@junction:chr12:120197463-120198853:-@exon:chr12:120198854-120199000:-|isoform2=junction:chr12:120197463-120198553:-@exon:chr12:120198554-120198739:-@junction:chr12:120198740-120198853:-|RPLP0|SE	865	1	0	1	1	1
isoform1=exon:chr12:120198554-120198739:-@junction:chr12:120198740-120199117:-@exon:chr12:120199118-120199205:-|isoform2=junction:chr12:120198740-120198853:-@exon:chr12:120198854-120199000:-@junction:chr12:120199001-120199117:-|RPLP0|SE	811	1	0	0	0	0
isoform1=exon:chr1:67685201-67685538:+@junction:chr1:67685539-67687660:+@exon:chr1:67687661-67687986:+|isoform2=junction:chr1:67685539-67686349:+@exon:chr1:67686350-67686587:+@junction:chr1:67686588-67687660:+|GADD45A|SE	147	1	0	0	0	0
isoform1=exon:chr11:319679-319990:-@junction:chr11:319991-320564:-@exon:chr11:320565-320841:-|isoform2=junction:chr11:319991-320112:-@exon:chr11:320113-320248:-@junction:chr11:320249-320564:-|IFITM3|SE	963	1	0	0	0	1
isoform1=exon:chr21:43773666-43774330:-@junction:chr21:43774331-43776203:-@exon:chr21:43776204-43776308:-|isoform2=junction:chr21:43774331-43774657:-@exon:chr21:43774658-43774759:-@junction:chr21:43774760-43776203:-|CSTB|SE	466	1	0	0	0	0
isoform1=exon:chr11:46381669-46381758:+@junction:chr11:46381759-46382293:+@exon:chr11:46382294-46382364:+|isoform2=junction:chr11:46381759-46382056:+@exon:chr11:46382057-46382133:+@junction:chr11:46382134-46382293:+|MDK|SE	426	1	0	0	0	0
isoform1=exon:chr11:46381711-46382133:+@junction:chr11:46382134-46382586:+@exon:chr11:46382587-46382736:+|isoform2=junction:chr11:46382134-46382293:+@exon:chr11:46382294-46382461:+@junction:chr11:46382462-46382586:+|MDK|SE	483	1	0	0	0	0
isoform1=exon:chr11:61964987-61965112:-@junction:chr11:61965113-61967311:-@exon:chr11:61967312-61967371:-|isoform2=junction:chr11:61965113-61965368:-@exon:chr11:61965369-61965577:-@junction:chr11:61965578-61967311:-|FTH1|SE	553	1	0	0	0	0
isoform1=exon:chr1:46303698-46303820:+@junction:chr1:46303821-46310154:+@exon:chr1:46310155-46310316:+|isoform2=junction:chr1:46303821-46309100:+@exon:chr1:46309101-46309127:+@junction:chr1:46309128-46310154:+|UQCRH|SE	672	1	0	1	0	0
isoform1=exon:chr1:46309101-46309127:+@junction:chr1:46309128-46310154:+@exon:chr1:46310155-46310316:+|isoform2=junction:chr1:46309128-46309896:+@exon:chr1:46309897-46310044:+@junction:chr1:46310045-46310154:+|UQCRH|SE	661	1	0	1	0	1
isoform1=exon:chr1:46309101-46309127:+@junction:chr1:46309128-46316551:+@exon:chr1:46316552-46316776:+|isoform2=junction:chr1:46309128-46310154:+@exon:chr1:46310155-46310316:+@junction:chr1:46310317-46316551:+|UQCRH|SE	729	1	0	1	0	1
isoform1=exon:chr11:117199382-117199432:+@junction:chr11:117199433-117203001:+@exon:chr11:117203002-117203193:+|isoform2=junction:chr11:117199433-117199632:+@exon:chr11:117199633-117199829:+@junction:chr11:117199830-117203001:+|TAGLN|SE	80	1	0	0	0	0
isoform1=exon:chr12:53665161-53665428:-@junction:chr12:53665429-53669870:-@exon:chr12:53669871-53669948:-|isoform2=junction:chr12:53665429-53669147:-@exon:chr12:53669148-53669341:-@junction:chr12:53669342-53669870:-|ATP5MC2|SE	492	1	0	0	0	0
isoform1=exon:chr12:118136124-118136344:+@junction:chr12:118136345-118139450:+@exon:chr12:118139451-118139551:+|isoform2=junction:chr12:118136345-118138038:+@exon:chr12:118138039-118138148:+@junction:chr12:118138149-118139450:+|PEBP1|SE	71	1	0	0	0	0
isoform1=exon:chr14:35401926-35402060:-@junction:chr14:35402061-35403149:-@exon:chr14:35403150-35403238:-|isoform2=junction:chr14:35402061-35402393:-@exon:chr14:35402394-35402859:-@junction:chr14:35402860-35403149:-|NFKBIA|SE	323	1	0	0	0	0
isoform1=exon:chr14:35402394-35402663:-@junction:chr14:35402664-35403149:-@exon:chr14:35403150-35403360:-|isoform2=junction:chr14:35402664-35402770:-@exon:chr14:35402771-35402859:-@junction:chr14:35402860-35403149:-|NFKBIA|SE	268	1	0	0	0	0
isoform1=exon:chr14:35402771-35402859:-@junction:chr14:35402860-35403689:-@exon:chr14:35403690-35403798:-|isoform2=junction:chr14:35402860-35403149:-@exon:chr14:35403150-35403360:-@junction:chr14:35403361-35403689:-|NFKBIA|SE	253	1	0	0	0	0
isoform1=exon:chr14:35403015-35403360:-@junction:chr14:35403361-35404417:-@exon:chr14:35404418-35404700:-|isoform2=junction:chr14:35403361-35403689:-@exon:chr14:35403690-35403798:-@junction:chr14:35403799-35404417:-|NFKBIA|SE	227	1	0	0	0	0
isoform1=exon:chr18:3247801-3247909:+@junction:chr18:3247910-3253232:+@exon:chr18:3253233-3253428:+|isoform2=junction:chr18:3247910-3249360:+@exon:chr18:3249361-3249443:+@junction:chr18:3249444-3253232:+|MYL12A|SE	206	0	1	0	0	0
isoform1=exon:chr15:84669544-84670069:-@junction:chr15:84670070-84680712:-@exon:chr15:84680713-84680832:-|isoform2=junction:chr15:84670070-84670724:-@exon:chr15:84670725-84670782:-@junction:chr15:84670783-84680712:-|SEC11A|SE	175	0	1	0	0	0
isoform1=exon:chr19:38264573-38264998:+@junction:chr19:38264999-38287875:+@exon:chr19:38287876-38287935:+|isoform2=junction:chr19:38264999-38283626:+@exon:chr19:38283627-38283797:+@junction:chr19:38283798-38287875:+|SPINT2|SE	157	0	1	0	0	0
isoform1=exon:chr13:75525214-75526639:-@junction:chr13:75526640-75530113:-@exon:chr13:75530114-75530266:-|isoform2=junction:chr13:75526640-75527812:-@exon:chr13:75527813-75527851:-@junction:chr13:75527852-75530113:-|COMMD6|SE	558	0	0	1	0	0
isoform1=exon:chr14:105486317-105487299:+@junction:chr14:105487300-105488330:+@exon:chr14:105488331-105488388:+|isoform2=junction:chr14:105487300-105488165:+@exon:chr14:105488166-105488260:+@junction:chr14:105488261-105488330:+|CRIP1|SE	493	0	0	1	0	0
isoform1=exon:chr14:94111659-94111773:+@junction:chr14:94111774-94115780:+@exon:chr14:94115781-94115854:+|isoform2=junction:chr14:94111774-94114850:+@exon:chr14:94114851-94114880:+@junction:chr14:94114881-94115780:+|IFI27|SE	452	0	0	1	0	0
isoform1=exon:chr19:17404129-17404189:-@junction:chr19:17404190-17405290:-@exon:chr19:17405291-17405575:-|isoform2=junction:chr19:17404190-17404370:-@exon:chr19:17404371-17404437:-@junction:chr19:17404438-17405290:-|BST2|SE	532	0	0	1	1	0
isoform1=exon:chr19:39433137-39433418:-@junction:chr19:39433419-39433664:-@exon:chr19:39433665-39433761:-|isoform2=junction:chr19:39433419-39433521:-@exon:chr19:39433522-39433558:-@junction:chr19:39433559-39433664:-|RPS16|SE	142	0	0	1	0	0
isoform1=exon:chr1:39026318-39026398:+@junction:chr1:39026399-39034391:+@exon:chr1:39034392-39034636:+|isoform2=junction:chr1:39026399-39028722:+@exon:chr1:39028723-39028940:+@junction:chr1:39028941-39034391:+|NDUFS5|SE	444	0	0	1	0	0
isoform1=exon:chr1:92833545-92833660:+@junction:chr1:92833661-92840550:+@exon:chr1:92840551-92840639:+|isoform2=junction:chr1:92833661-92834778:+@exon:chr1:92834779-92834913:+@junction:chr1:92834914-92840550:+|RPL5|SE	64	0	0	1	0	0
isoform1=exon:chr22:37676986-37677065:+@junction:chr22:37677066-37679602:+@exon:chr22:37679603-37679802:+|isoform2=junction:chr22:37677066-37678482:+@exon:chr22:37678483-37678654:+@junction:chr22:37678655-37679602:+|LGALS1|SE	547	0	0	1	0	0
isoform1=exon:chr6:18257953-18258062:-@junction:chr6:18258063-18263842:-@exon:chr6:18263843-18263996:-|isoform2=junction:chr6:18258063-18258303:-@exon:chr6:18258304-18258405:-@junction:chr6:18258406-18263842:-|DEK|SE	181	0	0	1	0	0
isoform1=exon:chr7:142751774-142752027:+@junction:chr7:142752028-142752867:+@exon:chr7:142752868-142753020:+|isoform2=junction:chr7:142752028-142752430:+@exon:chr7:142752431-142752567:+@junction:chr7:142752568-142752867:+|PRSS1|SE	33	0	0	1	0	0
isoform1=exon:chr8:124543087-124543279:+@junction:chr8:124543280-124549760:+@exon:chr8:124549761-124549979:+|isoform2=junction:chr8:124543280-124546999:+@exon:chr8:124547000-124547113:+@junction:chr8:124547114-124549760:+|NDUFB9|SE	209	0	0	1	0	0
isoform1=exon:chr8:27608938-27609086:-@junction:chr8:27609087-27614654:-@exon:chr8:27614655-27614700:-|isoform2=junction:chr8:27609087-27610474:-@exon:chr8:27610475-27610600:-@junction:chr8:27610601-27614654:-|CLU|SE	479	0	0	1	0	0
isoform1=exon:chr8:27610475-27610600:-@junction:chr8:27610601-27614654:-@exon:chr8:27614655-27614700:-|isoform2=junction:chr8:27610601-27613577:-@exon:chr8:27613578-27613683:-@junction:chr8:27613684-27614654:-|CLU|SE	443	0	0	1	0	0
isoform1=exon:chr8:27610475-27610600:-@junction:chr8:27610601-27614654:-@exon:chr8:27614655-27614700:-|isoform2=junction:chr8:27610601-27614172:-@exon:chr8:27614173-27614370:-@junction:chr8:27614371-27614654:-|CLU|SE	443	0	0	1	0	0
isoform1=exon:chr19:48615331-48615447:-@junction:chr19:48615448-48616725:-@exon:chr19:48616726-48616824:-|isoform2=junction:chr19:48615448-48616078:-@exon:chr19:48616079-48616202:-@junction:chr19:48616203-48616725:-|RPL18|SE	23	1	0	0	0	0
isoform1=exon:chr19:48615877-48615946:-@junction:chr19:48615947-48616725:-@exon:chr19:48616726-48616824:-|isoform2=junction:chr19:48615947-48616078:-@exon:chr19:48616079-48616220:-@junction:chr19:48616221-48616725:-|RPL18|SE	43	1	0	1	0	0
isoform1=exon:chr16:18794599-18794683:-@junction:chr16:18794684-18797924:-@exon:chr16:18797925-18797952:-|isoform2=junction:chr16:18794684-18795463:-@exon:chr16:18795464-18795581:-@junction:chr16:18795582-18797924:-|ARL6IP1|SE	92	1	0	0	0	0
isoform1=exon:chr16:18795464-18795581:-@junction:chr16:18795582-18798700:-@exon:chr16:18798701-18798834:-|isoform2=junction:chr16:18795582-18797924:-@exon:chr16:18797925-18798044:-@junction:chr16:18798045-18798700:-|ENSG00000260342|SE	94	1	0	0	0	0
isoform1=exon:chr19:9827918-9827984:+@junction:chr19:9827985-9828836:+@exon:chr19:9828837-9828993:+|isoform2=junction:chr19:9827985-9828326:+@exon:chr19:9828327-9828675:+@junction:chr19:9828676-9828836:+|UBL5|SE	273	1	0	0	0	0
isoform1=exon:chr12:55727151-55727339:-@junction:chr12:55727340-55729281:-@exon:chr12:55729282-55729393:-|isoform2=junction:chr12:55727340-55728275:-@exon:chr12:55728276-55728352:-@junction:chr12:55728353-55729281:-|CD63|SE	143	1	0	0	0	0
isoform1=exon:chr11:111908564-111908967:-@junction:chr11:111908968-111911523:-@exon:chr11:111911524-111911770:-|isoform2=junction:chr11:111908968-111910326:-@exon:chr11:111910327-111910449:-@junction:chr11:111910450-111911523:-|CRYAB|SE	203	1	0	0	0	0
isoform1=exon:chr12:54280193-54280822:+@junction:chr12:54280823-54281794:+@exon:chr12:54281795-54281941:+|isoform2=junction:chr12:54280823-54281385:+@exon:chr12:54281386-54281502:+@junction:chr12:54281503-54281794:+|HNRNPA1|SE	277	1	0	0	0	0
isoform1=exon:chr12:54281353-54281502:+@junction:chr12:54281503-54282089:+@exon:chr12:54282090-54282138:+|isoform2=junction:chr12:54281503-54281794:+@exon:chr12:54281795-54281941:+@junction:chr12:54281942-54282089:+|HNRNPA1|SE	294	1	0	0	0	0
isoform1=exon:chr12:54282800-54282874:+@junction:chr12:54282875-54283811:+@exon:chr12:54283812-54283967:+|isoform2=junction:chr12:54282875-54283078:+@exon:chr12:54283079-54283234:+@junction:chr12:54283235-54283811:+|HNRNPA1|SE	310	1	0	1	0	1
isoform1=exon:chr12:54283779-54283967:+@junction:chr12:54283968-54284548:+@exon:chr12:54284549-54284881:+|isoform2=junction:chr12:54283968-54284257:+@exon:chr12:54284258-54284317:+@junction:chr12:54284318-54284548:+|HNRNPA1|SE	340	1	0	0	0	0
isoform1=exon:chr12:120199310-120199485:-@junction:chr12:120199486-120200729:-@exon:chr12:120200730-120200831:-|isoform2=junction:chr12:120199486-120200045:-@exon:chr12:120200046-120200150:-@junction:chr12:120200151-120200729:-|RPLP0|SE	392	1	1	0	0	0
isoform1=exon:chr10:17235169-17235389:+@junction:chr10:17235390-17236293:+@exon:chr10:17236294-17236379:+|isoform2=junction:chr10:17235390-17235845:+@exon:chr10:17235846-17235889:+@junction:chr10:17235890-17236293:+|VIM|SE	433	1	0	0	0	0
isoform1=exon:chr10:17235846-17235889:+@junction:chr10:17235890-17237229:+@exon:chr10:17237230-17237593:+|isoform2=junction:chr10:17235890-17236293:+@exon:chr10:17236294-17236379:+@junction:chr10:17236380-17237229:+|VIM|SE	438	1	0	0	0	0
isoform1=exon:chr12:14880864-14882280:-@junction:chr12:14882281-14884212:-@exon:chr12:14884213-14884245:-|isoform2=junction:chr12:14882281-14882971:-@exon:chr12:14882972-14883047:-@junction:chr12:14883048-14884212:-|MGP|SE	232	1	0	1	0	0
isoform1=exon:chr14:75279643-75280128:+@junction:chr14:75280129-75280782:+@exon:chr14:75280783-75281684:+|isoform2=junction:chr14:75280129-75280559:+@exon:chr14:75280560-75280667:+@junction:chr14:75280668-75280782:+|FOS|SE	178	1	0	0	0	0
isoform1=exon:chr3:197950936-197950978:+@junction:chr3:197950979-197954002:+@exon:chr3:197954003-197954147:+|isoform2=junction:chr3:197950979-197951158:+@exon:chr3:197951159-197951328:+@junction:chr3:197951329-197954002:+|RPL35A|SE	382	1	0	0	0	0
isoform1=exon:chr16:18794599-18794683:-@junction:chr16:18794684-18797924:-@exon:chr16:18797925-18798044:-|isoform2=junction:chr16:18794684-18795463:-@exon:chr16:18795464-18795581:-@junction:chr16:18795582-18797924:-|ARL6IP1|SE	92	0	1	0	0	0
isoform1=exon:chr16:18794599-18794683:-@junction:chr16:18794684-18797924:-@exon:chr16:18797925-18798044:-|isoform2=junction:chr16:18794684-18795463:-@exon:chr16:18795464-18795581:-@junction:chr16:18795582-18797924:-|ENSG00000260342|SE	92	0	0	1	0	0
isoform1=exon:chr2:231711348-231711419:+@junction:chr2:231711420-231712442:+@exon:chr2:231712443-231712516:+|isoform2=junction:chr2:231711420-231711889:+@exon:chr2:231711890-231711977:+@junction:chr2:231711978-231712442:+|PTMA|SE	567	0	0	1	0	0
isoform1=exon:chrX:154399338-154399396:+@junction:chrX:154399397-154399802:+@exon:chrX:154399803-154399941:+|isoform2=junction:chrX:154399397-154399486:+@exon:chrX:154399487-154399594:+@junction:chrX:154399595-154399802:+|RPL10|SE	113	1	0	0	0	0
isoform1=exon:chrX:154399487-154399594:+@junction:chrX:154399595-154400701:+@exon:chrX:154400702-154400913:+|isoform2=junction:chrX:154399595-154399802:+@exon:chrX:154399803-154400626:+@junction:chrX:154400627-154400701:+|RPL10|SE	119	1	0	0	0	0
isoform1=exon:chrX:154399803-154399941:+@junction:chrX:154399942-154400701:+@exon:chrX:154400702-154400811:+|isoform2=junction:chrX:154399942-154400463:+@exon:chrX:154400464-154400626:+@junction:chrX:154400627-154400701:+|RPL10|SE	107	1	0	1	0	1
isoform1=exon:chrX:77899440-77899593:+@junction:chrX:77899594-77902642:+@exon:chrX:77902643-77902767:+|isoform2=junction:chrX:77899594-77901743:+@exon:chrX:77901744-77901867:+@junction:chrX:77901868-77902642:+|COX7B|SE	267	1	1	0	0	0
isoform1=exon:chrX:77899468-77899593:+@junction:chrX:77899594-77905183:+@exon:chrX:77905184-77905385:+|isoform2=junction:chrX:77899594-77902642:+@exon:chrX:77902643-77902767:+@junction:chrX:77902768-77905183:+|COX7B|SE	267	1	0	0	0	0
isoform1=exon:chrX:23783800-23783883:+@junction:chrX:23783884-23785327:+@exon:chrX:23785328-23785429:+|isoform2=junction:chrX:23783884-23784293:+@exon:chrX:23784294-23784403:+@junction:chrX:23784404-23785327:+|SAT1|SE	278	1	0	0	0	0
isoform1=exon:chr21:33903453-33903639:-@junction:chr21:33903640-33907340:-@exon:chr21:33907341-33907453:-|isoform2=junction:chr21:33903640-33903934:-@exon:chr21:33903935-33904021:-@junction:chr21:33904022-33907340:-|ATP5PO|SE	208	1	0	0	0	0
isoform1=exon:chr21:33903935-33904021:-@junction:chr21:33904022-33907340:-@exon:chr21:33907341-33907453:-|isoform2=junction:chr21:33904022-33906448:-@exon:chr21:33906449-33906500:-@junction:chr21:33906501-33907340:-|ATP5PO|SE	201	1	0	0	0	0
isoform1=exon:chr21:33903935-33904021:-@junction:chr21:33904022-33909081:-@exon:chr21:33909082-33909095:-|isoform2=junction:chr21:33904022-33907340:-@exon:chr21:33907341-33907453:-@junction:chr21:33907454-33909081:-|ATP5PO|SE	201	1	0	0	0	0
isoform1=exon:chr21:33903935-33904021:-@junction:chr21:33904022-33912288:-@exon:chr21:33912289-33912399:-|isoform2=junction:chr21:33904022-33907340:-@exon:chr21:33907341-33907453:-@junction:chr21:33907454-33912288:-|ATP5PO|SE	21	1	0	0	0	0
isoform1=exon:chr21:33906449-33907453:-@junction:chr21:33907454-33912288:-@exon:chr21:33912289-33912399:-|isoform2=junction:chr21:33907454-33909081:-@exon:chr21:33909082-33909211:-@junction:chr21:33909212-33912288:-|ATP5PO|SE	185	1	0	0	0	0
isoform1=exon:chr21:25724480-25724677:-@junction:chr21:25724678-25729630:-@exon:chr21:25729631-25729801:-|isoform2=junction:chr21:25724678-25725225:-@exon:chr21:25725226-25725350:-@junction:chr21:25725351-25729630:-|ATP5PF|SE	237	1	0	0	0	0
isoform1=exon:chr21:25724698-25725350:-@junction:chr21:25725351-25734852:-@exon:chr21:25734853-25734904:-|isoform2=junction:chr21:25725351-25729630:-@exon:chr21:25729631-25729801:-@junction:chr21:25729802-25734852:-|ATP5PF|SE	201	1	0	0	0	0
isoform1=exon:chr21:25729631-25729801:-@junction:chr21:25729802-25734852:-@exon:chr21:25734853-25734904:-|isoform2=junction:chr21:25729802-25734332:-@exon:chr21:25734333-25734375:-@junction:chr21:25734376-25734852:-|ATP5PF|SE	160	1	0	0	0	0
isoform1=exon:chr20:63520765-63520894:+@junction:chr20:63520895-63521511:+@exon:chr20:63521512-63521589:+|isoform2=junction:chr20:63520895-63521283:+@exon:chr20:63521284-63521363:+@junction:chr20:63521364-63521511:+|PPDPF|SE	209	1	0	1	0	0
isoform1=exon:chr20:62136733-62136949:-@junction:chr20:62136950-62138170:-@exon:chr20:62138171-62138290:-|isoform2=junction:chr20:62136950-62137363:-@exon:chr20:62137364-62137426:-@junction:chr20:62137427-62138170:-|PSMA7|SE	288	1	0	0	0	0
isoform1=exon:chr20:62137364-62137426:-@junction:chr20:62137427-62139074:-@exon:chr20:62139075-62139197:-|isoform2=junction:chr20:62137427-62138170:-@exon:chr20:62138171-62138290:-@junction:chr20:62138291-62139074:-|PSMA7|SE	278	1	0	0	0	0
isoform1=exon:chr20:62138171-62138290:-@junction:chr20:62138291-62139780:-@exon:chr20:62139781-62139905:-|isoform2=junction:chr20:62138291-62139074:-@exon:chr20:62139075-62139197:-@junction:chr20:62139198-62139780:-|PSMA7|SE	263	1	0	0	0	0
isoform1=exon:chr20:45252239-45252419:-@junction:chr20:45252420-45254458:-@exon:chr20:45254459-45254564:-|isoform2=junction:chr20:45252420-45253574:-@exon:chr20:45253575-45253733:-@junction:chr20:45253734-45254458:-|SLPI|SE	58	1	0	0	0	0
isoform1=exon:chr20:44901611-44901833:+@junction:chr20:44901834-44903992:+@exon:chr20:44903993-44904116:+|isoform2=junction:chr20:44901834-44902897:+@exon:chr20:44902898-44903121:+@junction:chr20:44903122-44903992:+|YWHAB|SE	54	1	0	0	0	0
isoform1=exon:chr20:44901531-44901833:+@junction:chr20:44901834-44903992:+@exon:chr20:44903993-44904116:+|isoform2=junction:chr20:44901834-44903035:+@exon:chr20:44903036-44903121:+@junction:chr20:44903122-44903992:+|YWHAB|SE	54	1	0	0	0	0
isoform1=exon:chr20:44903993-44904116:+@junction:chr20:44904117-44906000:+@exon:chr20:44906001-44906096:+|isoform2=junction:chr20:44904117-44904967:+@exon:chr20:44904968-44905131:+@junction:chr20:44905132-44906000:+|YWHAB|SE	60	1	0	0	0	0
isoform1=exon:chr20:36607715-36607818:+@junction:chr20:36607819-36609600:+@exon:chr20:36609601-36609730:+|isoform2=junction:chr20:36607819-36607889:+@exon:chr20:36607890-36608000:+@junction:chr20:36608001-36609600:+|RAB5IF|SE	28	1	0	0	0	0
isoform1=exon:chr20:36607715-36607818:+@junction:chr20:36607819-36612009:+@exon:chr20:36612010-36612557:+|isoform2=junction:chr20:36607819-36609600:+@exon:chr20:36609601-36609730:+@junction:chr20:36609731-36612009:+|RAB5IF|SE	33	1	0	0	0	0
isoform1=exon:chr20:3218517-3218632:+@junction:chr20:3218633-3223365:+@exon:chr20:3223366-3223449:+|isoform2=junction:chr20:3218633-3221840:+@exon:chr20:3221841-3221917:+@junction:chr20:3221918-3223365:+|ITPA|SE	119	1	0	0	0	0
isoform1=exon:chr20:1369534-1370072:-@junction:chr20:1370073-1372075:-@exon:chr20:1372076-1372240:-|isoform2=junction:chr20:1370073-1371021:-@exon:chr20:1371022-1371147:-@junction:chr20:1371148-1372075:-|FKBP1A|SE	108	1	0	0	0	0
isoform1=exon:chr20:1369000-1372240:-@junction:chr20:1372241-1392833:-@exon:chr20:1392834-1392881:-|isoform2=junction:chr20:1372241-1375490:-@exon:chr20:1375491-1375603:-@junction:chr20:1375604-1392833:-|FKBP1A|SE	101	1	0	0	0	0
isoform1=exon:chr20:1375491-1375603:-@junction:chr20:1375604-1392833:-@exon:chr20:1392834-1392881:-|isoform2=junction:chr20:1375604-1377429:-@exon:chr20:1377430-1377511:-@junction:chr20:1377512-1392833:-|FKBP1A|SE	96	1	1	0	0	0
isoform1=exon:chr20:1373708-1375603:-@junction:chr20:1375604-1392961:-@exon:chr20:1392962-1392998:-|isoform2=junction:chr20:1375604-1392833:-@exon:chr20:1392834-1392881:-@junction:chr20:1392882-1392961:-|FKBP1A|SE	94	1	0	0	0	0
isoform1=exon:chr19:58387289-58388245:+@junction:chr19:58388246-58394681:+@exon:chr19:58394682-58394736:+|isoform2=junction:chr19:58388246-58394496:+@exon:chr19:58394497-58394595:+@junction:chr19:58394596-58394681:+|RPS5|SE	331	1	0	0	0	0
isoform1=exon:chr19:54201133-54201281:+@junction:chr19:54201282-54206275:+@exon:chr19:54206276-54206462:+|isoform2=junction:chr19:54201282-54201486:+@exon:chr19:54201487-54201609:+@junction:chr19:54201610-54206275:+|RPS9|SE	212	1	0	0	0	0
isoform1=exon:chr19:54201487-54201609:+@junction:chr19:54201610-54207397:+@exon:chr19:54207398-54207647:+|isoform2=junction:chr19:54201610-54206275:+@exon:chr19:54206276-54206462:+@junction:chr19:54206463-54207397:+|RPS9|SE	209	1	0	1	0	1
isoform1=exon:chr19:54206276-54206462:+@junction:chr19:54206463-54207397:+@exon:chr19:54207398-54207522:+|isoform2=junction:chr19:54206463-54206552:+@exon:chr19:54206553-54206724:+@junction:chr19:54206725-54207397:+|RPS9|SE	196	1	0	0	0	1
isoform1=exon:chr19:48872421-48872651:+@junction:chr19:48872652-48875613:+@exon:chr19:48875614-48876058:+|isoform2=junction:chr19:48872652-48873224:+@exon:chr19:48873225-48874898:+@junction:chr19:48874899-48875613:+|PPP1R15A|SE	243	1	0	0	0	0
isoform1=exon:chr19:47778677-47778814:+@junction:chr19:47778815-47780863:+@exon:chr19:47780864-47780895:+|isoform2=junction:chr19:47778815-47780724:+@exon:chr19:47780725-47780749:+@junction:chr19:47780750-47780863:+|SELENOW|SE	154	1	0	0	0	0
isoform1=exon:chr19:47781080-47781182:+@junction:chr19:47781183-47784289:+@exon:chr19:47784290-47784399:+|isoform2=junction:chr19:47781183-47781289:+@exon:chr19:47781290-47781388:+@junction:chr19:47781389-47784289:+|SELENOW|SE	177	1	0	0	0	0
isoform1=exon:chr19:39433260-39433418:-@junction:chr19:39433419-39433664:-@exon:chr19:39433665-39433761:-|isoform2=junction:chr19:39433419-39433517:-@exon:chr19:39433518-39433569:-@junction:chr19:39433570-39433664:-|RPS16|SE	178	1	0	0	0	1
isoform1=exon:chr19:39296805-39296882:+@junction:chr19:39296883-39298212:+@exon:chr19:39298213-39298296:+|isoform2=junction:chr19:39296883-39297963:+@exon:chr19:39297964-39298107:+@junction:chr19:39298108-39298212:+|IFNL1|SE	157	1	0	0	0	0
isoform1=exon:chr19:39297964-39298107:+@junction:chr19:39298108-39298390:+@exon:chr19:39298391-39298673:+|isoform2=junction:chr19:39298108-39298212:+@exon:chr19:39298213-39298296:+@junction:chr19:39298297-39298390:+|IFNL1|SE	156	1	0	1	0	0
isoform1=exon:chr19:38619186-38619327:+@junction:chr19:38619328-38624076:+@exon:chr19:38624077-38624197:+|isoform2=junction:chr19:38619328-38620336:+@exon:chr19:38620337-38620435:+@junction:chr19:38620436-38624076:+|EIF3K|SE	101	1	0	0	0	0
isoform1=exon:chr19:38632026-38632496:+@junction:chr19:38632497-38634992:+@exon:chr19:38634993-38635102:+|isoform2=junction:chr19:38632497-38632600:+@exon:chr19:38632601-38632678:+@junction:chr19:38632679-38634992:+|EIF3K|SE	106	1	0	0	0	1
isoform1=exon:chr19:38632601-38632678:+@junction:chr19:38632679-38636888:+@exon:chr19:38636889-38636924:+|isoform2=junction:chr19:38632679-38634992:+@exon:chr19:38634993-38635118:+@junction:chr19:38635119-38636888:+|EIF3K|SE	107	1	0	0	0	0
isoform1=exon:chr19:32584869-32585011:+@junction:chr19:32585012-32586857:+@exon:chr19:32586858-32586929:+|isoform2=junction:chr19:32585012-32585815:+@exon:chr19:32585816-32585907:+@junction:chr19:32585908-32586857:+|PDCD5|SE	100	1	0	0	0	0
isoform1=exon:chr19:32585816-32585907:+@junction:chr19:32585908-32587252:+@exon:chr19:32587253-32587414:+|isoform2=junction:chr19:32585908-32586857:+@exon:chr19:32586858-32586929:+@junction:chr19:32586930-32587252:+|PDCD5|SE	98	1	0	0	0	0
isoform1=exon:chr19:19516227-19516332:+@junction:chr19:19516333-19527280:+@exon:chr19:19527281-19527352:+|isoform2=junction:chr19:19516333-19526181:+@exon:chr19:19526182-19526260:+@junction:chr19:19526261-19527280:+|ENSG00000258674|SE	294	1	0	0	0	0
isoform1=exon:chr19:19516227-19516332:+@junction:chr19:19516333-19527700:+@exon:chr19:19527701-19527770:+|isoform2=junction:chr19:19516333-19527280:+@exon:chr19:19527281-19527352:+@junction:chr19:19527353-19527700:+|ENSG00000258674|SE	17	1	0	0	0	0
isoform1=exon:chr19:19526182-19526260:+@junction:chr19:19526261-19527700:+@exon:chr19:19527701-19527770:+|isoform2=junction:chr19:19526261-19527280:+@exon:chr19:19527281-19527352:+@junction:chr19:19527353-19527700:+|ENSG00000258674|SE	324	1	0	0	0	0
isoform1=exon:chr19:13774456-13774574:+@junction:chr19:13774575-13778051:+@exon:chr19:13778052-13778773:+|isoform2=junction:chr19:13774575-13774651:+@exon:chr19:13774652-13774707:+@junction:chr19:13774708-13778051:+|C19orf53|SE	208	1	0	0	0	0
isoform1=exon:chr19:13774652-13774707:+@junction:chr19:13774708-13778051:+@exon:chr19:13778052-13778461:+|isoform2=junction:chr19:13774708-13775470:+@exon:chr19:13775471-13775613:+@junction:chr19:13775614-13778051:+|C19orf53|SE	203	1	0	0	0	0
isoform1=exon:chr19:13774652-13774707:+@junction:chr19:13774708-13778051:+@exon:chr19:13778052-13778207:+|isoform2=junction:chr19:13774708-13775476:+@exon:chr19:13775477-13775613:+@junction:chr19:13775614-13778051:+|C19orf53|SE	203	1	0	0	0	0
isoform1=exon:chr19:12796823-12797166:-@junction:chr19:12797167-12800176:-@exon:chr19:12800177-12800299:-|isoform2=junction:chr19:12797167-12799858:-@exon:chr19:12799859-12799989:-@junction:chr19:12799990-12800176:-|PRDX2|SE	163	1	0	0	0	0
isoform1=exon:chr19:10115014-10115129:-@junction:chr19:10115130-10115683:-@exon:chr19:10115684-10115781:-|isoform2=junction:chr19:10115130-10115478:-@exon:chr19:10115479-10115585:-@junction:chr19:10115586-10115683:-|EIF3G|SE	78	1	0	0	0	0
isoform1=exon:chr19:10116050-10116989:-@junction:chr19:10116990-10118667:-@exon:chr19:10118668-10118727:-|isoform2=junction:chr19:10116990-10117083:-@exon:chr19:10117084-10117188:-@junction:chr19:10117189-10118667:-|EIF3G|SE	55	1	0	0	0	0
isoform1=exon:chr19:47755756-47755822:+@junction:chr19:47755823-47756687:+@exon:chr19:47756688-47756744:+|isoform2=junction:chr19:47755823-47756527:+@exon:chr19:47756528-47756604:+@junction:chr19:47756605-47756687:+|NOP53|SE	103	1	0	0	0	0
isoform1=exon:chr19:5896453-5896575:-@junction:chr19:5896576-5903611:-@exon:chr19:5903612-5903703:-|isoform2=junction:chr19:5896576-5896904:-@exon:chr19:5896905-5896997:-@junction:chr19:5896998-5903611:-|ENSG00000267740|SE	129	1	0	0	0	0
isoform1=exon:chr19:1438807-1438892:+@junction:chr19:1438893-1440018:+@exon:chr19:1440019-1440253:+|isoform2=junction:chr19:1438893-1439605:+@exon:chr19:1439606-1439826:+@junction:chr19:1439827-1440018:+|RPS15|SE	328	1	0	0	0	0
isoform1=exon:chr19:1438807-1438892:+@junction:chr19:1438893-1440018:+@exon:chr19:1440019-1440233:+|isoform2=junction:chr19:1438893-1439715:+@exon:chr19:1439716-1439826:+@junction:chr19:1439827-1440018:+|RPS15|SE	328	1	0	0	0	0
isoform1=exon:chr18:21612314-21612443:+@junction:chr18:21612444-21623747:+@exon:chr18:21623748-21623939:+|isoform2=junction:chr18:21612444-21622724:+@exon:chr18:21622725-21622801:+@junction:chr18:21622802-21623747:+|SNRPD1|SE	153	1	1	0	0	0
isoform1=exon:chr20:45813437-45813464:+@junction:chr20:45813465-45815540:+@exon:chr20:45815541-45815745:+|isoform2=junction:chr20:45813465-45814383:+@exon:chr20:45814384-45814470:+@junction:chr20:45814471-45815540:+|UBE2C|SE	26	1	0	0	0	0
isoform1=exon:chr20:45814384-45814470:+@junction:chr20:45814471-45815853:+@exon:chr20:45815854-45815913:+|isoform2=junction:chr20:45814471-45815540:+@exon:chr20:45815541-45815745:+@junction:chr20:45815746-45815853:+|UBE2C|SE	27	1	0	1	0	0
isoform1=exon:chr18:9122513-9122681:+@junction:chr18:9122682-9126830:+@exon:chr18:9126831-9126907:+|isoform2=junction:chr18:9122682-9124873:+@exon:chr18:9124874-9124983:+@junction:chr18:9124984-9126830:+|NDUFV2|SE	90	1	0	0	0	0
isoform1=exon:chr18:9124874-9124983:+@junction:chr18:9124984-9134185:+@exon:chr18:9134186-9134295:+|isoform2=junction:chr18:9124984-9126830:+@exon:chr18:9126831-9126907:+@junction:chr18:9126908-9134185:+|NDUFV2|SE	90	1	0	0	0	0
isoform1=exon:chr19:48615328-48615447:-@junction:chr19:48615448-48616725:-@exon:chr19:48616726-48616824:-|isoform2=junction:chr19:48615448-48615876:-@exon:chr19:48615877-48615946:-@junction:chr19:48615947-48616725:-|RPL18|SE	21	1	0	1	0	0
isoform1=exon:chr19:48615366-48615946:-@junction:chr19:48615947-48617315:-@exon:chr19:48617316-48617415:-|isoform2=junction:chr19:48615947-48616725:-@exon:chr19:48616726-48616824:-@junction:chr19:48616825-48617315:-|RPL18|SE	21	1	0	0	0	0
isoform1=exon:chr17:81891713-81891841:+@junction:chr17:81891842-81894466:+@exon:chr17:81894467-81894586:+|isoform2=junction:chr17:81891842-81893551:+@exon:chr17:81893552-81893614:+@junction:chr17:81893615-81894466:+|ANAPC11|SE	42	1	0	0	0	1
isoform1=exon:chr17:81891732-81891833:+@junction:chr17:81891834-81894466:+@exon:chr17:81894467-81894586:+|isoform2=junction:chr17:81891834-81893551:+@exon:chr17:81893552-81893614:+@junction:chr17:81893615-81894466:+|ANAPC11|SE	36	1	0	0	0	0
isoform1=exon:chr17:81891741-81891863:+@junction:chr17:81891864-81894466:+@exon:chr17:81894467-81894586:+|isoform2=junction:chr17:81891864-81893551:+@exon:chr17:81893552-81893614:+@junction:chr17:81893615-81894466:+|ANAPC11|SE	23	1	0	0	0	0
isoform1=exon:chr17:81891938-81892106:+@junction:chr17:81892107-81894466:+@exon:chr17:81894467-81894586:+|isoform2=junction:chr17:81892107-81893551:+@exon:chr17:81893552-81893614:+@junction:chr17:81893615-81894466:+|ANAPC11|SE	15	1	0	0	0	0
isoform1=exon:chr17:81891720-81891841:+@junction:chr17:81891842-81899919:+@exon:chr17:81899920-81900159:+|isoform2=junction:chr17:81891842-81894466:+@exon:chr17:81894467-81894586:+@junction:chr17:81894587-81899919:+|ANAPC11|SE	86	1	0	0	0	0
isoform1=exon:chr17:81893552-81893614:+@junction:chr17:81893615-81899919:+@exon:chr17:81899920-81900159:+|isoform2=junction:chr17:81893615-81894466:+@exon:chr17:81894467-81894586:+@junction:chr17:81894587-81899919:+|ANAPC11|SE	152	1	0	0	0	0
isoform1=exon:chr17:81894467-81894586:+@junction:chr17:81894587-81899919:+@exon:chr17:81899920-81900254:+|isoform2=junction:chr17:81894587-81899241:+@exon:chr17:81899242-81899542:+@junction:chr17:81899543-81899919:+|ANAPC11|SE	209	1	0	0	0	0
isoform1=exon:chr17:63831020-63831226:+@junction:chr17:63831227-63831505:+@exon:chr17:63831506-63831523:+|isoform2=junction:chr17:63831227-63831326:+@exon:chr17:63831327-63831425:+@junction:chr17:63831426-63831505:+|PSMC5|SE	52	1	0	0	0	0
isoform1=exon:chr17:51153636-51153662:+@junction:chr17:51153663-51155650:+@exon:chr17:51155651-51155780:+|isoform2=junction:chr17:51153663-51154224:+@exon:chr17:51154225-51154444:+@junction:chr17:51154445-51155650:+|NME1-NME2|SE	146	1	0	0	0	0
isoform1=exon:chr17:51155651-51155780:+@junction:chr17:51155781-51161159:+@exon:chr17:51161160-51161272:+|isoform2=junction:chr17:51155781-51159979:+@exon:chr17:51159980-51160081:+@junction:chr17:51160082-51161159:+|NME1-NME2|SE	175	1	0	0	0	0
isoform1=exon:chr17:7577827-7577916:+@junction:chr17:7577917-7578341:+@exon:chr17:7578342-7579006:+|isoform2=junction:chr17:7577917-7578164:+@exon:chr17:7578165-7578244:+@junction:chr17:7578245-7578341:+|EIF4A1|SE	178	1	0	0	0	1
isoform1=exon:chr17:6641027-6641227:+@junction:chr17:6641228-6642248:+@exon:chr17:6642249-6642324:+|isoform2=junction:chr17:6641228-6641752:+@exon:chr17:6641753-6641834:+@junction:chr17:6641835-6642248:+|TXNDC17|SE	23	1	0	1	0	0
isoform1=exon:chr17:6641658-6641834:+@junction:chr17:6641835-6642950:+@exon:chr17:6642951-6643067:+|isoform2=junction:chr17:6641835-6642248:+@exon:chr17:6642249-6642324:+@junction:chr17:6642325-6642950:+|TXNDC17|SE	27	1	0	0	0	0
isoform1=exon:chr17:4945652-4945997:-@junction:chr17:4945998-4948262:-@exon:chr17:4948263-4948530:-|isoform2=junction:chr17:4945998-4946627:-@exon:chr17:4946628-4946820:-@junction:chr17:4946821-4948262:-|PFN1|SE	323	1	0	0	0	0
isoform1=exon:chr16:88643275-88643571:-@junction:chr16:88643572-88650955:-@exon:chr16:88650956-88651041:-|isoform2=junction:chr16:88643572-88646115:-@exon:chr16:88646116-88646197:-@junction:chr16:88646198-88650955:-|CYBA|SE	55	1	0	0	0	0
isoform1=exon:chr16:88643514-88643571:-@junction:chr16:88643572-88650955:-@exon:chr16:88650956-88651035:-|isoform2=junction:chr16:88643572-88646115:-@exon:chr16:88646116-88646838:-@junction:chr16:88646839-88650955:-|CYBA|SE	29	1	0	0	0	0
isoform1=exon:chr16:88646132-88646197:-@junction:chr16:88646198-88646754:-@exon:chr16:88646755-88646838:-|isoform2=junction:chr16:88646198-88646519:-@exon:chr16:88646520-88646603:-@junction:chr16:88646604-88646754:-|CYBA|SE	401	1	0	0	0	0
isoform1=exon:chr16:88645087-88646197:-@junction:chr16:88646198-88647100:-@exon:chr16:88647101-88647175:-|isoform2=junction:chr16:88646198-88646754:-@exon:chr16:88646755-88646838:-@junction:chr16:88646839-88647100:-|CYBA|SE	398	1	0	0	0	0
isoform1=exon:chr16:88645087-88646197:-@junction:chr16:88646198-88650955:-@exon:chr16:88650956-88651015:-|isoform2=junction:chr16:88646198-88646754:-@exon:chr16:88646755-88646838:-@junction:chr16:88646839-88650955:-|CYBA|SE	26	1	0	0	0	0
isoform1=exon:chr16:74296820-74296988:+@junction:chr16:74296989-74300114:+@exon:chr16:74300115-74300206:+|isoform2=junction:chr16:74296989-74299575:+@exon:chr16:74299576-74299745:+@junction:chr16:74299746-74300114:+|PSMD7|SE	17	1	0	0	0	0
isoform1=exon:chr16:74302212-74302292:+@junction:chr16:74302293-74305288:+@exon:chr16:74305289-74305888:+|isoform2=junction:chr16:74302293-74304302:+@exon:chr16:74304303-74304394:+@junction:chr16:74304395-74305288:+|PSMD7|SE	26	1	0	0	0	0
isoform1=exon:chr19:5896905-5896997:-@junction:chr19:5896998-5903611:-@exon:chr19:5903612-5903754:-|isoform2=junction:chr19:5896998-5901334:-@exon:chr19:5901335-5901454:-@junction:chr19:5901455-5903611:-|NDUFA11|SE	123	1	0	0	0	1
isoform1=exon:chr16:23581014-23581173:-@junction:chr16:23581174-23585335:-@exon:chr16:23585336-23585423:-|isoform2=junction:chr16:23581174-23582275:-@exon:chr16:23582276-23582375:-@junction:chr16:23582376-23585335:-|NDUFAB1|SE	186	1	0	0	0	0
isoform1=exon:chr16:23585336-23585423:-@junction:chr16:23585424-23596122:-@exon:chr16:23596123-23596291:-|isoform2=junction:chr16:23585424-23587196:-@exon:chr16:23587197-23587319:-@junction:chr16:23587320-23596122:-|NDUFAB1|SE	182	1	0	0	0	0
isoform1=exon:chr16:23587197-23587319:-@junction:chr16:23587320-23596122:-@exon:chr16:23596123-23596303:-|isoform2=junction:chr16:23587320-23595428:-@exon:chr16:23595429-23595638:-@junction:chr16:23595639-23596122:-|NDUFAB1|SE	174	1	0	0	0	0
isoform1=exon:chr16:67934506-67934671:-@junction:chr16:67934672-67935419:-@exon:chr16:67935420-67935478:-|isoform2=junction:chr16:67934672-67934796:-@exon:chr16:67934797-67934948:-@junction:chr16:67934949-67935419:-|PSMB10|SE	54	1	0	0	0	0
isoform1=exon:chr16:2771414-2772102:-@junction:chr16:2772103-2776992:-@exon:chr16:2776993-2777127:-|isoform2=junction:chr16:2772103-2775450:-@exon:chr16:2775451-2775556:-@junction:chr16:2775557-2776992:-|ELOB|SE	126	1	1	0	0	1
isoform1=exon:chr15:101281510-101281782:-@junction:chr15:101281783-101285725:-@exon:chr15:101285726-101285801:-|isoform2=junction:chr15:101281783-101284966:-@exon:chr15:101284967-101285060:-@junction:chr15:101285061-101285725:-|SNRPA1|SE	61	1	0	0	0	0
isoform1=exon:chr15:90229975-90230505:-@junction:chr15:90230506-90231094:-@exon:chr15:90231095-90231213:-|isoform2=junction:chr15:90230506-90230933:-@exon:chr15:90230934-90231022:-@junction:chr15:90231023-90231094:-|CIB1|SE	58	1	0	0	0	0
isoform1=exon:chr15:84691535-84691644:-@junction:chr15:84691645-84716024:-@exon:chr15:84716025-84716163:-|isoform2=junction:chr15:84691645-84714730:-@exon:chr15:84714731-84714866:-@junction:chr15:84714867-84716024:-|SEC11A|SE	163	1	0	0	0	0
isoform1=exon:chr15:78541905-78541930:+@junction:chr15:78541931-78542482:+@exon:chr15:78542483-78542645:+|isoform2=junction:chr15:78541931-78542176:+@exon:chr15:78542177-78542219:+@junction:chr15:78542220-78542482:+|PSMA4|SE	90	1	0	0	0	0
isoform1=exon:chr15:78541905-78541930:+@junction:chr15:78541931-78544189:+@exon:chr15:78544190-78544267:+|isoform2=junction:chr15:78541931-78542176:+@exon:chr15:78542177-78542219:+@junction:chr15:78542220-78544189:+|PSMA4|SE	23	1	0	0	0	0
isoform1=exon:chr15:78541905-78541930:+@junction:chr15:78541931-78544189:+@exon:chr15:78544190-78544267:+|isoform2=junction:chr15:78541931-78542176:+@exon:chr15:78542177-78542645:+@junction:chr15:78542646-78544189:+|PSMA4|SE	90	1	0	0	0	0
isoform1=exon:chr15:78542177-78542219:+@junction:chr15:78542220-78544189:+@exon:chr15:78544190-78544267:+|isoform2=junction:chr15:78542220-78542482:+@exon:chr15:78542483-78542645:+@junction:chr15:78542646-78544189:+|PSMA4|SE	93	1	0	0	0	0
isoform1=exon:chr15:78540444-78542645:+@junction:chr15:78542646-78544868:+@exon:chr15:78544869-78544932:+|isoform2=junction:chr15:78542646-78544189:+@exon:chr15:78544190-78544267:+@junction:chr15:78544268-78544868:+|PSMA4|SE	99	1	0	0	0	0
isoform1=exon:chr15:78545634-78545764:+@junction:chr15:78545765-78548789:+@exon:chr15:78548790-78548820:+|isoform2=junction:chr15:78545765-78546574:+@exon:chr15:78546575-78546698:+@junction:chr15:78546699-78548789:+|PSMA4|SE	123	1	0	0	0	1
isoform1=exon:chr15:74919791-74920442:-@junction:chr15:74920443-74926765:-@exon:chr15:74926766-74926887:-|isoform2=junction:chr15:74920443-74923647:-@exon:chr15:74923648-74923770:-@junction:chr15:74923771-74926765:-|COX5A|SE	174	1	0	1	0	1
isoform1=exon:chr15:74923594-74923770:-@junction:chr15:74923771-74929115:-@exon:chr15:74929116-74929232:-|isoform2=junction:chr15:74923771-74926765:-@exon:chr15:74926766-74926887:-@junction:chr15:74926888-74929115:-|COX5A|SE	159	1	0	0	0	0
isoform1=exon:chr15:74926766-74926887:-@junction:chr15:74926888-74937914:-@exon:chr15:74937915-74938066:-|isoform2=junction:chr15:74926888-74929115:-@exon:chr15:74929116-74929232:-@junction:chr15:74929233-74937914:-|COX5A|SE	158	1	0	0	0	0
isoform1=exon:chr15:72200474-72200655:-@junction:chr15:72200656-72206727:-@exon:chr15:72206728-72206880:-|isoform2=junction:chr15:72200656-72202453:-@exon:chr15:72202454-72202620:-@junction:chr15:72202621-72206727:-|PKM|SE	91	1	0	0	0	0
isoform1=exon:chr15:48341136-48341363:+@junction:chr15:48341364-48342021:+@exon:chr15:48342022-48342033:+|isoform2=junction:chr15:48341364-48341514:+@exon:chr15:48341515-48341585:+@junction:chr15:48341586-48342021:+|DUT|SE	94	1	0	0	0	0
isoform1=exon:chr19:18571855-18571887:+@junction:chr19:18571888-18573292:+@exon:chr19:18573293-18573403:+|isoform2=junction:chr19:18571888-18572350:+@exon:chr19:18572351-18572607:+@junction:chr19:18572608-18573292:+|UBA52|SE	437	1	0	0	0	0
isoform1=exon:chr19:18571875-18571909:+@junction:chr19:18571910-18573292:+@exon:chr19:18573293-18573403:+|isoform2=junction:chr19:18571910-18572350:+@exon:chr19:18572351-18572607:+@junction:chr19:18572608-18573292:+|UBA52|SE	332	1	0	0	0	0
isoform1=exon:chr15:59638062-59639157:-@junction:chr15:59639158-59650668:-@exon:chr15:59650669-59650764:-|isoform2=junction:chr15:59639158-59642135:-@exon:chr15:59642136-59642262:-@junction:chr15:59642263-59650668:-|GTF2A2|SE	42	1	0	0	0	1
isoform1=exon:chr15:59642136-59642262:-@junction:chr15:59642263-59652205:-@exon:chr15:59652206-59652326:-|isoform2=junction:chr15:59642263-59650668:-@exon:chr15:59650669-59650773:-@junction:chr15:59650774-59652205:-|GTF2A2|SE	38	1	0	0	0	0
isoform1=exon:chr15:59650669-59650773:-@junction:chr15:59650774-59657405:-@exon:chr15:59657406-59657515:-|isoform2=junction:chr15:59650774-59652205:-@exon:chr15:59652206-59652326:-@junction:chr15:59652327-59657405:-|GTF2A2|SE	34	1	0	0	0	0
isoform1=exon:chr15:59652300-59652326:-@junction:chr15:59652327-59657405:-@exon:chr15:59657406-59657483:-|isoform2=junction:chr15:59652327-59652878:-@exon:chr15:59652879-59652975:-@junction:chr15:59652976-59657405:-|GTF2A2|SE	28	1	0	0	0	0
isoform1=exon:chr15:59652206-59652326:-@junction:chr15:59652327-59657405:-@exon:chr15:59657406-59657514:-|isoform2=junction:chr15:59652327-59656814:-@exon:chr15:59656815-59657033:-@junction:chr15:59657034-59657405:-|GTF2A2|SE	28	1	0	0	0	0
isoform1=exon:chr19:18899873-18899947:-@junction:chr19:18899948-18903267:-@exon:chr19:18903268-18903300:-|isoform2=junction:chr19:18899948-18900380:-@exon:chr19:18900381-18900449:-@junction:chr19:18900450-18903267:-|COPE|SE	35	1	0	0	0	0
isoform1=exon:chr19:18900381-18900449:-@junction:chr19:18900450-18904770:-@exon:chr19:18904771-18904852:-|isoform2=junction:chr19:18900450-18903267:-@exon:chr19:18903268-18903423:-@junction:chr19:18903424-18904770:-|COPE|SE	31	1	1	1	0	0
isoform1=exon:chr6:85672867-85677191:-@junction:chr6:85677192-85677794:-@exon:chr6:85677795-85677868:-|isoform2=junction:chr6:85677192-85677423:-@exon:chr6:85677424-85677492:-@junction:chr6:85677493-85677794:-|SNHG5|SE	202	1	0	0	0	0
isoform1=exon:chr6:85672867-85677191:-@junction:chr6:85677192-85677953:-@exon:chr6:85677954-85678032:-|isoform2=junction:chr6:85677192-85677423:-@exon:chr6:85677424-85677492:-@junction:chr6:85677493-85677953:-|SNHG5|SE	89	1	0	0	0	0
isoform1=exon:chr6:85677078-85677191:-@junction:chr6:85677192-85677953:-@exon:chr6:85677954-85678032:-|isoform2=junction:chr6:85677192-85677423:-@exon:chr6:85677424-85677875:-@junction:chr6:85677876-85677953:-|SNHG5|SE	200	1	0	0	0	0
isoform1=exon:chr6:85672650-85677191:-@junction:chr6:85677192-85678135:-@exon:chr6:85678136-85678188:-|isoform2=junction:chr6:85677192-85677423:-@exon:chr6:85677424-85678032:-@junction:chr6:85678033-85678135:-|SNHG5|SE	230	1	0	0	0	0
isoform1=exon:chr6:85677079-85677492:-@junction:chr6:85677493-85677953:-@exon:chr6:85677954-85678032:-|isoform2=junction:chr6:85677493-85677794:-@exon:chr6:85677795-85677875:-@junction:chr6:85677876-85677953:-|SNHG5|SE	165	1	0	0	0	1
isoform1=exon:chr6:85677079-85677492:-@junction:chr6:85677493-85678135:-@exon:chr6:85678136-85678188:-|isoform2=junction:chr6:85677493-85677794:-@exon:chr6:85677795-85678032:-@junction:chr6:85678033-85678135:-|SNHG5|SE	198	1	0	0	0	1
isoform1=exon:chr6:85677079-85677875:-@junction:chr6:85677876-85678135:-@exon:chr6:85678136-85678188:-|isoform2=junction:chr6:85677876-85677953:-@exon:chr6:85677954-85678032:-@junction:chr6:85678033-85678135:-|SNHG5|SE	194	1	0	0	0	0
isoform1=exon:chr6:33696764-33697750:-@junction:chr6:33697751-33701345:-@exon:chr6:33701346-33701420:-|isoform2=junction:chr6:33697751-33700443:-@exon:chr6:33700444-33700513:-@junction:chr6:33700514-33701345:-|UQCC2|SE	24	1	0	0	0	0
isoform1=exon:chr5:177305871-177305984:+@junction:chr5:177305985-177306421:+@exon:chr5:177306422-177306669:+|isoform2=junction:chr5:177305985-177306097:+@exon:chr5:177306098-177306176:+@junction:chr5:177306177-177306421:+|PRELID1|SE	102	1	0	0	0	0
isoform1=exon:chr5:172983771-172983964:+@junction:chr5:172983965-173020237:+@exon:chr5:173020238-173020367:+|isoform2=junction:chr5:172983965-172994774:+@exon:chr5:172994775-172994822:+@junction:chr5:172994823-173020237:+|ATP6V0E1|SE	131	1	0	0	0	0
isoform1=exon:chr5:172994775-172994822:+@junction:chr5:172994823-173034398:+@exon:chr5:173034399-173034892:+|isoform2=junction:chr5:172994823-173020237:+@exon:chr5:173020238-173020367:+@junction:chr5:173020368-173034398:+|ATP6V0E1|SE	134	1	0	0	0	0
isoform1=exon:chr5:171392710-171392978:+@junction:chr5:171392979-171405301:+@exon:chr5:171405302-171405403:+|isoform2=junction:chr5:171392979-171400152:+@exon:chr5:171400153-171400210:+@junction:chr5:171400211-171405301:+|NPM1|SE	246	1	0	0	0	0
isoform1=exon:chr5:134167170-134167243:-@junction:chr5:134167244-134173925:-@exon:chr5:134173926-134174022:-|isoform2=junction:chr5:134167244-134170950:-@exon:chr5:134170951-134171038:-@junction:chr5:134171039-134173925:-|SKP1|SE	136	1	1	0	0	0
isoform1=exon:chr5:134167170-134167243:-@junction:chr5:134167244-134173925:-@exon:chr5:134173926-134174022:-|isoform2=junction:chr5:134167244-134173700:-@exon:chr5:134173701-134173766:-@junction:chr5:134173767-134173925:-|SKP1|SE	136	1	0	0	0	0
isoform1=exon:chr5:134173926-134174022:-@junction:chr5:134174023-134176854:-@exon:chr5:134176855-134176950:-|isoform2=junction:chr5:134174023-134174461:-@exon:chr5:134174462-134174514:-@junction:chr5:134174515-134176854:-|SKP1|SE	127	1	0	0	0	0
isoform1=exon:chr5:150401637-150402250:-@junction:chr5:150402251-150404679:-@exon:chr5:150404680-150404767:-|isoform2=junction:chr5:150402251-150402562:-@exon:chr5:150402563-150402625:-@junction:chr5:150402626-150404679:-|CD74|SE	381	1	0	0	0	0
isoform1=exon:chr5:150402563-150402625:-@junction:chr5:150402626-150404679:-@exon:chr5:150404680-150404767:-|isoform2=junction:chr5:150402626-150403120:-@exon:chr5:150403121-150403312:-@junction:chr5:150403313-150404679:-|CD74|SE	316	1	0	1	1	1
isoform1=exon:chr5:150405085-150406321:-@junction:chr5:150406322-150407151:-@exon:chr5:150407152-150407324:-|isoform2=junction:chr5:150406322-150406880:-@exon:chr5:150406881-150406960:-@junction:chr5:150406961-150407151:-|CD74|SE	314	1	0	0	0	0
isoform1=exon:chr5:150406039-150406321:-@junction:chr5:150406322-150412624:-@exon:chr5:150412625-150412912:-|isoform2=junction:chr5:150406322-150406880:-@exon:chr5:150406881-150407324:-@junction:chr5:150407325-150412624:-|CD74|SE	313	1	0	0	0	0
isoform1=exon:chr16:67228355-67228414:+@junction:chr16:67228415-67228796:+@exon:chr16:67228797-67228881:+|isoform2=junction:chr16:67228415-67228494:+@exon:chr16:67228495-67228631:+@junction:chr16:67228632-67228796:+|TMEM208|SE	16	1	0	0	0	0
isoform1=exon:chrX:119871832-119872013:+@junction:chrX:119872014-119876513:+@exon:chrX:119876514-119876662:+|isoform2=junction:chrX:119872014-119873303:+@exon:chrX:119873304-119873393:+@junction:chrX:119873394-119876513:+|NDUFA1|SE	176	1	0	0	0	0
isoform1=exon:chr14:94110732-94110797:+@junction:chr14:94110798-94111624:+@exon:chr14:94111625-94111773:+|isoform2=junction:chr14:94110798-94110925:+@exon:chr14:94110926-94110978:+@junction:chr14:94110979-94111624:+|IFI27|SE	107	1	0	0	0	0
isoform1=exon:chr14:94110736-94110797:+@junction:chr14:94110798-94114850:+@exon:chr14:94114851-94114880:+|isoform2=junction:chr14:94110798-94111624:+@exon:chr14:94111625-94111773:+@junction:chr14:94111774-94114850:+|IFI27|SE	268	1	0	0	0	1
isoform1=exon:chr14:94110678-94110797:+@junction:chr14:94110798-94114850:+@exon:chr14:94114851-94114880:+|isoform2=junction:chr14:94110798-94111658:+@exon:chr14:94111659-94111773:+@junction:chr14:94111774-94114850:+|IFI27|SE	299	1	0	1	0	1
isoform1=exon:chr19:35648323-35648403:+@junction:chr19:35648404-35654570:+@exon:chr19:35654571-35654671:+|isoform2=junction:chr19:35648404-35651232:+@exon:chr19:35651233-35651349:+@junction:chr19:35651350-35654570:+|COX6B1|SE	341	1	0	1	0	0
isoform1=exon:chr19:35651233-35651349:+@junction:chr19:35651350-35658593:+@exon:chr19:35658594-35658726:+|isoform2=junction:chr19:35651350-35654570:+@exon:chr19:35654571-35654671:+@junction:chr19:35654672-35658593:+|COX6B1|SE	362	1	0	0	0	1
isoform1=exon:chr19:2324125-2324196:-@junction:chr19:2324197-2328386:-@exon:chr19:2328387-2328477:-|isoform2=junction:chr19:2324197-2325979:-@exon:chr19:2325980-2326139:-@junction:chr19:2326140-2328386:-|LSM7|SE	38	1	0	0	0	0
isoform1=exon:chr1:7962763-7962875:+@junction:chr1:7962876-7969344:+@exon:chr1:7969345-7969404:+|isoform2=junction:chr1:7962876-7965323:+@exon:chr1:7965324-7965425:+@junction:chr1:7965426-7969344:+|PARK7|SE	227	1	0	0	0	0
isoform1=exon:chr1:7965324-7965425:+@junction:chr1:7965426-7969344:+@exon:chr1:7969345-7969404:+|isoform2=junction:chr1:7965426-7969084:+@exon:chr1:7969085-7969148:+@junction:chr1:7969149-7969344:+|PARK7|SE	194	1	0	0	0	0
isoform1=exon:chr1:7965324-7965425:+@junction:chr1:7965426-7970893:+@exon:chr1:7970894-7970963:+|isoform2=junction:chr1:7965426-7969344:+@exon:chr1:7969345-7969404:+@junction:chr1:7969405-7970893:+|PARK7|SE	229	1	0	0	0	0
isoform1=exon:chr1:7970894-7970963:+@junction:chr1:7970964-7984893:+@exon:chr1:7984894-7985052:+|isoform2=junction:chr1:7970964-7977651:+@exon:chr1:7977652-7977738:+@junction:chr1:7977739-7984893:+|PARK7|SE	255	1	0	1	0	0
isoform1=exon:chr17:75039209-75039271:-@junction:chr17:75039272-75042180:-@exon:chr17:75042181-75042277:-|isoform2=junction:chr17:75039272-75040091:-@exon:chr17:75040092-75040163:-@junction:chr17:75040164-75042180:-|ATP5PD|SE	237	1	1	1	0	0
isoform1=exon:chr17:82036147-82036308:-@junction:chr17:82036309-82036543:-@exon:chr17:82036544-82036643:-|isoform2=junction:chr17:82036309-82036383:-@exon:chr17:82036384-82036448:-@junction:chr17:82036449-82036543:-|DCXR|SE	24	1	0	0	0	0
isoform1=exon:chr17:82036191-82036448:-@junction:chr17:82036449-82036720:-@exon:chr17:82036721-82036763:-|isoform2=junction:chr17:82036449-82036543:-@exon:chr17:82036544-82036643:-@junction:chr17:82036644-82036720:-|DCXR|SE	23	1	0	0	0	0
isoform1=exon:chr6:75237675-75237988:-@junction:chr6:75237989-75241122:-@exon:chr6:75241123-75241265:-|isoform2=junction:chr6:75237989-75240300:-@exon:chr6:75240301-75240385:-@junction:chr6:75240386-75241122:-|COX7A2|SE	68	1	0	0	0	0
isoform1=exon:chr6:75240301-75240385:-@junction:chr6:75240386-75243716:-@exon:chr6:75243717-75243787:-|isoform2=junction:chr6:75240386-75241122:-@exon:chr6:75241123-75241265:-@junction:chr6:75241266-75243716:-|COX7A2|SE	69	1	0	0	0	0
isoform1=exon:chr6:75237823-75237988:-@junction:chr6:75237989-75243716:-@exon:chr6:75243717-75243785:-|isoform2=junction:chr6:75237989-75241175:-@exon:chr6:75241176-75241265:-@junction:chr6:75241266-75243716:-|COX7A2|SE	40	1	0	0	0	0
isoform1=exon:chr4:82424625-82426129:-@junction:chr4:82426130-82427189:-@exon:chr4:82427190-82427304:-|isoform2=junction:chr4:82426130-82426462:-@exon:chr4:82426463-82426633:-@junction:chr4:82426634-82427189:-|HNRNPDL|SE	30	1	0	0	0	0
isoform1=exon:chr4:82427190-82427304:-@junction:chr4:82427305-82428017:-@exon:chr4:82428018-82428179:-|isoform2=junction:chr4:82427305-82427432:-@exon:chr4:82427433-82427564:-@junction:chr4:82427565-82428017:-|HNRNPDL|SE	31	1	0	0	0	0
isoform1=exon:chr4:82428018-82428179:-@junction:chr4:82428180-82429247:-@exon:chr4:82429248-82429397:-|isoform2=junction:chr4:82428180-82428277:-@exon:chr4:82428278-82428446:-@junction:chr4:82428447-82429247:-|HNRNPDL|SE	37	1	0	0	0	0
isoform1=exon:chr7:76048106-76048226:+@junction:chr7:76048227-76057409:+@exon:chr7:76057410-76057447:+|isoform2=junction:chr7:76048227-76054829:+@exon:chr7:76054830-76054998:+@junction:chr7:76054999-76057409:+|MDH2|SE	66	1	0	0	0	0
isoform1=exon:chr7:76057969-76058078:+@junction:chr7:76058079-76063514:+@exon:chr7:76063515-76063592:+|isoform2=junction:chr7:76058079-76060372:+@exon:chr7:76060373-76060498:+@junction:chr7:76060499-76063514:+|MDH2|SE	97	1	0	0	0	0
isoform1=exon:chr7:76064339-76064438:+@junction:chr7:76064439-76066278:+@exon:chr7:76066279-76067067:+|isoform2=junction:chr7:76064439-76064801:+@exon:chr7:76064802-76064953:+@junction:chr7:76064954-76066278:+|MDH2|SE	124	1	0	0	0	0
isoform1=exon:chr6:79201245-79201726:-@junction:chr6:79201727-79203579:-@exon:chr6:79203580-79203630:-|isoform2=junction:chr6:79201727-79202275:-@exon:chr6:79202276-79202389:-@junction:chr6:79202390-79203579:-|HMGN3|SE	97	1	0	1	0	0
isoform1=exon:chr6:79201245-79201726:-@junction:chr6:79201727-79203579:-@exon:chr6:79203580-79203630:-|isoform2=junction:chr6:79201727-79202316:-@exon:chr6:79202317-79202389:-@junction:chr6:79202390-79203579:-|HMGN3|SE	85	1	0	1	0	0
isoform1=exon:chr6:79203580-79203630:-@junction:chr6:79203631-79214971:-@exon:chr6:79214972-79215022:-|isoform2=junction:chr6:79203631-79208546:-@exon:chr6:79208547-79208576:-@junction:chr6:79208577-79214971:-|HMGN3|SE	144	1	0	0	0	0
isoform1=exon:chr8:27608541-27609086:-@junction:chr8:27609087-27613577:-@exon:chr8:27613578-27613683:-|isoform2=junction:chr8:27609087-27610474:-@exon:chr8:27610475-27610600:-@junction:chr8:27610601-27613577:-|CLU|SE	57	1	0	0	0	0
isoform1=exon:chr8:27608541-27609086:-@junction:chr8:27609087-27614172:-@exon:chr8:27614173-27614370:-|isoform2=junction:chr8:27609087-27610474:-@exon:chr8:27610475-27610600:-@junction:chr8:27610601-27614172:-|CLU|SE	38	1	0	0	0	0
isoform1=exon:chr16:85799612-85799752:+@junction:chr16:85799753-85804936:+@exon:chr16:85804937-85804992:+|isoform2=junction:chr16:85799753-85801204:+@exon:chr16:85801205-85801278:+@junction:chr16:85801279-85804936:+|COX4I1|SE	322	1	0	0	0	0
isoform1=exon:chr16:85801205-85801278:+@junction:chr16:85801279-85804936:+@exon:chr16:85804937-85805096:+|isoform2=junction:chr16:85801279-85804539:+@exon:chr16:85804540-85804661:+@junction:chr16:85804662-85804936:+|COX4I1|SE	319	1	0	0	0	0
isoform1=exon:chr16:85804937-85805104:+@junction:chr16:85805105-85806737:+@exon:chr16:85806738-85806802:+|isoform2=junction:chr16:85805105-85805732:+@exon:chr16:85805733-85805864:+@junction:chr16:85805865-85806737:+|COX4I1|SE	348	1	0	0	0	0
isoform1=exon:chr4:673303-673401:-@junction:chr4:673402-674211:-@exon:chr4:674212-674276:-|isoform2=junction:chr4:673402-673911:-@exon:chr4:673912-673966:-@junction:chr4:673967-674211:-|ATP5ME|SE	191	1	0	1	0	1
isoform1=exon:chr20:408050-408779:+@junction:chr20:408780-410411:+@exon:chr20:410412-410764:+|isoform2=junction:chr20:408780-409880:+@exon:chr20:409881-410025:+@junction:chr20:410026-410411:+|RBCK1|SE	59	1	0	0	0	1
isoform1=exon:chr4:118278706-118278792:+@junction:chr4:118278793-118279388:+@exon:chr4:118279389-118279431:+|isoform2=junction:chr4:118278793-118278943:+@exon:chr4:118278944-118279137:+@junction:chr4:118279138-118279388:+|SNHG8|SE	126	1	0	0	0	1
isoform1=exon:chr4:139665768-139666077:+@junction:chr4:139666078-139695196:+@exon:chr4:139695197-139695267:+|isoform2=junction:chr4:139666078-139678542:+@exon:chr4:139678543-139678642:+@junction:chr4:139678643-139695196:+|MGST2|SE	29	1	1	0	0	0
isoform1=exon:chr4:139678543-139678642:+@junction:chr4:139678643-139695196:+@exon:chr4:139695197-139695267:+|isoform2=junction:chr4:139678643-139687659:+@exon:chr4:139687660-139687740:+@junction:chr4:139687741-139695196:+|MGST2|SE	27	1	1	0	0	0
isoform1=exon:chr4:139678543-139678642:+@junction:chr4:139678643-139703454:+@exon:chr4:139703455-139703536:+|isoform2=junction:chr4:139678643-139695196:+@exon:chr4:139695197-139695267:+@junction:chr4:139695268-139703454:+|MGST2|SE	32	1	1	1	0	1
isoform1=exon:chr5:77691166-77691498:-@junction:chr5:77691499-77708241:-@exon:chr5:77708242-77708347:-|isoform2=junction:chr5:77691499-77693265:-@exon:chr5:77693266-77693352:-@junction:chr5:77693353-77708241:-|TBCA|SE	192	1	0	1	0	0
isoform1=exon:chr5:77693266-77693352:-@junction:chr5:77693353-77708241:-@exon:chr5:77708242-77708347:-|isoform2=junction:chr5:77693353-77705565:-@exon:chr5:77705566-77705634:-@junction:chr5:77705635-77708241:-|TBCA|SE	182	1	1	0	0	0
isoform1=exon:chr5:77691241-77693352:-@junction:chr5:77693353-77776204:-@exon:chr5:77776205-77776261:-|isoform2=junction:chr5:77693353-77708241:-@exon:chr5:77708242-77708347:-@junction:chr5:77708348-77776204:-|TBCA|SE	189	1	0	0	0	0
isoform1=exon:chr3:141738298-141738516:+@junction:chr3:141738517-141745158:+@exon:chr3:141745159-141745517:+|isoform2=junction:chr3:141738517-141743508:+@exon:chr3:141743509-141743556:+@junction:chr3:141743557-141745158:+|RNF7|SE	95	1	0	0	0	0
isoform1=exon:chr6:41786440-41787825:+@junction:chr6:41787826-41789530:+@exon:chr6:41789531-41790141:+|isoform2=junction:chr6:41787826-41789231:+@exon:chr6:41789232-41789336:+@junction:chr6:41789337-41789530:+|ENSG00000124593|SE	78	1	0	0	0	0
isoform1=exon:chr6:41786440-41787825:+@junction:chr6:41787826-41789567:+@exon:chr6:41789568-41789891:+|isoform2=junction:chr6:41787826-41789231:+@exon:chr6:41789232-41789336:+@junction:chr6:41789337-41789567:+|ENSG00000124593|SE	129	1	0	0	0	0
isoform1=exon:chr3:122384161-122384299:+@junction:chr3:122384300-122402759:+@exon:chr3:122402760-122402882:+|isoform2=junction:chr3:122384300-122387463:+@exon:chr3:122387464-122387515:+@junction:chr3:122387516-122402759:+|FAM162A|SE	76	1	0	0	0	0
isoform1=exon:chr3:122384176-122384299:+@junction:chr3:122384300-122402759:+@exon:chr3:122402760-122402882:+|isoform2=junction:chr3:122384300-122401375:+@exon:chr3:122401376-122401535:+@junction:chr3:122401536-122402759:+|FAM162A|SE	76	1	0	0	0	0
isoform1=exon:chr3:122400865-122402882:+@junction:chr3:122402883-122407280:+@exon:chr3:122407281-122407389:+|isoform2=junction:chr3:122402883-122404257:+@exon:chr3:122404258-122404363:+@junction:chr3:122404364-122407280:+|FAM162A|SE	82	1	0	0	0	0
isoform1=exon:chr15:43800495-43800784:+@junction:chr15:43800785-43801517:+@exon:chr15:43801518-43801569:+|isoform2=junction:chr15:43800785-43801131:+@exon:chr15:43801132-43801187:+@junction:chr15:43801188-43801517:+|HYPK|SE	101	1	0	0	0	1
isoform1=exon:chr15:43801132-43801187:+@junction:chr15:43801188-43801710:+@exon:chr15:43801711-43804427:+|isoform2=junction:chr15:43801188-43801517:+@exon:chr15:43801518-43801569:+@junction:chr15:43801570-43801710:+|SERF2|SE	103	1	0	0	0	0
isoform1=exon:chr12:6491886-6492467:-@junction:chr12:6492468-6493057:-@exon:chr12:6493058-6493262:-|isoform2=junction:chr12:6492468-6492861:-@exon:chr12:6492862-6492972:-@junction:chr12:6492973-6493057:-|MRPL51|SE	140	1	0	0	0	0
isoform1=exon:chr12:6491886-6492467:-@junction:chr12:6492468-6493458:-@exon:chr12:6493459-6493840:-|isoform2=junction:chr12:6492468-6492861:-@exon:chr12:6492862-6492972:-@junction:chr12:6492973-6493458:-|MRPL51|SE	41	1	0	0	0	0
isoform1=exon:chr3:48440284-48440458:+@junction:chr3:48440459-48443847:+@exon:chr3:48443848-48444203:+|isoform2=junction:chr3:48440459-48440540:+@exon:chr3:48440541-48440628:+@junction:chr3:48440629-48443847:+|TMA7|SE	159	1	0	0	0	0
isoform1=exon:chr3:119669532-119669665:-@junction:chr3:119669666-119675144:-@exon:chr3:119675145-119675233:-|isoform2=junction:chr3:119669666-119674672:-@exon:chr3:119674673-119674788:-@junction:chr3:119674789-119675144:-|COX17|SE	26	1	0	1	0	1
isoform1=exon:chr3:119675145-119675233:-@junction:chr3:119675234-119677203:-@exon:chr3:119677204-119677346:-|isoform2=junction:chr3:119675234-119676861:-@exon:chr3:119676862-119676966:-@junction:chr3:119676967-119677203:-|COX17|SE	19	1	0	0	0	1
isoform1=exon:chr5:132866630-132866691:+@junction:chr5:132866692-132867487:+@exon:chr5:132867488-132867687:+|isoform2=junction:chr5:132866692-132866868:+@exon:chr5:132866869-132867035:+@junction:chr5:132867036-132867487:+|UQCRQ|SE	50	1	0	1	0	0
isoform1=exon:chr5:132866642-132866687:+@junction:chr5:132866688-132867487:+@exon:chr5:132867488-132867687:+|isoform2=junction:chr5:132866688-132866868:+@exon:chr5:132866869-132867035:+@junction:chr5:132867036-132867487:+|UQCRQ|SE	201	1	0	0	0	1
isoform1=exon:chr19:9827892-9828064:+@junction:chr19:9828065-9828591:+@exon:chr19:9828592-9828675:+|isoform2=junction:chr19:9828065-9828326:+@exon:chr19:9828327-9828393:+@junction:chr19:9828394-9828591:+|UBL5|SE	117	1	0	0	0	0
isoform1=exon:chr3:39408204-39408724:+@junction:chr3:39408725-39411648:+@exon:chr3:39411649-39411777:+|isoform2=junction:chr3:39408725-39410753:+@exon:chr3:39410754-39410999:+@junction:chr3:39411000-39411648:+|RPSA|SE	355	1	0	0	0	0
isoform1=exon:chr8:101197052-101199239:-@junction:chr8:101199240-101201606:-@exon:chr8:101201607-101201743:-|isoform2=junction:chr8:101199240-101199989:-@exon:chr8:101199990-101200097:-@junction:chr8:101200098-101201606:-|ZNF706|SE	44	1	1	0	0	0
isoform1=exon:chr12:56663341-56664498:-@junction:chr12:56664499-56666203:-@exon:chr12:56666204-56666266:-|isoform2=junction:chr12:56664499-56664775:-@exon:chr12:56664776-56664800:-@junction:chr12:56664801-56666203:-|PTGES3|SE	101	1	0	0	0	0
isoform1=exon:chr12:56664776-56664800:-@junction:chr12:56664801-56670274:-@exon:chr12:56670275-56670364:-|isoform2=junction:chr12:56664801-56666203:-@exon:chr12:56666204-56666266:-@junction:chr12:56666267-56670274:-|PTGES3|SE	93	1	1	0	0	0
isoform1=exon:chr12:56664776-56664800:-@junction:chr12:56664801-56671748:-@exon:chr12:56671749-56671847:-|isoform2=junction:chr12:56664801-56666203:-@exon:chr12:56666204-56666266:-@junction:chr12:56666267-56671748:-|PTGES3|SE	9	1	0	0	0	0
isoform1=exon:chr12:56665632-56666266:-@junction:chr12:56666267-56671748:-@exon:chr12:56671749-56671809:-|isoform2=junction:chr12:56666267-56670274:-@exon:chr12:56670275-56670364:-@junction:chr12:56670365-56671748:-|PTGES3|SE	101	1	0	0	0	1
isoform1=exon:chr12:56671749-56671847:-@junction:chr12:56671848-56672951:-@exon:chr12:56672952-56673065:-|isoform2=junction:chr12:56671848-56672739:-@exon:chr12:56672740-56672809:-@junction:chr12:56672810-56672951:-|PTGES3|SE	145	1	0	0	0	0
isoform1=exon:chr12:56672952-56673065:-@junction:chr12:56673066-56687997:-@exon:chr12:56687998-56688408:-|isoform2=junction:chr12:56673066-56686868:-@exon:chr12:56686869-56686917:-@junction:chr12:56686918-56687997:-|PTGES3|SE	159	1	0	0	0	0
isoform1=exon:chr1:155169791-155169857:-@junction:chr1:155169858-155172564:-@exon:chr1:155172565-155172628:-|isoform2=junction:chr1:155169858-155172350:-@exon:chr1:155172351-155172489:-@junction:chr1:155172490-155172564:-|KRTCAP2|SE	96	1	0	0	0	0
isoform1=exon:chr1:155169791-155169857:-@junction:chr1:155169858-155173220:-@exon:chr1:155173221-155173251:-|isoform2=junction:chr1:155169858-155172564:-@exon:chr1:155172565-155172892:-@junction:chr1:155172893-155173220:-|KRTCAP2|SE	85	1	0	0	0	0
isoform1=exon:chr1:155172565-155172628:-@junction:chr1:155172629-155173220:-@exon:chr1:155173221-155173254:-|isoform2=junction:chr1:155172629-155172737:-@exon:chr1:155172738-155172892:-@junction:chr1:155172893-155173220:-|KRTCAP2|SE	86	1	0	0	0	0
isoform1=exon:chr2:186495233-186495334:+@junction:chr2:186495335-186500181:+@exon:chr2:186500182-186500293:+|isoform2=junction:chr2:186495335-186499618:+@exon:chr2:186499619-186499662:+@junction:chr2:186499663-186500181:+|ZC3H15|SE	55	1	0	0	0	0
isoform1=exon:chr2:186500182-186500293:+@junction:chr2:186500294-186502495:+@exon:chr2:186502496-186502552:+|isoform2=junction:chr2:186500294-186501272:+@exon:chr2:186501273-186501425:+@junction:chr2:186501426-186502495:+|ZC3H15|SE	64	1	0	0	0	0
isoform1=exon:chr7:99459147-99459263:-@junction:chr7:99459264-99466110:-@exon:chr7:99466111-99466164:-|isoform2=junction:chr7:99459264-99460085:-@exon:chr7:99460086-99460193:-@junction:chr7:99460194-99466110:-|ATP5MF|SE	191	1	0	0	0	0
isoform1=exon:chr1:173863810-173864075:-@junction:chr1:173864076-173864674:-@exon:chr1:173864675-173864704:-|isoform2=junction:chr1:173864076-173864256:-@exon:chr1:173864257-173864304:-@junction:chr1:173864305-173864674:-|GAS5|SE	181	1	0	0	0	0
isoform1=exon:chr1:173863899-173864075:-@junction:chr1:173864076-173865470:-@exon:chr1:173865471-173865547:-|isoform2=junction:chr1:173864076-173864256:-@exon:chr1:173864257-173865282:-@junction:chr1:173865283-173865470:-|GAS5|SE	489	1	0	0	0	0
isoform1=exon:chr1:173863901-173864304:-@junction:chr1:173864305-173864674:-@exon:chr1:173864675-173864704:-|isoform2=junction:chr1:173864305-173864483:-@exon:chr1:173864484-173864506:-@junction:chr1:173864507-173864674:-|GAS5|SE	455	1	0	0	0	1
isoform1=exon:chr1:173864257-173864304:-@junction:chr1:173864305-173865470:-@exon:chr1:173865471-173865547:-|isoform2=junction:chr1:173864305-173864483:-@exon:chr1:173864484-173865282:-@junction:chr1:173865283-173865470:-|GAS5|SE	430	1	0	1	0	1
isoform1=exon:chr1:173863901-173864304:-@junction:chr1:173864305-173865228:-@exon:chr1:173865229-173865282:-|isoform2=junction:chr1:173864305-173864674:-@exon:chr1:173864675-173864704:-@junction:chr1:173864705-173865228:-|GAS5|SE	178	1	0	0	0	1
isoform1=exon:chr1:173864484-173864506:-@junction:chr1:173864507-173865470:-@exon:chr1:173865471-173865547:-|isoform2=junction:chr1:173864507-173864674:-@exon:chr1:173864675-173865282:-@junction:chr1:173865283-173865470:-|GAS5|SE	419	1	0	0	0	0
isoform1=exon:chr1:173864257-173864704:-@junction:chr1:173864705-173865470:-@exon:chr1:173865471-173865547:-|isoform2=junction:chr1:173864705-173865228:-@exon:chr1:173865229-173865282:-@junction:chr1:173865283-173865470:-|GAS5|SE	485	1	0	0	0	1
isoform1=exon:chr1:173864257-173864704:-@junction:chr1:173864705-173865509:-@exon:chr1:173865510-173865547:-|isoform2=junction:chr1:173864705-173865228:-@exon:chr1:173865229-173865282:-@junction:chr1:173865283-173865509:-|GAS5|SE	368	1	0	0	0	1
isoform1=exon:chr1:173864144-173865282:-@junction:chr1:173865283-173865856:-@exon:chr1:173865857-173865894:-|isoform2=junction:chr1:173865283-173865470:-@exon:chr1:173865471-173865547:-@junction:chr1:173865548-173865856:-|GAS5|SE	485	1	0	0	0	0
isoform1=exon:chr1:173864257-173865282:-@junction:chr1:173865283-173865856:-@exon:chr1:173865857-173865894:-|isoform2=junction:chr1:173865283-173865509:-@exon:chr1:173865510-173865547:-@junction:chr1:173865548-173865856:-|GAS5|SE	372	1	0	0	0	0
isoform1=exon:chr12:6944022-6944173:+@junction:chr12:6944174-6945770:+@exon:chr12:6945771-6945921:+|isoform2=junction:chr12:6944174-6944475:+@exon:chr12:6944476-6944652:+@junction:chr12:6944653-6945770:+|C12orf57|SE	100	1	0	0	0	0
isoform1=exon:chr4:73740541-73740722:+@junction:chr4:73740723-73741948:+@exon:chr4:73741949-73742032:+|isoform2=junction:chr4:73740723-73741541:+@exon:chr4:73741542-73741677:+@junction:chr4:73741678-73741948:+|CXCL8|SE	216	1	0	0	0	0
isoform1=exon:chr1:145925863-145925927:-@junction:chr1:145925928-145926481:-@exon:chr1:145926482-145926618:-|isoform2=junction:chr1:145925928-145926040:-@exon:chr1:145926041-145926177:-@junction:chr1:145926178-145926481:-|ENSG00000289565|SE	84	1	0	0	0	0
isoform1=exon:chr14:92116122-92116229:-@junction:chr14:92116230-92121641:-@exon:chr14:92121642-92121706:-|isoform2=junction:chr14:92116230-92117497:-@exon:chr14:92117498-92117642:-@junction:chr14:92117643-92121641:-|NDUFB1|SE	6	1	0	0	0	0
isoform1=exon:chr9:33026475-33026616:+@junction:chr9:33026617-33029884:+@exon:chr9:33029885-33029989:+|isoform2=junction:chr9:33026617-33026812:+@exon:chr9:33026813-33026990:+@junction:chr9:33026991-33029884:+|DNAJA1|SE	325	1	0	0	0	0
isoform1=exon:chr9:33026813-33026990:+@junction:chr9:33026991-33030439:+@exon:chr9:33030440-33030667:+|isoform2=junction:chr9:33026991-33029884:+@exon:chr9:33029885-33029989:+@junction:chr9:33029990-33030439:+|DNAJA1|SE	307	1	0	0	0	0
isoform1=exon:chr9:33034216-33034330:+@junction:chr9:33034331-33038684:+@exon:chr9:33038685-33038726:+|isoform2=junction:chr9:33034331-33036573:+@exon:chr9:33036574-33036689:+@junction:chr9:33036690-33038684:+|DNAJA1|SE	6	1	0	0	0	0
isoform1=exon:chr9:33036574-33036689:+@junction:chr9:33036690-33038684:+@exon:chr9:33038685-33038726:+|isoform2=junction:chr9:33036690-33037014:+@exon:chr9:33037015-33037115:+@junction:chr9:33037116-33038684:+|DNAJA1|SE	277	1	0	0	0	0
isoform1=exon:chr1:161037631-161037826:-@junction:chr1:161037827-161038550:-@exon:chr1:161038551-161038673:-|isoform2=junction:chr1:161037827-161037912:-@exon:chr1:161037913-161038075:-@junction:chr1:161038076-161038550:-|TSTD1|SE	105	1	0	0	0	0
isoform1=exon:chr1:161037631-161037826:-@junction:chr1:161037827-161038879:-@exon:chr1:161038880-161038977:-|isoform2=junction:chr1:161037827-161037912:-@exon:chr1:161037913-161038075:-@junction:chr1:161038076-161038879:-|TSTD1|SE	40	1	0	0	0	0
isoform1=exon:chr1:151400442-151400588:+@junction:chr1:151400589-151401238:+@exon:chr1:151401239-151401355:+|isoform2=junction:chr1:151400589-151400763:+@exon:chr1:151400764-151400845:+@junction:chr1:151400846-151401238:+|PSMB4|SE	19	1	0	0	0	0
isoform1=exon:chr1:151400764-151400845:+@junction:chr1:151400846-151401541:+@exon:chr1:151401542-151401630:+|isoform2=junction:chr1:151400846-151401238:+@exon:chr1:151401239-151401355:+@junction:chr1:151401356-151401541:+|PSMB4|SE	24	1	0	0	0	0
isoform1=exon:chr1:35599541-35603374:-@junction:chr1:35603375-35609245:-@exon:chr1:35609246-35609408:-|isoform2=junction:chr1:35603375-35605232:-@exon:chr1:35605233-35605282:-@junction:chr1:35605283-35609245:-|PSMB2|SE	30	1	0	0	0	0
isoform1=exon:chr1:35605233-35605282:-@junction:chr1:35605283-35631273:-@exon:chr1:35631274-35631344:-|isoform2=junction:chr1:35605283-35609245:-@exon:chr1:35609246-35609408:-@junction:chr1:35609409-35631273:-|PSMB2|SE	29	1	0	0	0	0
isoform1=exon:chr1:153561340-153561591:-@junction:chr1:153561592-153565505:-@exon:chr1:153565506-153565830:-|isoform2=junction:chr1:153561592-153563733:-@exon:chr1:153563734-153563853:-@junction:chr1:153563854-153565505:-|S100A2|SE	298	1	0	0	0	1
isoform1=exon:chr6:10747759-10747881:+@junction:chr6:10747882-10749621:+@exon:chr6:10749622-10749698:+|isoform2=junction:chr6:10747882-10749201:+@exon:chr6:10749202-10749268:+@junction:chr6:10749269-10749621:+|TMEM14B|SE	167	1	0	0	0	0
isoform1=exon:chr6:10749202-10749268:+@junction:chr6:10749269-10751132:+@exon:chr6:10751133-10751234:+|isoform2=junction:chr6:10749269-10749621:+@exon:chr6:10749622-10749698:+@junction:chr6:10749699-10751132:+|TMEM14B|SE	159	1	0	0	0	0
isoform1=exon:chr6:10749622-10749698:+@junction:chr6:10749699-10755141:+@exon:chr6:10755142-10755232:+|isoform2=junction:chr6:10749699-10751132:+@exon:chr6:10751133-10751234:+@junction:chr6:10751235-10755141:+|TMEM14B|SE	130	1	0	1	0	1
isoform1=exon:chr6:10751133-10751234:+@junction:chr6:10751235-10756466:+@exon:chr6:10756467-10756615:+|isoform2=junction:chr6:10751235-10755141:+@exon:chr6:10755142-10755232:+@junction:chr6:10755233-10756466:+|TMEM14B|SE	162	1	0	0	0	0
isoform1=exon:chr14:35308914-35308995:+@junction:chr14:35308996-35312880:+@exon:chr14:35312881-35313059:+|isoform2=junction:chr14:35308996-35310739:+@exon:chr14:35310740-35310895:+@junction:chr14:35310896-35312880:+|ENSG00000258790|SE	113	1	0	0	0	0
isoform1=exon:chr14:35310740-35310895:+@junction:chr14:35310896-35314360:+@exon:chr14:35314361-35314395:+|isoform2=junction:chr14:35310896-35312880:+@exon:chr14:35312881-35313059:+@junction:chr14:35313060-35314360:+|PSMA6|SE	113	1	0	0	0	0
isoform1=exon:chr9:128151906-128152025:+@junction:chr9:128152026-128153099:+@exon:chr9:128153100-128153126:+|isoform2=junction:chr9:128152026-128152182:+@exon:chr9:128152183-128152284:+@junction:chr9:128152285-128153099:+|LCN2|SE	155	1	0	0	0	0
isoform1=exon:chr9:128152183-128152284:+@junction:chr9:128152285-128153310:+@exon:chr9:128153311-128153328:+|isoform2=junction:chr9:128152285-128153099:+@exon:chr9:128153100-128153126:+@junction:chr9:128153127-128153310:+|LCN2|SE	147	1	0	0	0	0
isoform1=exon:chr5:131156911-131159611:-@junction:chr5:131159612-131165059:-@exon:chr5:131165060-131165220:-|isoform2=junction:chr5:131159612-131162571:-@exon:chr5:131162572-131162676:-@junction:chr5:131162677-131165059:-|HINT1|SE	276	1	0	0	0	0
isoform1=exon:chr11:78068297-78070036:-@junction:chr11:78070037-78079578:-@exon:chr11:78079579-78079862:-|isoform2=junction:chr11:78070037-78072997:-@exon:chr11:78072998-78073141:-@junction:chr11:78073142-78079578:-|NDUFC2|SE	188	1	0	0	0	1
isoform1=exon:chr5:140645285-140645678:-@junction:chr5:140645679-140647482:-@exon:chr5:140647483-140647630:-|isoform2=junction:chr5:140645679-140647255:-@exon:chr5:140647256-140647362:-@junction:chr5:140647363-140647482:-|NDUFA2|SE	45	1	0	0	0	0
isoform1=exon:chr4:74037656-74038176:-@junction:chr4:74038177-74038511:-@exon:chr4:74038512-74038650:-|isoform2=junction:chr4:74038177-74038289:-@exon:chr4:74038290-74038413:-@junction:chr4:74038414-74038511:-|CXCL3|SE	236	1	0	0	0	0
isoform1=exon:chr16:3065369-3065826:+@junction:chr16:3065827-3067983:+@exon:chr16:3067984-3068010:+|isoform2=junction:chr16:3065827-3067376:+@exon:chr16:3067377-3067415:+@junction:chr16:3067416-3067983:+|IL32|SE	44	1	0	0	0	0
isoform1=exon:chr16:3065662-3065826:+@junction:chr16:3065827-3067983:+@exon:chr16:3067984-3068010:+|isoform2=junction:chr16:3065827-3067376:+@exon:chr16:3067377-3067613:+@junction:chr16:3067614-3067983:+|IL32|SE	98	1	0	0	0	0
isoform1=exon:chr16:3067377-3067613:+@junction:chr16:3067614-3068179:+@exon:chr16:3068180-3068239:+|isoform2=junction:chr16:3067614-3067983:+@exon:chr16:3067984-3068010:+@junction:chr16:3068011-3068179:+|IL32|SE	74	1	0	0	0	0
isoform1=exon:chr16:3067804-3068010:+@junction:chr16:3068011-3068989:+@exon:chr16:3068990-3069109:+|isoform2=junction:chr16:3068011-3068179:+@exon:chr16:3068180-3068239:+@junction:chr16:3068240-3068989:+|IL32|SE	109	1	0	0	0	0
isoform1=exon:chr5:32585571-32585625:+@junction:chr5:32585626-32588511:+@exon:chr5:32588512-32588584:+|isoform2=junction:chr5:32585626-32586368:+@exon:chr5:32586369-32586501:+@junction:chr5:32586502-32588511:+|SUB1|SE	160	1	0	0	0	0
isoform1=exon:chr5:32585557-32585625:+@junction:chr5:32585626-32591562:+@exon:chr5:32591563-32591685:+|isoform2=junction:chr5:32585626-32588511:+@exon:chr5:32588512-32588584:+@junction:chr5:32588585-32591562:+|SUB1|SE	175	1	0	0	0	0
isoform1=exon:chr5:32588512-32588584:+@junction:chr5:32588585-32598960:+@exon:chr5:32598961-32599069:+|isoform2=junction:chr5:32588585-32591562:+@exon:chr5:32591563-32591685:+@junction:chr5:32591686-32598960:+|SUB1|SE	181	1	0	0	0	0
isoform1=exon:chr5:32591563-32591685:+@junction:chr5:32591686-32598960:+@exon:chr5:32598961-32599069:+|isoform2=junction:chr5:32591686-32594570:+@exon:chr5:32594571-32594872:+@junction:chr5:32594873-32598960:+|SUB1|SE	179	1	1	0	0	0
isoform1=exon:chr5:32591248-32591685:+@junction:chr5:32591686-32601004:+@exon:chr5:32601005-32601055:+|isoform2=junction:chr5:32591686-32598960:+@exon:chr5:32598961-32599069:+@junction:chr5:32599070-32601004:+|SUB1|SE	184	1	0	0	0	0
isoform1=exon:chr1:1405109-1405886:-@junction:chr1:1405887-1407130:-@exon:chr1:1407131-1407235:-|isoform2=junction:chr1:1405887-1406908:-@exon:chr1:1406909-1407019:-@junction:chr1:1407020-1407130:-|MRPL20|SE	94	1	0	0	0	0
isoform1=exon:chr1:203861603-203862222:+@junction:chr1:203862223-203865040:+@exon:chr1:203865041-203865119:+|isoform2=junction:chr1:203862223-203863662:+@exon:chr1:203863663-203863725:+@junction:chr1:203863726-203865040:+|SNRPE|SE	240	1	0	0	0	0
isoform1=exon:chr1:203861850-203861955:+@junction:chr1:203861956-203865040:+@exon:chr1:203865041-203865119:+|isoform2=junction:chr1:203861956-203863662:+@exon:chr1:203863663-203863725:+@junction:chr1:203863726-203865040:+|SNRPE|SE	36	1	0	0	0	0
isoform1=exon:chr1:203863625-203863725:+@junction:chr1:203863726-203869876:+@exon:chr1:203869877-203870051:+|isoform2=junction:chr1:203863726-203865040:+@exon:chr1:203865041-203865119:+@junction:chr1:203865120-203869876:+|SNRPE|SE	259	1	0	0	0	0
isoform1=exon:chr1:19596983-19597109:+@junction:chr1:19597110-19622099:+@exon:chr1:19622100-19622147:+|isoform2=junction:chr1:19597110-19600786:+@exon:chr1:19600787-19600971:+@junction:chr1:19600972-19622099:+|MICOS10|SE	45	1	0	0	0	0
isoform1=exon:chr1:19596995-19597109:+@junction:chr1:19597110-19622099:+@exon:chr1:19622100-19622147:+|isoform2=junction:chr1:19597110-19614500:+@exon:chr1:19614501-19614594:+@junction:chr1:19614595-19622099:+|MICOS10|SE	45	1	0	0	0	0
isoform1=exon:chr1:19597001-19597109:+@junction:chr1:19597110-19622099:+@exon:chr1:19622100-19622147:+|isoform2=junction:chr1:19597110-19617257:+@exon:chr1:19617258-19617336:+@junction:chr1:19617337-19622099:+|MICOS10|SE	45	1	0	0	0	0
isoform1=exon:chr1:19596979-19597109:+@junction:chr1:19597110-19623473:+@exon:chr1:19623474-19623551:+|isoform2=junction:chr1:19597110-19622099:+@exon:chr1:19622100-19622147:+@junction:chr1:19622148-19623473:+|MICOS10|SE	47	1	0	0	0	0
isoform1=exon:chr1:19623474-19623583:+@junction:chr1:19623584-19626386:+@exon:chr1:19626387-19626587:+|isoform2=junction:chr1:19623584-19625391:+@exon:chr1:19625392-19625632:+@junction:chr1:19625633-19626386:+|MICOS10|SE	54	1	0	0	0	0
isoform1=exon:chr9:114587769-114587920:+@junction:chr9:114587921-114597569:+@exon:chr9:114597570-114598496:+|isoform2=junction:chr9:114587921-114592551:+@exon:chr9:114592552-114592652:+@junction:chr9:114592653-114597569:+|ATP6V1G1|SE	175	1	0	0	0	0
isoform1=exon:chr9:114592552-114592652:+@junction:chr9:114592653-114597569:+@exon:chr9:114597570-114597743:+|isoform2=junction:chr9:114592653-114596506:+@exon:chr9:114596507-114596588:+@junction:chr9:114596589-114597569:+|ATP6V1G1|SE	176	1	0	0	0	0
isoform1=exon:chr16:66932067-66932300:-@junction:chr16:66932301-66932779:-@exon:chr16:66932780-66932825:-|isoform2=junction:chr16:66932301-66932480:-@exon:chr16:66932481-66932550:-@junction:chr16:66932551-66932779:-|CIAO2B|SE	92	1	0	0	0	0
isoform1=exon:chr16:66932065-66932300:-@junction:chr16:66932301-66933613:-@exon:chr16:66933614-66933739:-|isoform2=junction:chr16:66932301-66932779:-@exon:chr16:66932780-66932825:-@junction:chr16:66932826-66933613:-|CIAO2B|SE	94	1	0	0	0	0
isoform1=exon:chr14:54396979-54397077:+@junction:chr14:54397078-54401523:+@exon:chr14:54401524-54401579:+|isoform2=junction:chr14:54397078-54399893:+@exon:chr14:54399894-54399976:+@junction:chr14:54399977-54401523:+|CDKN3|SE	5	1	0	0	0	0
isoform1=exon:chr14:54408745-54408789:+@junction:chr14:54408790-54415898:+@exon:chr14:54415899-54415930:+|isoform2=junction:chr14:54408790-54411483:+@exon:chr14:54411484-54411706:+@junction:chr14:54411707-54415898:+|CDKN3|SE	9	1	0	0	0	0
isoform1=exon:chr14:54411484-54411706:+@junction:chr14:54411707-54417847:+@exon:chr14:54417848-54417951:+|isoform2=junction:chr14:54411707-54415898:+@exon:chr14:54415899-54415930:+@junction:chr14:54415931-54417847:+|CDKN3|SE	9	1	0	1	0	0
isoform1=exon:chr14:54415899-54415930:+@junction:chr14:54415931-54419991:+@exon:chr14:54419992-54420116:+|isoform2=junction:chr14:54415931-54417847:+@exon:chr14:54417848-54417951:+@junction:chr14:54417952-54419991:+|CDKN3|SE	8	1	0	0	0	0
isoform1=exon:chr14:54417848-54417951:+@junction:chr14:54417952-54419991:+@exon:chr14:54419992-54420218:+|isoform2=junction:chr14:54417952-54418213:+@exon:chr14:54418214-54418306:+@junction:chr14:54418307-54419991:+|CDKN3|SE	8	1	0	0	0	0
isoform1=exon:chr7:102474361-102474535:-@junction:chr7:102474536-102478807:-@exon:chr7:102478808-102478922:-|isoform2=junction:chr7:102474536-102476180:-@exon:chr7:102476181-102476270:-@junction:chr7:102476271-102478807:-|POLR2J|SE	112	1	0	0	0	0
isoform1=exon:chr1:8867988-8868057:-@junction:chr1:8868058-8871890:-@exon:chr1:8871891-8871944:-|isoform2=junction:chr1:8868058-8870451:-@exon:chr1:8870452-8870510:-@junction:chr1:8870511-8871890:-|ENO1|SE	124	1	0	0	0	0
isoform1=exon:chr1:8870947-8871986:-@junction:chr1:8871987-8878579:-@exon:chr1:8878580-8878686:-|isoform2=junction:chr1:8871987-8874823:-@exon:chr1:8874824-8874917:-@junction:chr1:8874918-8878579:-|ENO1|SE	126	1	0	0	0	0
isoform1=exon:chr1:26472440-26472627:+@junction:chr1:26472628-26473702:+@exon:chr1:26473703-26473732:+|isoform2=junction:chr1:26472628-26473482:+@exon:chr1:26473483-26473527:+@junction:chr1:26473528-26473702:+|HMGN2|SE	46	1	0	0	0	0
isoform1=exon:chr2:10783391-10784326:-@junction:chr2:10784327-10787280:-@exon:chr2:10787281-10787439:-|isoform2=junction:chr2:10784327-10784933:-@exon:chr2:10784934-10785030:-@junction:chr2:10785031-10787280:-|PDIA6|SE	49	1	0	0	0	0
isoform1=exon:chr2:10802499-10802640:-@junction:chr2:10802641-10812677:-@exon:chr2:10812678-10812754:-|isoform2=junction:chr2:10802641-10810242:-@exon:chr2:10810243-10810420:-@junction:chr2:10810421-10812677:-|PDIA6|SE	103	1	0	0	0	0
isoform1=exon:chr4:41261715-41261800:+@junction:chr4:41261801-41263224:+@exon:chr4:41263225-41263291:+|isoform2=junction:chr4:41261801-41261875:+@exon:chr4:41261876-41261923:+@junction:chr4:41261924-41263224:+|UCHL1|SE	17	1	0	0	0	0
isoform1=exon:chr9:127449281-127449362:-@junction:chr9:127449363-127451280:-@exon:chr9:127451281-127451406:-|isoform2=junction:chr9:127449363-127449609:-@exon:chr9:127449610-127449708:-@junction:chr9:127449709-127451280:-|RPL12|SE	45	1	0	0	0	0
isoform1=exon:chr11:64318121-64318386:+@junction:chr11:64318387-64320660:+@exon:chr11:64320661-64320792:+|isoform2=junction:chr11:64318387-64319733:+@exon:chr11:64319734-64319868:+@junction:chr11:64319869-64320660:+|PRDX5|SE	242	1	0	0	0	0
isoform1=exon:chr11:64319734-64319868:+@junction:chr11:64319869-64320864:+@exon:chr11:64320865-64320903:+|isoform2=junction:chr11:64319869-64320660:+@exon:chr11:64320661-64320792:+@junction:chr11:64320793-64320864:+|PRDX5|SE	243	1	0	1	0	1
isoform1=exon:chr2:47379769-47379969:+@junction:chr2:47379970-47386571:+@exon:chr2:47386572-47386832:+|isoform2=junction:chr2:47379970-47385165:+@exon:chr2:47385166-47385210:+@junction:chr2:47385211-47386571:+|EPCAM|SE	55	1	0	0	0	0
isoform1=exon:chr2:24067586-24067851:-@junction:chr2:24067852-24074075:-@exon:chr2:24074076-24074194:-|isoform2=junction:chr2:24067852-24068320:-@exon:chr2:24068321-24068459:-@junction:chr2:24068460-24074075:-|SF3B6|SE	157	1	0	0	0	0
isoform1=exon:chr2:24068321-24068459:-@junction:chr2:24068460-24076199:-@exon:chr2:24076200-24076326:-|isoform2=junction:chr2:24068460-24074075:-@exon:chr2:24074076-24074194:-@junction:chr2:24074195-24076199:-|SF3B6|SE	143	1	0	1	0	0
isoform1=exon:chr10:103392191-103392283:-@junction:chr10:103392284-103396408:-@exon:chr10:103396409-103396466:-|isoform2=junction:chr10:103392284-103392370:-@exon:chr10:103392371-103392466:-@junction:chr10:103392467-103396408:-|ATP5MK|SE	302	1	0	0	0	0
isoform1=exon:chr10:103392371-103392466:-@junction:chr10:103392467-103396408:-@exon:chr10:103396409-103396466:-|isoform2=junction:chr10:103392467-103394198:-@exon:chr10:103394199-103394394:-@junction:chr10:103394395-103396408:-|ATP5MK|SE	252	1	0	0	0	1
isoform1=exon:chr10:103392371-103392466:-@junction:chr10:103392467-103396408:-@exon:chr10:103396409-103396475:-|isoform2=junction:chr10:103392467-103395745:-@exon:chr10:103395746-103396032:-@junction:chr10:103396033-103396408:-|ATP5MK|SE	252	1	0	0	0	1
isoform1=exon:chr8:99877865-99878265:-@junction:chr8:99878266-99891907:-@exon:chr8:99891908-99892047:-|isoform2=junction:chr8:99878266-99887489:-@exon:chr8:99887490-99887618:-@junction:chr8:99887619-99891907:-|COX6C|SE	394	1	0	0	0	0
isoform1=exon:chr8:99887490-99887618:-@junction:chr8:99887619-99893638:-@exon:chr8:99893639-99893681:-|isoform2=junction:chr8:99887619-99891907:-@exon:chr8:99891908-99892047:-@junction:chr8:99892048-99893638:-|COX6C|SE	154	1	0	0	0	1
isoform1=exon:chr8:99887061-99887618:-@junction:chr8:99887619-99893638:-@exon:chr8:99893639-99893680:-|isoform2=junction:chr8:99887619-99891907:-@exon:chr8:99891908-99892052:-@junction:chr8:99892053-99893638:-|COX6C|SE	338	1	0	0	0	1
isoform1=exon:chr9:36190856-36191273:+@junction:chr9:36191274-36198978:+@exon:chr9:36198979-36199096:+|isoform2=junction:chr9:36191274-36197550:+@exon:chr9:36197551-36197588:+@junction:chr9:36197589-36198978:+|CLTA|SE	167	1	0	0	0	0
isoform1=exon:chr9:36197551-36197588:+@junction:chr9:36197589-36204067:+@exon:chr9:36204068-36204179:+|isoform2=junction:chr9:36197589-36198978:+@exon:chr9:36198979-36199096:+@junction:chr9:36199097-36204067:+|CLTA|SE	176	1	0	0	0	0
isoform1=exon:chr9:36204068-36204179:+@junction:chr9:36204180-36211602:+@exon:chr9:36211603-36211784:+|isoform2=junction:chr9:36204180-36210624:+@exon:chr9:36210625-36210660:+@junction:chr9:36210661-36211602:+|CLTA|SE	150	1	0	0	0	0
isoform1=exon:chr15:60347134-60347689:-@junction:chr15:60347690-60351192:-@exon:chr15:60351193-60351251:-|isoform2=junction:chr15:60347690-60349074:-@exon:chr15:60349075-60349197:-@junction:chr15:60349198-60351192:-|ANXA2|SE	354	1	0	0	0	0
isoform1=exon:chr15:60349075-60349197:-@junction:chr15:60349198-60352382:-@exon:chr15:60352383-60352476:-|isoform2=junction:chr15:60349198-60351192:-@exon:chr15:60351193-60351819:-@junction:chr15:60351820-60352382:-|ANXA2|SE	309	1	0	0	0	0
isoform1=exon:chr15:60351192-60351251:-@junction:chr15:60351252-60352382:-@exon:chr15:60352383-60352476:-|isoform2=junction:chr15:60351252-60351723:-@exon:chr15:60351724-60351819:-@junction:chr15:60351820-60352382:-|ANXA2|SE	301	1	0	0	0	0
isoform1=exon:chr15:60364429-60364523:-@junction:chr15:60364524-60382341:-@exon:chr15:60382342-60382441:-|isoform2=junction:chr15:60364524-60374618:-@exon:chr15:60374619-60374682:-@junction:chr15:60374683-60382341:-|ANXA2|SE	279	1	1	0	0	0
isoform1=exon:chr15:60364429-60364523:-@junction:chr15:60364524-60386027:-@exon:chr15:60386028-60386086:-|isoform2=junction:chr15:60364524-60382341:-@exon:chr15:60382342-60382441:-@junction:chr15:60382442-60386027:-|ANXA2|SE	279	1	1	0	0	0
isoform1=exon:chr15:60386028-60386086:-@junction:chr15:60386087-60397942:-@exon:chr15:60397943-60397986:-|isoform2=junction:chr15:60386087-60390212:-@exon:chr15:60390213-60390317:-@junction:chr15:60390318-60397942:-|ANXA2|SE	228	1	0	0	0	0
isoform1=exon:chr15:60386028-60386086:-@junction:chr15:60386087-60397942:-@exon:chr15:60397943-60397986:-|isoform2=junction:chr15:60386087-60393012:-@exon:chr15:60393013-60393440:-@junction:chr15:60393441-60397942:-|ANXA2|SE	228	1	0	0	0	0
isoform1=exon:chr15:60386028-60386086:-@junction:chr15:60386087-60397942:-@exon:chr15:60397943-60397986:-|isoform2=junction:chr15:60386087-60393037:-@exon:chr15:60393038-60393440:-@junction:chr15:60393441-60397942:-|ANXA2|SE	228	1	0	0	0	0
isoform1=exon:chr15:60386028-60386086:-@junction:chr15:60386087-60397942:-@exon:chr15:60397943-60397986:-|isoform2=junction:chr15:60386087-60396150:-@exon:chr15:60396151-60396427:-@junction:chr15:60396428-60397942:-|ANXA2|SE	228	1	0	0	1	1
isoform1=exon:chr15:60386028-60386086:-@junction:chr15:60386087-60397942:-@exon:chr15:60397943-60397986:-|isoform2=junction:chr15:60386087-60396279:-@exon:chr15:60396280-60396427:-@junction:chr15:60396428-60397942:-|ANXA2|SE	228	1	0	0	1	1
isoform1=exon:chr15:60386028-60386086:-@junction:chr15:60386087-60397942:-@exon:chr15:60397943-60397986:-|isoform2=junction:chr15:60386087-60396372:-@exon:chr15:60396373-60396427:-@junction:chr15:60396428-60397942:-|ANXA2|SE	228	1	0	0	0	1
isoform1=exon:chr15:60386028-60386086:-@junction:chr15:60386087-60397942:-@exon:chr15:60397943-60397964:-|isoform2=junction:chr15:60386087-60397257:-@exon:chr15:60397258-60397338:-@junction:chr15:60397339-60397942:-|ANXA2|SE	228	1	0	0	0	1
isoform1=exon:chr8:96230715-96231132:-@junction:chr8:96231133-96231773:-@exon:chr8:96231774-96231940:-|isoform2=junction:chr8:96231133-96231225:-@exon:chr8:96231226-96231515:-@junction:chr8:96231516-96231773:-|UQCRB|SE	438	1	0	0	0	1
isoform1=exon:chr8:96230939-96231132:-@junction:chr8:96231133-96231773:-@exon:chr8:96231774-96231940:-|isoform2=junction:chr8:96231133-96231531:-@exon:chr8:96231532-96231621:-@junction:chr8:96231622-96231773:-|UQCRB|SE	438	1	0	0	0	0
isoform1=exon:chr2:169798871-169798976:+@junction:chr2:169798977-169805473:+@exon:chr2:169805474-169805577:+|isoform2=junction:chr2:169798977-169800951:+@exon:chr2:169800952-169801026:+@junction:chr2:169801027-169805473:+|SSB|SE	45	1	0	0	0	0
isoform1=exon:chr2:169800952-169801026:+@junction:chr2:169801027-169805664:+@exon:chr2:169805665-169805839:+|isoform2=junction:chr2:169801027-169805473:+@exon:chr2:169805474-169805577:+@junction:chr2:169805578-169805664:+|SSB|SE	51	1	0	0	0	0
isoform1=exon:chr20:34526268-34526343:+@junction:chr20:34526344-34540580:+@exon:chr20:34540581-34540748:+|isoform2=junction:chr20:34526344-34534627:+@exon:chr20:34534628-34534795:+@junction:chr20:34534796-34540580:+|ITCH|SE	71	1	0	0	0	0
isoform1=exon:chr1:235113768-235113910:-@junction:chr1:235113911-235119817:-@exon:chr1:235119818-235119899:-|isoform2=junction:chr1:235113911-235119338:-@exon:chr1:235119339-235119406:-@junction:chr1:235119407-235119817:-|TOMM20|SE	300	1	0	0	0	1
isoform1=exon:chr1:235113768-235113910:-@junction:chr1:235113911-235122325:-@exon:chr1:235122326-235122372:-|isoform2=junction:chr1:235113911-235119817:-@exon:chr1:235119818-235119899:-@junction:chr1:235119900-235122325:-|TOMM20|SE	304	1	0	0	0	0
isoform1=exon:chr1:53413163-53413268:-@junction:chr1:53413269-53417527:-@exon:chr1:53417528-53417666:-|isoform2=junction:chr1:53413269-53415400:-@exon:chr1:53415401-53415524:-@junction:chr1:53415525-53417527:-|SLC25A3P1|SE	6	1	0	0	0	1
isoform1=exon:chr20:35278907-35279206:-@junction:chr20:35279207-35279941:-@exon:chr20:35279942-35280118:-|isoform2=junction:chr20:35279207-35279565:-@exon:chr20:35279566-35279747:-@junction:chr20:35279748-35279941:-|EIF6|SE	22	1	0	0	0	0
isoform1=exon:chr1:228140265-228140363:+@junction:chr1:228140364-228145510:+@exon:chr1:228145511-228145624:+|isoform2=junction:chr1:228140364-228141123:+@exon:chr1:228141124-228141288:+@junction:chr1:228141289-228145510:+|GUK1|SE	60	1	0	0	0	0
isoform1=exon:chr1:228140318-228140363:+@junction:chr1:228140364-228145510:+@exon:chr1:228145511-228145624:+|isoform2=junction:chr1:228140364-228141123:+@exon:chr1:228141124-228141507:+@junction:chr1:228141508-228145510:+|GUK1|SE	57	1	0	0	0	0
isoform1=exon:chr1:228144897-228146938:+@junction:chr1:228146939-228147614:+@exon:chr1:228147615-228147657:+|isoform2=junction:chr1:228146939-228147405:+@exon:chr1:228147406-228147544:+@junction:chr1:228147545-228147614:+|GUK1|SE	148	1	0	0	0	0
isoform1=exon:chr1:228147466-228147699:+@junction:chr1:228147700-228148664:+@exon:chr1:228148665-228148691:+|isoform2=junction:chr1:228147700-228148370:+@exon:chr1:228148371-228148456:+@junction:chr1:228148457-228148664:+|GUK1|SE	112	1	0	0	0	1
isoform1=exon:chr1:43976302-43976379:+@junction:chr1:43976380-43976772:+@exon:chr1:43976773-43976823:+|isoform2=junction:chr1:43976380-43976589:+@exon:chr1:43976590-43976659:+@junction:chr1:43976660-43976772:+|ATP6V0B|SE	65	1	0	0	0	0
isoform1=exon:chr1:43976773-43976824:+@junction:chr1:43976825-43977980:+@exon:chr1:43977981-43978023:+|isoform2=junction:chr1:43976825-43977025:+@exon:chr1:43977026-43977216:+@junction:chr1:43977217-43977980:+|ATP6V0B|SE	70	1	0	0	0	0
isoform1=exon:chr11:102317484-102317571:+@junction:chr11:102317572-102321836:+@exon:chr11:102321837-102325362:+|isoform2=junction:chr11:102317572-102319876:+@exon:chr11:102319877-102320006:+@junction:chr11:102320007-102321836:+|BIRC3|SE	198	1	1	0	0	1
isoform1=exon:chr2:119366989-119367060:+@junction:chr2:119367061-119368187:+@exon:chr2:119368188-119368305:+|isoform2=junction:chr2:119367061-119367558:+@exon:chr2:119367559-119367644:+@junction:chr2:119367645-119368187:+|DBI|SE	106	1	0	0	0	0
isoform1=exon:chr2:119368188-119368305:+@junction:chr2:119368306-119372244:+@exon:chr2:119372245-119372407:+|isoform2=junction:chr2:119368306-119370739:+@exon:chr2:119370740-119370802:+@junction:chr2:119370803-119372244:+|DBI|SE	113	1	0	0	0	0
isoform1=exon:chr1:71072472-71072548:-@junction:chr1:71072549-71078456:-@exon:chr1:71078457-71078565:-|isoform2=junction:chr1:71072549-71076794:-@exon:chr1:71076795-71076877:-@junction:chr1:71076878-71078456:-|ZRANB2|SE	13	1	0	0	0	0
isoform1=exon:chr1:71076795-71076877:-@junction:chr1:71076878-71078655:-@exon:chr1:71078656-71078708:-|isoform2=junction:chr1:71076878-71078456:-@exon:chr1:71078457-71078565:-@junction:chr1:71078566-71078655:-|ZRANB2|SE	13	1	0	0	0	0
isoform1=exon:chr2:231711348-231711419:+@junction:chr2:231711420-231712803:+@exon:chr2:231712804-231713536:+|isoform2=junction:chr2:231711420-231711886:+@exon:chr2:231711887-231711983:+@junction:chr2:231711984-231712803:+|PTMA|SE	34	1	0	0	0	0
isoform1=exon:chr4:48892771-48892889:-@junction:chr4:48892890-48897803:-@exon:chr4:48897804-48897835:-|isoform2=junction:chr4:48892890-48894005:-@exon:chr4:48894006-48894053:-@junction:chr4:48894054-48897803:-|OCIAD2|SE	75	1	0	0	0	0
isoform1=exon:chr4:48892772-48894053:-@junction:chr4:48894054-48899828:-@exon:chr4:48899829-48899925:-|isoform2=junction:chr4:48894054-48897803:-@exon:chr4:48897804-48897857:-@junction:chr4:48897858-48899828:-|OCIAD2|SE	69	1	0	0	0	0
isoform1=exon:chr4:48897804-48897857:-@junction:chr4:48897858-48904483:-@exon:chr4:48904484-48904611:-|isoform2=junction:chr4:48897858-48899828:-@exon:chr4:48899829-48899925:-@junction:chr4:48899926-48904483:-|OCIAD2|SE	55	1	1	1	1	1
isoform1=exon:chr12:54283812-54283967:+@junction:chr12:54283968-54284548:+@exon:chr12:54284549-54285229:+|isoform2=junction:chr12:54283968-54284239:+@exon:chr12:54284240-54284317:+@junction:chr12:54284318-54284548:+|HNRNPA1|SE	1	1	0	0	0	0
isoform1=exon:chr7:100148913-100148975:+@junction:chr7:100148976-100153399:+@exon:chr7:100153400-100153517:+|isoform2=junction:chr7:100148976-100149498:+@exon:chr7:100149499-100149579:+@junction:chr7:100149580-100153399:+|LAMTOR4|SE	84	1	0	0	0	0
isoform1=exon:chr7:100149357-100149579:+@junction:chr7:100149580-100153399:+@exon:chr7:100153400-100153517:+|isoform2=junction:chr7:100149580-100152715:+@exon:chr7:100152716-100152757:+@junction:chr7:100152758-100153399:+|LAMTOR4|SE	118	1	0	0	0	0
isoform1=exon:chr11:114445118-114446087:+@junction:chr11:114446088-114449845:+@exon:chr11:114449846-114449909:+|isoform2=junction:chr11:114446088-114447825:+@exon:chr11:114447826-114447879:+@junction:chr11:114447880-114449845:+|REXO2|SE	14	1	0	0	0	0
isoform1=exon:chr2:85577586-85577649:+@junction:chr2:85577650-85581575:+@exon:chr2:85581576-85581997:+|isoform2=junction:chr2:85577650-85579008:+@exon:chr2:85579009-85579167:+@junction:chr2:85579168-85581575:+|VAMP8|SE	99	1	0	0	0	0
isoform1=exon:chr2:85579009-85579167:+@junction:chr2:85579168-85581575:+@exon:chr2:85581576-85582031:+|isoform2=junction:chr2:85579168-85579741:+@exon:chr2:85579742-85579874:+@junction:chr2:85579875-85581575:+|VAMP8|SE	95	1	0	0	0	0
isoform1=exon:chr2:202206650-202207321:-@junction:chr2:202207322-202210734:-@exon:chr2:202210735-202210806:-|isoform2=junction:chr2:202207322-202207867:-@exon:chr2:202207868-202208002:-@junction:chr2:202208003-202210734:-|SUMO1|SE	114	1	0	0	0	0
isoform1=exon:chr2:202206182-202207321:-@junction:chr2:202207322-202214356:-@exon:chr2:202214357-202214429:-|isoform2=junction:chr2:202207322-202210734:-@exon:chr2:202210735-202210806:-@junction:chr2:202210807-202214356:-|SUMO1|SE	119	1	0	0	0	0
isoform1=exon:chr2:202214357-202214434:-@junction:chr2:202214435-202238439:-@exon:chr2:202238440-202238462:-|isoform2=junction:chr2:202214435-202220031:-@exon:chr2:202220032-202220106:-@junction:chr2:202220107-202238439:-|SUMO1|SE	104	1	0	0	0	0
isoform1=exon:chr2:202220032-202220106:-@junction:chr2:202220107-202238439:-@exon:chr2:202238440-202238566:-|isoform2=junction:chr2:202220107-202231542:-@exon:chr2:202231543-202231732:-@junction:chr2:202231733-202238439:-|SUMO1|SE	102	1	0	0	0	0
isoform1=exon:chr9:21967752-21968242:-@junction:chr9:21968243-21994138:-@exon:chr9:21994139-21994392:-|isoform2=junction:chr9:21968243-21970901:-@exon:chr9:21970902-21971208:-@junction:chr9:21971209-21994138:-|CDKN2A|SE	366	1	0	0	0	0
isoform1=exon:chr9:21970902-21971208:-@junction:chr9:21971209-21994138:-@exon:chr9:21994139-21994411:-|isoform2=junction:chr9:21971209-21993881:-@exon:chr9:21993882-21994053:-@junction:chr9:21994054-21994138:-|CDKN2A|SE	172	1	0	0	0	0
isoform1=exon:chr13:28659104-28659187:+@junction:chr13:28659188-28662409:+@exon:chr13:28662410-28662507:+|isoform2=junction:chr13:28659188-28659821:+@exon:chr13:28659822-28659919:+@junction:chr13:28659920-28662409:+|POMP|SE	82	1	1	0	0	0
isoform1=exon:chr13:28668473-28668574:+@junction:chr13:28668575-28678034:+@exon:chr13:28678035-28678925:+|isoform2=junction:chr13:28668575-28672338:+@exon:chr13:28672339-28672432:+@junction:chr13:28672433-28678034:+|POMP|SE	102	1	0	0	0	0
isoform1=exon:chr8:66922324-66922385:-@junction:chr8:66922386-66925436:-@exon:chr8:66925437-66925541:-|isoform2=junction:chr8:66922386-66922613:-@exon:chr8:66922614-66922725:-@junction:chr8:66922726-66925436:-|SNHG6|SE	30	1	0	0	0	0
isoform1=exon:chr7:42921858-42924797:-@junction:chr7:42924798-42927382:-@exon:chr7:42927383-42927459:-|isoform2=junction:chr7:42924798-42926535:-@exon:chr7:42926536-42926668:-@junction:chr7:42926669-42927382:-|PSMA2|SE	96	1	0	0	0	0
isoform1=exon:chr7:42926536-42926668:-@junction:chr7:42926669-42932117:-@exon:chr7:42932118-42932166:-|isoform2=junction:chr7:42926669-42927382:-@exon:chr7:42927383-42927459:-@junction:chr7:42927460-42932117:-|PSMA2|SE	94	1	0	0	0	0
isoform1=exon:chr7:42927383-42927459:-@junction:chr7:42927460-42932117:-@exon:chr7:42932118-42932154:-|isoform2=junction:chr7:42927460-42931095:-@exon:chr7:42931096-42931155:-@junction:chr7:42931156-42932117:-|PSMA2|SE	89	1	0	0	0	0
isoform1=exon:chr2:70281507-70281684:-@junction:chr2:70281685-70288067:-@exon:chr2:70288068-70288192:-|isoform2=junction:chr2:70281685-70287264:-@exon:chr2:70287265-70287371:-@junction:chr2:70287372-70288067:-|SNRPG|SE	158	1	1	0	0	1
isoform1=exon:chr2:70287936-70288192:-@junction:chr2:70288193-70293617:-@exon:chr2:70293618-70293711:-|isoform2=junction:chr2:70288193-70289349:-@exon:chr2:70289350-70289372:-@junction:chr2:70289373-70293617:-|SNRPG|SE	71	1	0	0	0	1
isoform1=exon:chr16:28538006-28538155:-@junction:chr16:28538156-28538795:-@exon:chr16:28538796-28538951:-|isoform2=junction:chr16:28538156-28538525:-@exon:chr16:28538526-28538654:-@junction:chr16:28538655-28538795:-|NUPR1|SE	215	1	0	0	0	0
isoform1=exon:chr8:108202983-108203503:-@junction:chr8:108203504-108228266:-@exon:chr8:108228267-108228391:-|isoform2=junction:chr8:108203504-108214606:-@exon:chr8:108214607-108214716:-@junction:chr8:108214717-108228266:-|EIF3E|SE	4	1	0	0	0	1
isoform1=exon:chr8:108217334-108217460:-@junction:chr8:108217461-108228266:-@exon:chr8:108228267-108228391:-|isoform2=junction:chr8:108217461-108219749:-@exon:chr8:108219750-108219830:-@junction:chr8:108219831-108228266:-|EIF3E|SE	120	1	0	0	0	0
isoform1=exon:chr8:108217334-108217460:-@junction:chr8:108217461-108228266:-@exon:chr8:108228267-108228391:-|isoform2=junction:chr8:108217461-108225711:-@exon:chr8:108225712-108225833:-@junction:chr8:108225834-108228266:-|EIF3E|SE	120	1	1	0	0	0
isoform1=exon:chr8:108236161-108236203:-@junction:chr8:108236204-108241798:-@exon:chr8:108241799-108241913:-|isoform2=junction:chr8:108236204-108239957:-@exon:chr8:108239958-108240075:-@junction:chr8:108240076-108241798:-|EIF3E|SE	118	1	0	0	0	0
isoform1=exon:chr8:108239958-108240075:-@junction:chr8:108240076-108248612:-@exon:chr8:108248613-108248705:-|isoform2=junction:chr8:108240076-108241798:-@exon:chr8:108241799-108241913:-@junction:chr8:108241914-108248612:-|EIF3E|SE	108	1	0	0	0	0
isoform1=exon:chr8:108241799-108241913:-@junction:chr8:108241914-108248612:-@exon:chr8:108248613-108248717:-|isoform2=junction:chr8:108241914-108242111:-@exon:chr8:108242112-108242256:-@junction:chr8:108242257-108248612:-|EIF3E|SE	106	1	0	0	0	0
isoform1=exon:chr8:108241799-108241913:-@junction:chr8:108241914-108248612:-@exon:chr8:108248613-108248716:-|isoform2=junction:chr8:108241914-108242111:-@exon:chr8:108242112-108242346:-@junction:chr8:108242347-108248612:-|EIF3E|SE	106	1	0	0	0	0
isoform1=exon:chr8:108241799-108241913:-@junction:chr8:108241914-108248612:-@exon:chr8:108248613-108248716:-|isoform2=junction:chr8:108241914-108243292:-@exon:chr8:108243293-108243463:-@junction:chr8:108243464-108248612:-|EIF3E|SE	106	1	0	0	0	0
isoform1=exon:chr6:31354479-31354526:-@junction:chr6:31354527-31355106:-@exon:chr6:31355107-31355223:-|isoform2=junction:chr6:31354527-31354632:-@exon:chr6:31354633-31354665:-@junction:chr6:31354666-31355106:-|HLA-B|SE	66	1	0	0	0	0
isoform1=exon:chr6:31354633-31354665:-@junction:chr6:31354666-31355316:-@exon:chr6:31355317-31355592:-|isoform2=junction:chr6:31354666-31355106:-@exon:chr6:31355107-31355223:-@junction:chr6:31355224-31355316:-|HLA-B|SE	58	1	0	0	0	0
isoform1=exon:chr5:1802321-1802374:+@junction:chr5:1802375-1815850:+@exon:chr5:1815851-1816048:+|isoform2=junction:chr5:1802375-1814338:+@exon:chr5:1814339-1814461:+@junction:chr5:1814462-1815850:+|NDUFS6|SE	150	1	0	0	0	0
isoform1=exon:chr14:35292317-35292552:+@junction:chr14:35292553-35308913:+@exon:chr14:35308914-35308995:+|isoform2=junction:chr14:35292553-35307993:+@exon:chr14:35307994-35308088:+@junction:chr14:35308089-35308913:+|PSMA6|SE	99	1	1	0	0	0
isoform1=exon:chr19:8311284-8311595:-@junction:chr19:8311596-8320856:-@exon:chr19:8320857-8320906:-|isoform2=junction:chr19:8311596-8316495:-@exon:chr19:8316496-8316645:-@junction:chr19:8316646-8320856:-|NDUFA7|SE	95	1	0	0	0	1
isoform1=exon:chr19:8316496-8316645:-@junction:chr19:8316646-8321307:-@exon:chr19:8321308-8321379:-|isoform2=junction:chr19:8316646-8320856:-@exon:chr19:8320857-8320906:-@junction:chr19:8320907-8321307:-|ENSG00000167774|SE	89	1	0	0	0	0
isoform1=exon:chr19:2269515-2269744:+@junction:chr19:2269745-2271781:+@exon:chr19:2271782-2271954:+|isoform2=junction:chr19:2269745-2271384:+@exon:chr19:2271385-2271530:+@junction:chr19:2271531-2271781:+|OAZ1|SE	203	1	0	0	0	0
isoform1=exon:chr14:24143585-24143671:-@junction:chr14:24143672-24144191:-@exon:chr14:24144192-24144259:-|isoform2=junction:chr14:24143672-24143974:-@exon:chr14:24143975-24144029:-@junction:chr14:24144030-24144191:-|PSME2|SE	79	1	0	0	0	0
isoform1=exon:chr14:24144400-24144468:-@junction:chr14:24144469-24145242:-@exon:chr14:24145243-24145273:-|isoform2=junction:chr14:24144469-24145057:-@exon:chr14:24145058-24145155:-@junction:chr14:24145156-24145242:-|PSME2|SE	72	1	0	0	0	0
isoform1=exon:chr14:24145134-24145772:-@junction:chr14:24145773-24146533:-@exon:chr14:24146534-24146578:-|isoform2=junction:chr14:24145773-24146207:-@exon:chr14:24146208-24146240:-@junction:chr14:24146241-24146533:-|PSME2|SE	60	1	0	0	0	0
isoform1=exon:chr13:21140514-21140681:+@junction:chr13:21140682-21146804:+@exon:chr13:21146805-21146927:+|isoform2=junction:chr13:21140682-21140885:+@exon:chr13:21140886-21140995:+@junction:chr13:21140996-21146804:+|SAP18|SE	69	1	0	0	0	0
isoform1=exon:chr14:24138345-24138399:+@junction:chr14:24138400-24138735:+@exon:chr14:24138736-24138787:+|isoform2=junction:chr14:24138400-24138473:+@exon:chr14:24138474-24138560:+@junction:chr14:24138561-24138735:+|PSME1|SE	52	1	0	0	0	0
isoform1=exon:chr12:112405853-112406037:-@junction:chr12:112406038-112406746:-@exon:chr12:112406747-112406890:-|isoform2=junction:chr12:112406038-112406293:-@exon:chr12:112406294-112406342:-@junction:chr12:112406343-112406746:-|RPL6|SE	211	1	0	0	0	0
isoform1=exon:chr2:169811757-169811858:-@junction:chr2:169811859-169815476:-@exon:chr2:169815477-169815528:-|isoform2=junction:chr2:169811859-169812456:-@exon:chr2:169812457-169812506:-@junction:chr2:169812507-169815476:-|METTL5|SE	44	1	0	1	0	0
isoform1=exon:chr2:169811814-169812506:-@junction:chr2:169812507-169819560:-@exon:chr2:169819561-169819643:-|isoform2=junction:chr2:169812507-169815476:-@exon:chr2:169815477-169815528:-@junction:chr2:169815529-169819560:-|METTL5|SE	47	1	0	0	0	1
isoform1=exon:chr2:169819561-169819643:-@junction:chr2:169819644-169821942:-@exon:chr2:169821943-169822057:-|isoform2=junction:chr2:169819644-169821091:-@exon:chr2:169821092-169821273:-@junction:chr2:169821274-169821942:-|METTL5|SE	45	1	1	1	0	0
isoform1=exon:chr2:169821092-169821273:-@junction:chr2:169821274-169824488:-@exon:chr2:169824489-169824558:-|isoform2=junction:chr2:169821274-169821942:-@exon:chr2:169821943-169822057:-@junction:chr2:169822058-169824488:-|METTL5|SE	50	1	0	0	0	0
isoform1=exon:chr2:169821943-169822057:-@junction:chr2:169822058-169824781:-@exon:chr2:169824782-169824814:-|isoform2=junction:chr2:169822058-169824488:-@exon:chr2:169824489-169824640:-@junction:chr2:169824641-169824781:-|METTL5|SE	28	1	0	0	0	0
isoform1=exon:chr13:75525214-75526639:-@junction:chr13:75526640-75537381:-@exon:chr13:75537382-75537618:-|isoform2=junction:chr13:75526640-75530113:-@exon:chr13:75530114-75530266:-@junction:chr13:75530267-75537381:-|COMMD6|SE	32	1	0	0	0	0
isoform1=exon:chr2:175176258-175178402:-@junction:chr2:175178403-175180097:-@exon:chr2:175180098-175180178:-|isoform2=junction:chr2:175178403-175179056:-@exon:chr2:175179057-175179250:-@junction:chr2:175179251-175180097:-|ATP5MC3|SE	431	1	0	0	0	0
isoform1=exon:chr11:114296399-114296710:+@junction:chr11:114296711-114312044:+@exon:chr11:114312045-114312516:+|isoform2=junction:chr11:114296711-114297950:+@exon:chr11:114297951-114298158:+@junction:chr11:114298159-114312044:+|NNMT|SE	227	1	0	0	0	0
isoform1=exon:chr12:56714602-56714687:-@junction:chr12:56714688-56725262:-@exon:chr12:56725263-56727197:-|isoform2=junction:chr12:56714688-56724451:-@exon:chr12:56724452-56724572:-@junction:chr12:56724573-56725262:-|NACA|SE	8	1	0	0	0	0
isoform1=exon:chr14:90397029-90397233:+@junction:chr14:90397234-90400064:+@exon:chr14:90400065-90400095:+|isoform2=junction:chr14:90397234-90398990:+@exon:chr14:90398991-90399087:+@junction:chr14:90399088-90400064:+|CALM1|SE	130	1	1	0	0	0
isoform1=exon:chr14:90397029-90397233:+@junction:chr14:90397234-90401258:+@exon:chr14:90401259-90401402:+|isoform2=junction:chr14:90397234-90400064:+@exon:chr14:90400065-90400095:+@junction:chr14:90400096-90401258:+|CALM1|SE	137	1	0	0	0	0
isoform1=exon:chr2:197486586-197487198:-@junction:chr2:197487199-197487857:-@exon:chr2:197487858-197488036:-|isoform2=junction:chr2:197487199-197487287:-@exon:chr2:197487288-197487379:-@junction:chr2:197487380-197487857:-|HSPD1|SE	187	1	0	0	0	0
isoform1=exon:chr2:197489002-197489247:-@junction:chr2:197489248-197490196:-@exon:chr2:197490197-197490296:-|isoform2=junction:chr2:197489248-197489729:-@exon:chr2:197489730-197489853:-@junction:chr2:197489854-197490196:-|HSPD1|SE	347	1	0	0	0	0
isoform1=exon:chr2:197489002-197489247:-@junction:chr2:197489248-197493323:-@exon:chr2:197493324-197493492:-|isoform2=junction:chr2:197489248-197490196:-@exon:chr2:197490197-197490296:-@junction:chr2:197490297-197493323:-|HSPD1|SE	347	1	1	1	0	1
isoform1=exon:chr2:197490197-197490296:-@junction:chr2:197490297-197493323:-@exon:chr2:197493324-197493492:-|isoform2=junction:chr2:197490297-197490526:-@exon:chr2:197490527-197490664:-@junction:chr2:197490665-197493323:-|HSPD1|SE	332	1	0	0	0	1
isoform1=exon:chr2:197490197-197490296:-@junction:chr2:197490297-197493323:-@exon:chr2:197493324-197493492:-|isoform2=junction:chr2:197490297-197490937:-@exon:chr2:197490938-197491042:-@junction:chr2:197491043-197493323:-|HSPD1|SE	332	1	0	0	0	0
isoform1=exon:chr2:197489002-197489247:-@junction:chr2:197489248-197494156:-@exon:chr2:197494157-197494250:-|isoform2=junction:chr2:197489248-197493323:-@exon:chr2:197493324-197493492:-@junction:chr2:197493493-197494156:-|HSPD1|SE	26	1	0	0	0	0
isoform1=exon:chr2:197489002-197490296:-@junction:chr2:197490297-197494156:-@exon:chr2:197494157-197494250:-|isoform2=junction:chr2:197490297-197493323:-@exon:chr2:197493324-197493492:-@junction:chr2:197493493-197494156:-|HSPD1|SE	349	1	0	0	0	0
isoform1=exon:chr2:197494157-197494250:-@junction:chr2:197494251-197495293:-@exon:chr2:197495294-197495376:-|isoform2=junction:chr2:197494251-197494662:-@exon:chr2:197494663-197494752:-@junction:chr2:197494753-197495293:-|HSPD1|SE	91	1	1	0	0	0
isoform1=exon:chr2:197494157-197494250:-@junction:chr2:197494251-197497139:-@exon:chr2:197497140-197497392:-|isoform2=junction:chr2:197494251-197495293:-@exon:chr2:197495294-197495376:-@junction:chr2:197495377-197497139:-|HSPD1|SE	24	1	0	0	0	0
isoform1=exon:chr2:201072030-201072059:+@junction:chr2:201072060-201078880:+@exon:chr2:201078881-201079022:+|isoform2=junction:chr2:201072060-201072278:+@exon:chr2:201072279-201072361:+@junction:chr2:201072362-201078880:+|NDUFB3|SE	147	1	0	0	0	0
isoform1=exon:chr2:201072008-201072059:+@junction:chr2:201072060-201078880:+@exon:chr2:201078881-201079022:+|isoform2=junction:chr2:201072060-201072338:+@exon:chr2:201072339-201072361:+@junction:chr2:201072362-201078880:+|NDUFB3|SE	147	1	0	0	0	0
isoform1=exon:chr2:201072022-201072059:+@junction:chr2:201072060-201078880:+@exon:chr2:201078881-201079022:+|isoform2=junction:chr2:201072060-201073070:+@exon:chr2:201073071-201073153:+@junction:chr2:201073154-201078880:+|NDUFB3|SE	147	1	0	0	0	0
isoform1=exon:chr2:206160588-206160710:+@junction:chr2:206160711-206161345:+@exon:chr2:206161346-206161472:+|isoform2=junction:chr2:206160711-206160886:+@exon:chr2:206160887-206161132:+@junction:chr2:206161133-206161345:+|EEF1B2|SE	651	1	0	1	0	1
isoform1=exon:chr2:206162038-206162104:+@junction:chr2:206162105-206162728:+@exon:chr2:206162729-206162801:+|isoform2=junction:chr2:206162105-206162488:+@exon:chr2:206162489-206162614:+@junction:chr2:206162615-206162728:+|EEF1B2|SE	657	1	0	0	0	0
isoform1=exon:chr4:39454533-39454649:-@junction:chr4:39454650-39456405:-@exon:chr4:39456406-39456538:-|isoform2=junction:chr4:39454650-39454863:-@exon:chr4:39454864-39454944:-@junction:chr4:39454945-39456405:-|RPL9|SE	253	1	0	0	0	0
isoform1=exon:chr4:39455811-39456538:-@junction:chr4:39456539-39458193:-@exon:chr4:39458194-39458309:-|isoform2=junction:chr4:39456539-39457585:-@exon:chr4:39457586-39457681:-@junction:chr4:39457682-39458193:-|RPL9|SE	243	1	0	0	0	0
isoform1=exon:chr4:39457805-39458309:-@junction:chr4:39458310-39458890:-@exon:chr4:39458891-39458915:-|isoform2=junction:chr4:39458310-39458393:-@exon:chr4:39458394-39458440:-@junction:chr4:39458441-39458890:-|RPL9|SE	217	1	0	0	0	0
isoform1=exon:chr2:218217147-218217254:+@junction:chr2:218217255-218225919:+@exon:chr2:218225920-218225954:+|isoform2=junction:chr2:218217255-218217462:+@exon:chr2:218217463-218217544:+@junction:chr2:218217545-218225919:+|ARPC2|SE	130	1	0	0	0	0
isoform1=exon:chr2:218217210-218217544:+@junction:chr2:218217545-218228737:+@exon:chr2:218228738-218228850:+|isoform2=junction:chr2:218217545-218225919:+@exon:chr2:218225920-218225954:+@junction:chr2:218225955-218228737:+|ARPC2|SE	138	1	0	0	0	0
isoform1=exon:chr2:218225920-218225954:+@junction:chr2:218225955-218228737:+@exon:chr2:218228738-218228850:+|isoform2=junction:chr2:218225955-218226995:+@exon:chr2:218226996-218227097:+@junction:chr2:218227098-218228737:+|ARPC2|SE	138	1	0	0	0	0
isoform1=exon:chr2:218228738-218228850:+@junction:chr2:218228851-218238663:+@exon:chr2:218238664-218238850:+|isoform2=junction:chr2:218228851-218234351:+@exon:chr2:218234352-218234397:+@junction:chr2:218234398-218238663:+|ARPC2|SE	131	1	0	0	0	0
isoform1=exon:chr2:218234352-218234397:+@junction:chr2:218234398-218238663:+@exon:chr2:218238664-218238723:+|isoform2=junction:chr2:218234398-218234848:+@exon:chr2:218234849-218235044:+@junction:chr2:218235045-218238663:+|ARPC2|SE	130	1	0	0	0	0
isoform1=exon:chr2:218238664-218238850:+@junction:chr2:218238851-218245419:+@exon:chr2:218245420-218245457:+|isoform2=junction:chr2:218238851-218239390:+@exon:chr2:218239391-218239484:+@junction:chr2:218239485-218245419:+|ARPC2|SE	153	1	0	0	0	0
isoform1=exon:chr2:218239391-218239484:+@junction:chr2:218239485-218249363:+@exon:chr2:218249364-218249464:+|isoform2=junction:chr2:218239485-218245419:+@exon:chr2:218245420-218245546:+@junction:chr2:218245547-218249363:+|ARPC2|SE	171	1	0	1	0	0
isoform1=exon:chr2:218249364-218249464:+@junction:chr2:218249465-218253890:+@exon:chr2:218253891-218254108:+|isoform2=junction:chr2:218249465-218249820:+@exon:chr2:218249821-218249921:+@junction:chr2:218249922-218253890:+|ARPC2|SE	155	1	0	0	0	0
isoform1=exon:chr2:218249821-218249921:+@junction:chr2:218249922-218253890:+@exon:chr2:218253891-218254123:+|isoform2=junction:chr2:218249922-218252944:+@exon:chr2:218252945-218253032:+@junction:chr2:218253033-218253890:+|ARPC2|SE	122	1	0	0	0	0
isoform1=exon:chr2:227815369-227815568:+@junction:chr2:227815569-227817061:+@exon:chr2:227817062-227817463:+|isoform2=junction:chr2:227815569-227816306:+@exon:chr2:227816307-227816384:+@junction:chr2:227816385-227817061:+|CCL20|SE	194	1	0	0	0	0
isoform1=exon:chr1:54045486-54045786:-@junction:chr1:54045787-54052999:-@exon:chr1:54053000-54053192:-|isoform2=junction:chr1:54045787-54047266:-@exon:chr1:54047267-54047372:-@junction:chr1:54047373-54052999:-|TMEM59|SE	217	1	0	0	0	0
isoform1=exon:chr1:54047267-54047372:-@junction:chr1:54047373-54052999:-@exon:chr1:54053000-54053405:-|isoform2=junction:chr1:54047373-54048649:-@exon:chr1:54048650-54048682:-@junction:chr1:54048683-54052999:-|TMEM59|SE	202	1	0	0	0	0
isoform1=exon:chr12:6200327-6200565:+@junction:chr12:6200566-6225425:+@exon:chr12:6225426-6225534:+|isoform2=junction:chr12:6200566-6200892:+@exon:chr12:6200893-6200973:+@junction:chr12:6200974-6225425:+|CD9|SE	156	1	0	0	0	0
isoform1=exon:chr12:6232632-6232729:+@junction:chr12:6232730-6233411:+@exon:chr12:6233412-6233486:+|isoform2=junction:chr12:6232730-6232936:+@exon:chr12:6232937-6233005:+@junction:chr12:6233006-6233411:+|CD9|SE	168	1	0	0	0	0
isoform1=exon:chr12:6235476-6235565:+@junction:chr12:6235566-6237762:+@exon:chr12:6237763-6238139:+|isoform2=junction:chr12:6235566-6236191:+@exon:chr12:6236192-6236275:+@junction:chr12:6236276-6237762:+|CD9|SE	190	1	0	0	0	0
isoform1=exon:chr1:205720501-205720653:-@junction:chr1:205720654-205727699:-@exon:chr1:205727700-205727805:-|isoform2=junction:chr1:205720654-205723925:-@exon:chr1:205723926-205723981:-@junction:chr1:205723982-205727699:-|NUCKS1|SE	242	1	0	0	0	0
isoform1=exon:chr1:205723926-205723981:-@junction:chr1:205723982-205729571:-@exon:chr1:205729572-205729621:-|isoform2=junction:chr1:205723982-205727699:-@exon:chr1:205727700-205727805:-@junction:chr1:205727806-205729571:-|NUCKS1|SE	246	1	0	0	0	0
isoform1=exon:chr1:205727700-205727805:-@junction:chr1:205727806-205749956:-@exon:chr1:205749957-205750182:-|isoform2=junction:chr1:205727806-205729571:-@exon:chr1:205729572-205729621:-@junction:chr1:205729622-205749956:-|NUCKS1|SE	235	1	0	0	0	0
isoform1=exon:chr14:22564907-22565137:-@junction:chr14:22565138-22575058:-@exon:chr14:22575059-22575089:-|isoform2=junction:chr14:22565138-22567087:-@exon:chr14:22567088-22567164:-@junction:chr14:22567165-22575058:-|DAD1|SE	204	1	0	1	0	1
isoform1=exon:chr14:22564907-22565137:-@junction:chr14:22565138-22588946:-@exon:chr14:22588947-22589224:-|isoform2=junction:chr14:22565138-22575058:-@exon:chr14:22575059-22575233:-@junction:chr14:22575234-22588946:-|DAD1|SE	220	1	0	1	0	1
isoform1=exon:chr6:99414572-99414690:-@junction:chr6:99414691-99425214:-@exon:chr6:99425215-99425270:-|isoform2=junction:chr6:99414691-99416348:-@exon:chr6:99416349-99416428:-@junction:chr6:99416429-99425214:-|PNISR|SE	5	1	0	0	0	0
isoform1=exon:chr6:132814972-132815088:+@junction:chr6:132815089-132817479:+@exon:chr6:132817480-132817564:+|isoform2=junction:chr6:132815089-132816959:+@exon:chr6:132816960-132817061:+@junction:chr6:132817062-132817479:+|RPS12|SE	9	1	0	0	0	0
isoform1=exon:chr17:75148529-75148671:-@junction:chr17:75148672-75154341:-@exon:chr17:75154342-75154675:-|isoform2=junction:chr17:75148672-75149090:-@exon:chr17:75149091-75149185:-@junction:chr17:75149186-75154341:-|JPT1|SE	56	1	0	0	0	0
isoform1=exon:chr6:159679064-159679298:-@junction:chr6:159679299-159684853:-@exon:chr6:159684854-159685033:-|isoform2=junction:chr6:159679299-159682473:-@exon:chr6:159682474-159682638:-@junction:chr6:159682639-159684853:-|SOD2|SE	185	1	0	1	0	1
isoform1=exon:chr6:159669069-159682638:-@junction:chr6:159682639-159692660:-@exon:chr6:159692661-159692863:-|isoform2=junction:chr6:159682639-159684853:-@exon:chr6:159684854-159685033:-@junction:chr6:159685034-159692660:-|SOD2|SE	121	1	0	0	0	0
isoform1=exon:chr6:159790940-159791126:+@junction:chr6:159791127-159798051:+@exon:chr6:159798052-159798313:+|isoform2=junction:chr6:159791127-159797286:+@exon:chr6:159797287-159797518:+@junction:chr6:159797519-159798051:+|MRPL18|SE	87	1	0	1	0	0
isoform1=exon:chr6:170535120-170535405:-@junction:chr6:170535406-170543600:-@exon:chr6:170543601-170543730:-|isoform2=junction:chr6:170535406-170537233:-@exon:chr6:170537234-170537340:-@junction:chr6:170537341-170543600:-|PSMB1|SE	93	1	0	0	0	0
isoform1=exon:chr7:1152907-1153224:-@junction:chr7:1153225-1157655:-@exon:chr7:1157656-1157732:-|isoform2=junction:chr7:1153225-1155452:-@exon:chr7:1155453-1155584:-@junction:chr7:1155585-1157655:-|ZFAND2A|SE	80	1	0	0	0	0
isoform1=exon:chr1:165631240-165631293:+@junction:chr1:165631294-165649840:+@exon:chr1:165649841-165649964:+|isoform2=junction:chr1:165631294-165632230:+@exon:chr1:165632231-165632274:+@junction:chr1:165632275-165649840:+|MGST3|SE	37	1	0	0	0	0
isoform1=exon:chr1:165649755-165649964:+@junction:chr1:165649965-165651977:+@exon:chr1:165651978-165652035:+|isoform2=junction:chr1:165649965-165651013:+@exon:chr1:165651014-165651087:+@junction:chr1:165651088-165651977:+|MGST3|SE	53	1	0	0	0	0
isoform1=exon:chr1:165651014-165651087:+@junction:chr1:165651088-165654278:+@exon:chr1:165654279-165654351:+|isoform2=junction:chr1:165651088-165651977:+@exon:chr1:165651978-165652035:+@junction:chr1:165652036-165654278:+|MGST3|SE	53	1	0	0	0	0
isoform1=exon:chr1:165651978-165652035:+@junction:chr1:165652036-165655367:+@exon:chr1:165655368-165655617:+|isoform2=junction:chr1:165652036-165654278:+@exon:chr1:165654279-165654351:+@junction:chr1:165654352-165655367:+|MGST3|SE	50	1	0	0	0	0
isoform1=exon:chrX:153794659-153796552:+@junction:chrX:153796553-153797724:+@exon:chrX:153797725-153797814:+|isoform2=junction:chrX:153796553-153797457:+@exon:chrX:153797458-153797532:+@junction:chrX:153797533-153797724:+|SSR4|SE	260	1	0	0	0	0
isoform1=exon:chr7:10931943-10933692:-@junction:chr7:10933693-10938807:-@exon:chr7:10938808-10938896:-|isoform2=junction:chr7:10933693-10938089:-@exon:chr7:10938090-10938147:-@junction:chr7:10938148-10938807:-|NDUFA4|SE	449	1	0	0	0	0
isoform1=exon:chr7:10937867-10938147:-@junction:chr7:10938148-10940015:-@exon:chr7:10940016-10940079:-|isoform2=junction:chr7:10938148-10938807:-@exon:chr7:10938808-10938896:-@junction:chr7:10938897-10940015:-|NDUFA4|SE	445	1	0	0	0	0
isoform1=exon:chr7:22812973-22813185:-@junction:chr7:22813186-22817999:-@exon:chr7:22818000-22818048:-|isoform2=junction:chr7:22813186-22817411:-@exon:chr7:22817412-22817548:-@junction:chr7:22817549-22817999:-|TOMM7|SE	250	1	0	0	0	0
isoform1=exon:chr7:22812971-22813185:-@junction:chr7:22813186-22822676:-@exon:chr7:22822677-22822791:-|isoform2=junction:chr7:22813186-22817999:-@exon:chr7:22818000-22818048:-@junction:chr7:22818049-22822676:-|TOMM7|SE	243	1	0	0	0	1
isoform1=exon:chr7:26201745-26201826:+@junction:chr7:26201827-26206367:+@exon:chr7:26206368-26206510:+|isoform2=junction:chr7:26201827-26202970:+@exon:chr7:26202971-26203022:+@junction:chr7:26203023-26206367:+|CBX3|SE	2	1	0	0	0	0
isoform1=exon:chr22:24557657-24557800:+@junction:chr22:24557801-24571915:+@exon:chr22:24571916-24572017:+|isoform2=junction:chr22:24557801-24567983:+@exon:chr22:24567984-24568176:+@junction:chr22:24568177-24571915:+|ENSG00000286070|SE	67	1	0	0	0	1
isoform1=exon:chr7:44796681-44796793:+@junction:chr7:44796794-44799246:+@exon:chr7:44799247-44799277:+|isoform2=junction:chr7:44796794-44797519:+@exon:chr7:44797520-44797621:+@junction:chr7:44797622-44799246:+|PPIA|SE	607	1	0	0	0	0
isoform1=exon:chr7:44796681-44796793:+@junction:chr7:44796794-44799246:+@exon:chr7:44799247-44799277:+|isoform2=junction:chr7:44796794-44798747:+@exon:chr7:44798748-44798814:+@junction:chr7:44798815-44799246:+|PPIA|SE	607	1	0	0	0	0
isoform1=exon:chr7:44796681-44796793:+@junction:chr7:44796794-44799246:+@exon:chr7:44799247-44799277:+|isoform2=junction:chr7:44796794-44798747:+@exon:chr7:44798748-44798904:+@junction:chr7:44798905-44799246:+|PPIA|SE	607	1	0	0	0	0
isoform1=exon:chr7:44796979-44799277:+@junction:chr7:44799278-44799701:+@exon:chr7:44799702-44799874:+|isoform2=junction:chr7:44799278-44799391:+@exon:chr7:44799392-44799480:+@junction:chr7:44799481-44799701:+|PPIA|SE	639	1	0	0	0	0
isoform1=exon:chr7:44797973-44799277:+@junction:chr7:44799278-44801286:+@exon:chr7:44801287-44801647:+|isoform2=junction:chr7:44799278-44799391:+@exon:chr7:44799392-44799874:+@junction:chr7:44799875-44801286:+|PPIA|SE	658	1	0	0	0	0
isoform1=exon:chr7:44799392-44799480:+@junction:chr7:44799481-44801286:+@exon:chr7:44801287-44801630:+|isoform2=junction:chr7:44799481-44799701:+@exon:chr7:44799702-44799874:+@junction:chr7:44799875-44801286:+|PPIA|SE	663	1	0	0	0	0
isoform1=exon:chr7:44799702-44799874:+@junction:chr7:44799875-44801286:+@exon:chr7:44801287-44801624:+|isoform2=junction:chr7:44799875-44800423:+@exon:chr7:44800424-44800543:+@junction:chr7:44800544-44801286:+|PPIA|SE	663	1	0	0	0	0
isoform1=exon:chr14:24218133-24218215:-@junction:chr14:24218216-24232249:-@exon:chr14:24232250-24232285:-|isoform2=junction:chr14:24218216-24218383:-@exon:chr14:24218384-24218431:-@junction:chr14:24218432-24232249:-|NEDD8-MDP1|SE	48	1	0	0	0	0
isoform1=exon:chr14:24218384-24218431:-@junction:chr14:24218432-24232249:-@exon:chr14:24232250-24232285:-|isoform2=junction:chr14:24218432-24231651:-@exon:chr14:24231652-24231867:-@junction:chr14:24231868-24232249:-|NEDD8-MDP1|SE	47	1	0	0	0	0
isoform1=exon:chr19:55386570-55386693:+@junction:chr19:55386694-55402942:+@exon:chr19:55402943-55403250:+|isoform2=junction:chr19:55386694-55387929:+@exon:chr19:55387930-55388048:+@junction:chr19:55388049-55402942:+|RPL28|SE	164	1	0	0	0	0
isoform1=exon:chr7:99391178-99391253:+@junction:chr7:99391254-99394028:+@exon:chr7:99394029-99394041:+|isoform2=junction:chr7:99391254-99392670:+@exon:chr7:99392671-99392876:+@junction:chr7:99392877-99394028:+|ARPC1B|SE	80	1	0	0	0	0
isoform1=exon:chr7:101239458-101239903:-@junction:chr7:101239904-101240829:-@exon:chr7:101240830-101240906:-|isoform2=junction:chr7:101239904-101240141:-@exon:chr7:101240142-101240247:-@junction:chr7:101240248-101240829:-|FIS1|SE	134	1	0	0	0	0
isoform1=exon:chr7:101240830-101240906:-@junction:chr7:101240907-101244959:-@exon:chr7:101244960-101245081:-|isoform2=junction:chr7:101240907-101244006:-@exon:chr7:101244007-101244139:-@junction:chr7:101244140-101244959:-|FIS1|SE	105	1	0	0	0	0
isoform1=exon:chr19:18588796-18588900:+@junction:chr19:18588901-18592107:+@exon:chr19:18592108-18592336:+|isoform2=junction:chr19:18588901-18588994:+@exon:chr19:18588995-18589077:+@junction:chr19:18589078-18592107:+|REX1BD|SE	3	1	0	0	0	0
isoform1=exon:chr19:18588685-18588900:+@junction:chr19:18588901-18590853:+@exon:chr19:18590854-18590933:+|isoform2=junction:chr19:18588901-18588994:+@exon:chr19:18588995-18589683:+@junction:chr19:18589684-18590853:+|REX1BD|SE	43	1	0	0	0	0
isoform1=exon:chr12:55716036-55716196:+@junction:chr12:55716197-55719090:+@exon:chr12:55719091-55719223:+|isoform2=junction:chr12:55716197-55716932:+@exon:chr12:55716933-55717005:+@junction:chr12:55717006-55719090:+|ENSG00000258311|SE	41	1	0	0	0	0
isoform1=exon:chr19:49489850-49489912:+@junction:chr19:49489913-49490474:+@exon:chr19:49490475-49490576:+|isoform2=junction:chr19:49489913-49490231:+@exon:chr19:49490232-49490297:+@junction:chr19:49490298-49490474:+|RPL13A|SE	110	1	0	0	0	0
isoform1=exon:chr17:81703367-81703575:+@junction:chr17:81703576-81704632:+@exon:chr17:81704633-81704716:+|isoform2=junction:chr17:81703576-81704243:+@exon:chr17:81704244-81704430:+@junction:chr17:81704431-81704632:+|MRPL12|SE	62	1	0	0	0	0
isoform1=exon:chr7:135662496-135662594:+@junction:chr7:135662595-135674090:+@exon:chr7:135674091-135676416:+|isoform2=junction:chr7:135662595-135672752:+@exon:chr7:135672753-135672806:+@junction:chr7:135672807-135674090:+|STMP1|SE	60	1	0	0	0	0
isoform1=exon:chr14:24218384-24218431:-@junction:chr14:24218432-24232249:-@exon:chr14:24232250-24232325:-|isoform2=junction:chr14:24218432-24231651:-@exon:chr14:24231652-24231737:-@junction:chr14:24231738-24232249:-|NEDD8|SE	47	1	0	0	0	0
isoform1=exon:chr7:54752250-54752420:-@junction:chr7:54752421-54757494:-@exon:chr7:54757495-54757594:-|isoform2=junction:chr7:54752421-54755778:-@exon:chr7:54755779-54755881:-@junction:chr7:54755882-54757494:-|SEC61G|SE	219	1	0	0	0	0
isoform1=exon:chr7:54754792-54755881:-@junction:chr7:54755882-54759157:-@exon:chr7:54759158-54759211:-|isoform2=junction:chr7:54755882-54757494:-@exon:chr7:54757495-54757594:-@junction:chr7:54757595-54759157:-|SEC61G|SE	176	1	0	0	0	0
isoform1=exon:chr9:110243810-110244219:-@junction:chr9:110244220-110250819:-@exon:chr9:110250820-110250879:-|isoform2=junction:chr9:110244220-110244777:-@exon:chr9:110244778-110244843:-@junction:chr9:110244844-110250819:-|TXN|SE	459	1	0	0	0	0
isoform1=exon:chr9:110244778-110244843:-@junction:chr9:110244844-110251357:-@exon:chr9:110251358-110251462:-|isoform2=junction:chr9:110244844-110250819:-@exon:chr9:110250820-110250879:-@junction:chr9:110250880-110251357:-|TXN|SE	457	1	1	0	0	0
isoform1=exon:chr9:110250820-110250879:-@junction:chr9:110250880-110256411:-@exon:chr9:110256412-110256466:-|isoform2=junction:chr9:110250880-110251357:-@exon:chr9:110251358-110251462:-@junction:chr9:110251463-110256411:-|TXN|SE	455	1	0	0	0	0
isoform1=exon:chr17:38847860-38850214:-@junction:chr17:38850215-38852603:-@exon:chr17:38852604-38852732:-|isoform2=junction:chr17:38850215-38850361:-@exon:chr17:38850362-38850475:-@junction:chr17:38850476-38852603:-|RPL23|SE	532	1	0	1	0	0
isoform1=exon:chr11:66002503-66002570:+@junction:chr11:66002571-66003625:+@exon:chr11:66003626-66003898:+|isoform2=junction:chr11:66002571-66003234:+@exon:chr11:66003235-66003373:+@junction:chr11:66003374-66003625:+|BANF1|SE	107	1	0	0	0	0
isoform1=exon:chr11:65717245-65719809:-@junction:chr11:65719810-65720241:-@exon:chr11:65720242-65720417:-|isoform2=junction:chr11:65719810-65720044:-@exon:chr11:65720045-65720164:-@junction:chr11:65720165-65720241:-|RNASEH2C|SE	19	1	0	0	0	0
isoform1=exon:chr20:34526268-34526343:+@junction:chr20:34526344-34534627:+@exon:chr20:34534628-34534795:+|isoform2=junction:chr20:34526344-34529851:+@exon:chr20:34529852-34530234:+@junction:chr20:34530235-34534627:+|DYNLRB1|SE	63	1	1	0	0	0
isoform1=exon:chr20:3191424-3191821:-@junction:chr20:3191822-3195230:-@exon:chr20:3195231-3195314:-|isoform2=junction:chr20:3191822-3194829:-@exon:chr20:3194830-3194868:-@junction:chr20:3194869-3195230:-|DDRGK1|SE	74	1	0	0	0	0
isoform1=exon:chr20:10408628-10408803:-@junction:chr20:10408804-10420527:-@exon:chr20:10420528-10420758:-|isoform2=junction:chr20:10408804-10412529:-@exon:chr20:10412530-10413931:-@junction:chr20:10413932-10420527:-|MKKS|SE	8	1	0	0	0	0
isoform1=exon:chr20:10412530-10413931:-@junction:chr20:10413932-10434107:-@exon:chr20:10434108-10434198:-|isoform2=junction:chr20:10413932-10420527:-@exon:chr20:10420528-10420758:-@junction:chr20:10420759-10434107:-|MKKS|SE	63	1	0	0	0	0
isoform1=exon:chr20:10420528-10420758:-@junction:chr20:10420759-10434107:-@exon:chr20:10434108-10434214:-|isoform2=junction:chr20:10420759-10428729:-@exon:chr20:10428730-10428816:-@junction:chr20:10428817-10434107:-|MKKS|SE	58	1	0	0	0	0
isoform1=exon:chr17:48892787-48892910:+@junction:chr17:48892911-48894371:+@exon:chr17:48894372-48894449:+|isoform2=junction:chr17:48892911-48893408:+@exon:chr17:48893409-48893456:+@junction:chr17:48893457-48894371:+|ATP5MC1|SE	72	1	0	0	0	0
isoform1=exon:chr17:48893313-48893456:+@junction:chr17:48893457-48895155:+@exon:chr17:48895156-48895334:+|isoform2=junction:chr17:48893457-48894371:+@exon:chr17:48894372-48894449:+@junction:chr17:48894450-48895155:+|ATP5MC1|SE	147	1	0	0	0	0
isoform1=exon:chr17:48894167-48894449:+@junction:chr17:48894450-48895654:+@exon:chr17:48895655-48895861:+|isoform2=junction:chr17:48894450-48895155:+@exon:chr17:48895156-48895334:+@junction:chr17:48895335-48895654:+|ATP5MC1|SE	153	1	0	0	0	0
isoform1=exon:chr17:48894372-48894449:+@junction:chr17:48894450-48895654:+@exon:chr17:48895655-48895871:+|isoform2=junction:chr17:48894450-48895182:+@exon:chr17:48895183-48895334:+@junction:chr17:48895335-48895654:+|ATP5MC1|SE	15	1	0	0	0	0
isoform1=exon:chr8:143580012-143580206:-@junction:chr8:143580207-143581053:-@exon:chr8:143581054-143581154:-|isoform2=junction:chr8:143580207-143580505:-@exon:chr8:143580506-143580727:-@junction:chr8:143580728-143581053:-|EEF1D|SE	277	1	0	0	0	0
isoform1=exon:chr8:143581054-143581328:-@junction:chr8:143581329-143586728:-@exon:chr8:143586729-143586849:-|isoform2=junction:chr8:143581329-143586218:-@exon:chr8:143586219-143586290:-@junction:chr8:143586291-143586728:-|EEF1D|SE	177	1	0	0	0	0
isoform1=exon:chr8:143586729-143586852:-@junction:chr8:143586853-143597347:-@exon:chr8:143597348-143597380:-|isoform2=junction:chr8:143586853-143592646:-@exon:chr8:143592647-143592797:-@junction:chr8:143592798-143597347:-|EEF1D|SE	164	1	0	0	0	0
isoform1=exon:chr8:143586729-143586852:-@junction:chr8:143586853-143597347:-@exon:chr8:143597348-143597415:-|isoform2=junction:chr8:143586853-143592714:-@exon:chr8:143592715-143592893:-@junction:chr8:143592894-143597347:-|EEF1D|SE	164	1	0	0	0	0
isoform1=exon:chr8:143586729-143586852:-@junction:chr8:143586853-143597347:-@exon:chr8:143597348-143597365:-|isoform2=junction:chr8:143586853-143592714:-@exon:chr8:143592715-143592942:-@junction:chr8:143592943-143597347:-|EEF1D|SE	164	1	0	0	0	0
isoform1=exon:chr8:143586729-143586852:-@junction:chr8:143586853-143597347:-@exon:chr8:143597348-143597394:-|isoform2=junction:chr8:143586853-143593892:-@exon:chr8:143593893-143594071:-@junction:chr8:143594072-143597347:-|EEF1D|SE	164	1	0	0	0	0
isoform1=exon:chr9:34614187-34614768:-@junction:chr9:34614769-34617884:-@exon:chr9:34617885-34617971:-|isoform2=junction:chr9:34614769-34616029:-@exon:chr9:34616030-34616113:-@junction:chr9:34616114-34617884:-|DCTN3|SE	23	1	0	0	0	0
isoform1=exon:chr12:49129500-49129722:-@junction:chr12:49129723-49131297:-@exon:chr12:49131298-49131397:-|isoform2=junction:chr12:49129723-49130118:-@exon:chr12:49130119-49130274:-@junction:chr12:49130275-49131297:-|TUBA1B|SE	103	1	0	0	0	0
isoform1=exon:chr12:49129500-49129722:-@junction:chr12:49129723-49131297:-@exon:chr12:49131298-49131395:-|isoform2=junction:chr12:49129723-49130118:-@exon:chr12:49130119-49130344:-@junction:chr12:49130345-49131297:-|TUBA1B|SE	103	1	0	0	0	0
isoform1=exon:chr1:202010644-202010706:+@junction:chr1:202010707-202011956:+@exon:chr1:202011957-202012178:+|isoform2=junction:chr1:202010707-202011128:+@exon:chr1:202011129-202011293:+@junction:chr1:202011294-202011956:+|ELF3|SE	65	1	0	0	0	0
isoform1=exon:chr7:141739124-141739190:+@junction:chr7:141739191-141742168:+@exon:chr7:141742169-141742229:+|isoform2=junction:chr7:141739191-141741748:+@exon:chr7:141741749-141741792:+@junction:chr7:141741793-141742168:+|SSBP1|SE	141	1	0	0	0	0
isoform1=exon:chr7:141743902-141743989:+@junction:chr7:141743990-141750310:+@exon:chr7:141750311-141750314:+|isoform2=junction:chr7:141743990-141745495:+@exon:chr7:141745496-141745584:+@junction:chr7:141745585-141750310:+|SSBP1|SE	154	1	0	0	0	0
isoform1=exon:chr9:128160460-128160486:+@junction:chr9:128160487-128163442:+@exon:chr9:128163443-128163737:+|isoform2=junction:chr9:128160487-128162003:+@exon:chr9:128162004-128162115:+@junction:chr9:128162116-128163442:+|BBLN|SE	168	1	0	0	0	0
isoform1=exon:chr9:128160359-128160486:+@junction:chr9:128160487-128163442:+@exon:chr9:128163443-128163546:+|isoform2=junction:chr9:128160487-128162003:+@exon:chr9:128162004-128162344:+@junction:chr9:128162345-128163442:+|BBLN|SE	168	1	0	0	0	0
isoform1=exon:chr9:128160314-128160486:+@junction:chr9:128160487-128163442:+@exon:chr9:128163443-128163890:+|isoform2=junction:chr9:128160487-128162003:+@exon:chr9:128162004-128162952:+@junction:chr9:128162953-128163442:+|BBLN|SE	168	1	0	0	0	0
isoform1=exon:chr9:136849111-136849590:+@junction:chr9:136849591-136850754:+@exon:chr9:136850755-136851024:+|isoform2=junction:chr9:136849591-136850012:+@exon:chr9:136850013-136850137:+@junction:chr9:136850138-136850754:+|PHPT1|SE	66	1	0	0	0	0
isoform1=exon:chr9:136850013-136850137:+@junction:chr9:136850138-136850754:+@exon:chr9:136850755-136851024:+|isoform2=junction:chr9:136850138-136850502:+@exon:chr9:136850503-136850560:+@junction:chr9:136850561-136850754:+|PHPT1|SE	64	1	0	0	0	1
isoform1=exon:chr9:136850013-136850137:+@junction:chr9:136850138-136850754:+@exon:chr9:136850755-136851022:+|isoform2=junction:chr9:136850138-136850505:+@exon:chr9:136850506-136850560:+@junction:chr9:136850561-136850754:+|PHPT1|SE	64	1	0	1	0	1
isoform1=exon:chr7:96688762-96688966:-@junction:chr7:96688967-96709687:-@exon:chr7:96709688-96709775:-|isoform2=junction:chr7:96688967-96694797:-@exon:chr7:96694798-96694891:-@junction:chr7:96694892-96709687:-|SEM1|SE	414	1	0	0	0	0
isoform1=exon:chr7:96694798-96694891:-@junction:chr7:96694892-96709687:-@exon:chr7:96709688-96709873:-|isoform2=junction:chr7:96694892-96708147:-@exon:chr7:96708148-96708214:-@junction:chr7:96708215-96709687:-|SEM1|SE	400	1	0	0	0	0
isoform1=exon:chr10:7788175-7788263:+@junction:chr10:7788264-7797046:+@exon:chr10:7797047-7797178:+|isoform2=junction:chr10:7788264-7796120:+@exon:chr10:7796121-7796155:+@junction:chr10:7796156-7797046:+|ATP5F1C|SE	104	1	0	0	0	0
isoform1=exon:chr10:7798990-7799194:+@junction:chr10:7799195-7800026:+@exon:chr10:7800027-7800052:+|isoform2=junction:chr10:7799195-7799771:+@exon:chr10:7799772-7799915:+@junction:chr10:7799916-7800026:+|ATP5F1C|SE	122	1	0	0	0	0
isoform1=exon:chr10:7800052-7800091:+@junction:chr10:7800092-7802269:+@exon:chr10:7802270-7802425:+|isoform2=junction:chr10:7800092-7801512:+@exon:chr10:7801513-7801569:+@junction:chr10:7801570-7802269:+|ATP5F1C|SE	118	1	0	0	0	0
isoform1=exon:chr10:7802758-7802854:+@junction:chr10:7802855-7807658:+@exon:chr10:7807659-7807793:+|isoform2=junction:chr10:7802855-7806973:+@exon:chr10:7806974-7807010:+@junction:chr10:7807011-7807658:+|ATP5F1C|SE	128	1	0	0	0	1
isoform1=exon:chr7:140696748-140696842:+@junction:chr7:140696843-140702865:+@exon:chr7:140702866-140703010:+|isoform2=junction:chr7:140696843-140700869:+@exon:chr7:140700870-140700959:+@junction:chr7:140700960-140702865:+|NDUFB2|SE	227	1	0	0	0	1
isoform1=exon:chr7:140696709-140696842:+@junction:chr7:140696843-140702865:+@exon:chr7:140702866-140703010:+|isoform2=junction:chr7:140696843-140700873:+@exon:chr7:140700874-140700959:+@junction:chr7:140700960-140702865:+|NDUFB2|SE	227	1	0	0	0	1
isoform1=exon:chr7:140696671-140696842:+@junction:chr7:140696843-140704859:+@exon:chr7:140704860-140704963:+|isoform2=junction:chr7:140696843-140702865:+@exon:chr7:140702866-140703010:+@junction:chr7:140703011-140704859:+|NDUFB2|SE	240	1	0	0	0	0
isoform1=exon:chr14:103912510-103913984:-@junction:chr14:103913985-103921469:-@exon:chr14:103921470-103921511:-|isoform2=junction:chr14:103913985-103915065:-@exon:chr14:103915066-103915189:-@junction:chr14:103915190-103921469:-|ATP5MJ|SE	34	1	0	0	0	1
isoform1=exon:chr14:103915066-103915189:-@junction:chr14:103915190-103921469:-@exon:chr14:103921470-103921494:-|isoform2=junction:chr14:103915190-103918004:-@exon:chr14:103918005-103918124:-@junction:chr14:103918125-103921469:-|ATP5MJ|SE	46	1	0	0	0	0
isoform1=exon:chr14:103915066-103915189:-@junction:chr14:103915190-103921469:-@exon:chr14:103921470-103921501:-|isoform2=junction:chr14:103915190-103920939:-@exon:chr14:103920940-103921208:-@junction:chr14:103921209-103921469:-|ATP5MJ|SE	46	1	0	0	0	0
isoform1=exon:chr12:56309844-56310595:-@junction:chr12:56310596-56311210:-@exon:chr12:56311211-56311312:-|isoform2=junction:chr12:56310596-56310957:-@exon:chr12:56310958-56311054:-@junction:chr12:56311055-56311210:-|CNPY2|SE	73	1	0	0	0	0
isoform1=exon:chr12:56310958-56311054:-@junction:chr12:56311055-56314850:-@exon:chr12:56314851-56314966:-|isoform2=junction:chr12:56311055-56311210:-@exon:chr12:56311211-56311414:-@junction:chr12:56311415-56314850:-|CNPY2|SE	72	1	0	0	0	0
isoform1=exon:chr12:56314490-56314966:-@junction:chr12:56314967-56315820:-@exon:chr12:56315821-56315988:-|isoform2=junction:chr12:56314967-56315129:-@exon:chr12:56315130-56315242:-@junction:chr12:56315243-56315820:-|CNPY2|SE	108	1	0	0	0	0
isoform1=exon:chr10:100523740-100523929:-@junction:chr10:100523930-100526974:-@exon:chr10:100526975-100527074:-|isoform2=junction:chr10:100523930-100526398:-@exon:chr10:100526399-100526554:-@junction:chr10:100526555-100526974:-|NDUFB8|SE	103	1	0	0	0	0
isoform1=exon:chr10:104259576-104259798:+@junction:chr10:104259799-104266083:+@exon:chr10:104266084-104266190:+|isoform2=junction:chr10:104259799-104262978:+@exon:chr10:104262979-104263077:+@junction:chr10:104263078-104266083:+|GSTO1|SE	38	1	1	0	0	0
isoform1=exon:chr10:104262979-104263077:+@junction:chr10:104263078-104267251:+@exon:chr10:104267252-104267365:+|isoform2=junction:chr10:104263078-104266083:+@exon:chr10:104266084-104266190:+@junction:chr10:104266191-104267251:+|GSTO1|SE	43	1	0	0	0	0
isoform1=exon:chr20:49279104-49279208:+@junction:chr20:49279209-49289044:+@exon:chr20:49289045-49289260:+|isoform2=junction:chr20:49279209-49280484:+@exon:chr20:49280485-49280570:+@junction:chr20:49280571-49289044:+|ZFAS1|SE	263	1	0	1	0	1
isoform1=exon:chr20:49280322-49280570:+@junction:chr20:49280571-49289044:+@exon:chr20:49289045-49289260:+|isoform2=junction:chr20:49280571-49280902:+@exon:chr20:49280903-49280964:+@junction:chr20:49280965-49289044:+|ZFAS1|SE	186	1	0	0	0	1
isoform1=exon:chr11:17074389-17074466:-@junction:chr11:17074467-17075453:-@exon:chr11:17075454-17075623:-|isoform2=junction:chr11:17074467-17075096:-@exon:chr11:17075097-17075163:-@junction:chr11:17075164-17075453:-|RPS13|SE	84	1	0	0	0	0
isoform1=exon:chr2:32023905-32024256:-@junction:chr2:32024257-32039278:-@exon:chr2:32039279-32039326:-|isoform2=junction:chr2:32024257-32029593:-@exon:chr2:32029594-32029736:-@junction:chr2:32029737-32039278:-|DPY30|SE	58	1	0	0	0	0
isoform1=exon:chr11:47580525-47580622:+@junction:chr11:47580623-47582087:+@exon:chr11:47582088-47582213:+|isoform2=junction:chr11:47580623-47580834:+@exon:chr11:47580835-47580984:+@junction:chr11:47580985-47582087:+|NDUFS3|SE	1	1	0	0	0	0
isoform1=exon:chr11:57741779-57741954:+@junction:chr11:57741955-57742862:+@exon:chr11:57742863-57742984:+|isoform2=junction:chr11:57741955-57742116:+@exon:chr11:57742117-57742247:+@junction:chr11:57742248-57742862:+|ENSG00000254732|SE	241	1	0	0	0	0
isoform1=exon:chr11:64242384-64242558:+@junction:chr11:64242559-64243450:+@exon:chr11:64243451-64243472:+|isoform2=junction:chr11:64242559-64243198:+@exon:chr11:64243199-64243311:+@junction:chr11:64243312-64243450:+|FKBP2|SE	74	1	0	0	0	0
isoform1=exon:chr11:64242384-64242558:+@junction:chr11:64242559-64243840:+@exon:chr11:64243841-64243876:+|isoform2=junction:chr11:64242559-64243198:+@exon:chr11:64243199-64243497:+@junction:chr11:64243498-64243840:+|FKBP2|SE	64	1	0	0	0	0
isoform1=exon:chr11:64243199-64243311:+@junction:chr11:64243312-64243840:+@exon:chr11:64243841-64243876:+|isoform2=junction:chr11:64243312-64243450:+@exon:chr11:64243451-64243497:+@junction:chr11:64243498-64243840:+|FKBP2|SE	64	1	0	0	0	0
isoform1=exon:chr11:64243199-64243497:+@junction:chr11:64243498-64243967:+@exon:chr11:64243968-64244103:+|isoform2=junction:chr11:64243498-64243840:+@exon:chr11:64243841-64243876:+@junction:chr11:64243877-64243967:+|FKBP2|SE	55	1	0	0	0	0
isoform1=exon:chr19:8316496-8316645:-@junction:chr19:8316646-8320856:-@exon:chr19:8320857-8320906:-|isoform2=junction:chr19:8316646-8319300:-@exon:chr19:8319301-8319394:-@junction:chr19:8319395-8320856:-|NDUFA7|SE	85	1	1	0	0	0
isoform1=exon:chr11:69641156-69641511:+@junction:chr11:69641512-69643831:+@exon:chr11:69643832-69643991:+|isoform2=junction:chr11:69641512-69643030:+@exon:chr11:69643031-69643246:+@junction:chr11:69643247-69643831:+|CCND1|SE	153	1	0	0	0	0
isoform1=exon:chr11:69643031-69643246:+@junction:chr11:69643247-69647993:+@exon:chr11:69647994-69648142:+|isoform2=junction:chr11:69643247-69643831:+@exon:chr11:69643832-69643991:+@junction:chr11:69643992-69647993:+|CCND1|SE	159	1	0	0	0	0
isoform1=exon:chr11:69643832-69643991:+@junction:chr11:69643992-69651117:+@exon:chr11:69651118-69654474:+|isoform2=junction:chr11:69643992-69647993:+@exon:chr11:69647994-69648142:+@junction:chr11:69648143-69651117:+|CCND1|SE	168	1	0	0	0	0
isoform1=exon:chr11:74949265-74949399:+@junction:chr11:74949400-74965033:+@exon:chr11:74965034-74965117:+|isoform2=junction:chr11:74949400-74963594:+@exon:chr11:74963595-74963687:+@junction:chr11:74963688-74965033:+|SPCS2|SE	100	1	0	0	0	0
isoform1=exon:chr11:75399519-75399577:+@junction:chr11:75399578-75401639:+@exon:chr11:75401640-75401733:+|isoform2=junction:chr11:75399578-75400693:+@exon:chr11:75400694-75400777:+@junction:chr11:75400778-75401639:+|RPS3|SE	194	1	0	0	0	0
isoform1=exon:chr11:75400694-75400824:+@junction:chr11:75400825-75404019:+@exon:chr11:75404020-75404207:+|isoform2=junction:chr11:75400825-75401639:+@exon:chr11:75401640-75401733:+@junction:chr11:75401734-75404019:+|RPS3|SE	205	1	1	0	0	0
isoform1=exon:chr11:75401640-75401733:+@junction:chr11:75401734-75404671:+@exon:chr11:75404672-75404855:+|isoform2=junction:chr11:75401734-75404019:+@exon:chr11:75404020-75404207:+@junction:chr11:75404208-75404671:+|RPS3|SE	209	1	0	0	0	0
isoform1=exon:chr4:139289917-139290092:-@junction:chr4:139290093-139295042:-@exon:chr4:139295043-139295146:-|isoform2=junction:chr4:139290093-139292529:-@exon:chr4:139292530-139292609:-@junction:chr4:139292610-139295042:-|NDUFC1|SE	148	1	0	1	0	0
isoform1=exon:chr11:112085149-112085462:-@junction:chr11:112085463-112086639:-@exon:chr11:112086640-112086722:-|isoform2=junction:chr11:112085463-112085966:-@exon:chr11:112085967-112086310:-@junction:chr11:112086311-112086639:-|TIMM8B|SE	63	1	0	0	0	0
isoform1=exon:chr11:112084800-112085462:-@junction:chr11:112085463-112086639:-@exon:chr11:112086640-112086798:-|isoform2=junction:chr11:112085463-112085977:-@exon:chr11:112085978-112086310:-@junction:chr11:112086311-112086639:-|TIMM8B|SE	63	1	0	0	0	1
isoform1=exon:chr11:118405657-118405709:+@junction:chr11:118405710-118408999:+@exon:chr11:118409000-118409199:+|isoform2=junction:chr11:118405710-118406936:+@exon:chr11:118406937-118407097:+@junction:chr11:118407098-118408999:+|ATP5MG|SE	63	1	0	0	0	0
isoform1=exon:chr11:123059814-123060268:-@junction:chr11:123060269-123061119:-@exon:chr11:123061120-123061258:-|isoform2=junction:chr11:123060269-123060592:-@exon:chr11:123060593-123060798:-@junction:chr11:123060799-123061119:-|HSPA8|SE	168	1	0	0	0	0
isoform1=exon:chr9:136862119-136862345:-@junction:chr9:136862346-136863287:-@exon:chr9:136863288-136863448:-|isoform2=junction:chr9:136862346-136862905:-@exon:chr9:136862906-136862999:-@junction:chr9:136863000-136863287:-|EDF1|SE	276	1	0	1	0	0
isoform1=exon:chr19:39268677-39268858:+@junction:chr19:39268859-39269487:+@exon:chr19:39269488-39269637:+|isoform2=junction:chr19:39268859-39269151:+@exon:chr19:39269152-39269229:+@junction:chr19:39269230-39269487:+|IFNL2|SE	48	1	0	0	0	0
isoform1=exon:chr12:50112082-50112301:+@junction:chr12:50112302-50120035:+@exon:chr12:50120036-50120451:+|isoform2=junction:chr12:50112302-50112831:+@exon:chr12:50112832-50112903:+@junction:chr12:50112904-50120035:+|COX14|SE	36	1	0	0	0	0
isoform1=exon:chr12:50112204-50112301:+@junction:chr12:50112302-50120035:+@exon:chr12:50120036-50120457:+|isoform2=junction:chr12:50112302-50118492:+@exon:chr12:50118493-50118552:+@junction:chr12:50118553-50120035:+|COX14|SE	36	1	0	0	0	0
isoform1=exon:chr10:70204873-70204915:-@junction:chr10:70204916-70209204:-@exon:chr10:70209205-70209290:-|isoform2=junction:chr10:70204916-70206263:-@exon:chr10:70206264-70206333:-@junction:chr10:70206334-70209204:-|PPA1|SE	138	1	0	0	0	0
isoform1=exon:chr10:70209645-70209685:-@junction:chr10:70209686-70213462:-@exon:chr10:70213463-70213589:-|isoform2=junction:chr10:70209686-70210194:-@exon:chr10:70210195-70210419:-@junction:chr10:70210420-70213462:-|PPA1|SE	138	1	0	0	0	0
isoform1=exon:chr10:70218764-70218817:-@junction:chr10:70218818-70233263:-@exon:chr10:70233264-70233337:-|isoform2=junction:chr10:70218818-70230340:-@exon:chr10:70230341-70230399:-@junction:chr10:70230400-70233263:-|PPA1|SE	150	1	0	0	0	0
isoform1=exon:chr11:57741491-57741717:+@junction:chr11:57741718-57742116:+@exon:chr11:57742117-57742227:+|isoform2=junction:chr11:57741718-57741808:+@exon:chr11:57741809-57741954:+@junction:chr11:57741955-57742116:+|SELENOH|SE	235	1	0	0	0	0
isoform1=exon:chr2:130182257-130182452:+@junction:chr2:130182453-130190468:+@exon:chr2:130190469-130190695:+|isoform2=junction:chr2:130182453-130182626:+@exon:chr2:130182627-130182775:+@junction:chr2:130182776-130190468:+|MZT2B|SE	142	1	0	0	0	1
isoform1=exon:chr2:130182627-130182775:+@junction:chr2:130182776-130190468:+@exon:chr2:130190469-130190712:+|isoform2=junction:chr2:130182776-130183786:+@exon:chr2:130183787-130183966:+@junction:chr2:130183967-130190468:+|MZT2B|SE	156	1	0	0	0	0
isoform1=exon:chr12:56158684-56158711:+@junction:chr12:56158712-56159974:+@exon:chr12:56159975-56160148:+|isoform2=junction:chr12:56158712-56159586:+@exon:chr12:56159587-56159622:+@junction:chr12:56159623-56159974:+|MYL6|SE	134	1	0	0	0	0
isoform1=exon:chr12:56158358-56158711:+@junction:chr12:56158712-56160242:+@exon:chr12:56160243-56160320:+|isoform2=junction:chr12:56158712-56159974:+@exon:chr12:56159975-56160148:+@junction:chr12:56160149-56160242:+|MYL6|SE	251	1	0	0	0	0
isoform1=exon:chr12:94971328-94971620:-@junction:chr12:94971621-94994169:-@exon:chr12:94994170-94994257:-|isoform2=junction:chr12:94971621-94974170:-@exon:chr12:94974171-94974285:-@junction:chr12:94974286-94994169:-|NDUFA12|SE	23	1	0	0	0	1
isoform1=exon:chr12:94971333-94971620:-@junction:chr12:94971621-94994169:-@exon:chr12:94994170-94994257:-|isoform2=junction:chr12:94971621-94991826:-@exon:chr12:94991827-94991972:-@junction:chr12:94991973-94994169:-|NDUFA12|SE	23	1	1	0	0	0
isoform1=exon:chr12:94971332-94971620:-@junction:chr12:94971621-95002738:-@exon:chr12:95002739-95002821:-|isoform2=junction:chr12:94971621-94994169:-@exon:chr12:94994170-94994257:-@junction:chr12:94994258-95002738:-|NDUFA12|SE	24	1	0	0	0	1
isoform1=exon:chr12:94994170-94994257:-@junction:chr12:94994258-95002738:-@exon:chr12:95002739-95002821:-|isoform2=junction:chr12:94994258-94996903:-@exon:chr12:94996904-94996976:-@junction:chr12:94996977-95002738:-|NDUFA12|SE	22	1	0	0	0	0
isoform1=exon:chr12:94994170-94994257:-@junction:chr12:94994258-95002738:-@exon:chr12:95002739-95002821:-|isoform2=junction:chr12:94994258-94997307:-@exon:chr12:94997308-94998733:-@junction:chr12:94998734-95002738:-|NDUFA12|SE	22	1	0	0	0	0
isoform1=exon:chr12:130872066-130872126:+@junction:chr12:130872127-130872835:+@exon:chr12:130872836-130872920:+|isoform2=junction:chr12:130872127-130872583:+@exon:chr12:130872584-130872629:+@junction:chr12:130872630-130872835:+|RAN|SE	84	1	0	0	0	0
isoform1=exon:chr12:130873003-130873128:+@junction:chr12:130873129-130874545:+@exon:chr12:130874546-130874733:+|isoform2=junction:chr12:130873129-130874033:+@exon:chr12:130874034-130874084:+@junction:chr12:130874085-130874545:+|RAN|SE	101	1	0	0	0	0
isoform1=exon:chr16:30065760-30065927:+@junction:chr16:30065928-30067233:+@exon:chr16:30067234-30067366:+|isoform2=junction:chr16:30065928-30066884:+@exon:chr16:30066885-30067038:+@junction:chr16:30067039-30067233:+|ALDOA|SE	220	1	0	0	0	0
isoform1=exon:chr13:30460895-30461533:-@junction:chr13:30461534-30462537:-@exon:chr13:30462538-30462712:-|isoform2=junction:chr13:30461534-30461638:-@exon:chr13:30461639-30461688:-@junction:chr13:30461689-30462537:-|HMGB1|SE	118	1	0	0	0	0
isoform1=exon:chr1:45510914-45511414:-@junction:chr1:45511415-45514872:-@exon:chr1:45514873-45514895:-|isoform2=junction:chr1:45511415-45514506:-@exon:chr1:45514507-45514637:-@junction:chr1:45514638-45514872:-|PRDX1|SE	429	1	0	0	0	0
isoform1=exon:chr7:26189927-26192338:-@junction:chr7:26192339-26193250:-@exon:chr7:26193251-26193373:-|isoform2=junction:chr7:26192339-26192494:-@exon:chr7:26192495-26192577:-@junction:chr7:26192578-26193250:-|HNRNPA2B1|SE	78	1	0	0	0	0
isoform1=exon:chr7:26189933-26192577:-@junction:chr7:26192578-26193574:-@exon:chr7:26193575-26193598:-|isoform2=junction:chr7:26192578-26193250:-@exon:chr7:26193251-26193373:-@junction:chr7:26193374-26193574:-|HNRNPA2B1|SE	83	1	0	0	0	0
isoform1=exon:chr7:26193251-26193373:-@junction:chr7:26193374-26195846:-@exon:chr7:26195847-26195909:-|isoform2=junction:chr7:26193374-26193574:-@exon:chr7:26193575-26193694:-@junction:chr7:26193695-26195846:-|HNRNPA2B1|SE	74	1	0	0	0	0
isoform1=exon:chr7:26196557-26197017:-@junction:chr7:26197018-26197621:-@exon:chr7:26197622-26197732:-|isoform2=junction:chr7:26197018-26197314:-@exon:chr7:26197315-26197461:-@junction:chr7:26197462-26197621:-|HNRNPA2B1|SE	121	1	0	0	0	0
isoform1=exon:chr3:179616975-179617044:+@junction:chr3:179617045-179623919:+@exon:chr3:179623920-179624091:+|isoform2=junction:chr3:179617045-179618414:+@exon:chr3:179618415-179618521:+@junction:chr3:179618522-179623919:+|NDUFB5|SE	52	1	0	0	0	0
isoform1=exon:chr14:23025858-23026375:-@junction:chr14:23026376-23033367:-@exon:chr14:23033368-23033674:-|isoform2=junction:chr14:23026376-23027744:-@exon:chr14:23027745-23027829:-@junction:chr14:23027830-23033367:-|PSMB5|SE	131	1	0	0	0	0
isoform1=exon:chr14:23025856-23026375:-@junction:chr14:23026376-23034683:-@exon:chr14:23034684-23034727:-|isoform2=junction:chr14:23026376-23033367:-@exon:chr14:23033368-23033674:-@junction:chr14:23033675-23034683:-|PSMB5|SE	120	1	0	0	0	0
isoform1=exon:chr19:1597169-1598215:-@junction:chr19:1598216-1605359:-@exon:chr19:1605360-1605436:-|isoform2=junction:chr19:1598216-1599411:-@exon:chr19:1599412-1599560:-@junction:chr19:1599561-1605359:-|UQCR11|SE	99	1	0	0	0	0
isoform1=exon:chr19:1599412-1599560:-@junction:chr19:1599561-1605359:-@exon:chr19:1605360-1605443:-|isoform2=junction:chr19:1599561-1602293:-@exon:chr19:1602294-1602426:-@junction:chr19:1602427-1605359:-|UQCR11|SE	95	1	0	0	0	1
isoform1=exon:chr14:55129252-55129300:+@junction:chr14:55129301-55138044:+@exon:chr14:55138045-55138292:+|isoform2=junction:chr14:55129301-55137369:+@exon:chr14:55137370-55137391:+@junction:chr14:55137392-55138044:+|LGALS3|SE	179	1	0	0	0	0
isoform1=exon:chr14:55137369-55137391:+@junction:chr14:55137392-55138044:+@exon:chr14:55138045-55138368:+|isoform2=junction:chr14:55137392-55137626:+@exon:chr14:55137627-55137694:+@junction:chr14:55137695-55138044:+|LGALS3|SE	184	1	0	0	0	0
isoform1=exon:chr14:55140275-55140363:+@junction:chr14:55140364-55145115:+@exon:chr14:55145116-55145413:+|isoform2=junction:chr14:55140364-55142583:+@exon:chr14:55142584-55142749:+@junction:chr14:55142750-55145115:+|LGALS3|SE	263	1	0	0	0	0
isoform1=exon:chr14:58244843-58244941:+@junction:chr14:58244942-58252118:+@exon:chr14:58252119-58252242:+|isoform2=junction:chr14:58244942-58247749:+@exon:chr14:58247750-58247832:+@junction:chr14:58247833-58252118:+|PSMA3|SE	51	1	0	0	0	0
isoform1=exon:chr14:58247750-58247832:+@junction:chr14:58247833-58257744:+@exon:chr14:58257745-58257846:+|isoform2=junction:chr14:58247833-58252118:+@exon:chr14:58252119-58252242:+@junction:chr14:58252243-58257744:+|PSMA3|SE	54	1	0	0	0	0
isoform1=exon:chr14:58257925-58257998:+@junction:chr14:58257999-58263704:+@exon:chr14:58263705-58263770:+|isoform2=junction:chr14:58257999-58260947:+@exon:chr14:58260948-58261020:+@junction:chr14:58261021-58263704:+|PSMA3|SE	62	1	0	0	0	0
isoform1=exon:chr14:58260948-58261020:+@junction:chr14:58261021-58267473:+@exon:chr14:58267474-58267504:+|isoform2=junction:chr14:58261021-58263704:+@exon:chr14:58263705-58263770:+@junction:chr14:58263771-58267473:+|PSMA3|SE	61	1	0	0	0	0
isoform1=exon:chr14:58263705-58263770:+@junction:chr14:58263771-58270417:+@exon:chr14:58270418-58270485:+|isoform2=junction:chr14:58263771-58267473:+@exon:chr14:58267474-58267520:+@junction:chr14:58267521-58270417:+|PSMA3|SE	62	1	0	0	0	0
isoform1=exon:chr14:58269975-58270485:+@junction:chr14:58270486-58271850:+@exon:chr14:58271851-58272004:+|isoform2=junction:chr14:58270486-58270933:+@exon:chr14:58270934-58270998:+@junction:chr14:58270999-58271850:+|PSMA3|SE	64	1	0	0	0	0
isoform1=exon:chr22:20122264-20122421:+@junction:chr22:20122422-20125307:+@exon:chr22:20125308-20125436:+|isoform2=junction:chr22:20122422-20122579:+@exon:chr22:20122580-20122697:+@junction:chr22:20122698-20125307:+|RANBP1|SE	101	1	0	0	0	0
isoform1=exon:chr22:20122264-20122421:+@junction:chr22:20122422-20126302:+@exon:chr22:20126303-20126368:+|isoform2=junction:chr22:20122422-20125307:+@exon:chr22:20125308-20125436:+@junction:chr22:20125437-20126302:+|RANBP1|SE	102	1	0	0	0	0
isoform1=exon:chr22:20125308-20125436:+@junction:chr22:20125437-20126951:+@exon:chr22:20126952-20127181:+|isoform2=junction:chr22:20125437-20126302:+@exon:chr22:20126303-20126368:+@junction:chr22:20126369-20126951:+|RANBP1|SE	69	1	0	0	0	0
isoform1=exon:chr22:20125308-20125436:+@junction:chr22:20125437-20126954:+@exon:chr22:20126955-20127035:+|isoform2=junction:chr22:20125437-20126302:+@exon:chr22:20126303-20126368:+@junction:chr22:20126369-20126954:+|RANBP1|SE	50	1	0	0	0	0
isoform1=exon:chr14:77708114-77708208:+@junction:chr14:77708209-77710837:+@exon:chr14:77710838-77710896:+|isoform2=junction:chr14:77708209-77710554:+@exon:chr14:77710555-77710665:+@junction:chr14:77710666-77710837:+|SLIRP|SE	23	1	0	0	0	0
isoform1=exon:chr14:77710644-77710896:+@junction:chr14:77710897-77717495:+@exon:chr14:77717496-77717584:+|isoform2=junction:chr14:77710897-77715771:+@exon:chr14:77715772-77715879:+@junction:chr14:77715880-77717495:+|SLIRP|SE	24	1	0	0	0	0
isoform1=exon:chr5:77691241-77691498:-@junction:chr5:77691499-77708241:-@exon:chr5:77708242-77708347:-|isoform2=junction:chr5:77691499-77693265:-@exon:chr5:77693266-77693352:-@junction:chr5:77693353-77708241:-|TBCA|SE	192	0	1	0	0	0
isoform1=exon:chr14:54396849-54397077:+@junction:chr14:54397078-54401523:+@exon:chr14:54401524-54401579:+|isoform2=junction:chr14:54397078-54399893:+@exon:chr14:54399894-54399976:+@junction:chr14:54399977-54401523:+|CDKN3|SE	5	0	1	0	0	0
isoform1=exon:chr7:101239612-101239903:-@junction:chr7:101239904-101240829:-@exon:chr7:101240830-101240906:-|isoform2=junction:chr7:101239904-101240141:-@exon:chr7:101240142-101240247:-@junction:chr7:101240248-101240829:-|FIS1|SE	134	0	1	0	0	0
isoform1=exon:chr5:171392914-171392978:+@junction:chr5:171392979-171405301:+@exon:chr5:171405302-171405403:+|isoform2=junction:chr5:171392979-171400152:+@exon:chr5:171400153-171400210:+@junction:chr5:171400211-171405301:+|NPM1|SE	246	0	1	0	0	0
isoform1=exon:chr2:201072001-201072059:+@junction:chr2:201072060-201078880:+@exon:chr2:201078881-201079022:+|isoform2=junction:chr2:201072060-201073070:+@exon:chr2:201073071-201073153:+@junction:chr2:201073154-201078880:+|NDUFB3|SE	147	0	1	0	0	0
isoform1=exon:chr20:1372076-1372240:-@junction:chr20:1372241-1392833:-@exon:chr20:1392834-1392881:-|isoform2=junction:chr20:1372241-1375490:-@exon:chr20:1375491-1375603:-@junction:chr20:1375604-1392833:-|FKBP1A|SE	101	0	1	0	0	0
isoform1=exon:chr17:48893409-48893456:+@junction:chr17:48893457-48895155:+@exon:chr17:48895156-48895334:+|isoform2=junction:chr17:48893457-48894371:+@exon:chr17:48894372-48894449:+@junction:chr17:48894450-48895155:+|ATP5MC1|SE	147	0	1	0	0	0
isoform1=exon:chr7:76048085-76048226:+@junction:chr7:76048227-76057409:+@exon:chr7:76057410-76057493:+|isoform2=junction:chr7:76048227-76054829:+@exon:chr7:76054830-76054998:+@junction:chr7:76054999-76057409:+|MDH2|SE	66	0	1	0	0	0
isoform1=exon:chr15:74920275-74920442:-@junction:chr15:74920443-74926765:-@exon:chr15:74926766-74926887:-|isoform2=junction:chr15:74920443-74923647:-@exon:chr15:74923648-74923770:-@junction:chr15:74923771-74926765:-|COX5A|SE	174	0	1	0	0	0
isoform1=exon:chr15:59638062-59639157:-@junction:chr15:59639158-59650668:-@exon:chr15:59650669-59650773:-|isoform2=junction:chr15:59639158-59642135:-@exon:chr15:59642136-59642262:-@junction:chr15:59642263-59650668:-|GTF2A2|SE	42	0	1	1	0	0
isoform1=exon:chr2:202206182-202207321:-@junction:chr2:202207322-202214356:-@exon:chr2:202214357-202214434:-|isoform2=junction:chr2:202207322-202210734:-@exon:chr2:202210735-202210806:-@junction:chr2:202210807-202214356:-|SUMO1|SE	119	0	1	0	0	0
isoform1=exon:chr7:42924675-42924797:-@junction:chr7:42924798-42927382:-@exon:chr7:42927383-42927459:-|isoform2=junction:chr7:42924798-42926535:-@exon:chr7:42926536-42926668:-@junction:chr7:42926669-42927382:-|ENSG00000256646|SE	96	0	1	0	0	0
isoform1=exon:chr15:60347144-60347689:-@junction:chr15:60347690-60351192:-@exon:chr15:60351193-60351251:-|isoform2=junction:chr15:60347690-60349074:-@exon:chr15:60349075-60349197:-@junction:chr15:60349198-60351192:-|ANXA2|SE	354	0	1	0	0	0
isoform1=exon:chr21:33907341-33907453:-@junction:chr21:33907454-33912288:-@exon:chr21:33912289-33912399:-|isoform2=junction:chr21:33907454-33909081:-@exon:chr21:33909082-33909211:-@junction:chr21:33909212-33912288:-|ATP5PO|SE	185	0	1	0	0	0
isoform1=exon:chr13:30456704-30461533:-@junction:chr13:30461534-30462537:-@exon:chr13:30462538-30462712:-|isoform2=junction:chr13:30461534-30461638:-@exon:chr13:30461639-30461688:-@junction:chr13:30461689-30462537:-|HMGB1|SE	118	0	1	0	0	0
isoform1=exon:chr1:19596979-19597109:+@junction:chr1:19597110-19622099:+@exon:chr1:19622100-19622147:+|isoform2=junction:chr1:19597110-19617257:+@exon:chr1:19617258-19617336:+@junction:chr1:19617337-19622099:+|MICOS10|SE	45	0	1	0	0	0
isoform1=exon:chr1:8867988-8868057:-@junction:chr1:8868058-8871890:-@exon:chr1:8871891-8871986:-|isoform2=junction:chr1:8868058-8870451:-@exon:chr1:8870452-8870510:-@junction:chr1:8870511-8871890:-|ENO1|SE	124	0	1	0	0	0
isoform1=exon:chr3:122384182-122384299:+@junction:chr3:122384300-122402759:+@exon:chr3:122402760-122402882:+|isoform2=junction:chr3:122384300-122387463:+@exon:chr3:122387464-122387515:+@junction:chr3:122387516-122402759:+|FAM162A|SE	76	0	1	0	0	0
isoform1=exon:chr19:32584950-32585011:+@junction:chr19:32585012-32586857:+@exon:chr19:32586858-32586929:+|isoform2=junction:chr19:32585012-32585815:+@exon:chr19:32585816-32585907:+@junction:chr19:32585908-32586857:+|PDCD5|SE	100	0	1	1	0	0
isoform1=exon:chr12:94971333-94971620:-@junction:chr12:94971621-94994169:-@exon:chr12:94994170-94994257:-|isoform2=junction:chr12:94971621-94974170:-@exon:chr12:94974171-94974285:-@junction:chr12:94974286-94994169:-|NDUFA12|SE	23	0	1	0	0	0
isoform1=exon:chr14:23025856-23026375:-@junction:chr14:23026376-23033367:-@exon:chr14:23033368-23033674:-|isoform2=junction:chr14:23026376-23027744:-@exon:chr14:23027745-23027829:-@junction:chr14:23027830-23033367:-|PSMB5|SE	131	0	1	0	0	0
isoform1=exon:chr10:7800027-7800091:+@junction:chr10:7800092-7802269:+@exon:chr10:7802270-7802425:+|isoform2=junction:chr10:7800092-7801512:+@exon:chr10:7801513-7801569:+@junction:chr10:7801570-7802269:+|ATP5F1C|SE	118	0	1	0	0	0
isoform1=exon:chr12:56666204-56666266:-@junction:chr12:56666267-56671748:-@exon:chr12:56671749-56671847:-|isoform2=junction:chr12:56666267-56670274:-@exon:chr12:56670275-56670364:-@junction:chr12:56670365-56671748:-|PTGES3|SE	101	0	1	0	0	0
isoform1=exon:chr1:19596979-19597109:+@junction:chr1:19597110-19622099:+@exon:chr1:19622100-19622147:+|isoform2=junction:chr1:19597110-19614500:+@exon:chr1:19614501-19614594:+@junction:chr1:19614595-19622099:+|MICOS10|SE	45	0	1	0	0	0
isoform1=exon:chr10:70209558-70209685:-@junction:chr10:70209686-70213462:-@exon:chr10:70213463-70213589:-|isoform2=junction:chr10:70209686-70210194:-@exon:chr10:70210195-70210419:-@junction:chr10:70210420-70213462:-|PPA1|SE	138	0	1	0	0	0
isoform1=exon:chr15:78542483-78542645:+@junction:chr15:78542646-78544868:+@exon:chr15:78544869-78544957:+|isoform2=junction:chr15:78542646-78544189:+@exon:chr15:78544190-78544267:+@junction:chr15:78544268-78544868:+|PSMA4|SE	99	0	1	0	0	0
isoform1=exon:chr17:51153559-51153662:+@junction:chr17:51153663-51155650:+@exon:chr17:51155651-51155780:+|isoform2=junction:chr17:51153663-51154224:+@exon:chr17:51154225-51154444:+@junction:chr17:51154445-51155650:+|NME1|SE	146	0	1	0	0	0
isoform1=exon:chr2:202206182-202207321:-@junction:chr2:202207322-202210734:-@exon:chr2:202210735-202210806:-|isoform2=junction:chr2:202207322-202207867:-@exon:chr2:202207868-202208002:-@junction:chr2:202208003-202210734:-|SUMO1|SE	114	0	1	0	0	0
isoform1=exon:chr20:1368978-1370072:-@junction:chr20:1370073-1372075:-@exon:chr20:1372076-1372240:-|isoform2=junction:chr20:1370073-1371021:-@exon:chr20:1371022-1371147:-@junction:chr20:1371148-1372075:-|FKBP1A|SE	108	0	1	0	0	0
isoform1=exon:chr7:22812971-22813185:-@junction:chr7:22813186-22817999:-@exon:chr7:22818000-22818048:-|isoform2=junction:chr7:22813186-22817411:-@exon:chr7:22817412-22817548:-@junction:chr7:22817549-22817999:-|TOMM7|SE	250	0	1	0	0	0
isoform1=exon:chr19:8311412-8311595:-@junction:chr19:8311596-8320856:-@exon:chr19:8320857-8320906:-|isoform2=junction:chr19:8311596-8316495:-@exon:chr19:8316496-8316645:-@junction:chr19:8316646-8320856:-|ENSG00000167774|SE	95	0	1	1	0	0
isoform1=exon:chr12:6200364-6200565:+@junction:chr12:6200566-6225425:+@exon:chr12:6225426-6225534:+|isoform2=junction:chr12:6200566-6200892:+@exon:chr12:6200893-6200973:+@junction:chr12:6200974-6225425:+|CD9|SE	156	0	1	0	0	0
isoform1=exon:chr11:74949261-74949399:+@junction:chr11:74949400-74965033:+@exon:chr11:74965034-74965117:+|isoform2=junction:chr11:74949400-74963594:+@exon:chr11:74963595-74963687:+@junction:chr11:74963688-74965033:+|SPCS2|SE	100	0	1	0	0	0
isoform1=exon:chr3:122384182-122384299:+@junction:chr3:122384300-122402759:+@exon:chr3:122402760-122402882:+|isoform2=junction:chr3:122384300-122401375:+@exon:chr3:122401376-122401535:+@junction:chr3:122401536-122402759:+|FAM162A|SE	76	0	1	0	0	0
isoform1=exon:chr2:169798879-169798976:+@junction:chr2:169798977-169805473:+@exon:chr2:169805474-169805577:+|isoform2=junction:chr2:169798977-169800951:+@exon:chr2:169800952-169801026:+@junction:chr2:169801027-169805473:+|SSB|SE	45	0	1	0	0	0
isoform1=exon:chr7:26190993-26192338:-@junction:chr7:26192339-26193250:-@exon:chr7:26193251-26193373:-|isoform2=junction:chr7:26192339-26192494:-@exon:chr7:26192495-26192577:-@junction:chr7:26192578-26193250:-|HNRNPA2B1|SE	78	0	1	0	0	0
isoform1=exon:chr9:34614710-34614768:-@junction:chr9:34614769-34617884:-@exon:chr9:34617885-34617971:-|isoform2=junction:chr9:34614769-34616029:-@exon:chr9:34616030-34616113:-@junction:chr9:34616114-34617884:-|DCTN3|SE	23	0	1	0	0	0
isoform1=exon:chr8:143581229-143581328:-@junction:chr8:143581329-143586728:-@exon:chr8:143586729-143586852:-|isoform2=junction:chr8:143581329-143586218:-@exon:chr8:143586219-143586290:-@junction:chr8:143586291-143586728:-|EEF1D|SE	177	0	1	0	1	0
isoform1=exon:chr12:94971333-94971620:-@junction:chr12:94971621-95002738:-@exon:chr12:95002739-95002821:-|isoform2=junction:chr12:94971621-94994169:-@exon:chr12:94994170-94994257:-@junction:chr12:94994258-95002738:-|NDUFA12|SE	24	0	1	0	0	0
isoform1=exon:chr10:103392371-103392466:-@junction:chr10:103392467-103396408:-@exon:chr10:103396409-103396492:-|isoform2=junction:chr10:103392467-103395745:-@exon:chr10:103395746-103396032:-@junction:chr10:103396033-103396408:-|ATP5MK|SE	252	0	0	1	0	0
isoform1=exon:chr10:104262979-104263077:+@junction:chr10:104263078-104267251:+@exon:chr10:104267252-104267459:+|isoform2=junction:chr10:104263078-104266083:+@exon:chr10:104266084-104266190:+@junction:chr10:104266191-104267251:+|GSTO1|SE	43	0	0	1	0	0
isoform1=exon:chr10:7802758-7802854:+@junction:chr10:7802855-7807658:+@exon:chr10:7807659-7807801:+|isoform2=junction:chr10:7802855-7806973:+@exon:chr10:7806974-7807010:+@junction:chr10:7807011-7807658:+|ATP5F1C|SE	128	0	0	1	0	0
isoform1=exon:chr11:102317450-102317571:+@junction:chr11:102317572-102321836:+@exon:chr11:102321837-102321895:+|isoform2=junction:chr11:102317572-102319876:+@exon:chr11:102319877-102320006:+@junction:chr11:102320007-102321836:+|BIRC3|SE	198	0	0	1	0	0
isoform1=exon:chr11:118405657-118405709:+@junction:chr11:118405710-118408999:+@exon:chr11:118409000-118409204:+|isoform2=junction:chr11:118405710-118406936:+@exon:chr11:118406937-118407097:+@junction:chr11:118407098-118408999:+|ATP5MG|SE	63	0	0	1	0	0
isoform1=exon:chr11:78068297-78070036:-@junction:chr11:78070037-78079578:-@exon:chr11:78079579-78079844:-|isoform2=junction:chr11:78070037-78072997:-@exon:chr11:78072998-78073141:-@junction:chr11:78073142-78079578:-|NDUFC2|SE	188	0	0	1	0	0
isoform1=exon:chr12:56665632-56666266:-@junction:chr12:56666267-56671748:-@exon:chr12:56671749-56671847:-|isoform2=junction:chr12:56666267-56670274:-@exon:chr12:56670275-56670364:-@junction:chr12:56670365-56671748:-|PTGES3|SE	101	0	0	1	0	0
isoform1=exon:chr12:94971328-94971620:-@junction:chr12:94971621-95002738:-@exon:chr12:95002739-95002821:-|isoform2=junction:chr12:94971621-94994169:-@exon:chr12:94994170-94994257:-@junction:chr12:94994258-95002738:-|NDUFA12|SE	24	0	0	1	1	0
isoform1=exon:chr14:103913961-103913984:-@junction:chr14:103913985-103921469:-@exon:chr14:103921470-103921529:-|isoform2=junction:chr14:103913985-103915065:-@exon:chr14:103915066-103915189:-@junction:chr14:103915190-103921469:-|ATP5MJ|SE	34	0	0	1	0	0
isoform1=exon:chr14:54415899-54415930:+@junction:chr14:54415931-54419991:+@exon:chr14:54419992-54420212:+|isoform2=junction:chr14:54415931-54417847:+@exon:chr14:54417848-54417951:+@junction:chr14:54417952-54419991:+|CDKN3|SE	8	0	0	1	0	0
isoform1=exon:chr14:58270418-58270485:+@junction:chr14:58270486-58271850:+@exon:chr14:58271851-58272004:+|isoform2=junction:chr14:58270486-58270933:+@exon:chr14:58270934-58270998:+@junction:chr14:58270999-58271850:+|PSMA3|SE	64	0	0	1	0	0
isoform1=exon:chr14:92116122-92116229:-@junction:chr14:92116230-92121641:-@exon:chr14:92121642-92121724:-|isoform2=junction:chr14:92116230-92117497:-@exon:chr14:92117498-92117642:-@junction:chr14:92117643-92121641:-|NDUFB1|SE	6	0	0	1	0	0
isoform1=exon:chr14:94110678-94110797:+@junction:chr14:94110798-94114850:+@exon:chr14:94114851-94114880:+|isoform2=junction:chr14:94110798-94111624:+@exon:chr14:94111625-94111773:+@junction:chr14:94111774-94114850:+|IFI27|SE	268	0	0	1	0	0
isoform1=exon:chr15:43800495-43800784:+@junction:chr15:43800785-43801517:+@exon:chr15:43801518-43801569:+|isoform2=junction:chr15:43800785-43801131:+@exon:chr15:43801132-43801187:+@junction:chr15:43801188-43801517:+|SERF2|SE	101	0	0	1	0	0
isoform1=exon:chr15:60386028-60386086:-@junction:chr15:60386087-60397942:-@exon:chr15:60397943-60397986:-|isoform2=junction:chr15:60386087-60397257:-@exon:chr15:60397258-60397338:-@junction:chr15:60397339-60397942:-|ANXA2|SE	228	0	0	1	1	0
isoform1=exon:chr15:74923648-74923770:-@junction:chr15:74923771-74929115:-@exon:chr15:74929116-74929232:-|isoform2=junction:chr15:74923771-74926765:-@exon:chr15:74926766-74926887:-@junction:chr15:74926888-74929115:-|COX5A|SE	159	0	0	1	0	0
isoform1=exon:chr15:78545634-78545764:+@junction:chr15:78545765-78548789:+@exon:chr15:78548790-78549037:+|isoform2=junction:chr15:78545765-78546574:+@exon:chr15:78546575-78546698:+@junction:chr15:78546699-78548789:+|PSMA4|SE	123	0	0	1	0	0
isoform1=exon:chr16:2771994-2772102:-@junction:chr16:2772103-2776992:-@exon:chr16:2776993-2777127:-|isoform2=junction:chr16:2772103-2775450:-@exon:chr16:2775451-2775556:-@junction:chr16:2775557-2776992:-|ELOB|SE	126	0	0	1	0	0
isoform1=exon:chr16:3067554-3067613:+@junction:chr16:3067614-3068179:+@exon:chr16:3068180-3068239:+|isoform2=junction:chr16:3067614-3067983:+@exon:chr16:3067984-3068010:+@junction:chr16:3068011-3068179:+|IL32|SE	74	0	0	1	0	0
isoform1=exon:chr16:66932272-66932300:-@junction:chr16:66932301-66933613:-@exon:chr16:66933614-66933739:-|isoform2=junction:chr16:66932301-66932779:-@exon:chr16:66932780-66932825:-@junction:chr16:66932826-66933613:-|CIAO2B|SE	94	0	0	1	0	0
isoform1=exon:chr17:7577827-7577916:+@junction:chr17:7577917-7578341:+@exon:chr17:7578342-7578715:+|isoform2=junction:chr17:7577917-7578164:+@exon:chr17:7578165-7578244:+@junction:chr17:7578245-7578341:+|SENP3-EIF4A1|SE	178	0	0	1	0	0
isoform1=exon:chr17:81891735-81891863:+@junction:chr17:81891864-81894466:+@exon:chr17:81894467-81894586:+|isoform2=junction:chr17:81891864-81893551:+@exon:chr17:81893552-81893614:+@junction:chr17:81893615-81894466:+|ANAPC11|SE	23	0	0	1	0	0
isoform1=exon:chr18:9124874-9124983:+@junction:chr18:9124984-9134185:+@exon:chr18:9134186-9134341:+|isoform2=junction:chr18:9124984-9126830:+@exon:chr18:9126831-9126907:+@junction:chr18:9126908-9134185:+|NDUFV2|SE	90	0	0	1	0	0
isoform1=exon:chr19:19515736-19516332:+@junction:chr19:19516333-19527280:+@exon:chr19:19527281-19527352:+|isoform2=junction:chr19:19516333-19526181:+@exon:chr19:19526182-19526260:+@junction:chr19:19526261-19527280:+|NDUFA13|SE	294	0	0	1	0	0
isoform1=exon:chr19:19526025-19526260:+@junction:chr19:19526261-19527700:+@exon:chr19:19527701-19527770:+|isoform2=junction:chr19:19526261-19527280:+@exon:chr19:19527281-19527352:+@junction:chr19:19527353-19527700:+|NDUFA13|SE	324	0	0	1	0	0
isoform1=exon:chr19:35651233-35651349:+@junction:chr19:35651350-35658593:+@exon:chr19:35658594-35658782:+|isoform2=junction:chr19:35651350-35654570:+@exon:chr19:35654571-35654671:+@junction:chr19:35654672-35658593:+|COX6B1|SE	362	0	0	1	0	0
isoform1=exon:chr19:38632430-38632496:+@junction:chr19:38632497-38634992:+@exon:chr19:38634993-38635118:+|isoform2=junction:chr19:38632497-38632600:+@exon:chr19:38632601-38632678:+@junction:chr19:38632679-38634992:+|EIF3K|SE	106	0	0	1	0	0
isoform1=exon:chr19:39433137-39433418:-@junction:chr19:39433419-39433664:-@exon:chr19:39433665-39433761:-|isoform2=junction:chr19:39433419-39433517:-@exon:chr19:39433518-39433569:-@junction:chr19:39433570-39433664:-|RPS16|SE	178	0	0	1	0	0
isoform1=exon:chr19:54206276-54206462:+@junction:chr19:54206463-54207397:+@exon:chr19:54207398-54207647:+|isoform2=junction:chr19:54206463-54206552:+@exon:chr19:54206553-54206724:+@junction:chr19:54206725-54207397:+|RPS9|SE	196	0	0	1	0	0
isoform1=exon:chr1:153561108-153561591:-@junction:chr1:153561592-153565505:-@exon:chr1:153565506-153565844:-|isoform2=junction:chr1:153561592-153563733:-@exon:chr1:153563734-153563853:-@junction:chr1:153563854-153565505:-|S100A2|SE	298	0	0	1	0	0
isoform1=exon:chr1:165649841-165649964:+@junction:chr1:165649965-165651977:+@exon:chr1:165651978-165652035:+|isoform2=junction:chr1:165649965-165651013:+@exon:chr1:165651014-165651087:+@junction:chr1:165651088-165651977:+|MGST3|SE	53	0	0	1	0	0
isoform1=exon:chr1:165651978-165652035:+@junction:chr1:165652036-165655367:+@exon:chr1:165655368-165656136:+|isoform2=junction:chr1:165652036-165654278:+@exon:chr1:165654279-165654351:+@junction:chr1:165654352-165655367:+|MGST3|SE	50	0	0	1	0	0
isoform1=exon:chr1:173864257-173864304:-@junction:chr1:173864305-173864674:-@exon:chr1:173864675-173864704:-|isoform2=junction:chr1:173864305-173864483:-@exon:chr1:173864484-173864506:-@junction:chr1:173864507-173864674:-|GAS5|SE	455	0	0	1	0	0
isoform1=exon:chr1:173864257-173864304:-@junction:chr1:173864305-173865228:-@exon:chr1:173865229-173865282:-|isoform2=junction:chr1:173864305-173864674:-@exon:chr1:173864675-173864704:-@junction:chr1:173864705-173865228:-|GAS5|SE	178	0	0	1	0	0
isoform1=exon:chr1:173864257-173864304:-@junction:chr1:173864305-173865470:-@exon:chr1:173865471-173865547:-|isoform2=junction:chr1:173864305-173864674:-@exon:chr1:173864675-173865282:-@junction:chr1:173865283-173865470:-|GAS5|SE	120	0	0	1	0	0
isoform1=exon:chr1:173864257-173864304:-@junction:chr1:173864305-173865509:-@exon:chr1:173865510-173865547:-|isoform2=junction:chr1:173864305-173864483:-@exon:chr1:173864484-173865282:-@junction:chr1:173865283-173865509:-|GAS5|SE	304	0	0	1	0	0
isoform1=exon:chr1:173864675-173864704:-@junction:chr1:173864705-173865470:-@exon:chr1:173865471-173865547:-|isoform2=junction:chr1:173864705-173865228:-@exon:chr1:173865229-173865282:-@junction:chr1:173865283-173865470:-|GAS5|SE	485	0	0	1	0	0
isoform1=exon:chr1:173864675-173864704:-@junction:chr1:173864705-173865509:-@exon:chr1:173865510-173865547:-|isoform2=junction:chr1:173864705-173865228:-@exon:chr1:173865229-173865282:-@junction:chr1:173865283-173865509:-|GAS5|SE	368	0	0	1	0	0
isoform1=exon:chr1:19596977-19597109:+@junction:chr1:19597110-19623473:+@exon:chr1:19623474-19623583:+|isoform2=junction:chr1:19597110-19622099:+@exon:chr1:19622100-19622147:+@junction:chr1:19622148-19623473:+|MICOS10|SE	47	0	0	1	0	0
isoform1=exon:chr1:203863663-203863725:+@junction:chr1:203863726-203869876:+@exon:chr1:203869877-203871152:+|isoform2=junction:chr1:203863726-203865040:+@exon:chr1:203865041-203865119:+@junction:chr1:203865120-203869876:+|SNRPE|SE	259	0	0	1	0	0
isoform1=exon:chr1:228140228-228140363:+@junction:chr1:228140364-228145510:+@exon:chr1:228145511-228145624:+|isoform2=junction:chr1:228140364-228141123:+@exon:chr1:228141124-228141288:+@junction:chr1:228141289-228145510:+|GUK1|SE	60	0	0	1	0	0
isoform1=exon:chr1:228147615-228147699:+@junction:chr1:228147700-228148664:+@exon:chr1:228148665-228148840:+|isoform2=junction:chr1:228147700-228148370:+@exon:chr1:228148371-228148456:+@junction:chr1:228148457-228148664:+|GUK1|SE	112	0	0	1	0	0
isoform1=exon:chr1:53413149-53413268:-@junction:chr1:53413269-53417527:-@exon:chr1:53417528-53417666:-|isoform2=junction:chr1:53413269-53415400:-@exon:chr1:53415401-53415524:-@junction:chr1:53415525-53417527:-|SLC25A3P1|SE	6	0	0	1	1	0
isoform1=exon:chr20:408691-408779:+@junction:chr20:408780-410411:+@exon:chr20:410412-410764:+|isoform2=junction:chr20:408780-409880:+@exon:chr20:409881-410025:+@junction:chr20:410026-410411:+|RBCK1|SE	59	0	0	1	0	0
isoform1=exon:chr20:49280485-49280570:+@junction:chr20:49280571-49289044:+@exon:chr20:49289045-49289260:+|isoform2=junction:chr20:49280571-49280902:+@exon:chr20:49280903-49280964:+@junction:chr20:49280965-49289044:+|ZFAS1|SE	186	0	0	1	0	0
isoform1=exon:chr22:24557657-24557800:+@junction:chr22:24557801-24571915:+@exon:chr22:24571916-24574971:+|isoform2=junction:chr22:24557801-24567983:+@exon:chr22:24567984-24568176:+@junction:chr22:24568177-24571915:+|SNRPD3|SE	67	0	0	1	0	0
isoform1=exon:chr2:130182257-130182452:+@junction:chr2:130182453-130190468:+@exon:chr2:130190469-130190713:+|isoform2=junction:chr2:130182453-130182626:+@exon:chr2:130182627-130182775:+@junction:chr2:130182776-130190468:+|MZT2B|SE	142	0	0	1	0	0
isoform1=exon:chr2:169812457-169812506:-@junction:chr2:169812507-169819560:-@exon:chr2:169819561-169819643:-|isoform2=junction:chr2:169812507-169815476:-@exon:chr2:169815477-169815528:-@junction:chr2:169815529-169819560:-|METTL5|SE	47	0	0	1	0	0
isoform1=exon:chr2:231711348-231711419:+@junction:chr2:231711420-231712442:+@exon:chr2:231712443-231712516:+|isoform2=junction:chr2:231711420-231711886:+@exon:chr2:231711887-231711977:+@junction:chr2:231711978-231712442:+|PTMA|SE	148	0	0	1	0	0
isoform1=exon:chr2:70288068-70288192:-@junction:chr2:70288193-70293617:-@exon:chr2:70293618-70293740:-|isoform2=junction:chr2:70288193-70289349:-@exon:chr2:70289350-70289372:-@junction:chr2:70289373-70293617:-|SNRPG|SE	71	0	0	1	1	0
isoform1=exon:chr4:118278705-118278792:+@junction:chr4:118278793-118279388:+@exon:chr4:118279389-118279431:+|isoform2=junction:chr4:118278793-118278943:+@exon:chr4:118278944-118279137:+@junction:chr4:118279138-118279388:+|SNHG8|SE	126	0	0	1	0	0
isoform1=exon:chr4:48892772-48892889:-@junction:chr4:48892890-48897803:-@exon:chr4:48897804-48897857:-|isoform2=junction:chr4:48892890-48894005:-@exon:chr4:48894006-48894053:-@junction:chr4:48894054-48897803:-|OCIAD2|SE	75	0	0	1	0	0
isoform1=exon:chr4:82426037-82426129:-@junction:chr4:82426130-82427189:-@exon:chr4:82427190-82427304:-|isoform2=junction:chr4:82426130-82426462:-@exon:chr4:82426463-82426633:-@junction:chr4:82426634-82427189:-|HNRNPDL|SE	30	0	0	1	0	0
isoform1=exon:chr5:132866633-132866687:+@junction:chr5:132866688-132867487:+@exon:chr5:132867488-132867687:+|isoform2=junction:chr5:132866688-132866868:+@exon:chr5:132866869-132867035:+@junction:chr5:132867036-132867487:+|UQCRQ|SE	201	0	0	1	0	0
isoform1=exon:chr5:32591563-32591685:+@junction:chr5:32591686-32601004:+@exon:chr5:32601005-32601323:+|isoform2=junction:chr5:32591686-32598960:+@exon:chr5:32598961-32599069:+@junction:chr5:32599070-32601004:+|SUB1|SE	184	0	0	1	0	0
isoform1=exon:chr6:33697623-33697750:-@junction:chr6:33697751-33701345:-@exon:chr6:33701346-33701420:-|isoform2=junction:chr6:33697751-33700443:-@exon:chr6:33700444-33700513:-@junction:chr6:33700514-33701345:-|UQCC2|SE	24	0	0	1	0	0
isoform1=exon:chr6:85677424-85677492:-@junction:chr6:85677493-85677953:-@exon:chr6:85677954-85678032:-|isoform2=junction:chr6:85677493-85677794:-@exon:chr6:85677795-85677875:-@junction:chr6:85677876-85677953:-|ENSG00000271793|SE	165	0	0	1	0	0
isoform1=exon:chr6:85677424-85677492:-@junction:chr6:85677493-85678135:-@exon:chr6:85678136-85678733:-|isoform2=junction:chr6:85677493-85677794:-@exon:chr6:85677795-85678032:-@junction:chr6:85678033-85678135:-|ENSG00000271793|SE	198	0	0	1	0	0
isoform1=exon:chr7:1153073-1153224:-@junction:chr7:1153225-1157655:-@exon:chr7:1157656-1157750:-|isoform2=junction:chr7:1153225-1155452:-@exon:chr7:1155453-1155584:-@junction:chr7:1155585-1157655:-|ZFAND2A|SE	80	0	0	1	0	0
isoform1=exon:chr7:22812628-22813185:-@junction:chr7:22813186-22822676:-@exon:chr7:22822677-22822849:-|isoform2=junction:chr7:22813186-22817999:-@exon:chr7:22818000-22818048:-@junction:chr7:22818049-22822676:-|TOMM7|SE	243	0	0	1	0	0
isoform1=exon:chr7:99459147-99459263:-@junction:chr7:99459264-99466110:-@exon:chr7:99466111-99466163:-|isoform2=junction:chr7:99459264-99460085:-@exon:chr7:99460086-99460193:-@junction:chr7:99460194-99466110:-|ATP5MF|SE	191	0	0	1	0	0
isoform1=exon:chr8:96222947-96231132:-@junction:chr8:96231133-96231773:-@exon:chr8:96231774-96231940:-|isoform2=junction:chr8:96231133-96231225:-@exon:chr8:96231226-96231515:-@junction:chr8:96231516-96231773:-|UQCRB|SE	438	0	0	1	0	0
isoform1=exon:chr8:99887490-99887618:-@junction:chr8:99887619-99893638:-@exon:chr8:99893639-99893706:-|isoform2=junction:chr8:99887619-99891907:-@exon:chr8:99891908-99892047:-@junction:chr8:99892048-99893638:-|COX6C|SE	154	0	0	1	0	0
isoform1=exon:chr8:99887490-99887618:-@junction:chr8:99887619-99893638:-@exon:chr8:99893639-99893706:-|isoform2=junction:chr8:99887619-99891907:-@exon:chr8:99891908-99892052:-@junction:chr8:99892053-99893638:-|COX6C|SE	338	0	0	1	0	0
isoform1=exon:chr9:128152183-128152284:+@junction:chr9:128152285-128153310:+@exon:chr9:128153311-128153453:+|isoform2=junction:chr9:128152285-128153099:+@exon:chr9:128153100-128153126:+@junction:chr9:128153127-128153310:+|LCN2|SE	147	0	0	1	0	0
isoform1=exon:chr9:136850013-136850137:+@junction:chr9:136850138-136850754:+@exon:chr9:136850755-136851022:+|isoform2=junction:chr9:136850138-136850502:+@exon:chr9:136850503-136850560:+@junction:chr9:136850561-136850754:+|PHPT1|SE	64	0	0	1	0	0
isoform1=exon:chrX:153796434-153796552:+@junction:chrX:153796553-153797724:+@exon:chrX:153797725-153797814:+|isoform2=junction:chrX:153796553-153797457:+@exon:chrX:153797458-153797532:+@junction:chrX:153797533-153797724:+|SSR4|SE	260	0	0	1	0	0
isoform1=exon:chrX:77899440-77899593:+@junction:chrX:77899594-77905183:+@exon:chrX:77905184-77905385:+|isoform2=junction:chrX:77899594-77902642:+@exon:chrX:77902643-77902767:+@junction:chrX:77902768-77905183:+|COX7B|SE	267	0	0	1	0	0
isoform1=exon:chr6:85677424-85677492:-@junction:chr6:85677493-85677953:-@exon:chr6:85677954-85678032:-|isoform2=junction:chr6:85677493-85677794:-@exon:chr6:85677795-85677875:-@junction:chr6:85677876-85677953:-|SNHG5|SE	165	0	0	0	1	0
isoform1=exon:chr6:99414572-99414690:-@junction:chr6:99414691-99425214:-@exon:chr6:99425215-99425329:-|isoform2=junction:chr6:99414691-99416348:-@exon:chr6:99416349-99416428:-@junction:chr6:99416429-99425214:-|PNISR|SE	5	0	0	0	1	0
isoform1=exon:chr11:112084800-112085462:-@junction:chr11:112085463-112086639:-@exon:chr11:112086640-112086756:-|isoform2=junction:chr11:112085463-112085977:-@exon:chr11:112085978-112086310:-@junction:chr11:112086311-112086639:-|TIMM8B|SE	63	0	0	0	1	0
isoform1=exon:chr14:24218384-24218431:-@junction:chr14:24218432-24232249:-@exon:chr14:24232250-24232336:-|isoform2=junction:chr14:24218432-24231651:-@exon:chr14:24231652-24231737:-@junction:chr14:24231738-24232249:-|NEDD8|SE	47	0	0	0	1	0
isoform1=exon:chr15:84691535-84691644:-@junction:chr15:84691645-84716024:-@exon:chr15:84716025-84716460:-|isoform2=junction:chr15:84691645-84714730:-@exon:chr15:84714731-84714866:-@junction:chr15:84714867-84716024:-|SEC11A|SE	163	0	0	0	1	0
isoform1=exon:chr17:75148529-75148671:-@junction:chr17:75148672-75154341:-@exon:chr17:75154342-75154512:-|isoform2=junction:chr17:75148672-75149090:-@exon:chr17:75149091-75149185:-@junction:chr17:75149186-75154341:-|JPT1|SE	56	0	0	0	1	0
isoform1=exon:chr19:5896905-5896997:-@junction:chr19:5896998-5903611:-@exon:chr19:5903612-5903787:-|isoform2=junction:chr19:5896998-5901334:-@exon:chr19:5901335-5901454:-@junction:chr19:5901455-5903611:-|NDUFA11|SE	123	0	0	0	1	0
isoform1=exon:chr20:10420528-10420758:-@junction:chr20:10420759-10434107:-@exon:chr20:10434108-10434222:-|isoform2=junction:chr20:10420759-10428729:-@exon:chr20:10428730-10428816:-@junction:chr20:10428817-10434107:-|MKKS|SE	58	0	0	0	1	0
isoform1=exon:chr7:26197622-26197732:-@junction:chr7:26197733-26200571:-@exon:chr7:26200572-26200746:-|isoform2=junction:chr7:26197733-26197830:-@exon:chr7:26197831-26197866:-@junction:chr7:26197867-26200571:-|HNRNPA2B1|SE	60	1	0	0	0	1
isoform1=exon:chr7:26197622-26197732:-@junction:chr7:26197733-26200571:-@exon:chr7:26200572-26201301:-|isoform2=junction:chr7:26197733-26197830:-@exon:chr7:26197831-26197866:-@junction:chr7:26197867-26200571:-|HNRNPA2B1|SE	60	0	0	1	1	0
isoform1=exon:chr16:89560681-89560712:+@junction:chr16:89560713-89561226:+@exon:chr16:89561227-89561368:+|isoform2=junction:chr16:89560713-89560953:+@exon:chr16:89560954-89561063:+@junction:chr16:89561064-89561226:+|RPL13|SE	58	1	0	0	0	0
isoform1=exon:chr16:89560711-89561063:+@junction:chr16:89561064-89561595:+@exon:chr16:89561596-89561751:+|isoform2=junction:chr16:89561064-89561226:+@exon:chr16:89561227-89561368:+@junction:chr16:89561369-89561595:+|RPL13|SE	14	1	0	0	0	0
isoform1=exon:chr1:173865229-173865282:-@junction:chr1:173865283-173865856:-@exon:chr1:173865857-173865894:-|isoform2=junction:chr1:173865283-173865470:-@exon:chr1:173865471-173865565:-@junction:chr1:173865566-173865856:-|GAS5|SE	3	1	0	0	0	0
isoform1=exon:chr1:153534599-153534830:-@junction:chr1:153534831-153535788:-@exon:chr1:153535789-153535933:-|isoform2=junction:chr1:153534831-153535201:-@exon:chr1:153535202-153535360:-@junction:chr1:153535361-153535788:-|S100A6|SE	272	1	0	0	0	0
isoform1=exon:chr8:66921934-66922114:-@junction:chr8:66922115-66922613:-@exon:chr8:66922614-66922725:-|isoform2=junction:chr8:66922115-66922323:-@exon:chr8:66922324-66922385:-@junction:chr8:66922386-66922613:-|SNHG6|SE	226	1	0	0	0	1
isoform1=exon:chr16:18781295-18783102:-@junction:chr16:18783103-18788980:-@exon:chr16:18788981-18789118:-|isoform2=junction:chr16:18783103-18788062:-@exon:chr16:18788063-18788142:-@junction:chr16:18788143-18788980:-|RPS15A|SE	40	1	0	0	0	0
isoform1=exon:chr11:102520508-102520804:-@junction:chr11:102520805-102527523:-@exon:chr11:102527524-102527672:-|isoform2=junction:chr11:102520805-102524935:-@exon:chr11:102524936-102525064:-@junction:chr11:102525065-102527523:-|MMP7|SE	208	1	0	0	0	0
isoform1=exon:chr11:102520508-102520804:-@junction:chr11:102520805-102524935:-@exon:chr11:102524936-102525064:-|isoform2=junction:chr11:102520805-102523353:-@exon:chr11:102523354-102523401:-@junction:chr11:102523402-102524935:-|MMP7|SE	187	0	0	1	0	0
isoform1=exon:chr8:66920561-66922114:-@junction:chr8:66922115-66922613:-@exon:chr8:66922614-66922725:-|isoform2=junction:chr8:66922115-66922323:-@exon:chr8:66922324-66922385:-@junction:chr8:66922386-66922613:-|SNHG6|SE	226	0	0	1	1	0
isoform1=exon:chr12:120197322-120197462:-@junction:chr12:120197463-120198853:-@exon:chr12:120198854-120199000:-|isoform2=junction:chr12:120197463-120198553:-@exon:chr12:120198554-120198770:-@junction:chr12:120198771-120198853:-|RPLP0|SE	42	1	0	0	0	1
isoform1=exon:chr18:59900016-59900235:+@junction:chr18:59900236-59902646:+@exon:chr18:59902647-59903537:+|isoform2=junction:chr18:59900236-59900427:+@exon:chr18:59900428-59900578:+@junction:chr18:59900579-59902646:+|PMAIP1|SE	133	1	0	0	0	0
isoform1=exon:chr18:59900036-59900235:+@junction:chr18:59900236-59902646:+@exon:chr18:59902647-59902963:+|isoform2=junction:chr18:59900236-59900427:+@exon:chr18:59900428-59900714:+@junction:chr18:59900715-59902646:+|PMAIP1|SE	133	1	0	0	0	0
isoform1=exon:chr8:98024851-98025738:-@junction:chr8:98025739-98045346:-@exon:chr8:98045347-98045399:-|isoform2=junction:chr8:98025739-98044942:-@exon:chr8:98044943-98045088:-@junction:chr8:98045089-98045346:-|RPL30|SE	25	1	0	0	0	0
isoform1=exon:chr8:103375738-103375959:+@junction:chr8:103375960-103382457:+@exon:chr8:103382458-103382614:+|isoform2=junction:chr8:103375960-103378026:+@exon:chr8:103378027-103378243:+@junction:chr8:103378244-103382457:+|CTHRC1|SE	125	1	0	0	0	0
isoform1=exon:chr7:134867693-134867804:+@junction:chr7:134867805-134932987:+@exon:chr7:134932988-134933123:+|isoform2=junction:chr7:134867805-134928753:+@exon:chr7:134928754-134928900:+@junction:chr7:134928901-134932987:+|CALD1|SE	186	1	0	0	0	0
isoform1=exon:chr8:103375738-103375959:+@junction:chr8:103375960-103382457:+@exon:chr8:103382458-103382989:+|isoform2=junction:chr8:103375960-103378026:+@exon:chr8:103378027-103378243:+@junction:chr8:103378244-103382457:+|CTHRC1|SE	125	0	0	1	0	0
isoform1=exon:chr20:23633657-23633999:-@junction:chr20:23634000-23637619:-@exon:chr20:23637620-23637932:-|isoform2=junction:chr20:23634000-23635253:-@exon:chr20:23635254-23635367:-@junction:chr20:23635368-23637619:-|CST3|SE	350	1	0	0	0	0
isoform1=exon:chr19:47752512-47754891:+@junction:chr19:47754892-47755755:+@exon:chr19:47755756-47755822:+|isoform2=junction:chr19:47754892-47755347:+@exon:chr19:47755348-47755523:+@junction:chr19:47755524-47755755:+|NOP53|SE	89	1	0	0	0	0
isoform1=exon:chr19:47755348-47755523:+@junction:chr19:47755524-47756527:+@exon:chr19:47756528-47756604:+|isoform2=junction:chr19:47755524-47755755:+@exon:chr19:47755756-47755822:+@junction:chr19:47755823-47756527:+|NOP53|SE	100	1	0	0	0	0
isoform1=exon:chr16:72058254-72058355:+@junction:chr16:72058356-72059113:+@exon:chr16:72059114-72059188:+|isoform2=junction:chr16:72058356-72058564:+@exon:chr16:72058565-72058672:+@junction:chr16:72058673-72059113:+|HP|SE	210	1	0	0	0	0
isoform1=exon:chr22:39315369-39315555:-@junction:chr22:39315556-39317460:-@exon:chr22:39317461-39317629:-|isoform2=junction:chr22:39315556-39316705:-@exon:chr22:39316706-39317021:-@junction:chr22:39317022-39317460:-|RPL3|SE	58	1	0	0	0	0
isoform1=exon:chr15:72210060-72210478:-@junction:chr15:72210479-72218943:-@exon:chr15:72218944-72219110:-|isoform2=junction:chr15:72210479-72217408:-@exon:chr15:72217409-72217500:-@junction:chr15:72217501-72218943:-|PKM|SE	84	1	0	0	0	0
isoform1=exon:chr15:72218944-72219110:-@junction:chr15:72219111-72231115:-@exon:chr15:72231116-72231190:-|isoform2=junction:chr15:72219111-72221167:-@exon:chr15:72221168-72221284:-@junction:chr15:72221285-72231115:-|PKM|SE	72	1	0	0	0	0
isoform1=exon:chr5:139600372-139600435:+@junction:chr5:139600436-139614696:+@exon:chr5:139614697-139614774:+|isoform2=junction:chr5:139600436-139614585:+@exon:chr5:139614586-139614617:+@junction:chr5:139614618-139614696:+|UBE2D2|SE	27	1	0	0	0	0
isoform1=exon:chr5:139614861-139614966:+@junction:chr5:139614967-139626755:+@exon:chr5:139626756-139626801:+|isoform2=junction:chr5:139614967-139623367:+@exon:chr5:139623368-139623461:+@junction:chr5:139623462-139626755:+|UBE2D2|SE	32	1	0	0	0	0
isoform1=exon:chr8:100706651-100706805:-@junction:chr8:100706806-100709132:-@exon:chr8:100709133-100709223:-|isoform2=junction:chr8:100706806-100706886:-@exon:chr8:100706887-100706997:-@junction:chr8:100706998-100709132:-|PABPC1|SE	91	1	0	0	0	0
isoform1=exon:chr19:43648579-43649143:-@junction:chr19:43649144-43655438:-@exon:chr19:43655439-43655573:-|isoform2=junction:chr19:43649144-43652224:-@exon:chr19:43652225-43652371:-@junction:chr19:43652372-43655438:-|PLAUR|SE	111	1	1	0	0	0
isoform1=exon:chr19:43652225-43652371:-@junction:chr19:43652372-43656478:-@exon:chr19:43656479-43656573:-|isoform2=junction:chr19:43652372-43655438:-@exon:chr19:43655439-43655573:-@junction:chr19:43655574-43656478:-|PLAUR|SE	107	1	0	0	0	0
isoform1=exon:chr5:132486954-132487130:-@junction:chr5:132487131-132489391:-@exon:chr5:132489392-132489483:-|isoform2=junction:chr5:132487131-132487925:-@exon:chr5:132487926-132488025:-@junction:chr5:132488026-132489391:-|IRF1|SE	133	1	0	1	0	1
isoform1=exon:chr5:132487926-132488025:-@junction:chr5:132488026-132490544:-@exon:chr5:132490545-132490726:-|isoform2=junction:chr5:132488026-132489391:-@exon:chr5:132489392-132489483:-@junction:chr5:132489484-132490544:-|IRF1|SE	134	1	0	0	0	1
isoform1=exon:chr5:132489392-132489483:-@junction:chr5:132489484-132490544:-@exon:chr5:132490545-132490773:-|isoform2=junction:chr5:132489484-132489581:-@exon:chr5:132489582-132489740:-@junction:chr5:132489741-132490544:-|IRF1|SE	135	1	0	1	1	1
isoform1=exon:chr4:76022366-76022455:-@junction:chr4:76022456-76023370:-@exon:chr4:76023371-76023497:-|isoform2=junction:chr4:76022456-76022690:-@exon:chr4:76022691-76022817:-@junction:chr4:76022818-76023370:-|CXCL10|SE	211	1	0	0	0	0
isoform1=exon:chr17:64498254-64500326:-@junction:chr17:64500327-64502009:-@exon:chr17:64502010-64502069:-|isoform2=junction:chr17:64500327-64500548:-@exon:chr17:64500549-64500773:-@junction:chr17:64500774-64502009:-|DDX5|SE	39	1	0	0	0	0
isoform1=exon:chr17:64504222-64504318:-@junction:chr17:64504319-64506075:-@exon:chr17:64506076-64506259:-|isoform2=junction:chr17:64504319-64504676:-@exon:chr17:64504677-64504842:-@junction:chr17:64504843-64506075:-|DDX5|SE	42	1	0	0	0	0
isoform1=exon:chr3:172505508-172506919:-@junction:chr3:172506920-172511616:-@exon:chr3:172511617-172511659:-|isoform2=junction:chr3:172506920-172509216:-@exon:chr3:172509217-172509321:-@junction:chr3:172509322-172511616:-|TNFSF10|SE	53	1	0	0	0	0
isoform1=exon:chr3:172505508-172506919:-@junction:chr3:172506920-172523252:-@exon:chr3:172523253-172523310:-|isoform2=junction:chr3:172506920-172509216:-@exon:chr3:172509217-172509321:-@junction:chr3:172509322-172523252:-|TNFSF10|SE	4	1	0	0	0	0
isoform1=exon:chr3:172509146-172509321:-@junction:chr3:172509322-172514860:-@exon:chr3:172514861-172514998:-|isoform2=junction:chr3:172509322-172511616:-@exon:chr3:172511617-172511659:-@junction:chr3:172511660-172514860:-|TNFSF10|SE	46	1	0	0	0	1
isoform1=exon:chr5:181237609-181237719:-@junction:chr5:181237720-181239486:-@exon:chr5:181239487-181239582:-|isoform2=junction:chr5:181237720-181238098:-@exon:chr5:181238099-181238239:-@junction:chr5:181238240-181239486:-|RACK1|SE	75	1	0	0	0	0
isoform1=exon:chr2:42349338-42351359:-@junction:chr2:42351360-42361089:-@exon:chr2:42361090-42361149:-|isoform2=junction:chr2:42351360-42353211:-@exon:chr2:42353212-42353343:-@junction:chr2:42353344-42361089:-|COX7A2L|SE	58	1	0	0	0	0
isoform1=exon:chr10:89327997-89328078:+@junction:chr10:89328079-89338660:+@exon:chr10:89338661-89340968:+|isoform2=junction:chr10:89328079-89328548:+@exon:chr10:89328549-89328629:+@junction:chr10:89328630-89338660:+|IFIT3|SE	85	1	0	0	0	0
isoform1=exon:chr11:102317484-102317571:+@junction:chr11:102317572-102325465:+@exon:chr11:102325466-102325565:+|isoform2=junction:chr11:102317572-102321836:+@exon:chr11:102321837-102325362:+@junction:chr11:102325363-102325465:+|BIRC3|SE	66	1	0	0	0	0
isoform1=exon:chr19:45688387-45688566:-@junction:chr19:45688567-45691886:-@exon:chr19:45691887-45691941:-|isoform2=junction:chr19:45688567-45689232:-@exon:chr19:45689233-45689347:-@junction:chr19:45689348-45691886:-|SNRPD2|SE	148	1	0	0	0	0
isoform1=exon:chr19:45688387-45688566:-@junction:chr19:45688567-45691886:-@exon:chr19:45691887-45691940:-|isoform2=junction:chr19:45688567-45690571:-@exon:chr19:45690572-45690667:-@junction:chr19:45690668-45691886:-|SNRPD2|SE	148	1	0	0	0	0
isoform1=exon:chr4:39458194-39458309:-@junction:chr4:39458310-39458890:-@exon:chr4:39458891-39458923:-|isoform2=junction:chr4:39458310-39458393:-@exon:chr4:39458394-39458598:-@junction:chr4:39458599-39458890:-|RPL9|SE	87	1	0	0	0	0
isoform1=exon:chr6:159679064-159679298:-@junction:chr6:159679299-159692660:-@exon:chr6:159692661-159692863:-|isoform2=junction:chr6:159679299-159688125:-@exon:chr6:159688126-159688242:-@junction:chr6:159688243-159692660:-|SOD2|SE	8	1	0	1	0	0
isoform1=exon:chr7:1155453-1155584:-@junction:chr7:1155585-1158157:-@exon:chr7:1158158-1158257:-|isoform2=junction:chr7:1155585-1157655:-@exon:chr7:1157656-1157750:-@junction:chr7:1157751-1158157:-|ZFAND2A|SE	78	1	0	0	0	0
isoform1=exon:chr7:1157023-1157750:-@junction:chr7:1157751-1159963:-@exon:chr7:1159964-1160153:-|isoform2=junction:chr7:1157751-1158157:-@exon:chr7:1158158-1158257:-@junction:chr7:1158258-1159963:-|ZFAND2A|SE	78	1	0	0	0	0
isoform1=exon:chr7:99397862-99398013:-@junction:chr7:99398014-99403397:-@exon:chr7:99403398-99403505:-|isoform2=junction:chr7:99398014-99400302:-@exon:chr7:99400303-99400424:-@junction:chr7:99400425-99403397:-|PDAP1|SE	39	1	0	0	0	0
isoform1=exon:chr21:31659709-31660708:+@junction:chr21:31660709-31666448:+@exon:chr21:31666449-31666518:+|isoform2=junction:chr21:31660709-31663789:+@exon:chr21:31663790-31663886:+@junction:chr21:31663887-31666448:+|SOD1|SE	14	1	0	0	0	0
isoform1=exon:chr8:142764338-142764741:-@junction:chr8:142764742-142769754:-@exon:chr8:142769755-142769785:-|isoform2=junction:chr8:142764742-142765035:-@exon:chr8:142765036-142765140:-@junction:chr8:142765141-142769754:-|SLURP2|SE	51	1	0	0	0	0
isoform1=exon:chr8:143580010-143580206:-@junction:chr8:143580207-143581053:-@exon:chr8:143581054-143581154:-|isoform2=junction:chr8:143580207-143580505:-@exon:chr8:143580506-143580632:-@junction:chr8:143580633-143581053:-|EEF1D|SE	38	1	0	0	0	0
isoform1=exon:chr14:39177412-39177484:+@junction:chr14:39177485-39177840:+@exon:chr14:39177841-39177916:+|isoform2=junction:chr14:39177485-39177592:+@exon:chr14:39177593-39177687:+@junction:chr14:39177688-39177840:+|PNN|SE	92	1	0	0	0	0
isoform1=exon:chr14:39177593-39177687:+@junction:chr14:39177688-39179090:+@exon:chr14:39179091-39179246:+|isoform2=junction:chr14:39177688-39177840:+@exon:chr14:39177841-39177916:+@junction:chr14:39177917-39179090:+|PNN|SE	94	1	0	0	0	0
isoform1=exon:chr14:39177841-39177916:+@junction:chr14:39177917-39179323:+@exon:chr14:39179324-39179462:+|isoform2=junction:chr14:39177917-39179090:+@exon:chr14:39179091-39179246:+@junction:chr14:39179247-39179323:+|PNN|SE	74	1	0	0	0	0
isoform1=exon:chr10:89392546-89392717:+@junction:chr10:89392718-89402280:+@exon:chr10:89402281-89406486:+|isoform2=junction:chr10:89392718-89393106:+@exon:chr10:89393107-89393341:+@junction:chr10:89393342-89402280:+|IFIT1|SE	156	1	0	0	0	0
isoform1=exon:chr20:49280903-49280964:+@junction:chr20:49280965-49289044:+@exon:chr20:49289045-49289260:+|isoform2=junction:chr20:49280965-49281751:+@exon:chr20:49281752-49281818:+@junction:chr20:49281819-49289044:+|ZFAS1|SE	99	1	0	1	0	1
isoform1=exon:chr1:46303698-46303820:+@junction:chr1:46303821-46316551:+@exon:chr1:46316552-46316776:+|isoform2=junction:chr1:46303821-46309100:+@exon:chr1:46309101-46309127:+@junction:chr1:46309128-46316551:+|UQCRH|SE	50	1	0	0	0	0
isoform1=exon:chr1:46303698-46303820:+@junction:chr1:46303821-46316551:+@exon:chr1:46316552-46316776:+|isoform2=junction:chr1:46303821-46310154:+@exon:chr1:46310155-46310316:+@junction:chr1:46310317-46316551:+|UQCRH|SE	207	1	0	0	0	0
isoform1=exon:chr12:16354231-16354378:+@junction:chr12:16354379-16363794:+@exon:chr12:16363795-16363806:+|isoform2=junction:chr12:16354379-16357604:+@exon:chr12:16357605-16357699:+@junction:chr12:16357700-16363794:+|MGST1|SE	85	1	0	0	0	0
isoform1=exon:chr12:16357605-16357699:+@junction:chr12:16357700-16363794:+@exon:chr12:16363795-16364060:+|isoform2=junction:chr12:16357700-16360299:+@exon:chr12:16360300-16360443:+@junction:chr12:16360444-16363794:+|MGST1|SE	84	1	0	0	0	0
isoform1=exon:chr8:116646471-116646603:-@junction:chr8:116646604-116655855:-@exon:chr8:116655856-116656005:-|isoform2=junction:chr8:116646604-116648805:-@exon:chr8:116648806-116648926:-@junction:chr8:116648927-116655855:-|EIF3H|SE	84	1	0	0	0	0
isoform1=exon:chr8:116655856-116656005:-@junction:chr8:116656006-116658812:-@exon:chr8:116658813-116658980:-|isoform2=junction:chr8:116656006-116657214:-@exon:chr8:116657215-116657314:-@junction:chr8:116657315-116658812:-|EIF3H|SE	70	1	0	0	0	0
isoform1=exon:chr12:49741549-49741611:+@junction:chr12:49741612-49752463:+@exon:chr12:49752464-49752549:+|isoform2=junction:chr12:49741612-49741956:+@exon:chr12:49741957-49742115:+@junction:chr12:49742116-49752463:+|TMBIM6|SE	48	1	0	0	0	0
isoform1=exon:chr12:49741557-49741611:+@junction:chr12:49741612-49752463:+@exon:chr12:49752464-49752549:+|isoform2=junction:chr12:49741612-49741956:+@exon:chr12:49741957-49742280:+@junction:chr12:49742281-49752463:+|TMBIM6|SE	48	1	0	0	0	0
isoform1=exon:chr12:49741557-49741611:+@junction:chr12:49741612-49752463:+@exon:chr12:49752464-49752549:+|isoform2=junction:chr12:49741612-49743416:+@exon:chr12:49743417-49743565:+@junction:chr12:49743566-49752463:+|TMBIM6|SE	48	1	1	0	0	0
isoform1=exon:chr12:49741544-49741611:+@junction:chr12:49741612-49752463:+@exon:chr12:49752464-49752549:+|isoform2=junction:chr12:49741612-49749617:+@exon:chr12:49749618-49749734:+@junction:chr12:49749735-49752463:+|TMBIM6|SE	48	1	0	0	0	0
isoform1=exon:chr12:49758383-49758480:+@junction:chr12:49758481-49759220:+@exon:chr12:49759221-49759321:+|isoform2=junction:chr12:49758481-49758682:+@exon:chr12:49758683-49758762:+@junction:chr12:49758763-49759220:+|TMBIM6|SE	79	1	0	0	0	0
isoform1=exon:chr12:49759136-49759321:+@junction:chr12:49759322-49762872:+@exon:chr12:49762873-49762948:+|isoform2=junction:chr12:49759322-49761703:+@exon:chr12:49761704-49761779:+@junction:chr12:49761780-49762872:+|TMBIM6|SE	70	1	0	0	0	0
isoform1=exon:chr10:70213463-70213589:-@junction:chr10:70213590-70217811:-@exon:chr10:70217812-70217931:-|isoform2=junction:chr10:70213590-70214499:-@exon:chr10:70214500-70214586:-@junction:chr10:70214587-70217811:-|PPA1|SE	133	1	0	0	0	0
isoform1=exon:chr14:20326716-20326793:-@junction:chr14:20326794-20333253:-@exon:chr14:20333254-20333279:-|isoform2=junction:chr14:20326794-20329173:-@exon:chr14:20329174-20329373:-@junction:chr14:20329374-20333253:-|CCNB1IP1|SE	4	1	0	0	0	0
isoform1=exon:chr19:43652225-43652371:-@junction:chr19:43652372-43656478:-@exon:chr19:43656479-43656640:-|isoform2=junction:chr19:43652372-43655438:-@exon:chr19:43655439-43655573:-@junction:chr19:43655574-43656478:-|PLAUR|SE	107	0	1	0	0	0
isoform1=exon:chr3:172509217-172509321:-@junction:chr3:172509322-172514860:-@exon:chr3:172514861-172514998:-|isoform2=junction:chr3:172509322-172511616:-@exon:chr3:172511617-172511659:-@junction:chr3:172511660-172514860:-|TNFSF10|SE	46	0	0	1	1	0
isoform1=exon:chr5:132487926-132488025:-@junction:chr5:132488026-132490544:-@exon:chr5:132490545-132490773:-|isoform2=junction:chr5:132488026-132489391:-@exon:chr5:132489392-132489483:-@junction:chr5:132489484-132490544:-|IRF1|SE	134	0	0	1	0	0
isoform1=exon:chr8:142764338-142764741:-@junction:chr8:142764742-142769754:-@exon:chr8:142769755-142769828:-|isoform2=junction:chr8:142764742-142765035:-@exon:chr8:142765036-142765140:-@junction:chr8:142765141-142769754:-|LYNX1-SLURP2|SE	51	0	0	1	0	0
isoform1=exon:chr21:39345146-39345274:-@junction:chr21:39345275-39348291:-@exon:chr21:39348292-39348339:-|isoform2=junction:chr21:39345275-39345829:-@exon:chr21:39345830-39345958:-@junction:chr21:39345959-39348291:-|HMGN1|SE	67	1	0	1	1	1
isoform1=exon:chr21:39345146-39345274:-@junction:chr21:39345275-39348291:-@exon:chr21:39348292-39348339:-|isoform2=junction:chr21:39345275-39347246:-@exon:chr21:39347247-39347292:-@junction:chr21:39347293-39348291:-|HMGN1|SE	67	1	0	0	0	0
isoform1=exon:chr21:39345146-39345274:-@junction:chr21:39345275-39348291:-@exon:chr21:39348292-39348339:-|isoform2=junction:chr21:39345275-39347378:-@exon:chr21:39347379-39347478:-@junction:chr21:39347479-39348291:-|HMGN1|SE	67	1	0	0	1	1
isoform1=exon:chr21:39345146-39345274:-@junction:chr21:39345275-39348291:-@exon:chr21:39348292-39348339:-|isoform2=junction:chr21:39345275-39347378:-@exon:chr21:39347379-39347483:-@junction:chr21:39347484-39348291:-|HMGN1|SE	67	1	0	0	1	1
isoform1=exon:chr21:39345146-39345274:-@junction:chr21:39345275-39348421:-@exon:chr21:39348422-39348451:-|isoform2=junction:chr21:39345275-39348291:-@exon:chr21:39348292-39348339:-@junction:chr21:39348340-39348421:-|HMGN1|SE	64	1	0	1	0	0
isoform1=exon:chr21:39345146-39348339:-@junction:chr21:39348340-39348544:-@exon:chr21:39348545-39348577:-|isoform2=junction:chr21:39348340-39348421:-@exon:chr21:39348422-39348451:-@junction:chr21:39348452-39348544:-|HMGN1|SE	50	1	0	0	0	0
isoform1=exon:chr17:7572824-7572864:+@junction:chr17:7572865-7574545:+@exon:chr17:7574546-7574678:+|isoform2=junction:chr17:7572865-7574259:+@exon:chr17:7574260-7574308:+@junction:chr17:7574309-7574545:+|EIF4A1|SE	117	1	0	0	0	0
isoform1=exon:chr17:7574522-7574678:+@junction:chr17:7574679-7576523:+@exon:chr17:7576524-7576587:+|isoform2=junction:chr17:7574679-7575118:+@exon:chr17:7575119-7575258:+@junction:chr17:7575259-7576523:+|EIF4A1|SE	135	1	0	0	0	0
isoform1=exon:chr6:85672867-85677191:-@junction:chr6:85677192-85678135:-@exon:chr6:85678136-85678188:-|isoform2=junction:chr6:85677192-85677423:-@exon:chr6:85677424-85677492:-@junction:chr6:85677493-85678135:-|SNHG5|SE	49	1	0	0	0	0
isoform1=exon:chr6:85677009-85677492:-@junction:chr6:85677493-85678135:-@exon:chr6:85678136-85678188:-|isoform2=junction:chr6:85677493-85677953:-@exon:chr6:85677954-85678032:-@junction:chr6:85678033-85678135:-|SNHG5|SE	85	1	0	0	0	1
isoform1=exon:chr19:8848844-8849030:-@junction:chr19:8849031-8851677:-@exon:chr19:8851678-8851719:-|isoform2=junction:chr19:8849031-8851275:-@exon:chr19:8851276-8851355:-@junction:chr19:8851356-8851677:-|MUC16|SE	60	1	0	0	0	0
isoform1=exon:chr19:8851276-8851355:-@junction:chr19:8851356-8855973:-@exon:chr19:8855974-8856140:-|isoform2=junction:chr19:8851356-8851677:-@exon:chr19:8851678-8851719:-@junction:chr19:8851720-8855973:-|MUC16|SE	51	1	0	0	0	0
isoform1=exon:chr4:118278755-118278792:+@junction:chr4:118278793-118279388:+@exon:chr4:118279389-118279431:+|isoform2=junction:chr4:118278793-118278933:+@exon:chr4:118278934-118279137:+@junction:chr4:118279138-118279388:+|SNHG8|SE	37	1	0	0	0	1
isoform1=exon:chr4:118278758-118278792:+@junction:chr4:118278793-118279388:+@exon:chr4:118279389-118279431:+|isoform2=junction:chr4:118278793-118278965:+@exon:chr4:118278966-118279137:+@junction:chr4:118279138-118279388:+|SNHG8|SE	35	1	0	0	0	1
isoform1=exon:chr4:118278714-118278792:+@junction:chr4:118278793-118279388:+@exon:chr4:118279389-118279431:+|isoform2=junction:chr4:118278793-118279106:+@exon:chr4:118279107-118279137:+@junction:chr4:118279138-118279388:+|SNHG8|SE	72	1	0	0	0	1
isoform1=exon:chr17:7575119-7575258:+@junction:chr17:7575259-7577055:+@exon:chr17:7577056-7577110:+|isoform2=junction:chr17:7575259-7576523:+@exon:chr17:7576524-7576692:+@junction:chr17:7576693-7577055:+|EIF4A1|SE	140	1	0	0	0	0
isoform1=exon:chr1:153614255-153615022:-@junction:chr1:153615023-153615828:-@exon:chr1:153615829-153615936:-|isoform2=junction:chr1:153615023-153615234:-@exon:chr1:153615235-153615381:-@junction:chr1:153615382-153615828:-|S100A14|SE	53	1	0	0	0	0
isoform1=exon:chr5:181236934-181237042:-@junction:chr5:181237043-181239486:-@exon:chr5:181239487-181239582:-|isoform2=junction:chr5:181237043-181239066:-@exon:chr5:181239067-181239177:-@junction:chr5:181239178-181239486:-|RACK1|SE	42	1	0	0	0	0
isoform1=exon:chr1:67415166-67415339:-@junction:chr1:67415340-67424199:-@exon:chr1:67424200-67424277:-|isoform2=junction:chr1:67415340-67420008:-@exon:chr1:67420009-67420186:-@junction:chr1:67420187-67424199:-|SERBP1|SE	155	1	0	0	0	0
isoform1=exon:chr2:10790719-10790833:-@junction:chr2:10790834-10793095:-@exon:chr2:10793096-10793202:-|isoform2=junction:chr2:10790834-10791794:-@exon:chr2:10791795-10791925:-@junction:chr2:10791926-10793095:-|PDIA6|SE	106	1	0	0	0	0
isoform1=exon:chr2:10791795-10791925:-@junction:chr2:10791926-10797080:-@exon:chr2:10797081-10797207:-|isoform2=junction:chr2:10791926-10793095:-@exon:chr2:10793096-10793202:-@junction:chr2:10793203-10797080:-|PDIA6|SE	108	1	0	0	0	0
isoform1=exon:chr6:13617770-13617801:+@junction:chr6:13617802-13620207:+@exon:chr6:13620208-13620329:+|isoform2=junction:chr6:13617802-13618057:+@exon:chr6:13618058-13618139:+@junction:chr6:13618140-13620207:+|NOL7|SE	95	1	0	0	0	0
isoform1=exon:chr6:13618058-13618139:+@junction:chr6:13618140-13620407:+@exon:chr6:13620408-13620485:+|isoform2=junction:chr6:13618140-13620207:+@exon:chr6:13620208-13620329:+@junction:chr6:13620330-13620407:+|NOL7|SE	98	1	0	0	0	0
isoform1=exon:chr7:88210882-88210925:-@junction:chr7:88210926-88217121:-@exon:chr7:88217122-88217191:-|isoform2=junction:chr7:88210926-88214794:-@exon:chr7:88214795-88214936:-@junction:chr7:88214937-88217121:-|SRI|SE	81	1	1	0	1	0
isoform1=exon:chr1:235109341-235112108:-@junction:chr1:235112109-235119338:-@exon:chr1:235119339-235119406:-|isoform2=junction:chr1:235112109-235113767:-@exon:chr1:235113768-235113910:-@junction:chr1:235113911-235119338:-|TOMM20|SE	37	1	0	0	0	0
isoform1=exon:chr11:93738109-93738499:-@junction:chr11:93738500-93741321:-@exon:chr11:93741322-93741476:-|isoform2=junction:chr11:93738500-93739236:-@exon:chr11:93739237-93739331:-@junction:chr11:93739332-93741321:-|TAF1D|SE	63	1	0	0	0	0
isoform1=exon:chr3:184364955-184365226:+@junction:chr3:184365227-184368176:+@exon:chr3:184368177-184368253:+|isoform2=junction:chr3:184365227-184366716:+@exon:chr3:184366717-184366800:+@junction:chr3:184366801-184368176:+|POLR2H|SE	21	1	0	0	0	0
isoform1=exon:chr2:131483960-131484218:-@junction:chr2:131484219-131492206:-@exon:chr2:131492207-131492335:-|isoform2=junction:chr2:131484219-131491875:-@exon:chr2:131491876-131492024:-@junction:chr2:131492025-131492206:-|MZT2A|SE	40	1	0	0	0	0
isoform1=exon:chr7:128862904-128863062:+@junction:chr7:128863063-128865376:+@exon:chr7:128865377-128865844:+|isoform2=junction:chr7:128863063-128865119:+@exon:chr7:128865120-128865203:+@junction:chr7:128865204-128865376:+|ATP6V1F|SE	162	1	0	0	0	0
isoform1=exon:chr4:151102871-151103079:+@junction:chr4:151103080-151104471:+@exon:chr4:151104472-151104637:+|isoform2=junction:chr4:151103080-151104184:+@exon:chr4:151104185-151104286:+@junction:chr4:151104287-151104471:+|RPS3A|SE	103	1	0	1	0	1
isoform1=exon:chr11:119015841-119015939:-@junction:chr11:119015940-119017957:-@exon:chr11:119017958-119018053:-|isoform2=junction:chr11:119015940-119017361:-@exon:chr11:119017362-119017433:-@junction:chr11:119017434-119017957:-|RPS25|SE	158	1	0	1	0	0
isoform1=exon:chr12:53665161-53665428:-@junction:chr12:53665429-53672575:-@exon:chr12:53672576-53672645:-|isoform2=junction:chr12:53665429-53669870:-@exon:chr12:53669871-53669948:-@junction:chr12:53669949-53672575:-|ATP5MC2|SE	5	1	0	0	0	0
isoform1=exon:chr13:45339994-45340184:-@junction:chr13:45340185-45341041:-@exon:chr13:45341042-45341158:-|isoform2=junction:chr13:45340185-45340711:-@exon:chr13:45340712-45340820:-@junction:chr13:45340821-45341041:-|TPT1|SE	131	1	0	0	0	1
isoform1=exon:chr2:131483958-131484218:-@junction:chr2:131484219-131492206:-@exon:chr2:131492207-131492335:-|isoform2=junction:chr2:131484219-131491875:-@exon:chr2:131491876-131492024:-@junction:chr2:131492025-131492206:-|MZT2A|SE	40	0	0	1	0	0
isoform1=exon:chr4:118278705-118278792:+@junction:chr4:118278793-118279388:+@exon:chr4:118279389-118279431:+|isoform2=junction:chr4:118278793-118279106:+@exon:chr4:118279107-118279137:+@junction:chr4:118279138-118279388:+|SNHG8|SE	72	0	0	1	0	0
isoform1=exon:chr5:181236897-181237042:-@junction:chr5:181237043-181239486:-@exon:chr5:181239487-181239582:-|isoform2=junction:chr5:181237043-181239066:-@exon:chr5:181239067-181239177:-@junction:chr5:181239178-181239486:-|RACK1|SE	42	0	0	1	0	0
isoform1=exon:chr6:85677424-85677492:-@junction:chr6:85677493-85678135:-@exon:chr6:85678136-85678733:-|isoform2=junction:chr6:85677493-85677953:-@exon:chr6:85677954-85678032:-@junction:chr6:85678033-85678135:-|ENSG00000271793|SE	85	0	0	1	0	0
isoform1=exon:chr6:85677424-85677492:-@junction:chr6:85677493-85678135:-@exon:chr6:85678136-85678733:-|isoform2=junction:chr6:85677493-85677953:-@exon:chr6:85677954-85678032:-@junction:chr6:85678033-85678135:-|SNHG5|SE	85	0	0	0	1	0
isoform1=exon:chr6:73518932-73519228:-@junction:chr6:73519229-73519882:-@exon:chr6:73519883-73520056:-|isoform2=junction:chr6:73519229-73519336:-@exon:chr6:73519337-73519507:-@junction:chr6:73519508-73519882:-|EEF1A1|SE	51	1	0	0	0	0
isoform1=exon:chrX:154399338-154399594:+@junction:chrX:154399595-154400701:+@exon:chrX:154400702-154400917:+|isoform2=junction:chrX:154399595-154399802:+@exon:chrX:154399803-154399941:+@junction:chrX:154399942-154400701:+|RPL10|SE	16	1	0	0	0	0
isoform1=exon:chrX:47582408-47582474:+@junction:chrX:47582475-47584935:+@exon:chrX:47584936-47585015:+|isoform2=junction:chrX:47582475-47583407:+@exon:chrX:47583408-47583536:+@junction:chrX:47583537-47584935:+|TIMP1|SE	306	1	0	0	0	0
isoform1=exon:chrX:47584936-47585015:+@junction:chrX:47585016-47585542:+@exon:chrX:47585543-47585667:+|isoform2=junction:chrX:47585016-47585204:+@exon:chrX:47585205-47585331:+@junction:chrX:47585332-47585542:+|TIMP1|SE	336	1	0	0	0	0
isoform1=exon:chrX:47584936-47585015:+@junction:chrX:47585016-47586520:+@exon:chrX:47586521-47586789:+|isoform2=junction:chrX:47585016-47585204:+@exon:chrX:47585205-47585331:+@junction:chrX:47585332-47586520:+|TIMP1|SE	16	1	0	1	0	0
isoform1=exon:chrX:47585205-47585331:+@junction:chrX:47585332-47586520:+@exon:chrX:47586521-47586789:+|isoform2=junction:chrX:47585332-47585542:+@exon:chrX:47585543-47585667:+@junction:chrX:47585668-47586520:+|TIMP1|SE	341	1	0	1	0	0
isoform1=exon:chrX:23674990-23675106:+@junction:chrX:23675107-23682395:+@exon:chrX:23682396-23682526:+|isoform2=junction:chrX:23675107-23679164:+@exon:chrX:23679165-23679287:+@junction:chrX:23679288-23682395:+|PRDX4|SE	69	1	0	0	0	0
isoform1=exon:chr22:43151559-43151604:+@junction:chr22:43151605-43161051:+@exon:chr22:43161052-43161190:+|isoform2=junction:chr22:43151605-43159209:+@exon:chr22:43159210-43159420:+@junction:chr22:43159421-43161051:+|TSPO|SE	53	1	0	0	0	0
isoform1=exon:chr20:44885752-44885886:+@junction:chr20:44885887-44901530:+@exon:chr20:44901531-44901756:+|isoform2=junction:chr20:44885887-44886878:+@exon:chr20:44886879-44886978:+@junction:chr20:44886979-44901530:+|YWHAB|SE	46	1	0	0	0	0
isoform1=exon:chr20:44885740-44885886:+@junction:chr20:44885887-44901530:+@exon:chr20:44901531-44901833:+|isoform2=junction:chr20:44885887-44887544:+@exon:chr20:44887545-44887742:+@junction:chr20:44887743-44901530:+|YWHAB|SE	46	1	0	0	0	1
isoform1=exon:chr20:44885711-44885886:+@junction:chr20:44885887-44901530:+@exon:chr20:44901531-44901756:+|isoform2=junction:chr20:44885887-44887647:+@exon:chr20:44887648-44887742:+@junction:chr20:44887743-44901530:+|YWHAB|SE	46	1	0	0	0	1
isoform1=exon:chr20:35731360-35732135:-@junction:chr20:35732136-35740823:-@exon:chr20:35740824-35740837:-|isoform2=junction:chr20:35732136-35738967:-@exon:chr20:35738968-35739017:-@junction:chr20:35739018-35740823:-|RBM39|SE	16	1	0	0	0	0
isoform1=exon:chr20:35738968-35739017:-@junction:chr20:35739018-35740823:-@exon:chr20:35740824-35740887:-|isoform2=junction:chr20:35739018-35739392:-@exon:chr20:35739393-35739547:-@junction:chr20:35739548-35740823:-|RBM39|SE	22	1	0	0	1	1
isoform1=exon:chr20:35738968-35739017:-@junction:chr20:35739018-35740823:-@exon:chr20:35740824-35740887:-|isoform2=junction:chr20:35739018-35740524:-@exon:chr20:35740525-35740597:-@junction:chr20:35740598-35740823:-|RBM39|SE	22	1	0	1	1	1
isoform1=exon:chr20:17570082-17570211:+@junction:chr20:17570212-17600737:+@exon:chr20:17600738-17601045:+|isoform2=junction:chr20:17570212-17591931:+@exon:chr20:17591932-17592063:+@junction:chr20:17592064-17600737:+|DSTN|SE	22	1	0	0	0	1
isoform1=exon:chr20:17600738-17601045:+@junction:chr20:17601046-17607036:+@exon:chr20:17607037-17608242:+|isoform2=junction:chr20:17601046-17604554:+@exon:chr20:17604555-17604631:+@junction:chr20:17604632-17607036:+|DSTN|SE	18	1	0	0	0	0
isoform1=exon:chr19:58388137-58388245:+@junction:chr19:58388246-58394496:+@exon:chr19:58394497-58394595:+|isoform2=junction:chr19:58388246-58393358:+@exon:chr19:58393359-58393487:+@junction:chr19:58393488-58394496:+|RPS5|SE	110	1	0	1	0	1
isoform1=exon:chr19:46838740-46838799:-@junction:chr19:46838800-46845992:-@exon:chr19:46845993-46846142:-|isoform2=junction:chr19:46838800-46839464:-@exon:chr19:46839465-46839578:-@junction:chr19:46839579-46845992:-|AP2S1|SE	53	1	0	0	0	0
isoform1=exon:chr19:46839465-46839578:-@junction:chr19:46839579-46850763:-@exon:chr19:46850764-46850766:-|isoform2=junction:chr19:46839579-46845992:-@exon:chr19:46845993-46846142:-@junction:chr19:46846143-46850763:-|AP2S1|SE	45	1	0	0	0	0
isoform1=exon:chr19:39433137-39433418:-@junction:chr19:39433419-39435606:-@exon:chr19:39435607-39435705:-|isoform2=junction:chr19:39433419-39433664:-@exon:chr19:39433665-39433761:-@junction:chr19:39433762-39435606:-|RPS16|SE	77	1	0	0	0	0
isoform1=exon:chr19:38374770-38374961:+@junction:chr19:38374962-38379239:+@exon:chr19:38379240-38379363:+|isoform2=junction:chr19:38374962-38376159:+@exon:chr19:38376160-38376454:+@junction:chr19:38376455-38379239:+|PSMD8|SE	67	1	0	0	0	0
isoform1=exon:chr19:38376160-38376232:+@junction:chr19:38376233-38379239:+@exon:chr19:38379240-38379405:+|isoform2=junction:chr19:38376233-38376351:+@exon:chr19:38376352-38376454:+@junction:chr19:38376455-38379239:+|PSMD8|SE	69	1	0	0	0	0
isoform1=exon:chr19:38380899-38380999:+@junction:chr19:38381000-38383252:+@exon:chr19:38383253-38383297:+|isoform2=junction:chr19:38381000-38382116:+@exon:chr19:38382117-38382228:+@junction:chr19:38382229-38383252:+|PSMD8|SE	83	1	0	0	0	0
isoform1=exon:chr19:18309678-18309861:-@junction:chr19:18309862-18312603:-@exon:chr19:18312604-18312702:-|isoform2=junction:chr19:18309862-18310109:-@exon:chr19:18310110-18310214:-@junction:chr19:18310215-18312603:-|LSM4|SE	29	1	0	0	0	0
isoform1=exon:chr19:18312169-18312702:-@junction:chr19:18312703-18323017:-@exon:chr19:18323018-18323060:-|isoform2=junction:chr19:18312703-18316023:-@exon:chr19:18316024-18316065:-@junction:chr19:18316066-18323017:-|LSM4|SE	22	1	0	0	0	0
isoform1=exon:chr19:12668071-12668425:-@junction:chr19:12668426-12669127:-@exon:chr19:12669128-12669233:-|isoform2=junction:chr19:12668426-12668519:-@exon:chr19:12668520-12668617:-@junction:chr19:12668618-12669127:-|ENSG00000285589|SE	85	1	0	0	0	0
isoform1=exon:chr19:12668520-12668617:-@junction:chr19:12668618-12669353:-@exon:chr19:12669354-12672601:-|isoform2=junction:chr19:12668618-12669127:-@exon:chr19:12669128-12669233:-@junction:chr19:12669234-12669353:-|ENSG00000285589|SE	79	1	0	0	0	0
isoform1=exon:chr19:1105658-1105809:+@junction:chr19:1105810-1106399:+@exon:chr19:1106400-1106459:+|isoform2=junction:chr19:1105810-1106241:+@exon:chr19:1106242-1106266:+@junction:chr19:1106267-1106399:+|GPX4|SE	35	1	0	1	0	0
isoform1=exon:chr18:21612331-21612443:+@junction:chr18:21612444-21629061:+@exon:chr18:21629062-21629479:+|isoform2=junction:chr18:21612444-21623747:+@exon:chr18:21623748-21623939:+@junction:chr18:21623940-21629061:+|SNRPD1|SE	10	1	0	0	0	0
isoform1=exon:chr18:9914063-9914335:+@junction:chr18:9914336-9931809:+@exon:chr18:9931810-9931962:+|isoform2=junction:chr18:9914336-9924902:+@exon:chr18:9924903-9924995:+@junction:chr18:9924996-9931809:+|VAPA|SE	15	1	0	0	0	0
isoform1=exon:chr18:9914016-9914335:+@junction:chr18:9914336-9936109:+@exon:chr18:9936110-9936157:+|isoform2=junction:chr18:9914336-9931809:+@exon:chr18:9931810-9931962:+@junction:chr18:9931963-9936109:+|VAPA|SE	19	1	0	0	0	0
isoform1=exon:chr18:9936110-9936213:+@junction:chr18:9936214-9950394:+@exon:chr18:9950395-9950568:+|isoform2=junction:chr18:9936214-9936985:+@exon:chr18:9936986-9937066:+@junction:chr18:9937067-9950394:+|VAPA|SE	12	1	0	0	0	0
isoform1=exon:chr18:9936986-9937066:+@junction:chr18:9937067-9950394:+@exon:chr18:9950395-9950568:+|isoform2=junction:chr18:9937067-9944923:+@exon:chr18:9944924-9945058:+@junction:chr18:9945059-9950394:+|VAPA|SE	12	1	1	0	0	0
isoform1=exon:chr19:48615366-48615946:-@junction:chr19:48615947-48617315:-@exon:chr19:48617316-48617415:-|isoform2=junction:chr19:48615947-48616078:-@exon:chr19:48616079-48616202:-@junction:chr19:48616203-48617315:-|RPL18|SE	50	1	0	0	0	0
isoform1=exon:chr19:48616079-48616202:-@junction:chr19:48616203-48617790:-@exon:chr19:48617791-48617797:-|isoform2=junction:chr19:48616203-48617315:-@exon:chr19:48617316-48617423:-@junction:chr19:48617424-48617790:-|RPL18|SE	51	1	0	0	0	0
isoform1=exon:chr17:81891735-81891863:+@junction:chr17:81891864-81899919:+@exon:chr17:81899920-81900159:+|isoform2=junction:chr17:81891864-81894466:+@exon:chr17:81894467-81894586:+@junction:chr17:81894587-81899919:+|ANAPC11|SE	62	1	0	0	0	0
isoform1=exon:chrX:47652081-47652144:-@junction:chrX:47652145-47657571:-@exon:chrX:47657572-47657639:-|isoform2=junction:chrX:47652145-47657182:-@exon:chrX:47657183-47657290:-@junction:chrX:47657291-47657571:-|UXT|SE	50	1	0	1	0	0
isoform1=exon:chr17:50719647-50719831:+@junction:chr17:50719832-50736959:+@exon:chr17:50736960-50737026:+|isoform2=junction:chr17:50719832-50722663:+@exon:chr17:50722664-50722745:+@junction:chr17:50722746-50736959:+|LUC7L3|SE	19	1	0	0	0	0
isoform1=exon:chr17:50719629-50719831:+@junction:chr17:50719832-50736959:+@exon:chr17:50736960-50737026:+|isoform2=junction:chr17:50719832-50723818:+@exon:chr17:50723819-50723965:+@junction:chr17:50723966-50736959:+|LUC7L3|SE	19	1	0	0	0	0
isoform1=exon:chr17:7241271-7241460:-@junction:chr17:7241461-7242240:-@exon:chr17:7242241-7242447:-|isoform2=junction:chr17:7241461-7241600:-@exon:chr17:7241601-7241679:-@junction:chr17:7241680-7242240:-|GABARAP|SE	68	1	0	0	0	0
isoform1=exon:chr16:11841406-11841820:-@junction:chr16:11841821-11846500:-@exon:chr16:11846501-11846567:-|isoform2=junction:chr16:11841821-11841906:-@exon:chr16:11841907-11842000:-@junction:chr16:11842001-11846500:-|RSL1D1|SE	27	1	0	0	0	0
isoform1=exon:chr16:11841907-11842000:-@junction:chr16:11842001-11846694:-@exon:chr16:11846695-11846843:-|isoform2=junction:chr16:11842001-11846500:-@exon:chr16:11846501-11846602:-@junction:chr16:11846603-11846694:-|RSL1D1|SE	24	1	0	0	0	0
isoform1=exon:chr16:11846695-11846843:-@junction:chr16:11846844-11850278:-@exon:chr16:11850279-11850413:-|isoform2=junction:chr16:11846844-11847667:-@exon:chr16:11847668-11847806:-@junction:chr16:11847807-11850278:-|RSL1D1|SE	23	1	0	0	0	0
isoform1=exon:chr16:11847668-11847806:-@junction:chr16:11847807-11850278:-@exon:chr16:11850279-11850418:-|isoform2=junction:chr16:11847807-11849257:-@exon:chr16:11849258-11849385:-@junction:chr16:11849386-11850278:-|RSL1D1|SE	20	1	1	0	0	0
isoform1=exon:chr16:11847574-11847806:-@junction:chr16:11847807-11851407:-@exon:chr16:11851408-11851508:-|isoform2=junction:chr16:11847807-11850278:-@exon:chr16:11850279-11850418:-@junction:chr16:11850419-11851407:-|RSL1D1|SE	20	1	0	0	0	0
isoform1=exon:chr16:4795713-4795858:+@junction:chr16:4795859-4796189:+@exon:chr16:4796190-4796281:+|isoform2=junction:chr16:4795859-4795947:+@exon:chr16:4795948-4796048:+@junction:chr16:4796049-4796189:+|SMIM22|SE	2	1	0	0	0	0
isoform1=exon:chr15:101285726-101287010:-@junction:chr15:101287011-101291961:-@exon:chr15:101291962-101292040:-|isoform2=junction:chr15:101287011-101287655:-@exon:chr15:101287656-101287702:-@junction:chr15:101287703-101291961:-|SNRPA1|SE	56	1	0	0	0	0
isoform1=exon:chr15:101287656-101287702:-@junction:chr15:101287703-101291961:-@exon:chr15:101291962-101292040:-|isoform2=junction:chr15:101287703-101289813:-@exon:chr15:101289814-101289922:-@junction:chr15:101289923-101291961:-|SNRPA1|SE	49	1	1	0	0	0
isoform1=exon:chr15:101291962-101292040:-@junction:chr15:101292041-101295096:-@exon:chr15:101295097-101295204:-|isoform2=junction:chr15:101292041-101293024:-@exon:chr15:101293025-101293172:-@junction:chr15:101293173-101295096:-|SNRPA1|SE	55	1	0	0	0	0
isoform1=exon:chr22:23971378-23971623:-@junction:chr22:23971624-23974306:-@exon:chr22:23974307-23974439:-|isoform2=junction:chr22:23971624-23973767:-@exon:chr22:23973768-23973943:-@junction:chr22:23973944-23974306:-|ENSG00000285762|SE	87	1	0	0	0	1
isoform1=exon:chr15:74919791-74920442:-@junction:chr15:74920443-74929115:-@exon:chr15:74929116-74929232:-|isoform2=junction:chr15:74920443-74923647:-@exon:chr15:74923648-74923770:-@junction:chr15:74923771-74929115:-|COX5A|SE	18	1	0	1	0	1
isoform1=exon:chr15:74919791-74920442:-@junction:chr15:74920443-74937914:-@exon:chr15:74937915-74938073:-|isoform2=junction:chr15:74920443-74923647:-@exon:chr15:74923648-74923770:-@junction:chr15:74923771-74937914:-|COX5A|SE	17	1	0	0	0	0
isoform1=exon:chr15:74923594-74923770:-@junction:chr15:74923771-74937914:-@exon:chr15:74937915-74938080:-|isoform2=junction:chr15:74923771-74926765:-@exon:chr15:74926766-74926887:-@junction:chr15:74926888-74937914:-|COX5A|SE	34	1	0	0	0	0
isoform1=exon:chr15:74923594-74923770:-@junction:chr15:74923771-74937914:-@exon:chr15:74937915-74938066:-|isoform2=junction:chr15:74923771-74929115:-@exon:chr15:74929116-74929232:-@junction:chr15:74929233-74937914:-|COX5A|SE	16	1	0	0	0	0
isoform1=exon:chr15:66500949-66501504:-@junction:chr15:66501505-66502611:-@exon:chr15:66502612-66502750:-|isoform2=junction:chr15:66501505-66501787:-@exon:chr15:66501788-66501912:-@junction:chr15:66501913-66502611:-|RPL4|SE	139	1	0	0	0	0
isoform1=exon:chr15:80122700-80122800:+@junction:chr15:80122801-80137479:+@exon:chr15:80137480-80137678:+|isoform2=junction:chr15:80122801-80131179:+@exon:chr15:80131180-80131293:+@junction:chr15:80131294-80137479:+|ZFAND6|SE	2	1	0	0	0	0
isoform1=exon:chr6:33416442-33416776:-@junction:chr6:33416777-33417096:-@exon:chr6:33417097-33417142:-|isoform2=junction:chr6:33416777-33416919:-@exon:chr6:33416920-33416969:-@junction:chr6:33416970-33417096:-|CUTA|SE	29	1	0	1	0	0
isoform1=exon:chr6:33416920-33416969:-@junction:chr6:33416970-33417250:-@exon:chr6:33417251-33417310:-|isoform2=junction:chr6:33416970-33417096:-@exon:chr6:33417097-33417142:-@junction:chr6:33417143-33417250:-|CUTA|SE	25	1	0	0	0	0
isoform1=exon:chr6:33417097-33417142:-@junction:chr6:33417143-33417480:-@exon:chr6:33417481-33417695:-|isoform2=junction:chr6:33417143-33417250:-@exon:chr6:33417251-33417310:-@junction:chr6:33417311-33417480:-|CUTA|SE	27	1	0	0	0	0
isoform1=exon:chr6:10724961-10725037:+@junction:chr6:10725038-10728639:+@exon:chr6:10728640-10728727:+|isoform2=junction:chr6:10725038-10725906:+@exon:chr6:10725907-10726008:+@junction:chr6:10726009-10728639:+|TMEM14C|SE	63	1	0	0	0	0
isoform1=exon:chr6:10725907-10726008:+@junction:chr6:10726009-10730614:+@exon:chr6:10730615-10730763:+|isoform2=junction:chr6:10726009-10728639:+@exon:chr6:10728640-10728727:+@junction:chr6:10728728-10730614:+|TMEM14C|SE	67	1	0	0	0	0
isoform1=exon:chr5:177303855-177304077:+@junction:chr5:177304078-177304624:+@exon:chr5:177304625-177304850:+|isoform2=junction:chr5:177304078-177304292:+@exon:chr5:177304293-177304430:+@junction:chr5:177304431-177304624:+|PRELID1|SE	85	1	0	0	0	0
isoform1=exon:chr5:171387799-171388006:+@junction:chr5:171388007-171391705:+@exon:chr5:171391706-171391799:+|isoform2=junction:chr5:171388007-171391304:+@exon:chr5:171391305-171391424:+@junction:chr5:171391425-171391705:+|NPM1|SE	140	1	0	0	0	0
isoform1=exon:chr6:44113451-44114209:-@junction:chr6:44114210-44127343:-@exon:chr6:44127344-44127452:-|isoform2=junction:chr6:44114210-44116540:-@exon:chr6:44116541-44116629:-@junction:chr6:44116630-44127343:-|MRPL14|SE	80	1	0	0	0	0
isoform1=exon:chr12:53295525-53295639:+@junction:chr12:53295640-53298044:+@exon:chr12:53298045-53298150:+|isoform2=junction:chr12:53295640-53295838:+@exon:chr12:53295839-53295941:+@junction:chr12:53295942-53298044:+|ENSG00000288663|SE	21	1	0	0	0	1
isoform1=exon:chr12:53296454-53296551:+@junction:chr12:53296552-53298044:+@exon:chr12:53298045-53298150:+|isoform2=junction:chr12:53296552-53297849:+@exon:chr12:53297850-53297924:+@junction:chr12:53297925-53298044:+|ENSG00000288663|SE	101	1	0	0	0	0
isoform1=exon:chr12:53295839-53295941:+@junction:chr12:53295942-53299268:+@exon:chr12:53299269-53299953:+|isoform2=junction:chr12:53295942-53298044:+@exon:chr12:53298045-53298150:+@junction:chr12:53298151-53299268:+|ENSG00000288663|SE	22	1	0	0	0	0
isoform1=exon:chr11:62765340-62765405:+@junction:chr11:62765406-62766242:+@exon:chr11:62766243-62766276:+|isoform2=junction:chr11:62765406-62765652:+@exon:chr11:62765653-62765724:+@junction:chr11:62765725-62766242:+|POLR2G|SE	12	1	0	0	0	0
isoform1=exon:chr5:271621-271821:+@junction:chr5:271822-304176:+@exon:chr5:304177-304221:+|isoform2=junction:chr5:271822-272710:+@exon:chr5:272711-272772:+@junction:chr5:272773-304176:+|PDCD6|SE	40	1	0	0	0	0
isoform1=exon:chr5:311293-311402:+@junction:chr5:311403-314416:+@exon:chr5:314417-314954:+|isoform2=junction:chr5:311403-313700:+@exon:chr5:313701-313850:+@junction:chr5:313851-314416:+|PDCD6|SE	40	1	0	0	0	0
isoform1=exon:chr3:108051939-108051970:-@junction:chr3:108051971-108057476:-@exon:chr3:108057477-108057569:-|isoform2=junction:chr3:108051971-108055519:-@exon:chr3:108055520-108055566:-@junction:chr3:108055567-108057476:-|CD47|SE	27	1	0	0	0	0
isoform1=exon:chr12:56639106-56639307:-@junction:chr12:56639308-56642457:-@exon:chr12:56642458-56642580:-|isoform2=junction:chr12:56639308-56639979:-@exon:chr12:56639980-56640192:-@junction:chr12:56640193-56642457:-|ATP5F1B|SE	66	1	1	0	0	0
isoform1=exon:chr16:3020368-3020491:+@junction:chr16:3020492-3021554:+@exon:chr16:3021555-3021689:+|isoform2=junction:chr16:3020492-3021214:+@exon:chr16:3021215-3021319:+@junction:chr16:3021320-3021554:+|TNFRSF12A|SE	36	1	0	0	0	0
isoform1=exon:chr3:169966814-169966858:+@junction:chr3:169966859-169975607:+@exon:chr3:169975608-169975716:+|isoform2=junction:chr3:169966859-169969286:+@exon:chr3:169969287-169969383:+@junction:chr3:169969384-169975607:+|SEC62|SE	59	1	0	0	0	0
isoform1=exon:chr3:169966801-169966858:+@junction:chr3:169966859-169976945:+@exon:chr3:169976946-169977051:+|isoform2=junction:chr3:169966859-169975607:+@exon:chr3:169975608-169975716:+@junction:chr3:169975717-169976945:+|SEC62|SE	59	1	0	0	0	0
isoform1=exon:chr3:122384161-122384299:+@junction:chr3:122384300-122407280:+@exon:chr3:122407281-122407389:+|isoform2=junction:chr3:122384300-122402759:+@exon:chr3:122402760-122402882:+@junction:chr3:122402883-122407280:+|FAM162A|SE	5	1	0	0	0	0
isoform1=exon:chr19:49887718-49887834:+@junction:chr19:49887835-49888423:+@exon:chr19:49888424-49888743:+|isoform2=junction:chr19:49887835-49888230:+@exon:chr19:49888231-49888317:+@junction:chr19:49888318-49888423:+|TBC1D17|SE	10	1	0	0	0	0
isoform1=exon:chr15:43799358-43800784:+@junction:chr15:43800785-43801710:+@exon:chr15:43801711-43804427:+|isoform2=junction:chr15:43800785-43801517:+@exon:chr15:43801518-43801569:+@junction:chr15:43801570-43801710:+|SERF2|SE	3	1	0	0	0	0
isoform1=exon:chr18:56624288-56624461:-@junction:chr18:56624462-56626360:-@exon:chr18:56626361-56626457:-|isoform2=junction:chr18:56624462-56626161:-@exon:chr18:56626162-56626266:-@junction:chr18:56626267-56626360:-|TXNL1|SE	19	1	0	0	1	0
isoform1=exon:chr6:8089985-8090281:-@junction:chr6:8090282-8097266:-@exon:chr6:8097267-8097311:-|isoform2=junction:chr6:8090282-8095377:-@exon:chr6:8095378-8095495:-@junction:chr6:8095496-8097266:-|EEF1E1|SE	37	1	0	0	0	0
isoform1=exon:chr11:8684006-8684081:+@junction:chr11:8684082-8685677:+@exon:chr11:8685678-8685848:+|isoform2=junction:chr11:8684082-8684822:+@exon:chr11:8684823-8684892:+@junction:chr11:8684893-8685677:+|RPL27A|SE	53	1	0	0	0	1
isoform1=exon:chr11:33709439-33710343:-@junction:chr11:33710344-33717369:-@exon:chr11:33717370-33717471:-|isoform2=junction:chr11:33710344-33711383:-@exon:chr11:33711384-33711505:-@junction:chr11:33711506-33717369:-|CD59|SE	33	1	0	0	0	0
isoform1=exon:chr2:186501273-186501425:+@junction:chr2:186501426-186504031:+@exon:chr2:186504032-186504214:+|isoform2=junction:chr2:186501426-186502495:+@exon:chr2:186502496-186502587:+@junction:chr2:186502588-186504031:+|ZC3H15|SE	57	1	0	1	0	0
isoform1=exon:chr1:173863901-173864506:-@junction:chr1:173864507-173865509:-@exon:chr1:173865510-173865547:-|isoform2=junction:chr1:173864507-173864674:-@exon:chr1:173864675-173864704:-@junction:chr1:173864705-173865509:-|GAS5|SE	19	1	0	0	0	0
isoform1=exon:chr1:225783300-225783368:+@junction:chr1:225783369-225789239:+@exon:chr1:225789240-225790466:+|isoform2=junction:chr1:225783369-225786861:+@exon:chr1:225786862-225786985:+@junction:chr1:225786986-225789239:+|SRP9|SE	13	1	0	0	0	1
isoform1=exon:chr1:225783300-225783368:+@junction:chr1:225783369-225789239:+@exon:chr1:225789240-225789524:+|isoform2=junction:chr1:225783369-225789033:+@exon:chr1:225789034-225789141:+@junction:chr1:225789142-225789239:+|SRP9|SE	13	1	0	0	0	0
isoform1=exon:chr1:153975817-153975905:-@junction:chr1:153975906-153976975:-@exon:chr1:153976976-153977013:-|isoform2=junction:chr1:153975906-153976692:-@exon:chr1:153976693-153976775:-@junction:chr1:153976776-153976975:-|JTB|SE	48	1	0	0	0	0
isoform1=exon:chr1:153975826-153975905:-@junction:chr1:153975906-153977169:-@exon:chr1:153977170-153977389:-|isoform2=junction:chr1:153975906-153976692:-@exon:chr1:153976693-153977013:-@junction:chr1:153977014-153977169:-|JTB|SE	48	1	0	0	0	0
isoform1=exon:chr1:153976693-153976775:-@junction:chr1:153976776-153977169:-@exon:chr1:153977170-153977389:-|isoform2=junction:chr1:153976776-153976975:-@exon:chr1:153976976-153977013:-@junction:chr1:153977014-153977169:-|JTB|SE	43	1	0	0	0	0
isoform1=exon:chr9:33026475-33026616:+@junction:chr9:33026617-33030439:+@exon:chr9:33030440-33030667:+|isoform2=junction:chr9:33026617-33029884:+@exon:chr9:33029885-33029989:+@junction:chr9:33029990-33030439:+|DNAJA1|SE	12	1	0	0	0	0
isoform1=exon:chr1:161037631-161038075:-@junction:chr1:161038076-161038879:-@exon:chr1:161038880-161038937:-|isoform2=junction:chr1:161038076-161038550:-@exon:chr1:161038551-161038673:-@junction:chr1:161038674-161038879:-|TSTD1|SE	75	1	0	0	0	1
isoform1=exon:chr5:163456929-163457080:-@junction:chr5:163457081-163459861:-@exon:chr5:163459862-163460055:-|isoform2=junction:chr5:163457081-163457561:-@exon:chr5:163457562-163457610:-@junction:chr5:163457611-163459861:-|NUDCD2|SE	9	1	0	0	0	0
isoform1=exon:chr19:48382575-48383327:-@junction:chr19:48383328-48389552:-@exon:chr19:48389553-48389711:-|isoform2=junction:chr19:48383328-48384229:-@exon:chr19:48384230-48384482:-@junction:chr19:48384483-48389552:-|KDELR1|SE	39	1	0	0	0	0
isoform1=exon:chr19:48384239-48384482:-@junction:chr19:48384483-48389552:-@exon:chr19:48389553-48389711:-|isoform2=junction:chr19:48384483-48387754:-@exon:chr19:48387755-48387821:-@junction:chr19:48387822-48389552:-|KDELR1|SE	37	1	0	0	0	0
isoform1=exon:chr6:10747759-10747881:+@junction:chr6:10747882-10755141:+@exon:chr6:10755142-10755232:+|isoform2=junction:chr6:10747882-10749201:+@exon:chr6:10749202-10749268:+@junction:chr6:10749269-10755141:+|TMEM14B|SE	13	1	0	0	0	0
isoform1=exon:chr6:10749202-10749268:+@junction:chr6:10749269-10755141:+@exon:chr6:10755142-10755232:+|isoform2=junction:chr6:10749269-10749621:+@exon:chr6:10749622-10749698:+@junction:chr6:10749699-10755141:+|TMEM14B|SE	61	1	0	1	0	0
isoform1=exon:chr6:10749202-10749268:+@junction:chr6:10749269-10756466:+@exon:chr6:10756467-10756615:+|isoform2=junction:chr6:10749269-10755141:+@exon:chr6:10755142-10755232:+@junction:chr6:10755233-10756466:+|TMEM14B|SE	17	1	0	0	0	0
isoform1=exon:chr6:10749622-10749698:+@junction:chr6:10749699-10756466:+@exon:chr6:10756467-10756615:+|isoform2=junction:chr6:10749699-10755141:+@exon:chr6:10755142-10755232:+@junction:chr6:10755233-10756466:+|TMEM14B|SE	67	1	0	0	0	0
isoform1=exon:chr4:102802561-102802638:-@junction:chr4:102802639-102809671:-@exon:chr4:102809672-102809703:-|isoform2=junction:chr4:102802639-102809067:-@exon:chr4:102809068-102809159:-@junction:chr4:102809160-102809671:-|UBE2D3|SE	12	1	0	0	0	0
isoform1=exon:chr1:67424200-67424277:-@junction:chr1:67424278-67425082:-@exon:chr1:67425083-67425223:-|isoform2=junction:chr1:67424278-67424887:-@exon:chr1:67424888-67424959:-@junction:chr1:67424960-67425082:-|SERBP1|SE	57	1	0	0	0	0
isoform1=exon:chr1:67424200-67424277:-@junction:chr1:67424278-67425082:-@exon:chr1:67425083-67425120:-|isoform2=junction:chr1:67424278-67424887:-@exon:chr1:67424888-67424977:-@junction:chr1:67424978-67425082:-|SERBP1|SE	57	1	0	0	0	0
isoform1=exon:chr1:110401249-110401583:-@junction:chr1:110401584-110406317:-@exon:chr1:110406318-110406379:-|isoform2=junction:chr1:110401584-110403918:-@exon:chr1:110403919-110404036:-@junction:chr1:110404037-110406317:-|LAMTOR5|SE	97	1	0	0	0	0
isoform1=exon:chr1:110406318-110406379:-@junction:chr1:110406380-110407585:-@exon:chr1:110407586-110407668:-|isoform2=junction:chr1:110406380-110407032:-@exon:chr1:110407033-110407128:-@junction:chr1:110407129-110407585:-|LAMTOR5|SE	84	1	0	0	1	0
isoform1=exon:chr21:44861163-44861271:-@junction:chr21:44861272-44873501:-@exon:chr21:44873502-44873690:-|isoform2=junction:chr21:44861272-44865394:-@exon:chr21:44865395-44865447:-@junction:chr21:44865448-44873501:-|PTTG1IP|SE	94	1	0	0	0	0
isoform1=exon:chr21:44865395-44865447:-@junction:chr21:44865448-44873501:-@exon:chr21:44873502-44873668:-|isoform2=junction:chr21:44865448-44865570:-@exon:chr21:44865571-44865650:-@junction:chr21:44865651-44873501:-|PTTG1IP|SE	92	1	0	0	0	0
isoform1=exon:chr16:3065297-3065494:+@junction:chr16:3065495-3067376:+@exon:chr16:3067377-3067415:+|isoform2=junction:chr16:3065495-3065783:+@exon:chr16:3065784-3065826:+@junction:chr16:3065827-3067376:+|IL32|SE	42	1	0	0	0	0
isoform1=exon:chr16:3067377-3067415:+@junction:chr16:3067416-3067983:+@exon:chr16:3067984-3068010:+|isoform2=junction:chr16:3067416-3067553:+@exon:chr16:3067554-3067613:+@junction:chr16:3067614-3067983:+|IL32|SE	52	1	0	1	0	1
isoform1=exon:chr1:161100561-161100859:-@junction:chr1:161100860-161102286:-@exon:chr1:161102287-161102375:-|isoform2=junction:chr1:161100860-161102047:-@exon:chr1:161102048-161102171:-@junction:chr1:161102172-161102286:-|PFDN2|SE	85	1	0	0	0	0
isoform1=exon:chr1:203861603-203862222:+@junction:chr1:203862223-203869876:+@exon:chr1:203869877-203870051:+|isoform2=junction:chr1:203862223-203865040:+@exon:chr1:203865041-203865119:+@junction:chr1:203865120-203869876:+|SNRPE|SE	9	1	0	0	0	0
isoform1=exon:chr9:114587706-114587920:+@junction:chr9:114587921-114597569:+@exon:chr9:114597570-114598384:+|isoform2=junction:chr9:114587921-114592551:+@exon:chr9:114592552-114592657:+@junction:chr9:114592658-114597569:+|ATP6V1G1|SE	3	1	0	0	0	0
isoform1=exon:chr1:153544654-153544809:-@junction:chr1:153544810-153545752:-@exon:chr1:153545753-153545802:-|isoform2=junction:chr1:153544810-153545469:-@exon:chr1:153545470-153545518:-@junction:chr1:153545519-153545752:-|S100A4|SE	205	1	0	1	1	1
isoform1=exon:chr19:6374203-6374376:+@junction:chr19:6374377-6374810:+@exon:chr19:6374811-6375027:+|isoform2=junction:chr19:6374377-6374464:+@exon:chr19:6374465-6374589:+@junction:chr19:6374590-6374810:+|ALKBH7|SE	73	1	0	0	0	0
isoform1=exon:chr12:120496091-120496216:+@junction:chr12:120496217-120498072:+@exon:chr12:120498073-120498491:+|isoform2=junction:chr12:120496217-120496401:+@exon:chr12:120496402-120496553:+@junction:chr12:120496554-120498072:+|DYNLL1|SE	79	1	0	0	0	0
isoform1=exon:chr1:6785454-6785575:+@junction:chr1:6785576-6825091:+@exon:chr1:6825092-6825210:+|isoform2=junction:chr1:6785576-6820180:+@exon:chr1:6820181-6820250:+@junction:chr1:6820251-6825091:+|CAMTA1|SE	22	1	0	1	0	1
isoform1=exon:chr12:52946614-52948828:-@junction:chr12:52948829-52949714:-@exon:chr12:52949715-52949776:-|isoform2=junction:chr12:52948829-52949455:-@exon:chr12:52949456-52949517:-@junction:chr12:52949518-52949714:-|KRT8|SE	1	1	0	0	0	0
isoform1=exon:chr2:135741734-135742011:+@junction:chr2:135742012-135748266:+@exon:chr2:135748267-135748369:+|isoform2=junction:chr2:135742012-135747657:+@exon:chr2:135747658-135747765:+@junction:chr2:135747766-135748266:+|UBXN4|SE	46	1	1	0	0	0
isoform1=exon:chr2:135748267-135748369:+@junction:chr2:135748370-135755516:+@exon:chr2:135755517-135755691:+|isoform2=junction:chr2:135748370-135753538:+@exon:chr2:135753539-135754277:+@junction:chr2:135754278-135755516:+|UBXN4|SE	48	1	0	0	0	0
isoform1=exon:chr2:135755517-135755691:+@junction:chr2:135755692-135769768:+@exon:chr2:135769769-135769823:+|isoform2=junction:chr2:135755692-135761817:+@exon:chr2:135761818-135761911:+@junction:chr2:135761912-135769768:+|UBXN4|SE	40	1	1	0	0	0
isoform1=exon:chr6:2837882-2837999:-@junction:chr6:2838000-2840418:-@exon:chr6:2840419-2840485:-|isoform2=junction:chr6:2838000-2838548:-@exon:chr6:2838549-2838686:-@junction:chr6:2838687-2840418:-|SERPINB1|SE	162	1	0	0	0	0
isoform1=exon:chr6:2838549-2838686:-@junction:chr6:2838687-2841811:-@exon:chr6:2841812-2841863:-|isoform2=junction:chr6:2838687-2840418:-@exon:chr6:2840419-2840594:-@junction:chr6:2840595-2841811:-|SERPINB1|SE	150	1	0	0	0	0
isoform1=exon:chr6:2840419-2840594:-@junction:chr6:2840595-2841811:-@exon:chr6:2841812-2841848:-|isoform2=junction:chr6:2840595-2841215:-@exon:chr6:2841216-2841475:-@junction:chr6:2841476-2841811:-|SERPINB1|SE	139	1	0	0	0	0
isoform1=exon:chr3:186784564-186784696:+@junction:chr3:186784697-186786163:+@exon:chr3:186786164-186786273:+|isoform2=junction:chr3:186784697-186785882:+@exon:chr3:186785883-186786051:+@junction:chr3:186786052-186786163:+|EIF4A2|SE	24	1	0	0	0	0
isoform1=exon:chr3:180984565-180988096:-@junction:chr3:180988097-180989599:-@exon:chr3:180989600-180989673:-|isoform2=junction:chr3:180988097-180988177:-@exon:chr3:180988178-180988229:-@junction:chr3:180988230-180989599:-|DNAJC19|SE	23	1	0	0	0	0
isoform1=exon:chr1:109399042-109402090:-@junction:chr1:109402091-109411010:-@exon:chr1:109411011-109411113:-|isoform2=junction:chr1:109402091-109409927:-@exon:chr1:109409928-109410014:-@junction:chr1:109410015-109411010:-|PSMA5|SE	59	1	0	0	0	0
isoform1=exon:chr1:109409928-109410014:-@junction:chr1:109410015-109411876:-@exon:chr1:109411877-109411935:-|isoform2=junction:chr1:109410015-109411010:-@exon:chr1:109411011-109411113:-@junction:chr1:109411114-109411876:-|PSMA5|SE	59	1	0	0	0	0
isoform1=exon:chr1:109412077-109412184:-@junction:chr1:109412185-109415236:-@exon:chr1:109415237-109415363:-|isoform2=junction:chr1:109412185-109413067:-@exon:chr1:109413068-109413135:-@junction:chr1:109413136-109415236:-|PSMA5|SE	49	1	0	0	0	0
isoform1=exon:chr6:18237050-18237516:-@junction:chr6:18237517-18255730:-@exon:chr6:18255731-18255851:-|isoform2=junction:chr6:18237517-18249650:-@exon:chr6:18249651-18249839:-@junction:chr6:18249840-18255730:-|DEK|SE	41	1	0	0	0	0
isoform1=exon:chr6:18249651-18249839:-@junction:chr6:18249840-18256360:-@exon:chr6:18256361-18256374:-|isoform2=junction:chr6:18249840-18255730:-@exon:chr6:18255731-18255851:-@junction:chr6:18255852-18256360:-|DEK|SE	83	1	0	0	0	0
isoform1=exon:chr8:124539178-124539287:+@junction:chr8:124539288-124546999:+@exon:chr8:124547000-124547113:+|isoform2=junction:chr8:124539288-124543088:+@exon:chr8:124543089-124543279:+@junction:chr8:124543280-124546999:+|NDUFB9|SE	76	1	0	0	0	0
isoform1=exon:chr7:135926760-135930012:-@junction:chr7:135930013-135951516:-@exon:chr7:135951517-135951630:-|isoform2=junction:chr7:135930013-135950598:-@exon:chr7:135950599-135950682:-@junction:chr7:135950683-135951516:-|MTPN|SE	47	1	0	0	0	0
isoform1=exon:chr15:60358459-60361054:-@junction:chr15:60361055-60386027:-@exon:chr15:60386028-60386086:-|isoform2=junction:chr15:60361055-60364428:-@exon:chr15:60364429-60364523:-@junction:chr15:60364524-60386027:-|ANXA2|SE	26	1	0	0	0	0
isoform1=exon:chr15:60364429-60364523:-@junction:chr15:60364524-60397942:-@exon:chr15:60397943-60397986:-|isoform2=junction:chr15:60364524-60386027:-@exon:chr15:60386028-60386086:-@junction:chr15:60386087-60397942:-|ANXA2|SE	23	1	0	0	0	0
isoform1=exon:chr16:56625475-56625879:+@junction:chr16:56625880-56626879:+@exon:chr16:56626880-56627112:+|isoform2=junction:chr16:56625880-56626465:+@exon:chr16:56626466-56626531:+@junction:chr16:56626532-56626879:+|MT1E|SE	75	1	0	1	0	1
isoform1=exon:chr1:153990763-153990802:+@junction:chr1:153990803-153991114:+@exon:chr1:153991115-153991223:+|isoform2=junction:chr1:153990803-153990913:+@exon:chr1:153990914-153991034:+@junction:chr1:153991035-153991114:+|RPS27|SE	12	1	0	0	0	1
isoform1=exon:chr1:43974944-43975107:+@junction:chr1:43975108-43976089:+@exon:chr1:43976090-43976173:+|isoform2=junction:chr1:43975108-43975799:+@exon:chr1:43975800-43975848:+@junction:chr1:43975849-43976089:+|ATP6V0B|SE	44	1	0	0	0	0
isoform1=exon:chr12:56116633-56116799:+@junction:chr12:56116800-56117481:+@exon:chr12:56117482-56117710:+|isoform2=junction:chr12:56116800-56117188:+@exon:chr12:56117189-56117211:+@junction:chr12:56117212-56117481:+|RPL41|SE	134	1	0	0	0	1
isoform1=exon:chr12:56116775-56116930:+@junction:chr12:56116931-56117481:+@exon:chr12:56117482-56117710:+|isoform2=junction:chr12:56116931-56117188:+@exon:chr12:56117189-56117211:+@junction:chr12:56117212-56117481:+|RPL41|SE	41	1	0	0	0	0
isoform1=exon:chr2:38743599-38745187:-@junction:chr2:38745188-38746693:-@exon:chr2:38746694-38746747:-|isoform2=junction:chr2:38745188-38746143:-@exon:chr2:38746144-38746179:-@junction:chr2:38746180-38746693:-|SRSF7|SE	30	1	0	1	1	1
isoform1=exon:chr1:53226900-53227144:-@junction:chr1:53227145-53233541:-@exon:chr1:53233542-53233652:-|isoform2=junction:chr1:53227145-53228871:-@exon:chr1:53228872-53228954:-@junction:chr1:53228955-53233541:-|MAGOH|SE	36	1	0	1	0	0
isoform1=exon:chr1:53226900-53227144:-@junction:chr1:53227145-53235576:-@exon:chr1:53235577-53235635:-|isoform2=junction:chr1:53227145-53228871:-@exon:chr1:53228872-53228954:-@junction:chr1:53228955-53235576:-|MAGOH|SE	19	1	0	1	0	0
isoform1=exon:chr1:53228872-53228954:-@junction:chr1:53228955-53235576:-@exon:chr1:53235577-53235635:-|isoform2=junction:chr1:53228955-53233541:-@exon:chr1:53233542-53233652:-@junction:chr1:53233653-53235576:-|MAGOH|SE	17	1	1	1	1	1
isoform1=exon:chr1:53228872-53228954:-@junction:chr1:53228955-53238360:-@exon:chr1:53238361-53238499:-|isoform2=junction:chr1:53228955-53235576:-@exon:chr1:53235577-53235635:-@junction:chr1:53235636-53238360:-|MAGOH|SE	18	1	0	0	0	0
isoform1=exon:chr4:48885019-48885565:-@junction:chr4:48885566-48894005:-@exon:chr4:48894006-48894053:-|isoform2=junction:chr4:48885566-48892771:-@exon:chr4:48892772-48892889:-@junction:chr4:48892890-48894005:-|OCIAD2|SE	68	1	0	1	1	1
isoform1=exon:chr4:48885382-48885565:-@junction:chr4:48885566-48897803:-@exon:chr4:48897804-48897857:-|isoform2=junction:chr4:48885566-48892771:-@exon:chr4:48892772-48894053:-@junction:chr4:48894054-48897803:-|OCIAD2|SE	73	1	0	0	0	0
isoform1=exon:chr4:48885388-48885565:-@junction:chr4:48885566-48897803:-@exon:chr4:48897804-48897835:-|isoform2=junction:chr4:48885566-48894005:-@exon:chr4:48894006-48894053:-@junction:chr4:48894054-48897803:-|OCIAD2|SE	14	1	0	0	0	0
isoform1=exon:chr4:48892772-48894053:-@junction:chr4:48894054-48904483:-@exon:chr4:48904484-48904611:-|isoform2=junction:chr4:48894054-48897803:-@exon:chr4:48897804-48897857:-@junction:chr4:48897858-48904483:-|OCIAD2|SE	18	1	0	0	0	1
isoform1=exon:chr12:54282394-54282486:+@junction:chr12:54282487-54282799:+@exon:chr12:54282800-54282874:+|isoform2=junction:chr12:54282487-54282572:+@exon:chr12:54282573-54282662:+@junction:chr12:54282663-54282799:+|HNRNPA1|SE	33	1	0	0	0	0
isoform1=exon:chr21:6492131-6492197:-@junction:chr21:6492198-6495992:-@exon:chr21:6495993-6496080:-|isoform2=junction:chr21:6492198-6493043:-@exon:chr21:6493044-6493110:-@junction:chr21:6493111-6495992:-|ENSG00000275895|SE	21	1	0	0	0	0
isoform1=exon:chr7:100148934-100148975:+@junction:chr7:100148976-100153399:+@exon:chr7:100153400-100153517:+|isoform2=junction:chr7:100148976-100149498:+@exon:chr7:100149499-100149565:+@junction:chr7:100149566-100153399:+|LAMTOR4|SE	8	1	0	0	0	0
isoform1=exon:chr4:78554436-78554488:+@junction:chr4:78554489-78573179:+@exon:chr4:78573180-78573267:+|isoform2=junction:chr4:78554489-78571032:+@exon:chr4:78571033-78571173:+@junction:chr4:78571174-78573179:+|ANXA3|SE	2	1	1	0	0	0
isoform1=exon:chr4:78554436-78554488:+@junction:chr4:78554489-78579026:+@exon:chr4:78579027-78579121:+|isoform2=junction:chr4:78554489-78573179:+@exon:chr4:78573180-78573267:+@junction:chr4:78573268-78579026:+|ANXA3|SE	3	1	1	0	0	0
isoform1=exon:chr2:73729873-73730029:-@junction:chr2:73730030-73732162:-@exon:chr2:73732163-73732285:-|isoform2=junction:chr2:73730030-73730559:-@exon:chr2:73730560-73730736:-@junction:chr2:73730737-73732162:-|TPRKB|SE	10	1	0	0	0	0
isoform1=exon:chr2:73731906-73732285:-@junction:chr2:73732286-73734428:-@exon:chr2:73734429-73734588:-|isoform2=junction:chr2:73732286-73732583:-@exon:chr2:73732584-73732700:-@junction:chr2:73732701-73734428:-|TPRKB|SE	3	1	0	0	0	1
isoform1=exon:chr19:16081449-16082046:+@junction:chr19:16082047-16088026:+@exon:chr19:16088027-16088097:+|isoform2=junction:chr19:16082047-16086422:+@exon:chr19:16086423-16086540:+@junction:chr19:16086541-16088026:+|TPM4|SE	91	1	0	0	0	0
isoform1=exon:chr19:16086294-16086540:+@junction:chr19:16086541-16089044:+@exon:chr19:16089045-16089120:+|isoform2=junction:chr19:16086541-16088026:+@exon:chr19:16088027-16088097:+@junction:chr19:16088098-16089044:+|TPM4|SE	82	1	0	0	0	0
isoform1=exon:chr8:108236161-108236203:-@junction:chr8:108236204-108248612:-@exon:chr8:108248613-108248730:-|isoform2=junction:chr8:108236204-108239957:-@exon:chr8:108239958-108240075:-@junction:chr8:108240076-108248612:-|EIF3E|SE	17	1	0	0	0	0
isoform1=exon:chr2:150474875-150474984:-@junction:chr2:150474985-150487267:-@exon:chr2:150487268-150487455:-|isoform2=junction:chr2:150474985-150486693:-@exon:chr2:150486694-150486781:-@junction:chr2:150486782-150487267:-|RND3|SE	7	1	0	0	0	0
isoform1=exon:chr8:109334326-109334474:+@junction:chr8:109334475-109339319:+@exon:chr8:109339320-109339390:+|isoform2=junction:chr8:109334475-109336127:+@exon:chr8:109336128-109336204:+@junction:chr8:109336205-109339319:+|ENY2|SE	32	1	0	0	0	0
isoform1=exon:chr8:109338342-109339390:+@junction:chr8:109339391-109343404:+@exon:chr8:109343405-109343584:+|isoform2=junction:chr8:109339391-109340488:+@exon:chr8:109340489-109340563:+@junction:chr8:109340564-109343404:+|ENY2|SE	40	1	0	0	0	0
isoform1=exon:chr8:109339320-109339390:+@junction:chr8:109339391-109343404:+@exon:chr8:109343405-109343670:+|isoform2=junction:chr8:109339391-109340490:+@exon:chr8:109340491-109340563:+@junction:chr8:109340564-109343404:+|ENY2|SE	14	1	0	0	0	0
isoform1=exon:chr8:109340489-109340563:+@junction:chr8:109340564-109343404:+@exon:chr8:109343405-109343855:+|isoform2=junction:chr8:109340564-109342689:+@exon:chr8:109342690-109342809:+@junction:chr8:109342810-109343404:+|ENY2|SE	52	1	0	0	0	0
isoform1=exon:chr11:32588594-32588732:+@junction:chr11:32588733-32589546:+@exon:chr11:32589547-32589603:+|isoform2=junction:chr11:32588733-32589011:+@exon:chr11:32589012-32589135:+@junction:chr11:32589136-32589546:+|EIF3M|SE	31	1	0	0	0	0
isoform1=exon:chr11:32593866-32595013:+@junction:chr11:32595014-32600688:+@exon:chr11:32600689-32600793:+|isoform2=junction:chr11:32595014-32595965:+@exon:chr11:32595966-32596047:+@junction:chr11:32596048-32600688:+|EIF3M|SE	63	1	0	0	0	0
isoform1=exon:chr11:32600689-32600832:+@junction:chr11:32600833-32602278:+@exon:chr11:32602279-32602302:+|isoform2=junction:chr11:32600833-32601761:+@exon:chr11:32601762-32601822:+@junction:chr11:32601823-32602278:+|EIF3M|SE	60	1	0	0	0	0
isoform1=exon:chr11:32601762-32601822:+@junction:chr11:32601823-32602278:+@exon:chr11:32602279-32602377:+|isoform2=junction:chr11:32601823-32602078:+@exon:chr11:32602079-32602114:+@junction:chr11:32602115-32602278:+|EIF3M|SE	57	1	0	0	0	1
isoform1=exon:chr2:216109351-216109457:+@junction:chr2:216109458-216113015:+@exon:chr2:216113016-216113129:+|isoform2=junction:chr2:216109458-216110466:+@exon:chr2:216110467-216110551:+@junction:chr2:216110552-216113015:+|XRCC5|SE	85	1	0	0	0	0
isoform1=exon:chr2:216109091-216109457:+@junction:chr2:216109458-216116658:+@exon:chr2:216116659-216116842:+|isoform2=junction:chr2:216109458-216113015:+@exon:chr2:216113016-216113129:+@junction:chr2:216113130-216116658:+|XRCC5|SE	94	1	0	0	0	0
isoform1=exon:chr8:85214048-85214631:-@junction:chr8:85214632-85217385:-@exon:chr8:85217386-85217502:-|isoform2=junction:chr8:85214632-85214920:-@exon:chr8:85214921-85215037:-@junction:chr8:85215038-85217385:-|RBIS|SE	48	1	0	1	1	1
isoform1=exon:chr8:85217386-85217502:-@junction:chr8:85217503-85220305:-@exon:chr8:85220306-85220353:-|isoform2=junction:chr8:85217503-85219235:-@exon:chr8:85219236-85219360:-@junction:chr8:85219361-85220305:-|RBIS|SE	40	1	0	0	0	1
isoform1=exon:chr8:85217386-85217502:-@junction:chr8:85217503-85220305:-@exon:chr8:85220306-85220384:-|isoform2=junction:chr8:85217503-85219235:-@exon:chr8:85219236-85219363:-@junction:chr8:85219364-85220305:-|RBIS|SE	40	1	0	0	0	1
isoform1=exon:chr8:85217386-85217502:-@junction:chr8:85217503-85220305:-@exon:chr8:85220306-85220339:-|isoform2=junction:chr8:85217503-85219322:-@exon:chr8:85219323-85219363:-@junction:chr8:85219364-85220305:-|RBIS|SE	40	1	0	0	0	1
isoform1=exon:chr1:54045486-54045786:-@junction:chr1:54045787-54053355:-@exon:chr1:54053356-54053504:-|isoform2=junction:chr1:54045787-54047266:-@exon:chr1:54047267-54047372:-@junction:chr1:54047373-54053355:-|TMEM59|SE	32	1	0	0	0	0
isoform1=exon:chr6:166938895-166939008:-@junction:chr6:166939009-166946681:-@exon:chr6:166946682-166946739:-|isoform2=junction:chr6:166939009-166943018:-@exon:chr6:166943019-166943089:-@junction:chr6:166943090-166946681:-|ENSG00000249141|SE	11	1	0	0	0	0
isoform1=exon:chr6:166922113-166929791:-@junction:chr6:166929792-166934090:-@exon:chr6:166934091-166934136:-|isoform2=junction:chr6:166929792-166931043:-@exon:chr6:166931044-166931118:-@junction:chr6:166931119-166934090:-|RNASET2|SE	16	1	0	0	0	0
isoform1=exon:chr6:166931044-166931118:-@junction:chr6:166931119-166938894:-@exon:chr6:166938895-166939008:-|isoform2=junction:chr6:166931119-166934090:-@exon:chr6:166934091-166934136:-@junction:chr6:166934137-166938894:-|RNASET2|SE	13	1	0	0	0	0
isoform1=exon:chr6:166946682-166946739:-@junction:chr6:166946740-166952487:-@exon:chr6:166952488-166952548:-|isoform2=junction:chr6:166946740-166948565:-@exon:chr6:166948566-166948625:-@junction:chr6:166948626-166952487:-|RNASET2|SE	6	1	1	0	0	0
isoform1=exon:chr6:166952488-166952548:-@junction:chr6:166952549-166956096:-@exon:chr6:166956097-166956182:-|isoform2=junction:chr6:166952549-166955466:-@exon:chr6:166955467-166955627:-@junction:chr6:166955628-166956096:-|RNASET2|SE	7	1	0	0	0	0
isoform1=exon:chr6:166952488-166952548:-@junction:chr6:166952549-166956096:-@exon:chr6:166956097-166956182:-|isoform2=junction:chr6:166952549-166955483:-@exon:chr6:166955484-166955627:-@junction:chr6:166955628-166956096:-|RNASET2|SE	7	1	0	0	0	0
isoform1=exon:chr6:166952488-166952548:-@junction:chr6:166952549-166956096:-@exon:chr6:166956097-166956611:-|isoform2=junction:chr6:166952549-166955494:-@exon:chr6:166955495-166955627:-@junction:chr6:166955628-166956096:-|RNASET2|SE	7	1	0	0	0	0
isoform1=exon:chr12:53467723-53468832:+@junction:chr12:53468833-53479405:+@exon:chr12:53479406-53479614:+|isoform2=junction:chr12:53468833-53471637:+@exon:chr12:53471638-53471807:+@junction:chr12:53471808-53479405:+|PCBP2|SE	123	1	0	0	0	0
isoform1=exon:chr7:76302673-76303076:+@junction:chr7:76303077-76303983:+@exon:chr7:76303984-76304292:+|isoform2=junction:chr7:76303077-76303801:+@exon:chr7:76303802-76303844:+@junction:chr7:76303845-76303983:+|HSPB1|SE	35	1	0	0	0	0
isoform1=exon:chr14:51991317-51991441:+@junction:chr14:51991442-51998493:+@exon:chr14:51998494-51998580:+|isoform2=junction:chr14:51991442-51993722:+@exon:chr14:51993723-51993822:+@junction:chr14:51993823-51998493:+|RTRAF|SE	48	1	1	0	0	0
isoform1=exon:chr14:52001798-52001866:+@junction:chr14:52001867-52004361:+@exon:chr14:52004362-52010694:+|isoform2=junction:chr14:52001867-52004193:+@exon:chr14:52004194-52004242:+@junction:chr14:52004243-52004361:+|RTRAF|SE	44	1	0	0	0	0
isoform1=exon:chr7:99388039-99388261:+@junction:chr7:99388262-99389904:+@exon:chr7:99389905-99390012:+|isoform2=junction:chr7:99388262-99388654:+@exon:chr7:99388655-99388843:+@junction:chr7:99388844-99389904:+|ARPC1B|SE	54	1	1	0	0	0
isoform1=exon:chr7:99408969-99409245:+@junction:chr7:99409246-99411063:+@exon:chr7:99411064-99411186:+|isoform2=junction:chr7:99409246-99410033:+@exon:chr7:99410034-99410169:+@junction:chr7:99410170-99411063:+|BUD31|SE	28	1	0	0	0	0
isoform1=exon:chr7:99411064-99411186:+@junction:chr7:99411187-99416137:+@exon:chr7:99416138-99416200:+|isoform2=junction:chr7:99411187-99411749:+@exon:chr7:99411750-99411983:+@junction:chr7:99411984-99416137:+|BUD31|SE	65	1	0	0	0	0
isoform1=exon:chr7:99411064-99411186:+@junction:chr7:99411187-99417428:+@exon:chr7:99417429-99417595:+|isoform2=junction:chr7:99411187-99416137:+@exon:chr7:99416138-99416260:+@junction:chr7:99416261-99417428:+|BUD31|SE	76	1	1	0	0	0
isoform1=exon:chr16:75566375-75566520:+@junction:chr16:75566521-75568036:+@exon:chr16:75568037-75568209:+|isoform2=junction:chr16:75566521-75566851:+@exon:chr16:75566852-75566907:+@junction:chr16:75566908-75568036:+|GABARAPL2|SE	62	1	0	0	0	0
isoform1=exon:chr16:75566852-75566907:+@junction:chr16:75566908-75577278:+@exon:chr16:75577279-75577530:+|isoform2=junction:chr16:75566908-75568036:+@exon:chr16:75568037-75568209:+@junction:chr16:75568210-75577278:+|GABARAPL2|SE	66	1	0	0	0	0
isoform1=exon:chr7:101218166-101218217:+@junction:chr7:101218218-101222603:+@exon:chr7:101222604-101222774:+|isoform2=junction:chr7:101218218-101218318:+@exon:chr7:101218319-101218485:+@junction:chr7:101218486-101222603:+|ZNHIT1|SE	22	1	0	0	0	1
isoform1=exon:chr7:101218181-101218217:+@junction:chr7:101218218-101222603:+@exon:chr7:101222604-101222774:+|isoform2=junction:chr7:101218218-101218318:+@exon:chr7:101218319-101221796:+@junction:chr7:101221797-101222603:+|ZNHIT1|SE	22	1	0	0	0	1
isoform1=exon:chr21:31659693-31659841:+@junction:chr21:31659842-31667257:+@exon:chr21:31667258-31667341:+|isoform2=junction:chr21:31659842-31666448:+@exon:chr21:31666449-31666518:+@junction:chr21:31666519-31667257:+|SOD1|SE	53	1	0	0	0	0
isoform1=exon:chr11:66002228-66002513:+@junction:chr11:66002514-66003625:+@exon:chr11:66003626-66003898:+|isoform2=junction:chr11:66002514-66003234:+@exon:chr11:66003235-66003373:+@junction:chr11:66003374-66003625:+|BANF1|SE	30	1	0	0	0	0
isoform1=exon:chr8:42403032-42403461:+@junction:chr8:42403462-42405370:+@exon:chr8:42405371-42405415:+|isoform2=junction:chr8:42403462-42404866:+@exon:chr8:42404867-42404924:+@junction:chr8:42404925-42405370:+|VDAC3|SE	4	1	0	0	0	0
isoform1=exon:chr7:100330463-100330549:-@junction:chr7:100330550-100332441:-@exon:chr7:100332442-100332576:-|isoform2=junction:chr7:100330550-100330908:-@exon:chr7:100330909-100330961:-@junction:chr7:100330962-100332441:-|PMS2P1|SE	2	1	0	0	0	0
isoform1=exon:chr7:100330538-100330549:-@junction:chr7:100330550-100332441:-@exon:chr7:100332442-100332581:-|isoform2=junction:chr7:100330550-100330908:-@exon:chr7:100330909-100331204:-@junction:chr7:100331205-100332441:-|PMS2P1|SE	2	1	0	0	0	0
isoform1=exon:chr8:60516987-60517253:+@junction:chr8:60517254-60572045:+@exon:chr8:60572046-60572113:+|isoform2=junction:chr8:60517254-60558851:+@exon:chr8:60558852-60558923:+@junction:chr8:60558924-60572045:+|RAB2A|SE	14	1	0	0	0	0
isoform1=exon:chr8:60558852-60558923:+@junction:chr8:60558924-60572045:+@exon:chr8:60572046-60572113:+|isoform2=junction:chr8:60558924-60569954:+@exon:chr8:60569955-60570057:+@junction:chr8:60570058-60572045:+|RAB2A|SE	13	1	1	0	0	0
isoform1=exon:chr8:60558852-60558923:+@junction:chr8:60558924-60584207:+@exon:chr8:60584208-60584290:+|isoform2=junction:chr8:60558924-60572045:+@exon:chr8:60572046-60572113:+@junction:chr8:60572114-60584207:+|RAB2A|SE	14	1	0	1	0	0
isoform1=exon:chr8:60572046-60572113:+@junction:chr8:60572114-60584207:+@exon:chr8:60584208-60584290:+|isoform2=junction:chr8:60572114-60576233:+@exon:chr8:60576234-60576297:+@junction:chr8:60576298-60584207:+|RAB2A|SE	14	1	1	0	0	0
isoform1=exon:chr12:120197322-120197462:-@junction:chr12:120197463-120198853:-@exon:chr12:120198854-120199000:-|isoform2=junction:chr12:120197463-120198553:-@exon:chr12:120198554-120198631:-@junction:chr12:120198632-120198853:-|RPLP0|SE	131	1	0	0	1	1
isoform1=exon:chr20:3190350-3190819:-@junction:chr20:3190820-3191764:-@exon:chr20:3191765-3191821:-|isoform2=junction:chr20:3190820-3191189:-@exon:chr20:3191190-3191238:-@junction:chr20:3191239-3191764:-|DDRGK1|SE	73	1	0	0	0	0
isoform1=exon:chr11:73872997-73873394:-@junction:chr11:73873395-73876756:-@exon:chr11:73876757-73876843:-|isoform2=junction:chr11:73873395-73876478:-@exon:chr11:73876479-73876575:-@junction:chr11:73876576-73876756:-|COA4|SE	26	1	0	0	0	0
isoform1=exon:chr9:33276456-33276564:+@junction:chr9:33276565-33280808:+@exon:chr9:33280809-33282070:+|isoform2=junction:chr9:33276565-33278112:+@exon:chr9:33278113-33278225:+@junction:chr9:33278226-33280808:+|CHMP5|SE	18	1	0	0	0	0
isoform1=exon:chrX:1386152-1386759:-@junction:chrX:1386760-1389240:-@exon:chrX:1389241-1389727:-|isoform2=junction:chrX:1386760-1387278:-@exon:chrX:1387279-1387419:-@junction:chrX:1387420-1389240:-|SLC25A6|SE	114	1	0	0	0	0
isoform1=exon:chrX:1389241-1389727:-@junction:chrX:1389728-1391898:-@exon:chrX:1391899-1392103:-|isoform2=junction:chrX:1389728-1390191:-@exon:chrX:1390192-1390290:-@junction:chrX:1390291-1391898:-|SLC25A6|SE	72	1	0	0	0	0
isoform1=exon:chrX:1389241-1389727:-@junction:chrX:1389728-1391898:-@exon:chrX:1391899-1392088:-|isoform2=junction:chrX:1389728-1390191:-@exon:chrX:1390192-1390293:-@junction:chrX:1390294-1391898:-|SLC25A6|SE	72	1	0	0	0	0
isoform1=exon:chr9:35685434-35685551:-@junction:chr9:35685552-35689145:-@exon:chr9:35689146-35689271:-|isoform2=junction:chr9:35685552-35685646:-@exon:chr9:35685647-35685780:-@junction:chr9:35685781-35689145:-|TPM2|SE	91	1	0	0	0	0
isoform1=exon:chr1:175004614-175004833:+@junction:chr1:175004834-175007097:+@exon:chr1:175007098-175007197:+|isoform2=junction:chr1:175004834-175006744:+@exon:chr1:175006745-175006841:+@junction:chr1:175006842-175007097:+|CACYBP|SE	84	1	0	0	0	0
isoform1=exon:chr16:18781295-18783102:-@junction:chr16:18783103-18788980:-@exon:chr16:18788981-18789118:-|isoform2=junction:chr16:18783103-18784737:-@exon:chr16:18784738-18784823:-@junction:chr16:18784824-18788980:-|RPS15A|SE	89	1	0	0	0	0
isoform1=exon:chr16:18784738-18784823:-@junction:chr16:18784824-18788980:-@exon:chr16:18788981-18789118:-|isoform2=junction:chr16:18784824-18788062:-@exon:chr16:18788063-18788105:-@junction:chr16:18788106-18788980:-|RPS15A|SE	25	1	0	0	0	1
isoform1=exon:chr10:131973034-131973118:-@junction:chr10:131973119-131981760:-@exon:chr10:131981761-131981923:-|isoform2=junction:chr10:131973119-131973792:-@exon:chr10:131973793-131973943:-@junction:chr10:131973944-131981760:-|BNIP3|SE	13	1	0	0	0	0
isoform1=exon:chr9:136849091-136849590:+@junction:chr9:136849591-136850754:+@exon:chr9:136850755-136851022:+|isoform2=junction:chr9:136849591-136850012:+@exon:chr9:136850013-136850560:+@junction:chr9:136850561-136850754:+|PHPT1|SE	10	1	0	0	0	0
isoform1=exon:chr14:103912288-103912694:-@junction:chr14:103912695-103915065:-@exon:chr14:103915066-103915189:-|isoform2=junction:chr14:103912695-103913960:-@exon:chr14:103913961-103913984:-@junction:chr14:103913985-103915065:-|ATP5MJ|SE	13	1	0	0	0	0
isoform1=exon:chr14:103913257-103913984:-@junction:chr14:103913985-103915065:-@exon:chr14:103915066-103915189:-|isoform2=junction:chr14:103913985-103914478:-@exon:chr14:103914479-103914633:-@junction:chr14:103914634-103915065:-|ATP5MJ|SE	12	1	0	0	0	1
isoform1=exon:chr10:75212230-75212298:+@junction:chr10:75212299-75219062:+@exon:chr10:75219063-75219196:+|isoform2=junction:chr10:75212299-75214020:+@exon:chr10:75214021-75214070:+@junction:chr10:75214071-75219062:+|VDAC2|SE	44	1	0	0	0	0
isoform1=exon:chr10:75214021-75214070:+@junction:chr10:75214071-75219062:+@exon:chr10:75219063-75219215:+|isoform2=junction:chr10:75214071-75217887:+@exon:chr10:75217888-75217991:+@junction:chr10:75217992-75219062:+|VDAC2|SE	36	1	0	0	0	0
isoform1=exon:chr10:75222252-75222402:+@junction:chr10:75222403-75230897:+@exon:chr10:75230898-75230951:+|isoform2=junction:chr10:75222403-75229643:+@exon:chr10:75229644-75229701:+@junction:chr10:75229702-75230897:+|VDAC2|SE	55	1	0	0	0	0
isoform1=exon:chr12:122981957-122982074:+@junction:chr12:122982075-122982619:+@exon:chr12:122982620-122982676:+|isoform2=junction:chr12:122982075-122982468:+@exon:chr12:122982469-122982538:+@junction:chr12:122982539-122982619:+|ARL6IP4|SE	52	1	0	0	0	0
isoform1=exon:chr1:94201895-94202732:-@junction:chr1:94202733-94203099:-@exon:chr1:94203100-94203210:-|isoform2=junction:chr1:94202733-94202917:-@exon:chr1:94202918-94202998:-@junction:chr1:94202999-94203099:-|ARHGAP29|SE	4	1	0	0	0	0
isoform1=exon:chr1:94220258-94220392:-@junction:chr1:94220393-94237414:-@exon:chr1:94237415-94237584:-|isoform2=junction:chr1:94220393-94231406:-@exon:chr1:94231407-94231643:-@junction:chr1:94231644-94237414:-|ARHGAP29|SE	11	1	0	0	0	0
isoform1=exon:chr11:18396819-18396968:+@junction:chr11:18396969-18399430:+@exon:chr11:18399431-18399548:+|isoform2=junction:chr11:18396969-18398797:+@exon:chr11:18398798-18398988:+@junction:chr11:18398989-18399430:+|LDHA|SE	8	1	1	0	0	0
isoform1=exon:chr11:18396554-18396968:+@junction:chr11:18396969-18400836:+@exon:chr11:18400837-18400872:+|isoform2=junction:chr11:18396969-18399430:+@exon:chr11:18399431-18399548:+@junction:chr11:18399549-18400836:+|LDHA|SE	8	1	0	0	0	0
isoform1=exon:chr11:18399431-18399548:+@junction:chr11:18399549-18400836:+@exon:chr11:18400837-18400934:+|isoform2=junction:chr11:18399549-18400629:+@exon:chr11:18400630-18400745:+@junction:chr11:18400746-18400836:+|LDHA|SE	9	1	0	0	0	0
isoform1=exon:chr11:18398630-18399548:+@junction:chr11:18399549-18402839:+@exon:chr11:18402840-18402891:+|isoform2=junction:chr11:18399549-18400836:+@exon:chr11:18400837-18401010:+@junction:chr11:18401011-18402839:+|LDHA|SE	11	1	0	0	0	0
isoform1=exon:chr11:18403694-18403811:+@junction:chr11:18403812-18407116:+@exon:chr11:18407117-18407158:+|isoform2=junction:chr11:18403812-18405448:+@exon:chr11:18405449-18405572:+@junction:chr11:18405573-18407116:+|LDHA|SE	11	1	0	0	0	0
isoform1=exon:chr22:37877674-37878171:+@junction:chr22:37878172-37888425:+@exon:chr22:37888426-37888479:+|isoform2=junction:chr22:37878172-37886764:+@exon:chr22:37886765-37886845:+@junction:chr22:37886846-37888425:+|EIF3L|SE	14	1	0	0	0	1
isoform1=exon:chr22:37886765-37886845:+@junction:chr22:37886846-37888425:+@exon:chr22:37888426-37888631:+|isoform2=junction:chr22:37886846-37886949:+@exon:chr22:37886950-37887071:+@junction:chr22:37887072-37888425:+|EIF3L|SE	14	1	0	0	0	0
isoform1=exon:chr11:62881699-62882066:+@junction:chr11:62882067-62882907:+@exon:chr11:62882908-62882999:+|isoform2=junction:chr11:62882067-62882504:+@exon:chr11:62882505-62882618:+@junction:chr11:62882619-62882907:+|SLC3A2|SE	17	1	0	0	0	0
isoform1=exon:chr11:62881699-62882066:+@junction:chr11:62882067-62882907:+@exon:chr11:62882908-62882999:+|isoform2=junction:chr11:62882067-62882666:+@exon:chr11:62882667-62882807:+@junction:chr11:62882808-62882907:+|SLC3A2|SE	17	1	0	0	0	0
isoform1=exon:chr11:62882908-62882999:+@junction:chr11:62883000-62884456:+@exon:chr11:62884457-62884525:+|isoform2=junction:chr11:62883000-62883988:+@exon:chr11:62883989-62884112:+@junction:chr11:62884113-62884456:+|SLC3A2|SE	17	1	0	0	0	0
isoform1=exon:chr11:62883348-62884525:+@junction:chr11:62884526-62885176:+@exon:chr11:62885177-62885314:+|isoform2=junction:chr11:62884526-62884631:+@exon:chr11:62884632-62884690:+@junction:chr11:62884691-62885176:+|SLC3A2|SE	21	1	0	0	0	0
isoform1=exon:chr11:62885465-62885608:+@junction:chr11:62885609-62888134:+@exon:chr11:62888135-62888218:+|isoform2=junction:chr11:62885609-62886436:+@exon:chr11:62886437-62886568:+@junction:chr11:62886569-62888134:+|SLC3A2|SE	27	1	0	0	0	0
isoform1=exon:chr11:62885465-62885608:+@junction:chr11:62885609-62888134:+@exon:chr11:62888135-62888218:+|isoform2=junction:chr11:62885609-62886440:+@exon:chr11:62886441-62886568:+@junction:chr11:62886569-62888134:+|SLC3A2|SE	27	1	0	0	0	0
isoform1=exon:chr4:139295043-139295146:-@junction:chr4:139295147-139302415:-@exon:chr4:139302416-139302526:-|isoform2=junction:chr4:139295147-139295731:-@exon:chr4:139295732-139295960:-@junction:chr4:139295961-139302415:-|NDUFC1|SE	35	1	0	0	0	0
isoform1=exon:chr4:77047155-77048662:-@junction:chr4:77048663-77055961:-@exon:chr4:77055962-77056102:-|isoform2=junction:chr4:77048663-77055149:-@exon:chr4:77055150-77055380:-@junction:chr4:77055381-77055961:-|CCNI|SE	52	1	0	1	0	0
isoform1=exon:chr4:77056249-77056323:-@junction:chr4:77056324-77066248:-@exon:chr4:77066249-77066405:-|isoform2=junction:chr4:77056324-77058506:-@exon:chr4:77058507-77058635:-@junction:chr4:77058636-77066248:-|CCNI|SE	48	1	0	0	0	0
isoform1=exon:chr4:77058507-77058635:-@junction:chr4:77058636-77075471:-@exon:chr4:77075472-77075693:-|isoform2=junction:chr4:77058636-77066248:-@exon:chr4:77066249-77066405:-@junction:chr4:77066406-77075471:-|CCNI|SE	46	1	0	0	0	0
isoform1=exon:chr12:53295291-53295639:+@junction:chr12:53295640-53296429:+@exon:chr12:53296430-53296467:+|isoform2=junction:chr12:53295640-53295838:+@exon:chr12:53295839-53295941:+@junction:chr12:53295942-53296429:+|PFDN5|SE	52	1	0	0	0	0
isoform1=exon:chr12:53295839-53295941:+@junction:chr12:53295942-53298044:+@exon:chr12:53298045-53298150:+|isoform2=junction:chr12:53295942-53296429:+@exon:chr12:53296430-53297924:+@junction:chr12:53297925-53298044:+|PFDN5|SE	54	1	0	0	0	0
isoform1=exon:chr11:57741809-57741954:+@junction:chr11:57741955-57742862:+@exon:chr11:57742863-57743038:+|isoform2=junction:chr11:57741955-57742116:+@exon:chr11:57742117-57742227:+@junction:chr11:57742228-57742862:+|SELENOH|SE	47	1	0	0	0	0
isoform1=exon:chr12:57234903-57235619:-@junction:chr12:57235620-57236592:-@exon:chr12:57236593-57236681:-|isoform2=junction:chr12:57235620-57235748:-@exon:chr12:57235749-57235809:-@junction:chr12:57235810-57236592:-|NDUFA4L2|SE	51	1	0	0	0	0
isoform1=exon:chr12:57516588-57517180:-@junction:chr12:57517181-57517705:-@exon:chr12:57517706-57517753:-|isoform2=junction:chr12:57517181-57517268:-@exon:chr12:57517269-57517424:-@junction:chr12:57517425-57517705:-|DDIT3|SE	8	1	0	0	0	0
isoform1=exon:chr12:57516588-57517180:-@junction:chr12:57517181-57517705:-@exon:chr12:57517706-57517753:-|isoform2=junction:chr12:57517181-57517268:-@exon:chr12:57517269-57517438:-@junction:chr12:57517439-57517705:-|DDIT3|SE	19	1	0	0	0	0
isoform1=exon:chr12:110436110-110436204:-@junction:chr12:110436205-110437083:-@exon:chr12:110437084-110437152:-|isoform2=junction:chr12:110436205-110436556:-@exon:chr12:110436557-110436683:-@junction:chr12:110436684-110437083:-|ARPC3|SE	111	1	0	0	0	0
isoform1=exon:chr12:110437084-110437152:-@junction:chr12:110437153-110445451:-@exon:chr12:110445452-110445551:-|isoform2=junction:chr12:110437153-110440311:-@exon:chr12:110440312-110440388:-@junction:chr12:110440389-110445451:-|ARPC3|SE	110	1	1	0	0	0
isoform1=exon:chr5:112160526-112161295:+@junction:chr5:112161296-112162150:+@exon:chr5:112162151-112162315:+|isoform2=junction:chr5:112161296-112161702:+@exon:chr5:112161703-112161775:+@junction:chr5:112161776-112162150:+|EPB41L4A-AS1|SE	79	1	0	0	0	0
isoform1=exon:chr13:45333471-45337388:-@junction:chr13:45337389-45339993:-@exon:chr13:45339994-45340258:-|isoform2=junction:chr13:45337389-45338659:-@exon:chr13:45338660-45338776:-@junction:chr13:45338777-45339993:-|TPT1|SE	180	1	0	0	0	0
isoform1=exon:chr19:12948177-12948358:+@junction:chr19:12948359-12948685:+@exon:chr19:12948686-12948813:+|isoform2=junction:chr19:12948359-12948496:+@exon:chr19:12948497-12948552:+@junction:chr19:12948553-12948685:+|RAD23A|SE	9	1	0	0	0	0
isoform1=exon:chr19:4659688-4660003:-@junction:chr19:4660004-4664875:-@exon:chr19:4664876-4664906:-|isoform2=junction:chr19:4660004-4660668:-@exon:chr19:4660669-4660750:-@junction:chr19:4660751-4664875:-|MYDGF|SE	73	1	0	0	0	0
isoform1=exon:chr10:29563201-29563292:-@junction:chr10:29563293-29657968:-@exon:chr10:29657969-29658068:-|isoform2=junction:chr10:29563293-29569254:-@exon:chr10:29569255-29569312:-@junction:chr10:29569313-29657968:-|SVIL|SE	8	1	0	0	0	0
isoform1=exon:chr10:29569255-29569312:-@junction:chr10:29569313-29686552:-@exon:chr10:29686553-29686651:-|isoform2=junction:chr10:29569313-29657968:-@exon:chr10:29657969-29658068:-@junction:chr10:29658069-29686552:-|SVIL|SE	7	1	0	0	0	0
isoform1=exon:chr9:122144058-122144378:-@junction:chr9:122144379-122152244:-@exon:chr9:122152245-122152408:-|isoform2=junction:chr9:122144379-122148111:-@exon:chr9:122148112-122148277:-@junction:chr9:122148278-122152244:-|NDUFA8|SE	31	1	0	0	0	0
isoform1=exon:chr9:122148112-122148277:-@junction:chr9:122148278-122159626:-@exon:chr9:122159627-122159779:-|isoform2=junction:chr9:122148278-122152244:-@exon:chr9:122152245-122152408:-@junction:chr9:122152409-122159626:-|NDUFA8|SE	29	1	0	0	0	0
isoform1=exon:chr14:69386655-69387083:-@junction:chr14:69387084-69398230:-@exon:chr14:69398231-69398299:-|isoform2=junction:chr14:69387084-69394824:-@exon:chr14:69394825-69394912:-@junction:chr14:69394913-69398230:-|ERH|SE	80	1	0	0	0	0
isoform1=exon:chrX:155033403-155033553:+@junction:chrX:155033554-155051669:+@exon:chrX:155051670-155051732:+|isoform2=junction:chrX:155033554-155046508:+@exon:chrX:155046509-155046584:+@junction:chrX:155046585-155051669:+|FUNDC2|SE	4	1	0	0	0	0
isoform1=exon:chr22:43151547-43151604:+@junction:chr22:43151605-43161051:+@exon:chr22:43161052-43161190:+|isoform2=junction:chr22:43151605-43159209:+@exon:chr22:43159210-43159420:+@junction:chr22:43159421-43161051:+|TSPO|SE	53	0	1	0	0	0
isoform1=exon:chr4:48894006-48894053:-@junction:chr4:48894054-48904483:-@exon:chr4:48904484-48904611:-|isoform2=junction:chr4:48894054-48897803:-@exon:chr4:48897804-48897857:-@junction:chr4:48897858-48904483:-|OCIAD2|SE	18	0	1	1	0	0
isoform1=exon:chr5:271657-271821:+@junction:chr5:271822-304176:+@exon:chr5:304177-304221:+|isoform2=junction:chr5:271822-272710:+@exon:chr5:272711-272772:+@junction:chr5:272773-304176:+|PDCD6-AHRR|SE	40	0	1	0	0	0
isoform1=exon:chr4:48885382-48885565:-@junction:chr4:48885566-48894005:-@exon:chr4:48894006-48894053:-|isoform2=junction:chr4:48885566-48892771:-@exon:chr4:48892772-48892889:-@junction:chr4:48892890-48894005:-|OCIAD2|SE	68	0	1	0	0	0
isoform1=exon:chr17:50719598-50719831:+@junction:chr17:50719832-50736959:+@exon:chr17:50736960-50737026:+|isoform2=junction:chr17:50719832-50722663:+@exon:chr17:50722664-50722745:+@junction:chr17:50722746-50736959:+|LUC7L3|SE	19	0	1	0	0	0
isoform1=exon:chr3:169966801-169966858:+@junction:chr3:169966859-169975607:+@exon:chr3:169975608-169975716:+|isoform2=junction:chr3:169966859-169969286:+@exon:chr3:169969287-169969383:+@junction:chr3:169969384-169975607:+|SEC62|SE	59	0	1	0	0	0
isoform1=exon:chr17:50719598-50719831:+@junction:chr17:50719832-50736959:+@exon:chr17:50736960-50737026:+|isoform2=junction:chr17:50719832-50723818:+@exon:chr17:50723819-50723965:+@junction:chr17:50723966-50736959:+|LUC7L3|SE	19	0	1	0	0	0
isoform1=exon:chrX:155033403-155033553:+@junction:chrX:155033554-155051669:+@exon:chrX:155051670-155051801:+|isoform2=junction:chrX:155033554-155046508:+@exon:chrX:155046509-155046584:+@junction:chrX:155046585-155051669:+|FUNDC2|SE	4	0	1	0	0	0
isoform1=exon:chr2:216109091-216109457:+@junction:chr2:216109458-216113015:+@exon:chr2:216113016-216113129:+|isoform2=junction:chr2:216109458-216110466:+@exon:chr2:216110467-216110551:+@junction:chr2:216110552-216113015:+|XRCC5|SE	85	0	1	0	0	0
isoform1=exon:chr18:9914016-9914335:+@junction:chr18:9914336-9931809:+@exon:chr18:9931810-9931962:+|isoform2=junction:chr18:9914336-9924902:+@exon:chr18:9924903-9924995:+@junction:chr18:9924996-9931809:+|VAPA|SE	15	0	1	0	0	0
isoform1=exon:chr14:103913961-103913984:-@junction:chr14:103913985-103915065:-@exon:chr14:103915066-103915189:-|isoform2=junction:chr14:103913985-103914478:-@exon:chr14:103914479-103914633:-@junction:chr14:103914634-103915065:-|ATP5MJ|SE	12	0	1	0	0	0
isoform1=exon:chr8:60516936-60517253:+@junction:chr8:60517254-60572045:+@exon:chr8:60572046-60572113:+|isoform2=junction:chr8:60517254-60558851:+@exon:chr8:60558852-60558923:+@junction:chr8:60558924-60572045:+|RAB2A|SE	14	0	1	0	0	0
isoform1=exon:chr20:17570075-17570211:+@junction:chr20:17570212-17600737:+@exon:chr20:17600738-17601045:+|isoform2=junction:chr20:17570212-17591931:+@exon:chr20:17591932-17592063:+@junction:chr20:17592064-17600737:+|DSTN|SE	22	0	1	1	0	0
isoform1=exon:chr11:32601762-32601822:+@junction:chr11:32601823-32602278:+@exon:chr11:32602279-32606264:+|isoform2=junction:chr11:32601823-32602078:+@exon:chr11:32602079-32602114:+@junction:chr11:32602115-32602278:+|EIF3M|SE	57	0	0	1	0	0
isoform1=exon:chr11:8684006-8684081:+@junction:chr11:8684082-8685677:+@exon:chr11:8685678-8685847:+|isoform2=junction:chr11:8684082-8684822:+@exon:chr11:8684823-8684892:+@junction:chr11:8684893-8685677:+|RPL27A|SE	53	0	0	1	0	0
isoform1=exon:chr12:56116775-56116799:+@junction:chr12:56116800-56117481:+@exon:chr12:56117482-56117832:+|isoform2=junction:chr12:56116800-56117188:+@exon:chr12:56117189-56117211:+@junction:chr12:56117212-56117481:+|RPL41|SE	134	0	0	1	0	0
isoform1=exon:chr19:16086423-16086540:+@junction:chr19:16086541-16089044:+@exon:chr19:16089045-16089120:+|isoform2=junction:chr19:16086541-16088026:+@exon:chr19:16088027-16088097:+@junction:chr19:16088098-16089044:+|TPM4|SE	82	0	0	1	0	0
isoform1=exon:chr1:153990762-153990802:+@junction:chr1:153990803-153991114:+@exon:chr1:153991115-153991698:+|isoform2=junction:chr1:153990803-153990913:+@exon:chr1:153990914-153991034:+@junction:chr1:153991035-153991114:+|RPS27|SE	12	0	0	1	0	0
isoform1=exon:chr1:161037631-161038075:-@junction:chr1:161038076-161038879:-@exon:chr1:161038880-161038944:-|isoform2=junction:chr1:161038076-161038550:-@exon:chr1:161038551-161038673:-@junction:chr1:161038674-161038879:-|TSTD1|SE	75	0	0	1	1	0
isoform1=exon:chr1:173864257-173864304:-@junction:chr1:173864305-173865509:-@exon:chr1:173865510-173865547:-|isoform2=junction:chr1:173864305-173864483:-@exon:chr1:173864484-173864704:-@junction:chr1:173864705-173865509:-|GAS5|SE	19	0	0	1	0	0
isoform1=exon:chr1:225783300-225783368:+@junction:chr1:225783369-225789239:+@exon:chr1:225789240-225790464:+|isoform2=junction:chr1:225783369-225786861:+@exon:chr1:225786862-225786985:+@junction:chr1:225786986-225789239:+|SRP9|SE	13	0	0	1	0	0
isoform1=exon:chr1:44776034-44776140:+@junction:chr1:44776141-44777613:+@exon:chr1:44777614-44777789:+|isoform2=junction:chr1:44776141-44776674:+@exon:chr1:44776675-44776739:+@junction:chr1:44776740-44777613:+|RPS8|SE	46	0	0	1	0	0
isoform1=exon:chr22:37877674-37878171:+@junction:chr22:37878172-37888425:+@exon:chr22:37888426-37889407:+|isoform2=junction:chr22:37878172-37886764:+@exon:chr22:37886765-37886845:+@junction:chr22:37886846-37888425:+|EIF3L|SE	14	0	0	1	0	0
isoform1=exon:chr2:150474875-150474984:-@junction:chr2:150474985-150487267:-@exon:chr2:150487268-150487667:-|isoform2=junction:chr2:150474985-150486693:-@exon:chr2:150486694-150486781:-@junction:chr2:150486782-150487267:-|RND3|SE	7	0	0	1	0	0
isoform1=exon:chr3:169966635-169966858:+@junction:chr3:169966859-169976945:+@exon:chr3:169976946-169977051:+|isoform2=junction:chr3:169966859-169975607:+@exon:chr3:169975608-169975716:+@junction:chr3:169975717-169976945:+|SEC62|SE	59	0	0	1	0	0
isoform1=exon:chr6:10749202-10749268:+@junction:chr6:10749269-10756466:+@exon:chr6:10756467-10756971:+|isoform2=junction:chr6:10749269-10755141:+@exon:chr6:10755142-10755232:+@junction:chr6:10755233-10756466:+|TMEM14B|SE	17	0	0	1	0	0
isoform1=exon:chr6:10749622-10749698:+@junction:chr6:10749699-10756466:+@exon:chr6:10756467-10756971:+|isoform2=junction:chr6:10749699-10755141:+@exon:chr6:10755142-10755232:+@junction:chr6:10755233-10756466:+|TMEM14B|SE	67	0	0	1	0	0
isoform1=exon:chr6:2840419-2840594:-@junction:chr6:2840595-2841811:-@exon:chr6:2841812-2841863:-|isoform2=junction:chr6:2840595-2841215:-@exon:chr6:2841216-2841475:-@junction:chr6:2841476-2841811:-|SERPINB1|SE	139	0	0	1	1	0
isoform1=exon:chr6:75237675-75237988:-@junction:chr6:75237989-75241175:-@exon:chr6:75241176-75241265:-|isoform2=junction:chr6:75237989-75240303:-@exon:chr6:75240304-75240385:-@junction:chr6:75240386-75241175:-|COX7A2|SE	46	0	0	1	0	0
isoform1=exon:chr7:101218165-101218217:+@junction:chr7:101218218-101222603:+@exon:chr7:101222604-101222774:+|isoform2=junction:chr7:101218218-101218318:+@exon:chr7:101218319-101218485:+@junction:chr7:101218486-101222603:+|ZNHIT1|SE	22	0	0	1	0	0
isoform1=exon:chr7:101218165-101218217:+@junction:chr7:101218218-101222603:+@exon:chr7:101222604-101222774:+|isoform2=junction:chr7:101218218-101218318:+@exon:chr7:101218319-101221796:+@junction:chr7:101221797-101222603:+|ZNHIT1|SE	22	0	0	1	0	0
isoform1=exon:chr8:85217386-85217502:-@junction:chr8:85217503-85220305:-@exon:chr8:85220306-85220374:-|isoform2=junction:chr8:85217503-85219235:-@exon:chr8:85219236-85219360:-@junction:chr8:85219361-85220305:-|RBIS|SE	40	0	0	1	1	0
isoform1=exon:chr8:85217386-85217502:-@junction:chr8:85217503-85220305:-@exon:chr8:85220306-85220374:-|isoform2=junction:chr8:85217503-85219322:-@exon:chr8:85219323-85219360:-@junction:chr8:85219361-85220305:-|RBIS|SE	40	0	0	1	0	0
isoform1=exon:chr8:85217386-85217502:-@junction:chr8:85217503-85220305:-@exon:chr8:85220306-85220374:-|isoform2=junction:chr8:85217503-85219235:-@exon:chr8:85219236-85219363:-@junction:chr8:85219364-85220305:-|RBIS|SE	40	0	0	1	1	0
isoform1=exon:chr8:85217386-85217502:-@junction:chr8:85217503-85220305:-@exon:chr8:85220306-85220374:-|isoform2=junction:chr8:85217503-85219322:-@exon:chr8:85219323-85219363:-@junction:chr8:85219364-85220305:-|RBIS|SE	40	0	0	1	1	0
isoform1=exon:chr9:128152183-128152284:+@junction:chr9:128152285-128153310:+@exon:chr9:128153311-128153453:+|isoform2=junction:chr9:128152285-128153067:+@exon:chr9:128153068-128153126:+@junction:chr9:128153127-128153310:+|LCN2|SE	3	0	0	1	0	0
isoform1=exon:chr2:73732163-73732285:-@junction:chr2:73732286-73734428:-@exon:chr2:73734429-73734591:-|isoform2=junction:chr2:73732286-73732583:-@exon:chr2:73732584-73732700:-@junction:chr2:73732701-73734428:-|TPRKB|SE	3	0	0	0	1	0
isoform1=exon:chrX:103376395-103376613:+@junction:chrX:103376614-103377462:+@exon:chrX:103377463-103378077:+|isoform2=junction:chrX:103376614-103377027:+@exon:chrX:103377028-103377106:+@junction:chrX:103377107-103377462:+|BEX3|SE	15	1	0	0	0	0
isoform1=exon:chrX:23682396-23682526:+@junction:chrX:23682527-23686284:+@exon:chrX:23686285-23686397:+|isoform2=junction:chrX:23682527-23683670:+@exon:chrX:23683671-23683705:+@junction:chrX:23683706-23686284:+|PRDX4|SE	73	1	0	0	0	0
isoform1=exon:chrX:23683671-23683705:+@junction:chrX:23683706-23686284:+@exon:chrX:23686285-23686395:+|isoform2=junction:chrX:23683706-23686001:+@exon:chrX:23686002-23686047:+@junction:chrX:23686048-23686284:+|PRDX4|SE	68	1	0	0	0	0
isoform1=exon:chr20:45174902-45175001:+@junction:chr20:45175002-45176369:+@exon:chr20:45176370-45176544:+|isoform2=junction:chr20:45175002-45175860:+@exon:chr20:45175861-45176136:+@junction:chr20:45176137-45176369:+|PI3|SE	60	1	0	0	0	0
isoform1=exon:chr20:5944162-5944253:-@junction:chr20:5944254-5946405:-@exon:chr20:5946406-5946533:-|isoform2=junction:chr20:5944254-5944804:-@exon:chr20:5944805-5944914:-@junction:chr20:5944915-5946405:-|TRMT6|SE	16	1	1	0	0	0
isoform1=exon:chr20:5099840-5100931:-@junction:chr20:5100932-5109331:-@exon:chr20:5109332-5109445:-|isoform2=junction:chr20:5100932-5106187:-@exon:chr20:5106188-5106310:-@junction:chr20:5106311-5109331:-|TMEM230|SE	44	1	0	0	0	0
isoform1=exon:chr20:3213169-3213226:+@junction:chr20:3213227-3213984:+@exon:chr20:3213985-3214058:+|isoform2=junction:chr20:3213227-3213318:+@exon:chr20:3213319-3213383:+@junction:chr20:3213384-3213984:+|ITPA|SE	83	1	0	0	0	0
isoform1=exon:chr19:40447765-40448046:-@junction:chr19:40448047-40458154:-@exon:chr19:40458155-40458244:-|isoform2=junction:chr19:40448047-40451363:-@exon:chr19:40451364-40451492:-@junction:chr19:40451493-40458154:-|BLVRB|SE	15	1	1	1	0	0
isoform1=exon:chr19:40451364-40451492:-@junction:chr19:40451493-40458380:-@exon:chr19:40458381-40458545:-|isoform2=junction:chr19:40451493-40458154:-@exon:chr19:40458155-40458244:-@junction:chr19:40458245-40458380:-|BLVRB|SE	13	1	0	0	0	0
isoform1=exon:chr19:40451364-40451492:-@junction:chr19:40451493-40465609:-@exon:chr19:40465610-40465735:-|isoform2=junction:chr19:40451493-40458380:-@exon:chr19:40458381-40458545:-@junction:chr19:40458546-40465609:-|BLVRB|SE	1	1	0	0	0	0
isoform1=exon:chr19:36114339-36114412:-@junction:chr19:36114413-36114797:-@exon:chr19:36114798-36114875:-|isoform2=junction:chr19:36114413-36114658:-@exon:chr19:36114659-36114713:-@junction:chr19:36114714-36114797:-|POLR2I|SE	30	1	0	1	0	0
isoform1=exon:chr19:5678422-5678648:-@junction:chr19:5678649-5679585:-@exon:chr19:5679586-5679763:-|isoform2=junction:chr19:5678649-5679344:-@exon:chr19:5679345-5679396:-@junction:chr19:5679397-5679585:-|MICOS13|SE	29	1	0	0	0	0
isoform1=exon:chr19:2425625-2427046:-@junction:chr19:2427047-2427413:-@exon:chr19:2427414-2427586:-|isoform2=junction:chr19:2427047-2427255:-@exon:chr19:2427256-2427324:-@junction:chr19:2427325-2427413:-|TIMM13|SE	23	1	0	0	0	0
isoform1=exon:chr17:63827446-63827514:+@junction:chr17:63827515-63828137:+@exon:chr17:63828138-63828209:+|isoform2=junction:chr17:63827515-63827828:+@exon:chr17:63827829-63827923:+@junction:chr17:63827924-63828137:+|PSMC5|SE	28	1	0	0	0	0
isoform1=exon:chr17:63827878-63828209:+@junction:chr17:63828210-63829851:+@exon:chr17:63829852-63829949:+|isoform2=junction:chr17:63828210-63829493:+@exon:chr17:63829494-63829563:+@junction:chr17:63829564-63829851:+|PSMC5|SE	38	1	0	0	0	0
isoform1=exon:chr17:63829852-63829949:+@junction:chr17:63829950-63830270:+@exon:chr17:63830271-63830501:+|isoform2=junction:chr17:63829950-63830132:+@exon:chr17:63830133-63830189:+@junction:chr17:63830190-63830270:+|PSMC5|SE	38	1	0	0	0	0
isoform1=exon:chr17:63830271-63830501:+@junction:chr17:63830502-63831035:+@exon:chr17:63831036-63831105:+|isoform2=junction:chr17:63830502-63830808:+@exon:chr17:63830809-63830935:+@junction:chr17:63830936-63831035:+|PSMC5|SE	47	1	0	0	0	0
isoform1=exon:chr20:34097416-34097516:-@junction:chr20:34097517-34103461:-@exon:chr20:34103462-34103565:-|isoform2=junction:chr20:34097517-34098497:-@exon:chr20:34098498-34098633:-@junction:chr20:34098634-34103461:-|EIF2S2|SE	11	1	0	0	0	0
isoform1=exon:chr17:7012461-7012761:+@junction:chr17:7012762-7013665:+@exon:chr17:7013666-7013742:+|isoform2=junction:chr17:7012762-7013318:+@exon:chr17:7013319-7013516:+@junction:chr17:7013517-7013665:+|RNASEK|SE	53	1	0	0	0	0
isoform1=exon:chr17:7012648-7012761:+@junction:chr17:7012762-7013665:+@exon:chr17:7013666-7013742:+|isoform2=junction:chr17:7012762-7013318:+@exon:chr17:7013319-7013535:+@junction:chr17:7013536-7013665:+|RNASEK|SE	53	1	0	0	0	0
isoform1=exon:chr16:29963400-29963589:+@junction:chr16:29963590-29971407:+@exon:chr16:29971408-29971578:+|isoform2=junction:chr16:29963590-29968024:+@exon:chr16:29968025-29968254:+@junction:chr16:29968255-29971407:+|TMEM219|SE	19	1	1	0	0	0
isoform1=exon:chr16:29968025-29968254:+@junction:chr16:29968255-29972949:+@exon:chr16:29972950-29973018:+|isoform2=junction:chr16:29968255-29971407:+@exon:chr16:29971408-29971578:+@junction:chr16:29971579-29972949:+|TMEM219|SE	20	1	0	0	0	0
isoform1=exon:chr16:29971408-29971578:+@junction:chr16:29971579-29972949:+@exon:chr16:29972950-29973048:+|isoform2=junction:chr16:29971579-29972041:+@exon:chr16:29972042-29972140:+@junction:chr16:29972141-29972949:+|TMEM219|SE	21	1	0	0	0	1
isoform1=exon:chr15:90231357-90231507:-@junction:chr15:90231508-90232218:-@exon:chr15:90232219-90232327:-|isoform2=junction:chr15:90231508-90231683:-@exon:chr15:90231684-90231788:-@junction:chr15:90231789-90232218:-|CIB1|SE	46	1	0	0	0	0
isoform1=exon:chr15:90232219-90232327:-@junction:chr15:90232328-90233668:-@exon:chr15:90233669-90233709:-|isoform2=junction:chr15:90232328-90233142:-@exon:chr15:90233143-90233208:-@junction:chr15:90233209-90233668:-|CIB1|SE	34	1	0	0	0	0
isoform1=exon:chr15:84670725-84670782:-@junction:chr15:84670783-84691534:-@exon:chr15:84691535-84691644:-|isoform2=junction:chr15:84670783-84680712:-@exon:chr15:84680713-84680832:-@junction:chr15:84680833-84691534:-|SEC11A|SE	18	1	0	0	0	0
isoform1=exon:chr14:105487199-105487299:+@junction:chr14:105487300-105488470:+@exon:chr14:105488471-105488516:+|isoform2=junction:chr14:105487300-105488330:+@exon:chr14:105488331-105488388:+@junction:chr14:105488389-105488470:+|ENSG00000257341|SE	10	1	0	0	0	0
isoform1=exon:chr6:10723070-10723241:+@junction:chr6:10723242-10724960:+@exon:chr6:10724961-10725037:+|isoform2=junction:chr6:10723242-10724569:+@exon:chr6:10724570-10724633:+@junction:chr6:10724634-10724960:+|TMEM14C|SE	54	1	0	0	0	0
isoform1=exon:chr5:150406259-150406321:-@junction:chr5:150406322-150412624:-@exon:chr5:150412625-150412746:-|isoform2=junction:chr5:150406322-150407151:-@exon:chr5:150407152-150407324:-@junction:chr5:150407325-150412624:-|CD74|SE	14	1	0	0	0	0
isoform1=exon:chr5:112861188-112861417:+@junction:chr5:112861418-112864456:+@exon:chr5:112864457-112864528:+|isoform2=junction:chr5:112861418-112862507:+@exon:chr5:112862508-112862583:+@junction:chr5:112862584-112864456:+|SRP19|SE	19	1	0	0	0	0
isoform1=exon:chr5:112862362-112862583:+@junction:chr5:112862584-112864620:+@exon:chr5:112864621-112864732:+|isoform2=junction:chr5:112862584-112864456:+@exon:chr5:112864457-112864528:+@junction:chr5:112864529-112864620:+|SRP19|SE	20	1	0	0	0	0
isoform1=exon:chr5:112864457-112864528:+@junction:chr5:112864529-112867403:+@exon:chr5:112867404-112867724:+|isoform2=junction:chr5:112864529-112864620:+@exon:chr5:112864621-112864732:+@junction:chr5:112864733-112867403:+|SRP19|SE	13	1	0	0	0	0
isoform1=exon:chr12:53295291-53295639:+@junction:chr12:53295640-53297849:+@exon:chr12:53297850-53297924:+|isoform2=junction:chr12:53295640-53295838:+@exon:chr12:53295839-53295941:+@junction:chr12:53295942-53297849:+|PFDN5|SE	55	1	0	1	0	1
isoform1=exon:chr12:53295839-53295941:+@junction:chr12:53295942-53298044:+@exon:chr12:53298045-53298150:+|isoform2=junction:chr12:53295942-53297849:+@exon:chr12:53297850-53297924:+@junction:chr12:53297925-53298044:+|ENSG00000288663|SE	57	1	0	0	0	0
isoform1=exon:chr19:43656479-43656640:-@junction:chr19:43656641-43667580:-@exon:chr19:43667581-43667691:-|isoform2=junction:chr19:43656641-43665315:-@exon:chr19:43665316-43665459:-@junction:chr19:43665460-43667580:-|PLAUR|SE	112	1	0	0	0	0
isoform1=exon:chr1:150293861-150293898:+@junction:chr1:150293899-150308047:+@exon:chr1:150308048-150308979:+|isoform2=junction:chr1:150293899-150294334:+@exon:chr1:150294335-150294449:+@junction:chr1:150294450-150308047:+|MRPS21|SE	37	1	0	1	0	0
isoform1=exon:chr4:108655564-108655657:+@junction:chr4:108655658-108667246:+@exon:chr4:108667247-108667820:+|isoform2=junction:chr4:108655658-108657449:+@exon:chr4:108657450-108657647:+@junction:chr4:108657648-108667246:+|OSTC|SE	48	1	0	0	0	0
isoform1=exon:chr4:108657450-108657647:+@junction:chr4:108657648-108667246:+@exon:chr4:108667247-108667395:+|isoform2=junction:chr4:108657648-108663232:+@exon:chr4:108663233-108663306:+@junction:chr4:108663307-108667246:+|OSTC|SE	48	1	0	0	0	0
isoform1=exon:chr1:153626320-153626533:-@junction:chr1:153626534-153628120:-@exon:chr1:153628121-153628248:-|isoform2=junction:chr1:153626534-153627482:-@exon:chr1:153627483-153627598:-@junction:chr1:153627599-153628120:-|S100A13|SE	37	1	0	0	0	0
isoform1=exon:chr19:17511670-17511960:+@junction:chr19:17511961-17516172:+@exon:chr19:17516173-17516280:+|isoform2=junction:chr19:17511961-17512944:+@exon:chr19:17512945-17512968:+@junction:chr19:17512969-17516172:+|PGLS|SE	48	1	0	0	0	0
isoform1=exon:chr19:17516173-17516280:+@junction:chr19:17516281-17517287:+@exon:chr19:17517288-17517389:+|isoform2=junction:chr19:17516281-17516370:+@exon:chr19:17516371-17516474:+@junction:chr19:17516475-17517287:+|PGLS|SE	50	1	0	0	0	0
isoform1=exon:chr19:17517288-17517389:+@junction:chr19:17517390-17520943:+@exon:chr19:17520944-17521030:+|isoform2=junction:chr19:17517390-17517709:+@exon:chr19:17517710-17517850:+@junction:chr19:17517851-17520943:+|PGLS|SE	56	1	0	0	0	0
isoform1=exon:chr3:52706143-52706703:+@junction:chr3:52706704-52707686:+@exon:chr3:52707687-52708019:+|isoform2=junction:chr3:52706704-52706792:+@exon:chr3:52706793-52706879:+@junction:chr3:52706880-52707686:+|SPCS1|SE	41	1	0	0	0	0
isoform1=exon:chr3:141738304-141738516:+@junction:chr3:141738517-141743508:+@exon:chr3:141743509-141743556:+|isoform2=junction:chr3:141738517-141742643:+@exon:chr3:141742644-141742907:+@junction:chr3:141742908-141743508:+|RNF7|SE	82	1	0	0	0	0
isoform1=exon:chr1:244835616-244835756:+@junction:chr1:244835757-244842194:+@exon:chr1:244842195-244842258:+|isoform2=junction:chr1:244835757-244836484:+@exon:chr1:244836485-244836520:+@junction:chr1:244836521-244842194:+|COX20|SE	13	1	0	0	0	0
isoform1=exon:chr1:244835658-244835756:+@junction:chr1:244835757-244842194:+@exon:chr1:244842195-244842258:+|isoform2=junction:chr1:244835757-244841943:+@exon:chr1:244841944-244842058:+@junction:chr1:244842059-244842194:+|COX20|SE	14	1	0	0	0	1
isoform1=exon:chr9:83968197-83969380:-@junction:chr9:83969381-83970736:-@exon:chr9:83970737-83970819:-|isoform2=junction:chr9:83969381-83970161:-@exon:chr9:83970162-83970331:-@junction:chr9:83970332-83970736:-|HNRNPK|SE	10	1	0	0	0	0
isoform1=exon:chr1:161156950-161157017:+@junction:chr1:161157018-161157616:+@exon:chr1:161157617-161157693:+|isoform2=junction:chr1:161157018-161157253:+@exon:chr1:161157254-161157317:+@junction:chr1:161157318-161157616:+|UFC1|SE	35	1	0	0	0	0
isoform1=exon:chr1:161157617-161157693:+@junction:chr1:161157694-161158411:+@exon:chr1:161158412-161158856:+|isoform2=junction:chr1:161157694-161158120:+@exon:chr1:161158121-161158211:+@junction:chr1:161158212-161158411:+|UFC1|SE	34	1	0	1	0	0
isoform1=exon:chr1:173866177-173866206:-@junction:chr1:173866207-173866760:-@exon:chr1:173866761-173866796:-|isoform2=junction:chr1:173866207-173866527:-@exon:chr1:173866528-173866581:-@junction:chr1:173866582-173866760:-|GAS5|SE	61	1	0	0	0	0
isoform1=exon:chr2:74471982-74472252:-@junction:chr2:74472253-74472568:-@exon:chr2:74472569-74472680:-|isoform2=junction:chr2:74472253-74472357:-@exon:chr2:74472358-74472470:-@junction:chr2:74472471-74472568:-|MRPL53|SE	23	1	0	1	0	1
isoform1=exon:chr12:6943834-6944173:+@junction:chr12:6944174-6945770:+@exon:chr12:6945771-6946002:+|isoform2=junction:chr12:6944174-6944475:+@exon:chr12:6944476-6944565:+@junction:chr12:6944566-6945770:+|C12orf57|SE	22	1	0	0	0	0
isoform1=exon:chr3:172505508-172506919:-@junction:chr3:172506920-172514860:-@exon:chr3:172514861-172514998:-|isoform2=junction:chr3:172506920-172509216:-@exon:chr3:172509217-172509321:-@junction:chr3:172509322-172514860:-|TNFSF10|SE	14	1	1	1	0	1
isoform1=exon:chr1:161037913-161038075:-@junction:chr1:161038076-161038879:-@exon:chr1:161038880-161038950:-|isoform2=junction:chr1:161038076-161038550:-@exon:chr1:161038551-161038694:-@junction:chr1:161038695-161038879:-|TSTD1|SE	12	1	0	0	0	1
isoform1=exon:chr17:76557767-76557857:+@junction:chr17:76557858-76561287:+@exon:chr17:76561288-76561398:+|isoform2=junction:chr17:76557858-76557969:+@exon:chr17:76557970-76558600:+@junction:chr17:76558601-76561287:+|SNHG16|SE	21	1	0	0	0	0
isoform1=exon:chr17:76557766-76557857:+@junction:chr17:76557858-76561287:+@exon:chr17:76561288-76561398:+|isoform2=junction:chr17:76557858-76558373:+@exon:chr17:76558374-76558600:+@junction:chr17:76558601-76561287:+|SNHG16|SE	21	1	1	0	0	0
isoform1=exon:chr17:76557778-76557857:+@junction:chr17:76557858-76561287:+@exon:chr17:76561288-76561398:+|isoform2=junction:chr17:76557858-76558373:+@exon:chr17:76558374-76559043:+@junction:chr17:76559044-76561287:+|SNHG16|SE	21	1	0	0	0	1
isoform1=exon:chr17:76557757-76557857:+@junction:chr17:76557858-76561287:+@exon:chr17:76561288-76561398:+|isoform2=junction:chr17:76557858-76558944:+@exon:chr17:76558945-76559043:+@junction:chr17:76559044-76561287:+|SNHG16|SE	31	1	0	0	0	1
isoform1=exon:chr3:53888395-53888483:-@junction:chr3:53888484-53891769:-@exon:chr3:53891770-53891885:-|isoform2=junction:chr3:53888484-53890925:-@exon:chr3:53890926-53891060:-@junction:chr3:53891061-53891769:-|SELENOK|SE	35	1	0	0	0	0
isoform1=exon:chr14:22829887-22829940:+@junction:chr14:22829941-22830186:+@exon:chr14:22830187-22830254:+|isoform2=junction:chr14:22829941-22830052:+@exon:chr14:22830053-22830110:+@junction:chr14:22830111-22830186:+|MRPL52|SE	15	1	0	0	0	0
isoform1=exon:chr14:22830187-22830254:+@junction:chr14:22830255-22833417:+@exon:chr14:22833418-22833468:+|isoform2=junction:chr14:22830255-22830963:+@exon:chr14:22830964-22831037:+@junction:chr14:22831038-22833417:+|MRPL52|SE	41	1	0	0	0	1
isoform1=exon:chr14:22830187-22830254:+@junction:chr14:22830255-22834171:+@exon:chr14:22834172-22834345:+|isoform2=junction:chr14:22830255-22833417:+@exon:chr14:22833418-22833482:+@junction:chr14:22833483-22834171:+|MRPL52|SE	43	1	0	0	0	1
isoform1=exon:chr1:224365879-224365991:+@junction:chr1:224365992-224375794:+@exon:chr1:224375795-224375998:+|isoform2=junction:chr1:224365992-224371282:+@exon:chr1:224371283-224371423:+@junction:chr1:224371424-224375794:+|CNIH4|SE	14	1	0	0	0	1
isoform1=exon:chr1:53923533-53923947:-@junction:chr1:53923948-53930038:-@exon:chr1:53930039-53930145:-|isoform2=junction:chr1:53923948-53928371:-@exon:chr1:53928372-53928440:-@junction:chr1:53928441-53930038:-|HSPB11|SE	18	1	0	0	0	1
isoform1=exon:chr6:24667035-24667344:+@junction:chr6:24667345-24697882:+@exon:chr6:24697883-24698067:+|isoform2=junction:chr6:24667345-24687404:+@exon:chr6:24687405-24687693:+@junction:chr6:24687694-24697882:+|ACOT13|SE	4	1	1	0	0	0
isoform1=exon:chr6:24667077-24667344:+@junction:chr6:24667345-24701458:+@exon:chr6:24701459-24701714:+|isoform2=junction:chr6:24667345-24697882:+@exon:chr6:24697883-24698067:+@junction:chr6:24698068-24701458:+|ACOT13|SE	5	1	0	0	0	0
isoform1=exon:chr2:27442366-27442440:+@junction:chr2:27442441-27442841:+@exon:chr2:27442842-27442901:+|isoform2=junction:chr2:27442441-27442578:+@exon:chr2:27442579-27442763:+@junction:chr2:27442764-27442841:+|KRTCAP3|SE	22	1	0	0	0	0
isoform1=exon:chr2:27442745-27442901:+@junction:chr2:27442902-27443397:+@exon:chr2:27443398-27443532:+|isoform2=junction:chr2:27442902-27443073:+@exon:chr2:27443074-27443280:+@junction:chr2:27443281-27443397:+|KRTCAP3|SE	33	1	0	0	0	0
isoform1=exon:chr11:64318121-64318386:+@junction:chr11:64318387-64320864:+@exon:chr11:64320865-64320903:+|isoform2=junction:chr11:64318387-64319733:+@exon:chr11:64319734-64319868:+@junction:chr11:64319869-64320864:+|PRDX5|SE	67	1	0	1	0	1
isoform1=exon:chr11:64318121-64318386:+@junction:chr11:64318387-64320864:+@exon:chr11:64320865-64320903:+|isoform2=junction:chr11:64318387-64320660:+@exon:chr11:64320661-64320792:+@junction:chr11:64320793-64320864:+|PRDX5|SE	57	1	0	0	0	1
isoform1=exon:chr1:47185002-47185097:-@junction:chr1:47185098-47189865:-@exon:chr1:47189866-47190012:-|isoform2=junction:chr1:47185098-47187318:-@exon:chr1:47187319-47187427:-@junction:chr1:47187428-47189865:-|PDZK1IP1|SE	14	1	0	0	0	0
isoform1=exon:chr1:228147621-228147699:+@junction:chr1:228147700-228148664:+@exon:chr1:228148665-228148808:+|isoform2=junction:chr1:228147700-228148370:+@exon:chr1:228148371-228148539:+@junction:chr1:228148540-228148664:+|GUK1|SE	9	1	0	0	0	1
isoform1=exon:chr5:178149463-178149838:-@junction:chr5:178149839-178153490:-@exon:chr5:178153491-178153560:-|isoform2=junction:chr5:178149839-178150887:-@exon:chr5:178150888-178150993:-@junction:chr5:178150994-178153490:-|NHP2|SE	37	1	1	1	1	1
[truncated: 2,497 more rows]
