# Supplementary material for: Deciphering splicing heterogeneity at single-cell resolution by SCSES
Source: Nat Commun. 2025 Oct 27;16:9459. doi: 10.1038/s41467-025-64517-5 (PMC12559242; doi:10.1038/s41467-025-64517-5)
Supplement: Supplementary file 6 — Supplementary Data 4 [file 41467_2025_64517_MOESM6_ESM.xlsx]

## Sheet: Sheet 1
Supplementary Data 4: Event information including genomic coordinates, gene names, and detection algorithms in the human hippocampus dataset
Event	N cell	rMats	BRIE	Expedition	Psix	SCSES
isoform1=exon:chr4:157221598-157221807:+@junction:chr4:157221808-157312678:+@exon:chr4:157312679-157312786:+|isoform2=junction:chr4:157221808-157303551:+@exon:chr4:157303552-157303791:+@junction:chr4:157303792-157312678:+|GRIA2|SE	34	1	0	0	0	0
isoform1=exon:chr14:90397029-90397233:+@junction:chr14:90397234-90400064:+@exon:chr14:90400065-90400095:+|isoform2=junction:chr14:90397234-90398990:+@exon:chr14:90398991-90399087:+@junction:chr14:90399088-90400064:+|CALM1|SE	379	1	1	0	0	0
isoform1=exon:chr10:84425731-84425893:+@junction:chr10:84425894-84463932:+@exon:chr10:84463933-84463945:+|isoform2=junction:chr10:84425894-84438511:+@exon:chr10:84438512-84438707:+@junction:chr10:84438708-84463932:+|CCSER2|SE	1	1	0	0	0	0
isoform1=exon:chr7:44220060-44220294:-@junction:chr7:44220295-44220825:-@exon:chr7:44220826-44220901:-|isoform2=junction:chr7:44220295-44220615:-@exon:chr7:44220616-44220710:-@junction:chr7:44220711-44220825:-|CAMK2B|SE	14	1	0	0	0	0
isoform1=exon:chr10:84425731-84425893:+@junction:chr10:84425894-84463932:+@exon:chr10:84463933-84464016:+|isoform2=junction:chr10:84425894-84438511:+@exon:chr10:84438512-84438707:+@junction:chr10:84438708-84463932:+|CCSER2|SE	1	0	1	0	0	0
isoform1=exon:chr18:26852043-26856489:-@junction:chr18:26856490-26861130:-@exon:chr18:26861131-26861295:-|isoform2=junction:chr18:26856490-26860771:-@exon:chr18:26860772-26860852:-@junction:chr18:26860853-26861130:-|AQP4|SE	6	1	0	0	0	0
isoform1=exon:chr4:87494981-87495127:-@junction:chr4:87495128-87499520:-@exon:chr4:87499521-87499585:-|isoform2=junction:chr4:87495128-87497130:-@exon:chr4:87497131-87497239:-@junction:chr4:87497240-87499520:-|SPARCL1|SE	55	1	1	0	0	0
isoform1=exon:chr4:87499521-87499585:-@junction:chr4:87499586-87529044:-@exon:chr4:87529045-87529457:-|isoform2=junction:chr4:87499586-87504821:-@exon:chr4:87504822-87504923:-@junction:chr4:87504924-87529044:-|SPARCL1|SE	51	1	0	0	0	1
isoform1=exon:chr4:87499521-87499585:-@junction:chr4:87499586-87529044:-@exon:chr4:87529045-87529241:-|isoform2=junction:chr4:87499586-87528125:-@exon:chr4:87528126-87528233:-@junction:chr4:87528234-87529044:-|SPARCL1|SE	51	1	0	0	0	0
isoform1=exon:chr4:87499521-87499585:-@junction:chr4:87499586-87529044:-@exon:chr4:87529045-87529372:-|isoform2=junction:chr4:87499586-87528554:-@exon:chr4:87528555-87528614:-@junction:chr4:87528615-87529044:-|SPARCL1|SE	51	1	0	0	0	0
isoform1=exon:chr4:87499521-87499585:-@junction:chr4:87499586-87529044:-@exon:chr4:87529045-87529376:-|isoform2=junction:chr4:87499586-87504821:-@exon:chr4:87504822-87504923:-@junction:chr4:87504924-87529044:-|SPARCL1|SE	51	0	0	0	1	0
isoform1=exon:chr3:58397605-58397722:+@junction:chr3:58397723-58403861:+@exon:chr3:58403862-58403910:+|isoform2=junction:chr3:58397723-58399298:+@exon:chr3:58399299-58399377:+@junction:chr3:58399378-58403861:+|PXK|SE	5	1	0	0	0	0
isoform1=exon:chr10:7780264-7780307:-@junction:chr10:7780308-7787819:-@exon:chr10:7787820-7787993:-|isoform2=junction:chr10:7780308-7783080:-@exon:chr10:7783081-7783175:-@junction:chr10:7783176-7787819:-|KIN|SE	2	1	0	0	0	0
isoform1=exon:chr12:78864998-78865109:+@junction:chr12:78865110-78977798:+@exon:chr12:78977799-78977931:+|isoform2=junction:chr12:78865110-78955461:+@exon:chr12:78955462-78955566:+@junction:chr12:78955567-78977798:+|SYT1|SE	57	1	0	1	0	1
isoform1=exon:chr8:108453062-108453147:+@junction:chr8:108453148-108469825:+@exon:chr8:108469826-108469911:+|isoform2=junction:chr8:108453148-108455872:+@exon:chr8:108455873-108455930:+@junction:chr8:108455931-108469825:+|EMC2|SE	1	1	0	0	0	0
isoform1=exon:chr3:149921134-149921227:+@junction:chr3:149921228-149960739:+@exon:chr3:149960740-149960750:+|isoform2=junction:chr3:149921228-149960055:+@exon:chr3:149960056-149960136:+@junction:chr3:149960137-149960739:+|RNF13|SE	3	1	0	0	0	0
isoform1=exon:chr2:69897377-69897456:+@junction:chr2:69897457-69904253:+@exon:chr2:69904254-69904425:+|isoform2=junction:chr2:69897457-69903180:+@exon:chr2:69903181-69903245:+@junction:chr2:69903246-69904253:+|SNRNP27|SE	7	1	0	0	0	0
isoform1=exon:chr7:92062274-92062486:+@junction:chr7:92062487-92065230:+@exon:chr7:92065231-92065463:+|isoform2=junction:chr7:92062487-92063461:+@exon:chr7:92063462-92063500:+@junction:chr7:92063501-92065230:+|AKAP9|SE	1	1	0	0	0	0
isoform1=exon:chr12:78864774-78865109:+@junction:chr12:78865110-79047296:+@exon:chr12:79047297-79047362:+|isoform2=junction:chr12:78865110-78977798:+@exon:chr12:78977799-78977931:+@junction:chr12:78977932-79047296:+|SYT1|SE	54	1	0	0	0	0
isoform1=exon:chr12:78977785-78977931:+@junction:chr12:78977932-79047296:+@exon:chr12:79047297-79047362:+|isoform2=junction:chr12:78977932-78995758:+@exon:chr12:78995759-78995847:+@junction:chr12:78995848-79047296:+|SYT1|SE	44	1	0	0	0	0
isoform1=exon:chr12:78977522-78977931:+@junction:chr12:78977932-79217502:+@exon:chr12:79217503-79217517:+|isoform2=junction:chr12:78977932-79047296:+@exon:chr12:79047297-79047362:+@junction:chr12:79047363-79217502:+|SYT1|SE	43	1	0	0	0	0
isoform1=exon:chr12:79047297-79047362:+@junction:chr12:79047363-79217502:+@exon:chr12:79217503-79217685:+|isoform2=junction:chr12:79047363-79103013:+@exon:chr12:79103014-79103055:+@junction:chr12:79103056-79217502:+|SYT1|SE	39	1	0	0	0	0
isoform1=exon:chr12:78977799-78977931:+@junction:chr12:78977932-79217502:+@exon:chr12:79217503-79217685:+|isoform2=junction:chr12:78977932-79047296:+@exon:chr12:79047297-79047362:+@junction:chr12:79047363-79217502:+|SYT1|SE	43	0	1	1	0	0
isoform1=exon:chr12:78977799-78977931:+@junction:chr12:78977932-79047296:+@exon:chr12:79047297-79047362:+|isoform2=junction:chr12:78977932-78995758:+@exon:chr12:78995759-78995847:+@junction:chr12:78995848-79047296:+|SYT1|SE	44	0	1	0	0	0
isoform1=exon:chr17:30709299-30709811:+@junction:chr17:30709812-30759490:+@exon:chr17:30759491-30759539:+|isoform2=junction:chr17:30709812-30743300:+@exon:chr17:30743301-30743369:+@junction:chr17:30743370-30759490:+|SUZ12P1|SE	11	1	0	0	0	1
isoform1=exon:chr17:30743301-30743369:+@junction:chr17:30743370-30766502:+@exon:chr17:30766503-30766588:+|isoform2=junction:chr17:30743370-30759490:+@exon:chr17:30759491-30759539:+@junction:chr17:30759540-30766502:+|SUZ12P1|SE	13	1	0	0	0	0
isoform1=exon:chr12:122518839-122519029:-@junction:chr12:122519030-122521384:-@exon:chr12:122521385-122521428:-|isoform2=junction:chr12:122519030-122520503:-@exon:chr12:122520504-122520581:-@junction:chr12:122520582-122521384:-|RSRC2|SE	1	1	1	0	1	0
isoform1=exon:chr12:122518839-122521428:-@junction:chr12:122521429-122526847:-@exon:chr12:122526848-122526936:-|isoform2=junction:chr12:122521429-122522142:-@exon:chr12:122522143-122522299:-@junction:chr12:122522300-122526847:-|RSRC2|SE	1	1	0	0	0	0
isoform1=exon:chr6:68635282-68636000:+@junction:chr6:68636001-68638660:+@exon:chr6:68638661-68639432:+|isoform2=junction:chr6:68636001-68637390:+@exon:chr6:68637391-68637562:+@junction:chr6:68637563-68638660:+|ADGRB3|SE	28	1	0	0	0	0
isoform1=exon:chr16:18794599-18794683:-@junction:chr16:18794684-18797924:-@exon:chr16:18797925-18797952:-|isoform2=junction:chr16:18794684-18795463:-@exon:chr16:18795464-18795581:-@junction:chr16:18795582-18797924:-|ARL6IP1|SE	19	1	0	0	0	0
isoform1=exon:chr3:50065031-50065126:+@junction:chr3:50065127-50066241:+@exon:chr3:50066242-50066442:+|isoform2=junction:chr3:50065127-50065578:+@exon:chr3:50065579-50065632:+@junction:chr3:50065633-50066241:+|RBM6|SE	31	1	0	0	0	0
isoform1=exon:chr9:104100093-104100203:+@junction:chr9:104100204-104101959:+@exon:chr9:104101960-104102193:+|isoform2=junction:chr9:104100204-104100388:+@exon:chr9:104100389-104100433:+@junction:chr9:104100434-104101959:+|SMC2|SE	2	1	0	0	0	0
isoform1=exon:chr13:114286374-114286629:+@junction:chr13:114286630-114291633:+@exon:chr13:114291634-114291718:+|isoform2=junction:chr13:114286630-114291488:+@exon:chr13:114291489-114291544:+@junction:chr13:114291545-114291633:+|UPF3A|SE	1	1	0	0	0	0
isoform1=exon:chr13:114291605-114291792:+@junction:chr13:114291793-114301730:+@exon:chr13:114301731-114301756:+|isoform2=junction:chr13:114291793-114298839:+@exon:chr13:114298840-114299000:+@junction:chr13:114299001-114301730:+|UPF3A|SE	1	1	0	0	0	0
isoform1=exon:chr5:179955067-179955669:-@junction:chr5:179955670-179966805:-@exon:chr5:179966806-179967010:-|isoform2=junction:chr5:179955670-179963470:-@exon:chr5:179963471-179963564:-@junction:chr5:179963565-179966805:-|RNF130|SE	1	1	1	0	0	0
isoform1=exon:chr1:169106420-169106926:+@junction:chr1:169106927-169124883:+@exon:chr1:169124884-169125039:+|isoform2=junction:chr1:169106927-169111369:+@exon:chr1:169111370-169111498:+@junction:chr1:169111499-169124883:+|ATP1B1|SE	37	1	0	0	0	0
isoform1=exon:chr1:169111370-169111498:+@junction:chr1:169111499-169124883:+@exon:chr1:169124884-169125039:+|isoform2=junction:chr1:169111499-169123636:+@exon:chr1:169123637-169123769:+@junction:chr1:169123770-169124883:+|ATP1B1|SE	35	1	1	0	0	0
isoform1=exon:chr6:135463125-135466373:-@junction:chr6:135466374-135490622:-@exon:chr6:135490623-135490747:-|isoform2=junction:chr6:135466374-135467580:-@exon:chr6:135467581-135467634:-@junction:chr6:135467635-135490622:-|AHI1|SE	70	1	0	0	0	0
isoform1=exon:chr6:135467581-135467634:-@junction:chr6:135467635-135490622:-@exon:chr6:135490623-135490747:-|isoform2=junction:chr6:135467635-135467750:-@exon:chr6:135467751-135467946:-@junction:chr6:135467947-135490622:-|AHI1|SE	64	1	0	0	0	0
isoform1=exon:chr6:135465814-135466373:-@junction:chr6:135466374-135490622:-@exon:chr6:135490623-135490747:-|isoform2=junction:chr6:135466374-135467580:-@exon:chr6:135467581-135467634:-@junction:chr6:135467635-135490622:-|AHI1|SE	70	0	1	0	0	0
isoform1=exon:chr9:136980183-136980284:+@junction:chr9:136980285-136981578:+@exon:chr9:136981579-136981692:+|isoform2=junction:chr9:136980285-136980832:+@exon:chr9:136980833-136980855:+@junction:chr9:136980856-136981578:+|PTGDS|SE	18	1	0	0	0	0
isoform1=exon:chr3:195573850-195573971:-@junction:chr3:195573972-195579338:-@exon:chr3:195579339-195579495:-|isoform2=junction:chr3:195573972-195577061:-@exon:chr3:195577062-195577183:-@junction:chr3:195577184-195579338:-|APOD|SE	3	1	1	0	0	0
isoform1=exon:chr3:195579339-195579495:-@junction:chr3:195579496-195583877:-@exon:chr3:195583878-195583940:-|isoform2=junction:chr3:195579496-195582616:-@exon:chr3:195582617-195582739:-@junction:chr3:195582740-195583877:-|APOD|SE	3	1	0	0	0	0
isoform1=exon:chr1:24662660-24662804:+@junction:chr1:24662805-24666814:+@exon:chr1:24666815-24666845:+|isoform2=junction:chr1:24662805-24663182:+@exon:chr1:24663183-24663224:+@junction:chr1:24663225-24666814:+|SRRM1|SE	1	1	0	0	0	0
isoform1=exon:chr1:24663183-24663224:+@junction:chr1:24663225-24669122:+@exon:chr1:24669123-24669508:+|isoform2=junction:chr1:24663225-24666814:+@exon:chr1:24666815-24666925:+@junction:chr1:24666926-24669122:+|SRRM1|SE	2	1	0	0	0	0
isoform1=exon:chr7:105081688-105081797:+@junction:chr7:105081798-105090008:+@exon:chr7:105090009-105090273:+|isoform2=junction:chr7:105081798-105089225:+@exon:chr7:105089226-105089361:+@junction:chr7:105089362-105090008:+|KMT2E|SE	19	1	1	0	0	0
isoform1=exon:chr16:56589526-56589621:+@junction:chr16:56589622-56590839:+@exon:chr16:56590840-56591075:+|isoform2=junction:chr16:56589622-56589869:+@exon:chr16:56589870-56589935:+@junction:chr16:56589936-56590839:+|MT3|SE	12	1	0	0	0	0
isoform1=exon:chr16:71372153-71372229:+@junction:chr16:71372230-71377666:+@exon:chr16:71377667-71377747:+|isoform2=junction:chr16:71372230-71374744:+@exon:chr16:71374745-71374834:+@junction:chr16:71374835-71377666:+|CALB2|SE	4	1	0	0	0	0
isoform1=exon:chr4:77047155-77048662:-@junction:chr4:77048663-77055961:-@exon:chr4:77055962-77056102:-|isoform2=junction:chr4:77048663-77055149:-@exon:chr4:77055150-77055380:-@junction:chr4:77055381-77055961:-|CCNI|SE	1	1	0	0	0	0
isoform1=exon:chr17:30709608-30709811:+@junction:chr17:30709812-30766502:+@exon:chr17:30766503-30766588:+|isoform2=junction:chr17:30709812-30759490:+@exon:chr17:30759491-30759539:+@junction:chr17:30759540-30766502:+|SUZ12P1|SE	5	1	0	0	0	0
isoform1=exon:chr9:127682406-127682560:+@junction:chr9:127682561-127690774:+@exon:chr9:127690775-127690886:+|isoform2=junction:chr9:127682561-127684367:+@exon:chr9:127684368-127684493:+@junction:chr9:127684494-127690774:+|STXBP1|SE	1	1	0	1	0	1
isoform1=exon:chr17:50719565-50719831:+@junction:chr17:50719832-50740305:+@exon:chr17:50740306-50740345:+|isoform2=junction:chr17:50719832-50736959:+@exon:chr17:50736960-50737026:+@junction:chr17:50737027-50740305:+|LUC7L3|SE	34	1	0	0	0	0
isoform1=exon:chr17:50736960-50737026:+@junction:chr17:50737027-50740305:+@exon:chr17:50740306-50740345:+|isoform2=junction:chr17:50737027-50737286:+@exon:chr17:50737287-50737479:+@junction:chr17:50737480-50740305:+|LUC7L3|SE	29	1	0	0	0	1
isoform1=exon:chr17:50736960-50737026:+@junction:chr17:50737027-50740305:+@exon:chr17:50740306-50740345:+|isoform2=junction:chr17:50737027-50738136:+@exon:chr17:50738137-50738199:+@junction:chr17:50738200-50740305:+|LUC7L3|SE	29	1	0	0	0	1
isoform1=exon:chr17:50736960-50737026:+@junction:chr17:50737027-50740305:+@exon:chr17:50740306-50740345:+|isoform2=junction:chr17:50737027-50738140:+@exon:chr17:50738141-50738199:+@junction:chr17:50738200-50740305:+|LUC7L3|SE	29	1	0	0	0	1
isoform1=exon:chr17:50719598-50719831:+@junction:chr17:50719832-50740305:+@exon:chr17:50740306-50740345:+|isoform2=junction:chr17:50719832-50736959:+@exon:chr17:50736960-50737026:+@junction:chr17:50737027-50740305:+|LUC7L3|SE	34	0	1	0	0	0
isoform1=exon:chr17:49701287-49701510:-@junction:chr17:49701511-49702857:-@exon:chr17:49702858-49703011:-|isoform2=junction:chr17:49701511-49701829:-@exon:chr17:49701830-49701922:-@junction:chr17:49701923-49702857:-|SLC35B1|SE	1	1	0	0	0	0
isoform1=exon:chr17:49700934-49701510:-@junction:chr17:49701511-49702857:-@exon:chr17:49702858-49703011:-|isoform2=junction:chr17:49701511-49701829:-@exon:chr17:49701830-49701922:-@junction:chr17:49701923-49702857:-|SLC35B1|SE	1	0	1	0	0	0
isoform1=exon:chr4:157312679-157312875:+@junction:chr4:157312876-157321437:+@exon:chr4:157321438-157321599:+|isoform2=junction:chr4:157312876-157317657:+@exon:chr4:157317658-157317711:+@junction:chr4:157317712-157321437:+|GRIA2|SE	12	1	0	0	0	0
isoform1=exon:chr1:205723926-205723981:-@junction:chr1:205723982-205729571:-@exon:chr1:205729572-205729621:-|isoform2=junction:chr1:205723982-205727699:-@exon:chr1:205727700-205727805:-@junction:chr1:205727806-205729571:-|NUCKS1|SE	4	1	0	0	0	0
isoform1=exon:chr2:47161723-47161858:-@junction:chr2:47161859-47162518:-@exon:chr2:47162519-47162662:-|isoform2=junction:chr2:47161859-47162285:-@exon:chr2:47162286-47162392:-@junction:chr2:47162393-47162518:-|CALM2|SE	6	1	0	0	0	0
isoform1=exon:chr2:47170734-47170764:-@junction:chr2:47170765-47176440:-@exon:chr2:47176441-47176516:-|isoform2=junction:chr2:47170765-47172413:-@exon:chr2:47172414-47172459:-@junction:chr2:47172460-47176440:-|CALM2|SE	1	1	0	0	0	0
isoform1=exon:chr5:80411646-80411773:+@junction:chr5:80411774-80434108:+@exon:chr5:80434109-80434217:+|isoform2=junction:chr5:80411774-80427491:+@exon:chr5:80427492-80427545:+@junction:chr5:80427546-80434108:+|ZFYVE16|SE	6	1	0	0	0	1
isoform1=exon:chr5:80434109-80434217:+@junction:chr5:80434218-80436755:+@exon:chr5:80436756-80437159:+|isoform2=junction:chr5:80434218-80435761:+@exon:chr5:80435762-80435854:+@junction:chr5:80435855-80436755:+|ZFYVE16|SE	8	1	0	0	0	0
isoform1=exon:chr4:142145840-142145996:-@junction:chr4:142145997-142173631:-@exon:chr4:142173632-142173809:-|isoform2=junction:chr4:142145997-142160357:-@exon:chr4:142160358-142160561:-@junction:chr4:142160562-142173631:-|INPP4B|SE	1	1	0	0	0	0
isoform1=exon:chr3:197194425-197194589:-@junction:chr3:197194590-197282678:-@exon:chr3:197282679-197282845:-|isoform2=junction:chr3:197194590-197270699:-@exon:chr3:197270700-197270784:-@junction:chr3:197270785-197282678:-|DLG1|SE	3	1	0	0	0	0
isoform1=exon:chr9:136977518-136977692:+@junction:chr9:136977693-136979222:+@exon:chr9:136979223-136979299:+|isoform2=junction:chr9:136977693-136978992:+@exon:chr9:136978993-136979132:+@junction:chr9:136979133-136979222:+|ENSG00000284341|SE	16	1	0	0	0	0
isoform1=exon:chr9:136979946-136980062:+@junction:chr9:136980063-136980832:+@exon:chr9:136980833-136980855:+|isoform2=junction:chr9:136980063-136980182:+@exon:chr9:136980183-136980284:+@junction:chr9:136980285-136980832:+|ENSG00000284341|SE	25	1	0	0	0	0
isoform1=exon:chr20:53985287-53985499:-@junction:chr20:53985500-53995011:-@exon:chr20:53995012-53995056:-|isoform2=junction:chr20:53985500-53992511:-@exon:chr20:53992512-53992646:-@junction:chr20:53992647-53995011:-|BCAS1|SE	1	1	1	0	0	0
isoform1=exon:chr17:2593815-2594006:+@junction:chr17:2594007-2638098:+@exon:chr17:2638099-2638320:+|isoform2=junction:chr17:2594007-2613657:+@exon:chr17:2613658-2613862:+@junction:chr17:2613863-2638098:+|PAFAH1B1|SE	1	1	0	0	0	0
isoform1=exon:chr17:2593962-2594006:+@junction:chr17:2594007-2638098:+@exon:chr17:2638099-2638320:+|isoform2=junction:chr17:2594007-2635382:+@exon:chr17:2635383-2635510:+@junction:chr17:2635511-2638098:+|PAFAH1B1|SE	1	1	0	0	0	0
isoform1=exon:chr17:2593654-2594006:+@junction:chr17:2594007-2665371:+@exon:chr17:2665372-2665456:+|isoform2=junction:chr17:2594007-2638098:+@exon:chr17:2638099-2638320:+@junction:chr17:2638321-2665371:+|PAFAH1B1|SE	1	1	0	0	0	0
isoform1=exon:chr17:2638099-2638320:+@junction:chr17:2638321-2665371:+@exon:chr17:2665372-2665456:+|isoform2=junction:chr17:2638321-2662780:+@exon:chr17:2662781-2662834:+@junction:chr17:2662835-2665371:+|PAFAH1B1|SE	1	1	1	0	0	0
isoform1=exon:chr17:2638099-2638320:+@junction:chr17:2638321-2666015:+@exon:chr17:2666016-2666090:+|isoform2=junction:chr17:2638321-2665371:+@exon:chr17:2665372-2665456:+@junction:chr17:2665457-2666015:+|PAFAH1B1|SE	1	1	0	0	0	0
isoform1=exon:chr17:2593947-2594006:+@junction:chr17:2594007-2638098:+@exon:chr17:2638099-2638320:+|isoform2=junction:chr17:2594007-2613657:+@exon:chr17:2613658-2613862:+@junction:chr17:2613863-2638098:+|PAFAH1B1|SE	1	0	1	0	0	0
isoform1=exon:chr17:2593947-2594006:+@junction:chr17:2594007-2638098:+@exon:chr17:2638099-2638320:+|isoform2=junction:chr17:2594007-2635382:+@exon:chr17:2635383-2635510:+@junction:chr17:2635511-2638098:+|PAFAH1B1|SE	1	0	1	0	0	0
isoform1=exon:chr13:19633659-19633961:+@junction:chr13:19633962-19646442:+@exon:chr13:19646443-19647291:+|isoform2=junction:chr13:19633962-19642114:+@exon:chr13:19642115-19642270:+@junction:chr13:19642271-19646442:+|MPHOSPH8|SE	26	1	0	0	0	0
isoform1=exon:chr7:100888042-100888143:+@junction:chr7:100888144-100888473:+@exon:chr7:100888474-100888664:+|isoform2=junction:chr7:100888144-100888256:+@exon:chr7:100888257-100888383:+@junction:chr7:100888384-100888473:+|SRRT|SE	18	1	0	0	0	0
isoform1=exon:chr12:81384023-81384244:-@junction:chr12:81384245-81439971:-@exon:chr12:81439972-81440046:-|isoform2=junction:chr12:81384245-81405786:-@exon:chr12:81405787-81405903:-@junction:chr12:81405904-81439971:-|PPFIA2|SE	1	1	0	0	0	0
isoform1=exon:chr12:81405787-81405903:-@junction:chr12:81405904-81445555:-@exon:chr12:81445556-81445578:-|isoform2=junction:chr12:81405904-81439971:-@exon:chr12:81439972-81440046:-@junction:chr12:81440047-81445555:-|PPFIA2|SE	1	1	0	0	0	0
isoform1=exon:chr12:81405787-81405903:-@junction:chr12:81405904-81445555:-@exon:chr12:81445556-81445720:-|isoform2=junction:chr12:81405904-81439971:-@exon:chr12:81439972-81440046:-@junction:chr12:81440047-81445555:-|PPFIA2|SE	1	0	1	0	0	0
isoform1=exon:chr15:50441349-50441493:+@junction:chr15:50441494-50458999:+@exon:chr15:50459000-50459070:+|isoform2=junction:chr15:50441494-50449399:+@exon:chr15:50449400-50449485:+@junction:chr15:50449486-50458999:+|USP8|SE	1	1	0	0	0	0
isoform1=exon:chr4:157359896-157360143:+@junction:chr4:157360144-157361009:+@exon:chr4:157361010-157361124:+|isoform2=junction:chr4:157360144-157360708:+@exon:chr4:157360709-157360749:+@junction:chr4:157360750-157361009:+|GRIA2|SE	1	1	0	0	0	0
isoform1=exon:chr4:157361010-157361124:+@junction:chr4:157361125-157362798:+@exon:chr4:157362799-157362821:+|isoform2=junction:chr4:157361125-157361537:+@exon:chr4:157361538-157361652:+@junction:chr4:157361653-157362798:+|GRIA2|SE	1	1	0	0	0	0
isoform1=exon:chr4:157361010-157361124:+@junction:chr4:157361125-157362798:+@exon:chr4:157362799-157363047:+|isoform2=junction:chr4:157361125-157361537:+@exon:chr4:157361538-157361652:+@junction:chr4:157361653-157362798:+|GRIA2|SE	1	0	1	0	0	0
isoform1=exon:chr1:71063337-71065137:-@junction:chr1:71065138-71066775:-@exon:chr1:71066776-71066934:-|isoform2=junction:chr1:71065138-71065677:-@exon:chr1:71065678-71065752:-@junction:chr1:71065753-71066775:-|ZRANB2|SE	1	1	0	0	0	0
isoform1=exon:chr1:71063291-71065137:-@junction:chr1:71065138-71066775:-@exon:chr1:71066776-71066934:-|isoform2=junction:chr1:71065138-71065677:-@exon:chr1:71065678-71065752:-@junction:chr1:71065753-71066775:-|ZRANB2|SE	1	0	1	0	0	0
isoform1=exon:chr1:227139576-227139742:-@junction:chr1:227139743-227145488:-@exon:chr1:227145489-227145737:-|isoform2=junction:chr1:227139743-227142944:-@exon:chr1:227142945-227143024:-@junction:chr1:227143025-227145488:-|CDC42BPA|SE	2	1	0	0	0	0
isoform1=exon:chr1:227213136-227213219:-@junction:chr1:227213220-227254063:-@exon:chr1:227254064-227254155:-|isoform2=junction:chr1:227213220-227219262:-@exon:chr1:227219263-227219420:-@junction:chr1:227219421-227254063:-|CDC42BPA|SE	2	1	0	0	0	0
isoform1=exon:chr13:30460895-30461533:-@junction:chr13:30461534-30462537:-@exon:chr13:30462538-30462712:-|isoform2=junction:chr13:30461534-30461638:-@exon:chr13:30461639-30461688:-@junction:chr13:30461689-30462537:-|HMGB1|SE	3	1	0	0	0	0
isoform1=exon:chr13:30456704-30461533:-@junction:chr13:30461534-30462537:-@exon:chr13:30462538-30462712:-|isoform2=junction:chr13:30461534-30461638:-@exon:chr13:30461639-30461688:-@junction:chr13:30461689-30462537:-|HMGB1|SE	3	0	1	0	0	0
isoform1=exon:chr15:55355250-55360944:-@junction:chr15:55360945-55371792:-@exon:chr15:55371793-55372044:-|isoform2=junction:chr15:55360945-55365187:-@exon:chr15:55365188-55365309:-@junction:chr15:55365310-55371792:-|CCPG1|SE	9	1	0	0	0	0
isoform1=exon:chr8:73617292-73617451:-@junction:chr8:73617452-73688653:-@exon:chr8:73688654-73688813:-|isoform2=junction:chr8:73617452-73673106:-@exon:chr8:73673107-73673242:-@junction:chr8:73673243-73688653:-|STAU2|SE	1	1	0	0	0	0
isoform1=exon:chr8:73672982-73673242:-@junction:chr8:73673243-73738283:-@exon:chr8:73738284-73738327:-|isoform2=junction:chr8:73673243-73688653:-@exon:chr8:73688654-73688813:-@junction:chr8:73688814-73738283:-|STAU2|SE	1	1	0	0	0	0
isoform1=exon:chr8:73688651-73688813:-@junction:chr8:73688814-73738283:-@exon:chr8:73738284-73738344:-|isoform2=junction:chr8:73688814-73709031:-@exon:chr8:73709032-73709162:-@junction:chr8:73709163-73738283:-|STAU2|SE	1	1	0	0	0	0
isoform1=exon:chr8:73688654-73688813:-@junction:chr8:73688814-73738283:-@exon:chr8:73738284-73738349:-|isoform2=junction:chr8:73688814-73709031:-@exon:chr8:73709032-73709177:-@junction:chr8:73709178-73738283:-|STAU2|SE	1	1	0	0	0	0
isoform1=exon:chr15:55358839-55360944:-@junction:chr15:55360945-55371792:-@exon:chr15:55371793-55372044:-|isoform2=junction:chr15:55360945-55365187:-@exon:chr15:55365188-55365309:-@junction:chr15:55365310-55371792:-|CCPG1|SE	9	0	1	0	0	0
isoform1=exon:chr8:67131951-67132080:+@junction:chr8:67132081-67149782:+@exon:chr8:67149783-67149935:+|isoform2=junction:chr8:67132081-67137455:+@exon:chr8:67137456-67137603:+@junction:chr8:67137604-67149782:+|CSPP1|SE	1	1	1	0	0	0
isoform1=exon:chr8:67137456-67137603:+@junction:chr8:67137604-67154023:+@exon:chr8:67154024-67154136:+|isoform2=junction:chr8:67137604-67149782:+@exon:chr8:67149783-67149935:+@junction:chr8:67149936-67154023:+|CSPP1|SE	2	1	1	0	0	0
isoform1=exon:chr8:67149783-67149935:+@junction:chr8:67149936-67154023:+@exon:chr8:67154024-67154136:+|isoform2=junction:chr8:67149936-67152612:+@exon:chr8:67152613-67152712:+@junction:chr8:67152713-67154023:+|CSPP1|SE	1	1	1	0	0	0
isoform1=exon:chr1:83947124-83947282:-@junction:chr1:83947283-83951844:-@exon:chr1:83951845-83951976:-|isoform2=junction:chr1:83947283-83948627:-@exon:chr1:83948628-83948695:-@junction:chr1:83948696-83951844:-|TTLL7|SE	1	1	0	0	0	0
isoform1=exon:chr1:83947124-83947282:-@junction:chr1:83947283-83951844:-@exon:chr1:83951845-83951976:-|isoform2=junction:chr1:83947283-83949864:-@exon:chr1:83949865-83949986:-@junction:chr1:83949987-83951844:-|TTLL7|SE	1	1	0	0	0	0
isoform1=exon:chr21:46598962-46599503:-@junction:chr21:46599504-46602277:-@exon:chr21:46602278-46602416:-|isoform2=junction:chr21:46599504-46600281:-@exon:chr21:46600282-46600375:-@junction:chr21:46600376-46602277:-|S100B|SE	11	1	0	0	0	0
isoform1=exon:chr21:46598604-46599503:-@junction:chr21:46599504-46602277:-@exon:chr21:46602278-46602416:-|isoform2=junction:chr21:46599504-46600281:-@exon:chr21:46600282-46600375:-@junction:chr21:46600376-46602277:-|S100B|SE	11	0	1	0	0	0
isoform1=exon:chr17:50743706-50743810:+@junction:chr17:50743811-50745719:+@exon:chr17:50745720-50746003:+|isoform2=junction:chr17:50743811-50744651:+@exon:chr17:50744652-50744813:+@junction:chr17:50744814-50745719:+|LUC7L3|SE	12	1	0	0	0	0
isoform1=exon:chr11:35685259-35685336:+@junction:chr11:35685337-35735425:+@exon:chr11:35735426-35735445:+|isoform2=junction:chr11:35685337-35725923:+@exon:chr11:35725924-35726163:+@junction:chr11:35726164-35735425:+|TRIM44|SE	1	1	0	0	0	0
isoform1=exon:chr11:35256952-35260965:-@junction:chr11:35260966-35265526:-@exon:chr11:35265527-35265758:-|isoform2=junction:chr11:35260966-35261669:-@exon:chr11:35261670-35261740:-@junction:chr11:35261741-35265526:-|SLC1A2|SE	9	1	0	0	0	0
isoform1=exon:chr11:35256953-35260965:-@junction:chr11:35260966-35265526:-@exon:chr11:35265527-35265758:-|isoform2=junction:chr11:35260966-35261669:-@exon:chr11:35261670-35261862:-@junction:chr11:35261863-35265526:-|SLC1A2|SE	9	1	0	0	0	0
isoform1=exon:chr11:35264830-35265758:-@junction:chr11:35265759-35286756:-@exon:chr11:35286757-35286951:-|isoform2=junction:chr11:35265759-35280866:-@exon:chr11:35280867-35281001:-@junction:chr11:35281002-35286756:-|SLC1A2|SE	7	1	0	0	0	0
isoform1=exon:chr11:35265527-35265758:-@junction:chr11:35265759-35286756:-@exon:chr11:35286757-35286951:-|isoform2=junction:chr11:35265759-35280866:-@exon:chr11:35280867-35281001:-@junction:chr11:35281002-35286756:-|SLC1A2|SE	7	0	1	0	0	0
isoform1=exon:chr1:155395459-155395553:-@junction:chr1:155395554-155438326:-@exon:chr1:155438327-155439068:-|isoform2=junction:chr1:155395554-155415743:-@exon:chr1:155415744-155415923:-@junction:chr1:155415924-155438326:-|ASH1L|SE	1	1	0	0	0	0
isoform1=exon:chr15:55466930-55467161:-@junction:chr15:55467162-55497711:-@exon:chr15:55497712-55497859:-|isoform2=junction:chr15:55467162-55491122:-@exon:chr15:55491123-55491256:-@junction:chr15:55491257-55497711:-|DNAAF4-CCPG1|SE	3	1	0	0	0	0
isoform1=exon:chr15:55491123-55491256:-@junction:chr15:55491257-55497711:-@exon:chr15:55497712-55497810:-|isoform2=junction:chr15:55491257-55495127:-@exon:chr15:55495128-55495202:-@junction:chr15:55495203-55497711:-|DNAAF4|SE	3	1	0	0	0	0
isoform1=exon:chr15:55491123-55491256:-@junction:chr15:55491257-55497711:-@exon:chr15:55497712-55497859:-|isoform2=junction:chr15:55491257-55495127:-@exon:chr15:55495128-55495202:-@junction:chr15:55495203-55497711:-|DNAAF4|SE	3	0	1	0	0	0
isoform1=exon:chr3:37355101-37355187:+@junction:chr3:37355188-37366079:+@exon:chr3:37366080-37366879:+|isoform2=junction:chr3:37355188-37361242:+@exon:chr3:37361243-37361305:+@junction:chr3:37361306-37366079:+|GOLGA4|SE	1	1	0	0	0	0
isoform1=exon:chr3:101372008-101372126:-@junction:chr3:101372127-101417592:-@exon:chr3:101417593-101417790:-|isoform2=junction:chr3:101372127-101398860:-@exon:chr3:101398861-101399055:-@junction:chr3:101399056-101417592:-|SENP7|SE	1	1	0	0	0	0
isoform1=exon:chr3:101372008-101372126:-@junction:chr3:101372127-101458954:-@exon:chr3:101458955-101459052:-|isoform2=junction:chr3:101372127-101417592:-@exon:chr3:101417593-101417790:-@junction:chr3:101417791-101458954:-|SENP7|SE	1	1	0	0	0	0
isoform1=exon:chr3:101493873-101493968:-@junction:chr3:101493969-101513090:-@exon:chr3:101513091-101513205:-|isoform2=junction:chr3:101493969-101501069:-@exon:chr3:101501070-101501119:-@junction:chr3:101501120-101513090:-|SENP7|SE	3	1	0	0	0	0
isoform1=exon:chr3:101493873-101493968:-@junction:chr3:101493969-101513090:-@exon:chr3:101513091-101513212:-|isoform2=junction:chr3:101493969-101501069:-@exon:chr3:101501070-101501119:-@junction:chr3:101501120-101513090:-|SENP7|SE	3	0	0	0	1	0
isoform1=exon:chr14:26479977-26480143:-@junction:chr14:26480144-26595409:-@exon:chr14:26595410-26595473:-|isoform2=junction:chr14:26480144-26549679:-@exon:chr14:26549680-26549781:-@junction:chr14:26549782-26595409:-|NOVA1|SE	2	1	0	0	0	0
isoform1=exon:chr14:26479977-26480143:-@junction:chr14:26480144-26595409:-@exon:chr14:26595410-26595553:-|isoform2=junction:chr14:26480144-26549679:-@exon:chr14:26549680-26549781:-@junction:chr14:26549782-26595409:-|NOVA1|SE	2	0	1	0	0	0
isoform1=exon:chr3:47414827-47414993:-@junction:chr3:47414994-47417121:-@exon:chr3:47417122-47417207:-|isoform2=junction:chr3:47414994-47415097:-@exon:chr3:47415098-47415180:-@junction:chr3:47415181-47417121:-|SCAP|SE	1	1	0	0	0	0
isoform1=exon:chr10:74200764-74200838:+@junction:chr10:74200839-74314666:+@exon:chr10:74314667-74314745:+|isoform2=junction:chr10:74200839-74224537:+@exon:chr10:74224538-74224591:+@junction:chr10:74224592-74314666:+|ADK|SE	1	1	1	0	0	0
isoform1=exon:chr10:74224538-74224591:+@junction:chr10:74224592-74314666:+@exon:chr10:74314667-74314745:+|isoform2=junction:chr10:74224592-74242737:+@exon:chr10:74242738-74243033:+@junction:chr10:74243034-74314666:+|ADK|SE	1	1	1	0	0	0
isoform1=exon:chr10:74314667-74314745:+@junction:chr10:74314746-74394140:+@exon:chr10:74394141-74394313:+|isoform2=junction:chr10:74314746-74339144:+@exon:chr10:74339145-74339240:+@junction:chr10:74339241-74394140:+|ADK|SE	1	1	1	0	0	0
isoform1=exon:chr16:16348697-16348732:+@junction:chr16:16348733-16350091:+@exon:chr16:16350092-16350203:+|isoform2=junction:chr16:16348733-16349228:+@exon:chr16:16349229-16349298:+@junction:chr16:16349299-16350091:+|ENSG00000183889|SE	5	1	0	0	0	0
isoform1=exon:chr16:16392061-16392096:+@junction:chr16:16392097-16393455:+@exon:chr16:16393456-16393808:+|isoform2=junction:chr16:16392097-16392592:+@exon:chr16:16392593-16392662:+@junction:chr16:16392663-16393455:+|NPIPA7|SE	5	1	0	0	0	0
isoform1=exon:chr6:135284896-135285647:-@junction:chr6:135285648-135290422:-@exon:chr6:135290423-135290525:-|isoform2=junction:chr6:135285648-135286398:-@exon:chr6:135286399-135286548:-@junction:chr6:135286549-135290422:-|AHI1|SE	4	1	0	0	0	0
isoform1=exon:chr6:135283407-135285647:-@junction:chr6:135285648-135300499:-@exon:chr6:135300500-135300558:-|isoform2=junction:chr6:135285648-135290422:-@exon:chr6:135290423-135290525:-@junction:chr6:135290526-135300499:-|AHI1|SE	5	1	1	0	0	0
isoform1=exon:chr6:135290423-135290525:-@junction:chr6:135290526-135300499:-@exon:chr6:135300500-135300558:-|isoform2=junction:chr6:135290526-135297431:-@exon:chr6:135297432-135297492:-@junction:chr6:135297493-135300499:-|AHI1|SE	3	1	0	0	0	0
isoform1=exon:chr6:135283407-135285647:-@junction:chr6:135285648-135290422:-@exon:chr6:135290423-135290525:-|isoform2=junction:chr6:135285648-135286398:-@exon:chr6:135286399-135286548:-@junction:chr6:135286549-135290422:-|AHI1|SE	4	0	1	0	0	0
isoform1=exon:chr5:36606531-36606735:+@junction:chr5:36606736-36608328:+@exon:chr5:36608329-36608534:+|isoform2=junction:chr5:36606736-36607172:+@exon:chr5:36607173-36607311:+@junction:chr5:36607312-36608328:+|SLC1A3|SE	3	1	0	0	0	0
isoform1=exon:chr5:36606439-36606735:+@junction:chr5:36606736-36608328:+@exon:chr5:36608329-36608604:+|isoform2=junction:chr5:36606736-36607223:+@exon:chr5:36607224-36607311:+@junction:chr5:36607312-36608328:+|SLC1A3|SE	3	1	0	0	0	0
isoform1=exon:chr14:103428387-103428440:+@junction:chr14:103428441-103448918:+@exon:chr14:103448919-103448967:+|isoform2=junction:chr14:103428441-103438024:+@exon:chr14:103438025-103438333:+@junction:chr14:103438334-103448918:+|MARK3|SE	1	1	0	0	0	0
isoform1=exon:chr14:103428387-103428440:+@junction:chr14:103428441-103448918:+@exon:chr14:103448919-103448967:+|isoform2=junction:chr14:103428441-103441469:+@exon:chr14:103441470-103441563:+@junction:chr14:103441564-103448918:+|MARK3|SE	1	1	0	0	0	0
isoform1=exon:chr14:103428387-103428440:+@junction:chr14:103428441-103451917:+@exon:chr14:103451918-103451983:+|isoform2=junction:chr14:103428441-103448918:+@exon:chr14:103448919-103448967:+@junction:chr14:103448968-103451917:+|MARK3|SE	1	1	0	0	0	0
isoform1=exon:chr14:103451918-103451983:+@junction:chr14:103451984-103462404:+@exon:chr14:103462405-103462461:+|isoform2=junction:chr14:103451984-103457141:+@exon:chr14:103457142-103457212:+@junction:chr14:103457213-103462404:+|MARK3|SE	1	1	0	0	0	0
isoform1=exon:chr17:51168242-51168343:+@junction:chr17:51168344-51171486:+@exon:chr17:51171487-51171742:+|isoform2=junction:chr17:51168344-51169936:+@exon:chr17:51169937-51170049:+@junction:chr17:51170050-51171486:+|NME1-NME2|SE	1	1	0	0	0	0
isoform1=exon:chr1:156404253-156404601:-@junction:chr1:156404602-156420170:-@exon:chr1:156420171-156420289:-|isoform2=junction:chr1:156404602-156407841:-@exon:chr1:156407842-156407975:-@junction:chr1:156407976-156420170:-|MIR9-1HG|SE	1	1	0	0	0	0
isoform1=exon:chr1:156404256-156404601:-@junction:chr1:156404602-156420170:-@exon:chr1:156420171-156420336:-|isoform2=junction:chr1:156404602-156414653:-@exon:chr1:156414654-156414753:-@junction:chr1:156414754-156420170:-|MIR9-1HG|SE	1	1	0	0	0	0
isoform1=exon:chr20:10284724-10284772:+@junction:chr20:10284773-10293160:+@exon:chr20:10293161-10294761:+|isoform2=junction:chr20:10284773-10292881:+@exon:chr20:10292882-10292999:+@junction:chr20:10293000-10293160:+|SNAP25|SE	1	1	0	0	0	0
isoform1=exon:chr14:39177412-39177484:+@junction:chr14:39177485-39177840:+@exon:chr14:39177841-39177916:+|isoform2=junction:chr14:39177485-39177592:+@exon:chr14:39177593-39177687:+@junction:chr14:39177688-39177840:+|PNN|SE	1	1	0	0	0	0
isoform1=exon:chrX:19746318-19746441:-@junction:chrX:19746442-19887306:-@exon:chrX:19887307-19887459:-|isoform2=junction:chrX:19746442-19836124:-@exon:chrX:19836125-19836282:-@junction:chrX:19836283-19887306:-|SH3KBP1|SE	8	1	0	0	0	0
isoform1=exon:chrX:124025840-124025918:+@junction:chrX:124025919-124030960:+@exon:chrX:124030961-124031125:+|isoform2=junction:chrX:124025919-124026564:+@exon:chrX:124026565-124026687:+@junction:chrX:124026688-124030960:+|STAG2|SE	2	1	1	0	0	0
isoform1=exon:chr16:18358086-18358588:-@junction:chr16:18358589-18359947:-@exon:chr16:18359948-18359983:-|isoform2=junction:chr16:18358589-18359381:-@exon:chr16:18359382-18359451:-@junction:chr16:18359452-18359947:-|NPIPA9|SE	6	1	0	0	0	0
isoform1=exon:chr2:71433165-71433283:+@junction:chr2:71433284-71434741:+@exon:chr2:71434742-71435069:+|isoform2=junction:chr2:71433284-71433475:+@exon:chr2:71433476-71433535:+@junction:chr2:71433536-71434741:+|ZNF638|SE	1	1	0	0	0	0
isoform1=exon:chr2:218144-219001:-@junction:chr2:219002-229965:-@exon:chr2:229966-230044:-|isoform2=junction:chr2:219002-224863:-@exon:chr2:224864-224920:-@junction:chr2:224921-229965:-|SH3YL1|SE	1	1	0	0	0	0
isoform1=exon:chr2:218149-219001:-@junction:chr2:219002-229965:-@exon:chr2:229966-230044:-|isoform2=junction:chr2:219002-224863:-@exon:chr2:224864-224920:-@junction:chr2:224921-229965:-|SH3YL1|SE	1	0	1	0	0	0
isoform1=exon:chr13:32442388-32444126:-@junction:chr13:32444127-32480589:-@exon:chr13:32480590-32480638:-|isoform2=junction:chr13:32444127-32446358:-@exon:chr13:32446359-32446480:-@junction:chr13:32446481-32480589:-|N4BP2L2|SE	2	1	0	0	0	0
isoform1=exon:chr13:32442388-32444126:-@junction:chr13:32444127-32480589:-@exon:chr13:32480590-32480637:-|isoform2=junction:chr13:32444127-32477886:-@exon:chr13:32477887-32478048:-@junction:chr13:32478049-32480589:-|N4BP2L2|SE	2	1	1	0	0	0
isoform1=exon:chr15:49621069-49621122:+@junction:chr15:49621123-49625112:+@exon:chr15:49625113-49625431:+|isoform2=junction:chr15:49621123-49623670:+@exon:chr15:49623671-49623798:+@junction:chr15:49623799-49625112:+|DTWD1|SE	5	1	0	0	0	0
isoform1=exon:chr15:49621080-49621122:+@junction:chr15:49621123-49625112:+@exon:chr15:49625113-49625431:+|isoform2=junction:chr15:49621123-49623670:+@exon:chr15:49623671-49623798:+@junction:chr15:49623799-49625112:+|DTWD1|SE	5	0	1	0	0	0
isoform1=exon:chr6:108858199-108858271:+@junction:chr6:108858272-108876142:+@exon:chr6:108876143-108876347:+|isoform2=junction:chr6:108858272-108868823:+@exon:chr6:108868824-108868995:+@junction:chr6:108868996-108876142:+|ARMC2|SE	1	1	0	0	0	0
isoform1=exon:chr6:108876143-108876350:+@junction:chr6:108876351-108899693:+@exon:chr6:108899694-108899792:+|isoform2=junction:chr6:108876351-108894466:+@exon:chr6:108894467-108894543:+@junction:chr6:108894544-108899693:+|ARMC2|SE	1	1	0	0	0	0
isoform1=exon:chr14:58344695-58344767:+@junction:chr14:58344768-58347646:+@exon:chr14:58347647-58347878:+|isoform2=junction:chr14:58344768-58346410:+@exon:chr14:58346411-58346505:+@junction:chr14:58346506-58347646:+|ARID4A|SE	1	1	0	0	0	0
isoform1=exon:chr14:58346411-58346505:+@junction:chr14:58346506-58347646:+@exon:chr14:58347647-58347878:+|isoform2=junction:chr14:58346506-58347019:+@exon:chr14:58347020-58347117:+@junction:chr14:58347118-58347646:+|ARID4A|SE	2	1	0	0	0	0
isoform1=exon:chr7:158879684-158879989:+@junction:chr7:158879990-158887020:+@exon:chr7:158887021-158887075:+|isoform2=junction:chr7:158879990-158884563:+@exon:chr7:158884564-158884619:+@junction:chr7:158884620-158887020:+|DYNC2I1|SE	2	1	0	0	0	0
isoform1=exon:chr17:38814861-38815097:-@junction:chr17:38815098-38820900:-@exon:chr17:38820901-38821073:-|isoform2=junction:chr17:38815098-38815624:-@exon:chr17:38815625-38815741:-@junction:chr17:38815742-38820900:-|CWC25|SE	1	1	1	0	0	0
isoform1=exon:chr7:82965771-82966487:-@junction:chr7:82966488-83154747:-@exon:chr7:83154748-83156392:-|isoform2=junction:chr7:82966488-83134249:-@exon:chr7:83134250-83135656:-@junction:chr7:83135657-83154747:-|PCLO|SE	2	1	0	0	0	0
isoform1=exon:chr5:134388325-134388413:+@junction:chr5:134388414-134390224:+@exon:chr5:134390225-134390321:+|isoform2=junction:chr5:134388414-134388976:+@exon:chr5:134388977-134389052:+@junction:chr5:134389053-134390224:+|UBE2B|SE	6	1	0	0	0	0
isoform1=exon:chr10:101798842-101799455:-@junction:chr10:101799456-101803734:-@exon:chr10:101803735-101804019:-|isoform2=junction:chr10:101799456-101800241:-@exon:chr10:101800242-101800400:-@junction:chr10:101800401-101803734:-|OGA|SE	2	1	1	0	0	0
isoform1=exon:chr2:55336681-55336818:-@junction:chr2:55336819-55343647:-@exon:chr2:55343648-55343792:-|isoform2=junction:chr2:55336819-55339463:-@exon:chr2:55339464-55339648:-@junction:chr2:55339649-55343647:-|CCDC88A|SE	4	1	1	0	0	0
isoform1=exon:chr5:131159296-131159611:-@junction:chr5:131159612-131162571:-@exon:chr5:131162572-131162676:-|isoform2=junction:chr5:131159612-131162028:-@exon:chr5:131162029-131162477:-@junction:chr5:131162478-131162571:-|HINT1|SE	1	1	0	0	0	0
isoform1=exon:chr5:131159294-131159611:-@junction:chr5:131159612-131162571:-@exon:chr5:131162572-131162676:-|isoform2=junction:chr5:131159612-131162028:-@exon:chr5:131162029-131162503:-@junction:chr5:131162504-131162571:-|HINT1|SE	1	1	0	0	0	0
isoform1=exon:chr5:131159292-131159611:-@junction:chr5:131159612-131162571:-@exon:chr5:131162572-131162676:-|isoform2=junction:chr5:131159612-131162063:-@exon:chr5:131162064-131162477:-@junction:chr5:131162478-131162571:-|HINT1|SE	1	1	0	0	0	0
isoform1=exon:chr7:35800932-35801270:+@junction:chr7:35801271-35863551:+@exon:chr7:35863552-35863658:+|isoform2=junction:chr7:35801271-35832797:+@exon:chr7:35832798-35832900:+@junction:chr7:35832901-35863551:+|SEPTIN7|SE	3	1	0	0	0	0
isoform1=exon:chr7:35832798-35832900:+@junction:chr7:35832901-35863551:+@exon:chr7:35863552-35863658:+|isoform2=junction:chr7:35832901-35838563:+@exon:chr7:35838564-35838657:+@junction:chr7:35838658-35863551:+|SEPTIN7|SE	5	1	1	0	0	0
isoform1=exon:chr7:35832798-35832900:+@junction:chr7:35832901-35872665:+@exon:chr7:35872666-35872733:+|isoform2=junction:chr7:35832901-35863551:+@exon:chr7:35863552-35863658:+@junction:chr7:35863659-35872665:+|SEPTIN7|SE	7	1	0	0	0	0
isoform1=exon:chr1:20482391-20483719:-@junction:chr1:20483720-20485213:-@exon:chr1:20485214-20486210:-|isoform2=junction:chr1:20483720-20484366:-@exon:chr1:20484367-20484455:-@junction:chr1:20484456-20485213:-|CAMK2N1|SE	7	0	0	1	0	0
isoform1=exon:chr7:91940916-91941147:+@junction:chr7:91941148-91973710:+@exon:chr7:91973711-91973968:+|isoform2=junction:chr7:91941148-91970472:+@exon:chr7:91970473-91970508:+@junction:chr7:91970509-91973710:+|AKAP9|SE	2	1	0	0	0	0
isoform1=exon:chr7:91940840-91941147:+@junction:chr7:91941148-91980288:+@exon:chr7:91980289-91980333:+|isoform2=junction:chr7:91941148-91973710:+@exon:chr7:91973711-91973968:+@junction:chr7:91973969-91980288:+|AKAP9|SE	2	1	0	0	0	0
isoform1=exon:chr7:91973711-91973968:+@junction:chr7:91973969-91980288:+@exon:chr7:91980289-91980333:+|isoform2=junction:chr7:91973969-91979435:+@exon:chr7:91979436-91979574:+@junction:chr7:91979575-91980288:+|AKAP9|SE	2	1	1	0	0	0
isoform1=exon:chr7:91980289-91980333:+@junction:chr7:91980334-91992157:+@exon:chr7:91992158-91992211:+|isoform2=junction:chr7:91980334-91980872:+@exon:chr7:91980873-91980958:+@junction:chr7:91980959-91992157:+|AKAP9|SE	1	1	1	0	0	0
isoform1=exon:chr7:91980289-91980333:+@junction:chr7:91980334-91992884:+@exon:chr7:91992885-91993055:+|isoform2=junction:chr7:91980334-91992157:+@exon:chr7:91992158-91992211:+@junction:chr7:91992212-91992884:+|AKAP9|SE	2	1	1	0	0	1
isoform1=exon:chr20:50934905-50936262:-@junction:chr20:50936263-50942030:-@exon:chr20:50942031-50942126:-|isoform2=junction:chr20:50936263-50940864:-@exon:chr20:50940865-50940933:-@junction:chr20:50940934-50942030:-|DPM1|SE	1	1	0	0	0	0
isoform1=exon:chr20:50940865-50940933:-@junction:chr20:50940934-50942030:-@exon:chr20:50942031-50942126:-|isoform2=junction:chr20:50940934-50941104:-@exon:chr20:50941105-50941209:-@junction:chr20:50941210-50942030:-|DPM1|SE	1	1	0	0	0	0
isoform1=exon:chr20:50940865-50940933:-@junction:chr20:50940934-50942030:-@exon:chr20:50942031-50942126:-|isoform2=junction:chr20:50940934-50941128:-@exon:chr20:50941129-50941209:-@junction:chr20:50941210-50942030:-|DPM1|SE	1	1	0	0	0	0
isoform1=exon:chr3:9757347-9757621:-@junction:chr3:9757622-9759487:-@exon:chr3:9759488-9759575:-|isoform2=junction:chr3:9757622-9757728:-@exon:chr3:9757729-9757846:-@junction:chr3:9757847-9759487:-|CAMK1|SE	1	1	0	0	0	0
isoform1=exon:chr12:100173312-100173343:-@junction:chr12:100173344-100177042:-@exon:chr12:100177043-100177120:-|isoform2=junction:chr12:100173344-100173656:-@exon:chr12:100173657-100173684:-@junction:chr12:100173685-100177042:-|ENSG00000257489|SE	1	1	0	0	0	0
isoform1=exon:chr12:100177043-100177120:-@junction:chr12:100177121-100195581:-@exon:chr12:100195582-100195673:-|isoform2=junction:chr12:100177121-100180552:-@exon:chr12:100180553-100180716:-@junction:chr12:100180717-100195581:-|ENSG00000257489|SE	1	1	0	0	0	0
isoform1=exon:chr17:18582658-18582786:-@junction:chr17:18582787-18587665:-@exon:chr17:18587666-18587879:-|isoform2=junction:chr17:18582787-18583340:-@exon:chr17:18583341-18583523:-@junction:chr17:18583524-18587665:-|CCDC144B|SE	1	1	0	0	0	0
isoform1=exon:chr17:18583341-18583523:-@junction:chr17:18583524-18594720:-@exon:chr17:18594721-18594862:-|isoform2=junction:chr17:18583524-18587665:-@exon:chr17:18587666-18587879:-@junction:chr17:18587880-18594720:-|CCDC144B|SE	1	1	0	0	0	0
isoform1=exon:chr19:50689197-50689279:-@junction:chr19:50689280-50697588:-@exon:chr19:50697589-50697664:-|isoform2=junction:chr19:50689280-50697095:-@exon:chr19:50697096-50697122:-@junction:chr19:50697123-50697588:-|SHANK1|SE	1	1	0	0	0	0
isoform1=exon:chr12:122511109-122511188:-@junction:chr12:122511189-122515104:-@exon:chr12:122515105-122515227:-|isoform2=junction:chr12:122511189-122514711:-@exon:chr12:122514712-122514728:-@junction:chr12:122514729-122515104:-|RSRC2|SE	1	1	0	0	0	0
isoform1=exon:chr5:69371035-69371171:+@junction:chr5:69371172-69372033:+@exon:chr5:69372034-69372217:+|isoform2=junction:chr5:69371172-69371453:+@exon:chr5:69371454-69371557:+@junction:chr5:69371558-69372033:+|RAD17|SE	1	1	0	0	0	0
isoform1=exon:chr5:69370705-69371171:+@junction:chr5:69371172-69373829:+@exon:chr5:69373830-69373882:+|isoform2=junction:chr5:69371172-69372033:+@exon:chr5:69372034-69372217:+@junction:chr5:69372218-69373829:+|RAD17|SE	1	1	0	0	0	0
isoform1=exon:chr19:45413434-45413745:-@junction:chr19:45413746-45414860:-@exon:chr19:45414861-45414960:-|isoform2=junction:chr19:45413746-45413962:-@exon:chr19:45413963-45414034:-@junction:chr19:45414035-45414860:-|ERCC1|SE	5	1	0	0	0	0
isoform1=exon:chr17:50719647-50719831:+@junction:chr17:50719832-50736959:+@exon:chr17:50736960-50737026:+|isoform2=junction:chr17:50719832-50722663:+@exon:chr17:50722664-50722745:+@junction:chr17:50722746-50736959:+|LUC7L3|SE	31	1	0	0	0	0
isoform1=exon:chr17:50719629-50719831:+@junction:chr17:50719832-50736959:+@exon:chr17:50736960-50737026:+|isoform2=junction:chr17:50719832-50723818:+@exon:chr17:50723819-50723965:+@junction:chr17:50723966-50736959:+|LUC7L3|SE	31	1	0	0	0	0
isoform1=exon:chr11:78100932-78101195:-@junction:chr11:78101196-78103979:-@exon:chr11:78103980-78104052:-|isoform2=junction:chr11:78101196-78102873:-@exon:chr11:78102874-78102948:-@junction:chr11:78102949-78103979:-|ALG8|SE	1	1	0	0	0	0
isoform1=exon:chr11:78100946-78101195:-@junction:chr11:78101196-78103979:-@exon:chr11:78103980-78104052:-|isoform2=junction:chr11:78101196-78102873:-@exon:chr11:78102874-78102948:-@junction:chr11:78102949-78103979:-|ALG8|SE	1	0	1	0	0	0
isoform1=exon:chr17:50719598-50719831:+@junction:chr17:50719832-50736959:+@exon:chr17:50736960-50737026:+|isoform2=junction:chr17:50719832-50723818:+@exon:chr17:50723819-50723965:+@junction:chr17:50723966-50736959:+|LUC7L3|SE	31	0	1	0	0	0
isoform1=exon:chr12:118238073-118238169:-@junction:chr12:118238170-118243414:-@exon:chr12:118243415-118243490:-|isoform2=junction:chr12:118238170-118239226:-@exon:chr12:118239227-118239272:-@junction:chr12:118239273-118243414:-|TAOK3|SE	1	1	0	0	0	0
isoform1=exon:chr8:103140725-103141057:+@junction:chr8:103141058-103227988:+@exon:chr8:103227989-103228132:+|isoform2=junction:chr8:103141058-103212918:+@exon:chr8:103212919-103213085:+@junction:chr8:103213086-103227988:+|BAALC|SE	1	1	0	0	0	0
isoform1=exon:chr1:160356600-160356754:+@junction:chr1:160356755-160358148:+@exon:chr1:160358149-160358949:+|isoform2=junction:chr1:160356755-160357040:+@exon:chr1:160357041-160357253:+@junction:chr1:160357254-160358148:+|NCSTN|SE	1	1	0	0	0	0
isoform1=exon:chr1:84548786-84548964:+@junction:chr1:84548965-84553034:+@exon:chr1:84553035-84554539:+|isoform2=junction:chr1:84548965-84550431:+@exon:chr1:84550432-84550530:+@junction:chr1:84550531-84553034:+|SPATA1|SE	2	1	0	0	0	0
isoform1=exon:chr17:67959541-67959875:+@junction:chr17:67959876-67964211:+@exon:chr17:67964212-67964404:+|isoform2=junction:chr17:67959876-67963332:+@exon:chr17:67963333-67963506:+@junction:chr17:67963507-67964211:+|BPTF|SE	1	1	1	0	0	0
isoform1=exon:chr2:197631011-197631220:-@junction:chr2:197631221-197644157:-@exon:chr2:197644158-197644272:-|isoform2=junction:chr2:197631221-197633717:-@exon:chr2:197633718-197633997:-@junction:chr2:197633998-197644157:-|RFTN2|SE	2	1	0	0	0	0
isoform1=exon:chr19:47403124-47403553:-@junction:chr19:47403554-47406887:-@exon:chr19:47406888-47406971:-|isoform2=junction:chr19:47403554-47406459:-@exon:chr19:47406460-47406526:-@junction:chr19:47406527-47406887:-|MEIS3|SE	1	1	0	0	0	0
isoform1=exon:chr14:23323377-23323483:+@junction:chr14:23323484-23324137:+@exon:chr14:23324138-23324289:+|isoform2=junction:chr14:23323484-23323964:+@exon:chr14:23323965-23324052:+@junction:chr14:23324053-23324137:+|BCL2L2-PABPN1|SE	3	1	0	0	0	0
isoform1=exon:chr7:97733723-97733819:+@junction:chr7:97733820-97734825:+@exon:chr7:97734826-97734849:+|isoform2=junction:chr7:97733820-97734247:+@exon:chr7:97734248-97734292:+@junction:chr7:97734293-97734825:+|TAC1|SE	6	1	0	0	0	0
isoform1=exon:chr7:97734826-97734849:+@junction:chr7:97734850-97739873:+@exon:chr7:97739874-97740063:+|isoform2=junction:chr7:97734850-97736298:+@exon:chr7:97736299-97736352:+@junction:chr7:97736353-97739873:+|TAC1|SE	8	1	0	0	0	0
isoform1=exon:chr7:32916815-32917542:-@junction:chr7:32917543-32921338:-@exon:chr7:32921339-32921430:-|isoform2=junction:chr7:32917543-32918310:-@exon:chr7:32918311-32918372:-@junction:chr7:32918373-32921338:-|RP9P|SE	2	1	0	0	0	0
isoform1=exon:chr9:76181398-76181591:+@junction:chr9:76181592-76188577:+@exon:chr9:76188578-76188675:+|isoform2=junction:chr9:76181592-76184672:+@exon:chr9:76184673-76184757:+@junction:chr9:76184758-76188577:+|PCSK5|SE	1	1	0	0	0	0
isoform1=exon:chr1:31906421-31908960:-@junction:chr1:31908961-31911695:-@exon:chr1:31911696-31911826:-|isoform2=junction:chr1:31908961-31910037:-@exon:chr1:31910038-31910112:-@junction:chr1:31910113-31911695:-|PTP4A2|SE	1	1	1	0	0	0
isoform1=exon:chr1:31911696-31911826:-@junction:chr1:31911827-31915894:-@exon:chr1:31915895-31915987:-|isoform2=junction:chr1:31911827-31912980:-@exon:chr1:31912981-31913023:-@junction:chr1:31913024-31915894:-|PTP4A2|SE	1	1	0	0	0	0
isoform1=exon:chr1:31911696-31911826:-@junction:chr1:31911827-31918969:-@exon:chr1:31918970-31919109:-|isoform2=junction:chr1:31911827-31915894:-@exon:chr1:31915895-31915987:-@junction:chr1:31915988-31918969:-|PTP4A2|SE	1	1	0	0	0	0
isoform1=exon:chr12:1115912-1116033:+@junction:chr12:1116034-1141619:+@exon:chr12:1141620-1141787:+|isoform2=junction:chr12:1116034-1141291:+@exon:chr12:1141292-1141454:+@junction:chr12:1141455-1141619:+|ERC1|SE	1	1	0	0	0	0
isoform1=exon:chr12:1141620-1141787:+@junction:chr12:1141788-1181924:+@exon:chr12:1181925-1182005:+|isoform2=junction:chr12:1141788-1180539:+@exon:chr12:1180540-1180677:+@junction:chr12:1180678-1181924:+|ERC1|SE	1	1	0	0	0	0
isoform1=exon:chr2:99449336-99449504:-@junction:chr2:99449505-99462495:-@exon:chr2:99462496-99462622:-|isoform2=junction:chr2:99449505-99451344:-@exon:chr2:99451345-99451501:-@junction:chr2:99451502-99462495:-|REV1|SE	1	1	1	0	0	0
isoform1=exon:chr3:113284335-113284858:+@junction:chr3:113284859-113286674:+@exon:chr3:113286675-113286906:+|isoform2=junction:chr3:113284859-113285371:+@exon:chr3:113285372-113285565:+@junction:chr3:113285566-113286674:+|BOC|SE	1	1	0	0	0	0
isoform1=exon:chr16:89907243-89907322:+@junction:chr16:89907323-89910590:+@exon:chr16:89910591-89910663:+|isoform2=junction:chr16:89907323-89908965:+@exon:chr16:89908966-89909083:+@junction:chr16:89909084-89910590:+|TCF25|SE	1	1	1	0	0	0
isoform1=exon:chr6:138903493-138905132:-@junction:chr6:138905133-138908667:-@exon:chr6:138908668-138908816:-|isoform2=junction:chr6:138905133-138907494:-@exon:chr6:138907495-138907600:-@junction:chr6:138907601-138908667:-|REPS1|SE	2	1	0	0	0	0
isoform1=exon:chr6:138904870-138905132:-@junction:chr6:138905133-138908667:-@exon:chr6:138908668-138908816:-|isoform2=junction:chr6:138905133-138907494:-@exon:chr6:138907495-138907600:-@junction:chr6:138907601-138908667:-|REPS1|SE	2	0	1	0	0	0
isoform1=exon:chr10:68765888-68766079:+@junction:chr10:68766080-68772987:+@exon:chr10:68772988-68773099:+|isoform2=junction:chr10:68766080-68771205:+@exon:chr10:68771206-68771445:+@junction:chr10:68771446-68772987:+|CCAR1|SE	2	1	1	0	0	0
isoform1=exon:chr2:95859861-95860074:-@junction:chr2:95860075-95876438:-@exon:chr2:95876439-95876509:-|isoform2=junction:chr2:95860075-95867439:-@exon:chr2:95867440-95867581:-@junction:chr2:95867582-95876438:-|ANKRD36C|SE	2	1	1	0	0	1
isoform1=exon:chr2:95859861-95860074:-@junction:chr2:95860075-95876438:-@exon:chr2:95876439-95876512:-|isoform2=junction:chr2:95860075-95867439:-@exon:chr2:95867440-95867581:-@junction:chr2:95867582-95876438:-|ANKRD36C|SE	2	0	0	0	1	0
isoform1=exon:chr17:30735033-30735097:+@junction:chr17:30735098-30759490:+@exon:chr17:30759491-30759539:+|isoform2=junction:chr17:30735098-30743300:+@exon:chr17:30743301-30743369:+@junction:chr17:30743370-30759490:+|SUZ12P1|SE	7	1	0	0	0	0
isoform1=exon:chr5:65647055-65647182:+@junction:chr5:65647183-65652500:+@exon:chr5:65652501-65652545:+|isoform2=junction:chr5:65647183-65650809:+@exon:chr5:65650810-65650882:+@junction:chr5:65650883-65652500:+|TRAPPC13|SE	2	1	0	0	0	0
isoform1=exon:chr7:158871142-158871562:+@junction:chr7:158871563-158879683:+@exon:chr7:158879684-158879989:+|isoform2=junction:chr7:158871563-158876608:+@exon:chr7:158876609-158876691:+@junction:chr7:158876692-158879683:+|DYNC2I1|SE	2	1	0	0	0	0
isoform1=exon:chr1:50738863-50738954:-@junction:chr1:50738955-50787999:-@exon:chr1:50788000-50788205:-|isoform2=junction:chr1:50738955-50744683:-@exon:chr1:50744684-50744775:-@junction:chr1:50744776-50787999:-|FAF1|SE	1	1	0	0	0	0
isoform1=exon:chr11:75861746-75861780:+@junction:chr11:75861781-75888828:+@exon:chr11:75888829-75888903:+|isoform2=junction:chr11:75861781-75879878:+@exon:chr11:75879879-75880040:+@junction:chr11:75880041-75888828:+|UVRAG|SE	1	1	0	0	0	0
isoform1=exon:chr10:67810842-67811663:-@junction:chr10:67811664-67837933:-@exon:chr10:67837934-67838059:-|isoform2=junction:chr10:67811664-67823313:-@exon:chr10:67823314-67823392:-@junction:chr10:67823393-67837933:-|DNAJC12|SE	1	1	0	0	0	0
isoform1=exon:chr12:318106-318461:-@junction:chr12:318462-322416:-@exon:chr12:322417-322567:-|isoform2=junction:chr12:318462-320994:-@exon:chr12:320995-321109:-@junction:chr12:321110-322416:-|KDM5A|SE	2	1	0	0	0	0
isoform1=exon:chr12:122208316-122208577:-@junction:chr12:122208578-122216487:-@exon:chr12:122216488-122216584:-|isoform2=junction:chr12:122208578-122209696:-@exon:chr12:122209697-122209858:-@junction:chr12:122209859-122216487:-|DIABLO|SE	1	1	0	0	0	0
isoform1=exon:chr12:122207794-122208577:-@junction:chr12:122208578-122216487:-@exon:chr12:122216488-122216584:-|isoform2=junction:chr12:122208578-122209772:-@exon:chr12:122209773-122209858:-@junction:chr12:122209859-122216487:-|DIABLO|SE	1	1	0	0	0	0
isoform1=exon:chr11:17301744-17301870:+@junction:chr11:17301871-17310824:+@exon:chr11:17310825-17310927:+|isoform2=junction:chr11:17301871-17309571:+@exon:chr11:17309572-17309675:+@junction:chr11:17309676-17310824:+|NUCB2|SE	1	1	0	0	0	0
isoform1=exon:chr8:18527303-18535958:-@junction:chr8:18535959-18572527:-@exon:chr8:18572528-18572652:-|isoform2=junction:chr8:18535959-18556208:-@exon:chr8:18556209-18556352:-@junction:chr8:18556353-18572527:-|PSD3|SE	1	1	0	0	0	0
isoform1=exon:chr1:6159336-6159515:-@junction:chr1:6159516-6179944:-@exon:chr1:6179945-6180023:-|isoform2=junction:chr1:6159516-6168149:-@exon:chr1:6168150-6168277:-@junction:chr1:6168278-6179944:-|CHD5|SE	2	1	0	0	0	0
isoform1=exon:chr8:103921672-103921784:+@junction:chr8:103921785-103931262:+@exon:chr8:103931263-103931393:+|isoform2=junction:chr8:103921785-103927841:+@exon:chr8:103927842-103927889:+@junction:chr8:103927890-103931262:+|RIMS2|SE	1	1	0	0	0	0
isoform1=exon:chr4:155355071-155355160:-@junction:chr4:155355161-155357448:-@exon:chr4:155357449-155357519:-|isoform2=junction:chr4:155355161-155355715:-@exon:chr4:155355716-155355884:-@junction:chr4:155355885-155357448:-|MAP9|SE	1	1	0	0	0	0
isoform1=exon:chr12:89634778-89634903:-@junction:chr12:89634904-89642157:-@exon:chr12:89642158-89642355:-|isoform2=junction:chr12:89634904-89634996:-@exon:chr12:89634997-89635251:-@junction:chr12:89635252-89642157:-|ATP2B1|SE	1	1	0	0	0	0
isoform1=exon:chr8:58434395-58434504:+@junction:chr8:58434505-58439632:+@exon:chr8:58439633-58439770:+|isoform2=junction:chr8:58434505-58434857:+@exon:chr8:58434858-58434948:+@junction:chr8:58434949-58439632:+|UBXN2B|SE	1	1	0	0	0	0
isoform1=exon:chr2:71380513-71380565:+@junction:chr2:71380566-71396140:+@exon:chr2:71396141-71396191:+|isoform2=junction:chr2:71380566-71380837:+@exon:chr2:71380838-71380903:+@junction:chr2:71380904-71396140:+|ZNF638|SE	2	1	0	0	0	0
isoform1=exon:chr4:75641849-75645702:-@junction:chr4:75645703-75647028:-@exon:chr4:75647029-75647157:-|isoform2=junction:chr4:75645703-75646337:-@exon:chr4:75646338-75646456:-@junction:chr4:75646457-75647028:-|G3BP2|SE	1	1	0	0	0	0
isoform1=exon:chr2:189674670-189674830:+@junction:chr2:189674831-189689526:+@exon:chr2:189689527-189689964:+|isoform2=junction:chr2:189674831-189676455:+@exon:chr2:189676456-189677091:+@junction:chr2:189677092-189689526:+|ANKAR|SE	1	1	0	0	0	0
isoform1=exon:chr6:109674198-109674261:-@junction:chr6:109674262-109690471:-@exon:chr6:109690472-109690670:-|isoform2=junction:chr6:109674262-109675628:-@exon:chr6:109675629-109675756:-@junction:chr6:109675757-109690471:-|AK9|SE	1	1	0	0	0	0
isoform1=exon:chr1:39368148-39368314:+@junction:chr1:39368315-39372478:+@exon:chr1:39372479-39372596:+|isoform2=junction:chr1:39368315-39370029:+@exon:chr1:39370030-39370186:+@junction:chr1:39370187-39372478:+|MACF1|SE	1	1	0	0	0	0
isoform1=exon:chr12:30731343-30731510:-@junction:chr12:30731511-30734967:-@exon:chr12:30734968-30735014:-|isoform2=junction:chr12:30731511-30733628:-@exon:chr12:30733629-30733711:-@junction:chr12:30733712-30734967:-|CAPRIN2|SE	1	1	0	0	0	1
isoform1=exon:chr12:30731343-30731510:-@junction:chr12:30731511-30734967:-@exon:chr12:30734968-30735206:-|isoform2=junction:chr12:30731511-30733628:-@exon:chr12:30733629-30733711:-@junction:chr12:30733712-30734967:-|CAPRIN2|SE	1	0	1	0	1	0
isoform1=exon:chr16:19710260-19710586:-@junction:chr16:19710587-19714117:-@exon:chr16:19714118-19715037:-|isoform2=junction:chr16:19710587-19711371:-@exon:chr16:19711372-19711440:-@junction:chr16:19711441-19714117:-|KNOP1|SE	1	1	0	0	0	0
isoform1=exon:chr14:26479977-26480143:-@junction:chr14:26480144-26595409:-@exon:chr14:26595410-26595499:-|isoform2=junction:chr14:26480144-26568419:-@exon:chr14:26568420-26568465:-@junction:chr14:26568466-26595409:-|NOVA1|SE	1	1	0	0	0	0
isoform1=exon:chr14:24210348-24210483:-@junction:chr14:24210484-24211414:-@exon:chr14:24211415-24211592:-|isoform2=junction:chr14:24210484-24210653:-@exon:chr14:24210654-24210768:-@junction:chr14:24210769-24211414:-|ENSG00000254692|SE	1	1	0	0	0	0
isoform1=exon:chr6:99409173-99409344:-@junction:chr6:99409345-99412550:-@exon:chr6:99412551-99412734:-|isoform2=junction:chr6:99409345-99410740:-@exon:chr6:99410741-99410964:-@junction:chr6:99410965-99412550:-|PNISR|SE	3	1	0	0	0	0
isoform1=exon:chr17:31880181-31880754:-@junction:chr17:31880755-31885979:-@exon:chr17:31885980-31886061:-|isoform2=junction:chr17:31880755-31884423:-@exon:chr17:31884424-31884505:-@junction:chr17:31884506-31885979:-|UTP6|SE	7	1	0	0	0	0
isoform1=exon:chr17:31887236-31887313:-@junction:chr17:31887314-31892259:-@exon:chr17:31892260-31892323:-|isoform2=junction:chr17:31887314-31889284:-@exon:chr17:31889285-31889403:-@junction:chr17:31889404-31892259:-|UTP6|SE	13	1	0	0	0	0
isoform1=exon:chr13:75807480-75808199:+@junction:chr13:75808200-75817160:+@exon:chr13:75817161-75817278:+|isoform2=junction:chr13:75808200-75809153:+@exon:chr13:75809154-75809183:+@junction:chr13:75809184-75817160:+|LMO7|SE	1	1	0	0	0	0
isoform1=exon:chr16:30200981-30201106:+@junction:chr16:30201107-30202689:+@exon:chr16:30202690-30202816:+|isoform2=junction:chr16:30201107-30201195:+@exon:chr16:30201196-30201293:+@junction:chr16:30201294-30202689:+|SLX1A-SULT1A3|SE	1	1	0	0	0	0
isoform1=exon:chr16:30201196-30201293:+@junction:chr16:30201294-30202689:+@exon:chr16:30202690-30202816:+|isoform2=junction:chr16:30201294-30202037:+@exon:chr16:30202038-30202130:+@junction:chr16:30202131-30202689:+|SULT1A3|SE	1	1	0	0	0	0
isoform1=exon:chrX:139626623-139626756:-@junction:chrX:139626757-139632334:-@exon:chrX:139632335-139632454:-|isoform2=junction:chrX:139626757-139629694:-@exon:chrX:139629695-139629844:-@junction:chrX:139629845-139632334:-|MCF2|SE	1	1	0	0	0	0
isoform1=exon:chrX:139629695-139629844:-@junction:chrX:139629845-139632334:-@exon:chrX:139632335-139632454:-|isoform2=junction:chrX:139629845-139631394:-@exon:chrX:139631395-139631511:-@junction:chrX:139631512-139632334:-|MCF2|SE	2	1	1	0	0	0
isoform1=exon:chr3:133770508-133770572:+@junction:chr3:133770573-133775432:+@exon:chr3:133775433-133775617:+|isoform2=junction:chr3:133770573-133774878:+@exon:chr3:133774879-133774939:+@junction:chr3:133774940-133775432:+|TF|SE	2	1	1	0	0	0
isoform1=exon:chr17:50746542-50746702:+@junction:chr17:50746703-50750500:+@exon:chr17:50750501-50750550:+|isoform2=junction:chr17:50746703-50749218:+@exon:chr17:50749219-50749344:+@junction:chr17:50749345-50750500:+|LUC7L3|SE	1	1	0	0	0	0
isoform1=exon:chr17:20260192-20260294:+@junction:chr17:20260295-20306022:+@exon:chr17:20306023-20306082:+|isoform2=junction:chr17:20260295-20296960:+@exon:chr17:20296961-20297077:+@junction:chr17:20297078-20306022:+|SPECC1|SE	2	1	0	0	0	0
isoform1=exon:chr19:35131971-35132042:-@junction:chr19:35132043-35133692:-@exon:chr19:35133693-35133764:-|isoform2=junction:chr19:35132043-35133317:-@exon:chr19:35133318-35133444:-@junction:chr19:35133445-35133692:-|LGI4|SE	1	1	0	0	0	0
isoform1=exon:chr11:63753662-63753708:+@junction:chr11:63753709-63758155:+@exon:chr11:63758156-63758421:+|isoform2=junction:chr11:63753709-63756111:+@exon:chr11:63756112-63756170:+@junction:chr11:63756171-63758155:+|RTN3|SE	7	1	0	0	0	0
isoform1=exon:chr7:44796681-44796793:+@junction:chr7:44796794-44799246:+@exon:chr7:44799247-44799277:+|isoform2=junction:chr7:44796794-44798747:+@exon:chr7:44798748-44798814:+@junction:chr7:44798815-44799246:+|PPIA|SE	4	1	0	0	0	0
isoform1=exon:chr7:44796681-44796793:+@junction:chr7:44796794-44799246:+@exon:chr7:44799247-44799277:+|isoform2=junction:chr7:44796794-44798747:+@exon:chr7:44798748-44798904:+@junction:chr7:44798905-44799246:+|PPIA|SE	4	1	0	0	0	0
isoform1=exon:chr7:44796979-44799277:+@junction:chr7:44799278-44799701:+@exon:chr7:44799702-44799874:+|isoform2=junction:chr7:44799278-44799391:+@exon:chr7:44799392-44799480:+@junction:chr7:44799481-44799701:+|PPIA|SE	4	1	0	0	0	0
isoform1=exon:chr3:197951159-197951311:+@junction:chr3:197951312-197954002:+@exon:chr3:197954003-197954147:+|isoform2=junction:chr3:197951312-197953487:+@exon:chr3:197953488-197953660:+@junction:chr3:197953661-197954002:+|RPL35A|SE	2	1	0	0	0	0
isoform1=exon:chr7:87777798-87777955:+@junction:chr7:87777956-87816140:+@exon:chr7:87816141-87816262:+|isoform2=junction:chr7:87777956-87807372:+@exon:chr7:87807373-87807519:+@junction:chr7:87807520-87816140:+|RUNDC3B|SE	3	1	0	0	0	0
isoform1=exon:chr7:87777798-87777955:+@junction:chr7:87777956-87829884:+@exon:chr7:87829885-87830456:+|isoform2=junction:chr7:87777956-87816140:+@exon:chr7:87816141-87816262:+@junction:chr7:87816263-87829884:+|RUNDC3B|SE	2	1	0	0	0	0
isoform1=exon:chr12:105152346-105152451:+@junction:chr12:105152452-105156725:+@exon:chr12:105156726-105156792:+|isoform2=junction:chr12:105152452-105155109:+@exon:chr12:105155110-105155208:+@junction:chr12:105155209-105156725:+|WASHC4|SE	1	1	0	0	0	0
isoform1=exon:chr12:105152343-105152451:+@junction:chr12:105152452-105157235:+@exon:chr12:105157236-105157322:+|isoform2=junction:chr12:105152452-105156725:+@exon:chr12:105156726-105156792:+@junction:chr12:105156793-105157235:+|WASHC4|SE	1	1	0	0	0	0
isoform1=exon:chr12:105152343-105152451:+@junction:chr12:105152452-105156725:+@exon:chr12:105156726-105156792:+|isoform2=junction:chr12:105152452-105155109:+@exon:chr12:105155110-105155208:+@junction:chr12:105155209-105156725:+|WASHC4|SE	1	0	1	0	0	0
isoform1=exon:chr22:23638487-23638942:-@junction:chr22:23638943-23659864:-@exon:chr22:23659865-23660000:-|isoform2=junction:chr22:23638943-23640307:-@exon:chr22:23640308-23640423:-@junction:chr22:23640424-23659864:-|GUSBP11|SE	1	1	1	0	0	0
isoform1=exon:chr22:23683725-23683867:-@junction:chr22:23683868-23690231:-@exon:chr22:23690232-23690293:-|isoform2=junction:chr22:23683868-23686837:-@exon:chr22:23686838-23686995:-@junction:chr22:23686996-23690231:-|GUSBP11|SE	1	1	0	0	0	0
isoform1=exon:chr10:118676411-118686168:-@junction:chr10:118686169-118691264:-@exon:chr10:118691265-118691403:-|isoform2=junction:chr10:118686169-118686597:-@exon:chr10:118686598-118686641:-@junction:chr10:118686642-118691264:-|CACUL1|SE	1	1	0	0	0	0
isoform1=exon:chr5:132589631-132589837:+@junction:chr5:132589838-132591223:+@exon:chr5:132591224-132591406:+|isoform2=junction:chr5:132589838-132590640:+@exon:chr5:132590641-132590673:+@junction:chr5:132590674-132591223:+|RAD50|SE	1	1	0	0	0	0
isoform1=exon:chr5:132591877-132592034:+@junction:chr5:132592035-132594868:+@exon:chr5:132594869-132595044:+|isoform2=junction:chr5:132592035-132594561:+@exon:chr5:132594562-132594677:+@junction:chr5:132594678-132594868:+|RAD50|SE	1	1	0	0	0	0
isoform1=exon:chr2:66437393-66437963:+@junction:chr2:66437964-66440561:+@exon:chr2:66440562-66440612:+|isoform2=junction:chr2:66437964-66439842:+@exon:chr2:66439843-66439984:+@junction:chr2:66439985-66440561:+|MEIS1|SE	2	1	0	0	0	0
isoform1=exon:chr2:66437737-66437963:+@junction:chr2:66437964-66440561:+@exon:chr2:66440562-66440612:+|isoform2=junction:chr2:66437964-66439842:+@exon:chr2:66439843-66439984:+@junction:chr2:66439985-66440561:+|MEIS1|SE	2	0	1	0	0	0
isoform1=exon:chrX:54928603-54928710:+@junction:chrX:54928711-54931203:+@exon:chrX:54931204-54931429:+|isoform2=junction:chrX:54928711-54930740:+@exon:chrX:54930741-54931031:+@junction:chrX:54931032-54931203:+|TRO|SE	1	1	0	0	0	0
isoform1=exon:chr18:24171409-24171498:-@junction:chr18:24171499-24178012:-@exon:chr18:24178013-24178195:-|isoform2=junction:chr18:24171499-24172375:-@exon:chr18:24172376-24172483:-@junction:chr18:24172484-24178012:-|OSBPL1A|SE	4	1	0	0	0	0
isoform1=exon:chr13:75526436-75526639:-@junction:chr13:75526640-75530113:-@exon:chr13:75530114-75530266:-|isoform2=junction:chr13:75526640-75527812:-@exon:chr13:75527813-75527851:-@junction:chr13:75527852-75530113:-|COMMD6|SE	1	1	0	0	0	0
isoform1=exon:chr17:20391475-20391768:+@junction:chr17:20391769-20394020:+@exon:chr17:20394021-20394230:+|isoform2=junction:chr17:20391769-20392363:+@exon:chr17:20392364-20392584:+@junction:chr17:20392585-20394020:+|CCDC144CP|SE	1	1	0	0	0	0
isoform1=exon:chr7:87162882-87163617:+@junction:chr7:87163618-87164933:+@exon:chr7:87164934-87165023:+|isoform2=junction:chr7:87163618-87164253:+@exon:chr7:87164254-87164331:+@junction:chr7:87164332-87164933:+|DMTF1|SE	1	1	0	0	0	0
isoform1=exon:chr7:87163220-87163617:+@junction:chr7:87163618-87166482:+@exon:chr7:87166483-87166493:+|isoform2=junction:chr7:87163618-87164933:+@exon:chr7:87164934-87165050:+@junction:chr7:87165051-87166482:+|DMTF1|SE	1	1	0	0	0	0
isoform1=exon:chr7:87164934-87165050:+@junction:chr7:87165051-87170994:+@exon:chr7:87170995-87171017:+|isoform2=junction:chr7:87165051-87166482:+@exon:chr7:87166483-87166605:+@junction:chr7:87166606-87170994:+|DMTF1|SE	1	1	0	0	0	0
isoform1=exon:chr7:87174593-87174669:+@junction:chr7:87174670-87181308:+@exon:chr7:87181309-87181341:+|isoform2=junction:chr7:87174670-87179544:+@exon:chr7:87179545-87179702:+@junction:chr7:87179703-87181308:+|DMTF1|SE	1	1	0	0	0	0
isoform1=exon:chr7:87164934-87165050:+@junction:chr7:87165051-87170994:+@exon:chr7:87170995-87171089:+|isoform2=junction:chr7:87165051-87166482:+@exon:chr7:87166483-87166605:+@junction:chr7:87166606-87170994:+|DMTF1|SE	1	0	1	0	0	0
isoform1=exon:chr21:33432485-33432802:-@junction:chr21:33432803-33439213:-@exon:chr21:33439214-33439297:-|isoform2=junction:chr21:33432803-33436882:-@exon:chr21:33436883-33436992:-@junction:chr21:33436993-33439213:-|TMEM50B|SE	3	1	1	0	0	0
isoform1=exon:chr21:33439214-33439297:-@junction:chr21:33439298-33448781:-@exon:chr21:33448782-33449189:-|isoform2=junction:chr21:33439298-33447017:-@exon:chr21:33447018-33447140:-@junction:chr21:33447141-33448781:-|TMEM50B|SE	3	1	0	0	0	0
isoform1=exon:chr21:37147481-37147603:+@junction:chr21:37147604-37150077:+@exon:chr21:37150078-37150170:+|isoform2=junction:chr21:37147604-37148545:+@exon:chr21:37148546-37148647:+@junction:chr21:37148648-37150077:+|TTC3|SE	4	1	1	0	0	0
isoform1=exon:chr21:37148546-37148647:+@junction:chr21:37148648-37151892:+@exon:chr21:37151893-37152029:+|isoform2=junction:chr21:37148648-37150077:+@exon:chr21:37150078-37150170:+@junction:chr21:37150171-37151892:+|TTC3|SE	1	1	0	0	0	0
isoform1=exon:chr21:37150078-37150170:+@junction:chr21:37150171-37151892:+@exon:chr21:37151893-37152029:+|isoform2=junction:chr21:37150171-37150819:+@exon:chr21:37150820-37150884:+@junction:chr21:37150885-37151892:+|TTC3|SE	2	1	1	0	0	0
isoform1=exon:chr21:37156655-37156906:+@junction:chr21:37156907-37159698:+@exon:chr21:37159699-37159745:+|isoform2=junction:chr21:37156907-37157160:+@exon:chr21:37157161-37157214:+@junction:chr21:37157215-37159698:+|TTC3|SE	1	1	1	0	0	0
isoform1=exon:chr21:37161990-37162063:+@junction:chr21:37162064-37165549:+@exon:chr21:37165550-37165716:+|isoform2=junction:chr21:37162064-37164050:+@exon:chr21:37164051-37164215:+@junction:chr21:37164216-37165549:+|TTC3|SE	2	1	0	0	0	0
isoform1=exon:chr1:155826870-155827028:-@junction:chr1:155827029-155853275:-@exon:chr1:155853276-155853809:-|isoform2=junction:chr1:155827029-155831534:-@exon:chr1:155831535-155831620:-@junction:chr1:155831621-155853275:-|GON4L|SE	1	1	0	0	0	0
isoform1=exon:chr1:155826837-155827028:-@junction:chr1:155827029-155853275:-@exon:chr1:155853276-155853405:-|isoform2=junction:chr1:155827029-155832831:-@exon:chr1:155832832-155832950:-@junction:chr1:155832951-155853275:-|GON4L|SE	1	1	0	0	0	0
isoform1=exon:chr1:88786104-88786213:+@junction:chr1:88786214-88804845:+@exon:chr1:88804846-88804894:+|isoform2=junction:chr1:88786214-88804390:+@exon:chr1:88804391-88804534:+@junction:chr1:88804535-88804845:+|PKN2|SE	1	1	0	0	0	0
isoform1=exon:chr4:27002217-27002394:+@junction:chr4:27002395-27007532:+@exon:chr4:27007533-27007700:+|isoform2=junction:chr4:27002395-27002926:+@exon:chr4:27002927-27003104:+@junction:chr4:27003105-27007532:+|STIM2|SE	2	1	0	0	0	0
isoform1=exon:chr8:47729412-47729465:+@junction:chr8:47729466-47735306:+@exon:chr8:47735307-47735513:+|isoform2=junction:chr8:47729466-47732128:+@exon:chr8:47732129-47732193:+@junction:chr8:47732194-47735306:+|SPIDR|SE	1	1	0	0	0	0
isoform1=exon:chr6:135492228-135492291:-@junction:chr6:135492292-135495813:-@exon:chr6:135495814-135495898:-|isoform2=junction:chr6:135492292-135495538:-@exon:chr6:135495539-135495709:-@junction:chr6:135495710-135495813:-|AHI1|SE	9	1	0	1	1	1
isoform1=exon:chr1:7785441-7785586:+@junction:chr1:7785587-7788044:+@exon:chr1:7788045-7788246:+|isoform2=junction:chr1:7785587-7786720:+@exon:chr1:7786721-7786836:+@junction:chr1:7786837-7788044:+|PER3|SE	1	1	0	0	0	0
isoform1=exon:chr1:7786721-7786836:+@junction:chr1:7786837-7788044:+@exon:chr1:7788045-7788338:+|isoform2=junction:chr1:7786837-7787197:+@exon:chr1:7787198-7787246:+@junction:chr1:7787247-7788044:+|PER3|SE	1	1	0	0	0	0
isoform1=exon:chr7:22167070-22167148:-@junction:chr7:22167149-22193366:-@exon:chr7:22193367-22193744:-|isoform2=junction:chr7:22167149-22191528:-@exon:chr7:22191529-22191642:-@junction:chr7:22191643-22193366:-|RAPGEF5|SE	1	1	0	0	0	0
isoform1=exon:chr1:146757608-146757781:+@junction:chr1:146757782-146773530:+@exon:chr1:146773531-146773714:+|isoform2=junction:chr1:146757782-146761881:+@exon:chr1:146761882-146762055:+@junction:chr1:146762056-146773530:+|HYDIN2|SE	1	1	0	0	0	0
isoform1=exon:chr6:99402540-99402710:-@junction:chr6:99402711-99404602:-@exon:chr6:99404603-99404702:-|isoform2=junction:chr6:99402711-99403828:-@exon:chr6:99403829-99403882:-@junction:chr6:99403883-99404602:-|PNISR|SE	5	1	1	0	0	0
isoform1=exon:chr6:99403829-99404702:-@junction:chr6:99404703-99408080:-@exon:chr6:99408081-99408271:-|isoform2=junction:chr6:99404703-99406030:-@exon:chr6:99406031-99406168:-@junction:chr6:99406169-99408080:-|PNISR|SE	5	1	0	0	0	0
isoform1=exon:chr12:57012378-57012452:-@junction:chr12:57012453-57013358:-@exon:chr12:57013359-57013388:-|isoform2=junction:chr12:57012453-57012821:-@exon:chr12:57012822-57012875:-@junction:chr12:57012876-57013358:-|TAC3|SE	1	1	0	0	0	0
isoform1=exon:chr13:75569460-75569507:+@junction:chr13:75569508-75594914:+@exon:chr13:75594915-75594990:+|isoform2=junction:chr13:75569508-75589937:+@exon:chr13:75589938-75590129:+@junction:chr13:75590130-75594914:+|UCHL3|SE	1	1	0	0	0	0
isoform1=exon:chr13:75594915-75594990:+@junction:chr13:75594991-75605728:+@exon:chr13:75605729-75605930:+|isoform2=junction:chr13:75594991-75604768:+@exon:chr13:75604769-75604827:+@junction:chr13:75604828-75605728:+|UCHL3|SE	1	1	0	0	0	0
isoform1=exon:chr19:45413436-45413745:-@junction:chr19:45413746-45416820:-@exon:chr19:45416821-45416859:-|isoform2=junction:chr19:45413746-45414860:-@exon:chr19:45414861-45414960:-@junction:chr19:45414961-45416820:-|ERCC1|SE	2	1	0	0	0	0
isoform1=exon:chr19:1432514-1432690:+@junction:chr19:1432691-1434736:+@exon:chr19:1434737-1435684:+|isoform2=junction:chr19:1432691-1433738:+@exon:chr19:1433739-1433827:+@junction:chr19:1433828-1434736:+|DAZAP1|SE	1	1	0	0	0	0
isoform1=exon:chr19:45413677-45413745:-@junction:chr19:45413746-45416820:-@exon:chr19:45416821-45416897:-|isoform2=junction:chr19:45413746-45414860:-@exon:chr19:45414861-45414960:-@junction:chr19:45414961-45416820:-|ERCC1|SE	2	0	1	0	0	0
isoform1=exon:chr14:70329174-70329236:-@junction:chr14:70329237-70359518:-@exon:chr14:70359519-70359683:-|isoform2=junction:chr14:70329237-70342657:-@exon:chr14:70342658-70342729:-@junction:chr14:70342730-70359518:-|COX16|SE	2	1	0	0	0	0
isoform1=exon:chr7:107928857-107929205:-@junction:chr7:107929206-107931355:-@exon:chr7:107931356-107931500:-|isoform2=junction:chr7:107929206-107929411:-@exon:chr7:107929412-107929619:-@junction:chr7:107929620-107931355:-|LAMB1|SE	1	1	0	0	0	0
isoform1=exon:chr7:107935374-107935656:-@junction:chr7:107935657-107937092:-@exon:chr7:107937093-107937277:-|isoform2=junction:chr7:107935657-107936278:-@exon:chr7:107936279-107936373:-@junction:chr7:107936374-107937092:-|LAMB1|SE	1	1	0	0	0	0
isoform1=exon:chr1:114392790-114397860:-@junction:chr1:114397861-114399456:-@exon:chr1:114399457-114399609:-|isoform2=junction:chr1:114397861-114397939:-@exon:chr1:114397940-114397990:-@junction:chr1:114397991-114399456:-|TRIM33|SE	2	1	0	0	1	1
isoform1=exon:chr7:107935415-107935656:-@junction:chr7:107935657-107937092:-@exon:chr7:107937093-107937277:-|isoform2=junction:chr7:107935657-107936278:-@exon:chr7:107936279-107936373:-@junction:chr7:107936374-107937092:-|LAMB1|SE	1	0	1	0	0	0
isoform1=exon:chr21:40144491-40144731:-@junction:chr21:40144732-40178926:-@exon:chr21:40178927-40179094:-|isoform2=junction:chr21:40144732-40167217:-@exon:chr21:40167218-40167288:-@junction:chr21:40167289-40178926:-|DSCAM|SE	1	1	0	0	0	0
isoform1=exon:chr11:132212022-132212147:+@junction:chr11:132212148-132307688:+@exon:chr11:132307689-132307762:+|isoform2=junction:chr11:132212148-132306294:+@exon:chr11:132306295-132306468:+@junction:chr11:132306469-132307688:+|NTM|SE	1	1	0	0	0	0
isoform1=exon:chr11:132307689-132307823:+@junction:chr11:132307824-132314551:+@exon:chr11:132314552-132314599:+|isoform2=junction:chr11:132307824-132310111:+@exon:chr11:132310112-132310232:+@junction:chr11:132310233-132314551:+|NTM|SE	1	1	0	0	0	0
isoform1=exon:chr11:132310112-132310232:+@junction:chr11:132310233-132314551:+@exon:chr11:132314552-132314703:+|isoform2=junction:chr11:132310233-132312664:+@exon:chr11:132312665-132312782:+@junction:chr11:132312783-132314551:+|NTM|SE	1	1	1	0	0	0
isoform1=exon:chr12:56160243-56160320:+@junction:chr12:56160321-56161386:+@exon:chr12:56161387-56161550:+|isoform2=junction:chr12:56160321-56160625:+@exon:chr12:56160626-56160670:+@junction:chr12:56160671-56161386:+|MYL6|SE	1	1	0	0	0	1
isoform1=exon:chr12:56160243-56160320:+@junction:chr12:56160321-56161386:+@exon:chr12:56161387-56161575:+|isoform2=junction:chr12:56160321-56160625:+@exon:chr12:56160626-56160670:+@junction:chr12:56160671-56161386:+|MYL6|SE	1	0	0	1	0	0
isoform1=exon:chr12:113293269-113293349:+@junction:chr12:113293350-113295959:+@exon:chr12:113295960-113296012:+|isoform2=junction:chr12:113293350-113294105:+@exon:chr12:113294106-113294228:+@junction:chr12:113294229-113295959:+|TPCN1|SE	1	1	0	0	0	0
isoform1=exon:chr19:46605827-46605857:+@junction:chr19:46605858-46608196:+@exon:chr19:46608197-46608340:+|isoform2=junction:chr19:46605858-46605993:+@exon:chr19:46605994-46606185:+@junction:chr19:46606186-46608196:+|CALM3|SE	2	1	0	0	0	0
isoform1=exon:chr10:78037194-78037304:+@junction:chr10:78037305-78040614:+@exon:chr10:78040615-78040696:+|isoform2=junction:chr10:78037305-78040203:+@exon:chr10:78040204-78040225:+@junction:chr10:78040226-78040614:+|RPS24|SE	2	1	0	0	0	0
isoform1=exon:chr19:38251865-38252338:-@junction:chr19:38252339-38256138:-@exon:chr19:38256139-38256372:-|isoform2=junction:chr19:38252339-38252893:-@exon:chr19:38252894-38252974:-@junction:chr19:38252975-38256138:-|PPP1R14A|SE	3	1	0	0	0	0
isoform1=exon:chr15:49632159-49632302:+@junction:chr15:49632303-49634535:+@exon:chr15:49634536-49634614:+|isoform2=junction:chr15:49632303-49633519:+@exon:chr15:49633520-49633612:+@junction:chr15:49633613-49634535:+|DTWD1|SE	4	1	0	0	0	0
isoform1=exon:chr12:88135853-88136786:-@junction:chr12:88136787-88139494:-@exon:chr12:88139495-88139564:-|isoform2=junction:chr12:88136787-88139144:-@exon:chr12:88139145-88139191:-@junction:chr12:88139192-88139494:-|CEP290|SE	1	1	0	0	0	0
isoform1=exon:chr12:76848233-76848390:+@junction:chr12:76848391-76850846:+@exon:chr12:76850847-76851392:+|isoform2=junction:chr12:76848391-76849375:+@exon:chr12:76849376-76849470:+@junction:chr12:76849471-76850846:+|ZDHHC17|SE	1	1	0	0	0	0
isoform1=exon:chr1:201363927-201364375:-@junction:chr1:201364376-201365609:-@exon:chr1:201365610-201365670:-|isoform2=junction:chr1:201364376-201365190:-@exon:chr1:201365191-201365307:-@junction:chr1:201365308-201365609:-|TNNT2|SE	3	1	0	0	0	0
isoform1=exon:chr14:58365518-58365622:+@junction:chr14:58365623-58366882:+@exon:chr14:58366883-58367029:+|isoform2=junction:chr14:58365623-58366023:+@exon:chr14:58366024-58366230:+@junction:chr14:58366231-58366882:+|ARID4A|SE	3	1	1	0	0	0
isoform1=exon:chr5:77691166-77691498:-@junction:chr5:77691499-77708241:-@exon:chr5:77708242-77708347:-|isoform2=junction:chr5:77691499-77693265:-@exon:chr5:77693266-77693352:-@junction:chr5:77693353-77708241:-|TBCA|SE	3	1	0	0	0	0
isoform1=exon:chr5:77693266-77693352:-@junction:chr5:77693353-77708241:-@exon:chr5:77708242-77708347:-|isoform2=junction:chr5:77693353-77705565:-@exon:chr5:77705566-77705634:-@junction:chr5:77705635-77708241:-|TBCA|SE	2	1	1	0	0	0
isoform1=exon:chr5:77691241-77691498:-@junction:chr5:77691499-77708241:-@exon:chr5:77708242-77708347:-|isoform2=junction:chr5:77691499-77693265:-@exon:chr5:77693266-77693352:-@junction:chr5:77693353-77708241:-|TBCA|SE	3	0	1	0	0	0
isoform1=exon:chr20:3802281-3802376:+@junction:chr20:3802377-3802909:+@exon:chr20:3802910-3802972:+|isoform2=junction:chr20:3802377-3802729:+@exon:chr20:3802730-3802808:+@junction:chr20:3802809-3802909:+|CDC25B|SE	3	1	0	0	0	0
isoform1=exon:chr2:135755517-135755691:+@junction:chr2:135755692-135769768:+@exon:chr2:135769769-135769823:+|isoform2=junction:chr2:135755692-135761817:+@exon:chr2:135761818-135761911:+@junction:chr2:135761912-135769768:+|UBXN4|SE	1	1	1	0	0	0
isoform1=exon:chr14:55661274-55661612:+@junction:chr14:55661613-55667240:+@exon:chr14:55667241-55667330:+|isoform2=junction:chr14:55661613-55663954:+@exon:chr14:55663955-55664041:+@junction:chr14:55664042-55667240:+|KTN1|SE	1	1	0	0	0	0
isoform1=exon:chr14:55661522-55661612:+@junction:chr14:55661613-55667240:+@exon:chr14:55667241-55667330:+|isoform2=junction:chr14:55661613-55663954:+@exon:chr14:55663955-55664041:+@junction:chr14:55664042-55667240:+|KTN1|SE	1	0	1	0	0	0
isoform1=exon:chr5:177531282-177531521:-@junction:chr5:177531522-177532442:-@exon:chr5:177532443-177532641:-|isoform2=junction:chr5:177531522-177531952:-@exon:chr5:177531953-177532131:-@junction:chr5:177532132-177532442:-|FAM193B|SE	1	1	0	0	0	0
isoform1=exon:chr5:177531282-177531521:-@junction:chr5:177531522-177532442:-@exon:chr5:177532443-177532641:-|isoform2=junction:chr5:177531522-177531952:-@exon:chr5:177531953-177532200:-@junction:chr5:177532201-177532442:-|FAM193B|SE	1	1	0	0	0	0
isoform1=exon:chr5:177531338-177531521:-@junction:chr5:177531522-177532442:-@exon:chr5:177532443-177532612:-|isoform2=junction:chr5:177531522-177532155:-@exon:chr5:177532156-177532200:-@junction:chr5:177532201-177532442:-|FAM193B|SE	1	1	0	0	0	0
isoform1=exon:chr5:136992484-136992600:-@junction:chr5:136992601-137112434:-@exon:chr5:137112435-137112561:-|isoform2=junction:chr5:136992601-137067714:-@exon:chr5:137067715-137067829:-@junction:chr5:137067830-137112434:-|SPOCK1|SE	1	1	0	0	0	0
isoform1=exon:chr2:218228738-218228850:+@junction:chr2:218228851-218238663:+@exon:chr2:218238664-218238850:+|isoform2=junction:chr2:218228851-218234351:+@exon:chr2:218234352-218234397:+@junction:chr2:218234398-218238663:+|ARPC2|SE	1	1	0	0	0	0
isoform1=exon:chr14:55580254-55580354:+@junction:chr14:55580355-55612018:+@exon:chr14:55612019-55612571:+|isoform2=junction:chr14:55580355-55601756:+@exon:chr14:55601757-55601880:+@junction:chr14:55601881-55612018:+|KTN1|SE	3	1	0	0	0	1
isoform1=exon:chr14:55580207-55580354:+@junction:chr14:55580355-55612018:+@exon:chr14:55612019-55612571:+|isoform2=junction:chr14:55580355-55601756:+@exon:chr14:55601757-55601880:+@junction:chr14:55601881-55612018:+|KTN1|SE	3	0	1	0	0	0
isoform1=exon:chr14:64454723-64454875:+@junction:chr14:64454876-64459758:+@exon:chr14:64459759-64459996:+|isoform2=junction:chr14:64454876-64458213:+@exon:chr14:64458214-64458307:+@junction:chr14:64458308-64459758:+|MTHFD1|SE	1	1	0	0	0	0
isoform1=exon:chr14:64458214-64458307:+@junction:chr14:64458308-64459758:+@exon:chr14:64459759-64459994:+|isoform2=junction:chr14:64458308-64458428:+@exon:chr14:64458429-64458597:+@junction:chr14:64458598-64459758:+|MTHFD1|SE	1	1	0	0	0	0
isoform1=exon:chr1:227112312-227112422:-@junction:chr1:227112423-227119803:-@exon:chr1:227119804-227119937:-|isoform2=junction:chr1:227112423-227112670:-@exon:chr1:227112671-227112913:-@junction:chr1:227112914-227119803:-|CDC42BPA|SE	2	1	0	0	0	0
isoform1=exon:chr12:56182004-56182079:-@junction:chr12:56182080-56184174:-@exon:chr12:56184175-56184244:-|isoform2=junction:chr12:56182080-56183860:-@exon:chr12:56183861-56183930:-@junction:chr12:56183931-56184174:-|SMARCC2|SE	1	1	0	0	0	0
isoform1=exon:chr1:39432535-39432654:+@junction:chr1:39432655-39434413:+@exon:chr1:39434414-39434632:+|isoform2=junction:chr1:39432655-39433047:+@exon:chr1:39433048-39433155:+@junction:chr1:39433156-39434413:+|MACF1|SE	1	1	0	0	0	0
isoform1=exon:chr1:201361913-201362022:-@junction:chr1:201362023-201363295:-@exon:chr1:201363296-201363406:-|isoform2=junction:chr1:201362023-201362385:-@exon:chr1:201362386-201362391:-@junction:chr1:201362392-201363295:-|TNNT2|SE	1	1	0	0	0	0
isoform1=exon:chr1:201361913-201362022:-@junction:chr1:201362023-201363295:-@exon:chr1:201363296-201363350:-|isoform2=junction:chr1:201362023-201362385:-@exon:chr1:201362386-201362394:-@junction:chr1:201362395-201363295:-|TNNT2|SE	1	1	0	0	0	0
isoform1=exon:chr1:201365610-201365670:-@junction:chr1:201365671-201367770:-@exon:chr1:201367771-201367803:-|isoform2=junction:chr1:201365671-201366837:-@exon:chr1:201366838-201366871:-@junction:chr1:201366872-201367770:-|TNNT2|SE	1	1	0	0	0	0
isoform1=exon:chr1:39479798-39480009:+@junction:chr1:39480010-39484600:+@exon:chr1:39484601-39484730:+|isoform2=junction:chr1:39480010-39480919:+@exon:chr1:39480920-39481030:+@junction:chr1:39481031-39484600:+|MACF1|SE	2	1	0	0	0	0
isoform1=exon:chr2:237749199-237749324:+@junction:chr2:237749325-237753308:+@exon:chr2:237753309-237753479:+|isoform2=junction:chr2:237749325-237751199:+@exon:chr2:237751200-237751271:+@junction:chr2:237751272-237753308:+|LRRFIP1|SE	2	1	1	0	0	0
isoform1=exon:chr20:25294742-25295030:-@junction:chr20:25295031-25302218:-@exon:chr20:25302219-25302346:-|isoform2=junction:chr20:25295031-25300698:-@exon:chr20:25300699-25300884:-@junction:chr20:25300885-25302218:-|ABHD12|SE	1	1	0	0	0	0
isoform1=exon:chr11:111786281-111786520:-@junction:chr11:111786521-111809642:-@exon:chr11:111809643-111809773:-|isoform2=junction:chr11:111786521-111788440:-@exon:chr11:111788441-111788569:-@junction:chr11:111788570-111809642:-|ALG9|SE	1	1	0	0	0	0
isoform1=exon:chr2:222887830-222887888:+@junction:chr2:222887889-222908732:+@exon:chr2:222908733-222909036:+|isoform2=junction:chr2:222887889-222900673:+@exon:chr2:222900674-222900780:+@junction:chr2:222900781-222908732:+|ACSL3|SE	1	1	0	0	0	0
isoform1=exon:chr11:111786284-111786520:-@junction:chr11:111786521-111809642:-@exon:chr11:111809643-111809773:-|isoform2=junction:chr11:111786521-111788440:-@exon:chr11:111788441-111788569:-@junction:chr11:111788570-111809642:-|ALG9|SE	1	0	1	0	0	0
isoform1=exon:chr5:10236478-10236615:-@junction:chr5:10236616-10239066:-@exon:chr5:10239067-10239356:-|isoform2=junction:chr5:10236616-10236837:-@exon:chr5:10236838-10237040:-@junction:chr5:10237041-10239066:-|ATPSCKMT|SE	5	1	0	0	0	0
isoform1=exon:chr16:2528352-2528559:+@junction:chr16:2528560-2528993:+@exon:chr16:2528994-2529060:+|isoform2=junction:chr16:2528560-2528649:+@exon:chr16:2528650-2528718:+@junction:chr16:2528719-2528993:+|AMDHD2|SE	1	1	0	0	0	0
isoform1=exon:chr10:53810556-53810664:-@junction:chr10:53810665-53816238:-@exon:chr10:53816239-53816277:-|isoform2=junction:chr10:53810665-53811548:-@exon:chr10:53811549-53811619:-@junction:chr10:53811620-53816238:-|PCDH15|SE	1	1	0	0	0	0
isoform1=exon:chr6:63684129-63685911:+@junction:chr6:63685912-63694580:+@exon:chr6:63694581-63694690:+|isoform2=junction:chr6:63685912-63691736:+@exon:chr6:63691737-63692043:+@junction:chr6:63692044-63694580:+|PHF3|SE	1	1	0	0	0	0
isoform1=exon:chr3:9932608-9932703:+@junction:chr3:9932704-9932952:+@exon:chr3:9932953-9933080:+|isoform2=junction:chr3:9932704-9932819:+@exon:chr3:9932820-9932858:+@junction:chr3:9932859-9932952:+|IL17RC|SE	1	1	0	0	0	0
isoform1=exon:chr2:74530911-74531925:+@junction:chr2:74531926-74532819:+@exon:chr2:74532820-74532934:+|isoform2=junction:chr2:74531926-74532618:+@exon:chr2:74532619-74532714:+@junction:chr2:74532715-74532819:+|HTRA2|SE	1	1	0	0	0	0
isoform1=exon:chr17:20110427-20110562:+@junction:chr17:20110563-20227412:+@exon:chr17:20227413-20227620:+|isoform2=junction:chr17:20110563-20204332:+@exon:chr17:20204333-20205912:+@junction:chr17:20205913-20227412:+|SPECC1|SE	1	1	0	0	0	0
isoform1=exon:chr10:58512872-58513333:+@junction:chr10:58513334-58702073:+@exon:chr10:58702074-58702143:+|isoform2=junction:chr10:58513334-58620854:+@exon:chr10:58620855-58620901:+@junction:chr10:58620902-58702073:+|BICC1|SE	1	1	0	0	0	0
isoform1=exon:chr3:36834762-36834907:-@junction:chr3:36834908-36838612:-@exon:chr3:36838613-36838716:-|isoform2=junction:chr3:36834908-36838371:-@exon:chr3:36838372-36838504:-@junction:chr3:36838505-36838612:-|TRANK1|SE	1	1	0	0	0	0
isoform1=exon:chr20:59882095-59882165:-@junction:chr20:59882166-59885927:-@exon:chr20:59885928-59885964:-|isoform2=junction:chr20:59882166-59885102:-@exon:chr20:59885103-59885144:-@junction:chr20:59885145-59885927:-|SYCP2|SE	1	1	0	0	0	0
isoform1=exon:chr13:32443065-32444126:-@junction:chr13:32444127-32517856:-@exon:chr13:32517857-32517920:-|isoform2=junction:chr13:32444127-32480589:-@exon:chr13:32480590-32480637:-@junction:chr13:32480638-32517856:-|N4BP2L2|SE	3	1	0	0	0	1
isoform1=exon:chr13:32442388-32444126:-@junction:chr13:32444127-32521372:-@exon:chr13:32521373-32521449:-|isoform2=junction:chr13:32444127-32517856:-@exon:chr13:32517857-32518003:-@junction:chr13:32518004-32521372:-|N4BP2L2|SE	2	1	0	0	0	0
isoform1=exon:chr13:32526819-32527532:-@junction:chr13:32527533-32538617:-@exon:chr13:32538618-32538684:-|isoform2=junction:chr13:32527533-32535768:-@exon:chr13:32535769-32537027:-@junction:chr13:32537028-32538617:-|N4BP2L2|SE	2	1	0	0	0	0
isoform1=exon:chr13:32442388-32444126:-@junction:chr13:32444127-32517856:-@exon:chr13:32517857-32518003:-|isoform2=junction:chr13:32444127-32480589:-@exon:chr13:32480590-32480637:-@junction:chr13:32480638-32517856:-|N4BP2L2|SE	3	0	0	0	1	0
isoform1=exon:chr9:78265372-78265543:+@junction:chr9:78265544-78266441:+@exon:chr9:78266442-78266564:+|isoform2=junction:chr9:78265544-78265858:+@exon:chr9:78265859-78265906:+@junction:chr9:78265907-78266441:+|CEP78|SE	1	1	0	0	0	0
isoform1=exon:chr7:35873641-35873775:+@junction:chr7:35873776-35879822:+@exon:chr7:35879823-35879940:+|isoform2=junction:chr7:35873776-35879595:+@exon:chr7:35879596-35879719:+@junction:chr7:35879720-35879822:+|SEPTIN7|SE	6	1	0	0	0	0
isoform1=exon:chr10:24589271-24589302:-@junction:chr10:24589303-24591224:-@exon:chr10:24591225-24591330:-|isoform2=junction:chr10:24589303-24590205:-@exon:chr10:24590206-24590479:-@junction:chr10:24590480-24591224:-|ARHGAP21|SE	2	1	0	0	0	1
isoform1=exon:chr5:84180393-84180521:-@junction:chr5:84180522-84254083:-@exon:chr5:84254084-84254212:-|isoform2=junction:chr5:84180522-84229854:-@exon:chr5:84229855-84229884:-@junction:chr5:84229885-84254083:-|EDIL3|SE	1	1	0	0	0	0
isoform1=exon:chr5:84229855-84229884:-@junction:chr5:84229885-84384307:-@exon:chr5:84384308-84384386:-|isoform2=junction:chr5:84229885-84254083:-@exon:chr5:84254084-84254212:-@junction:chr5:84254213-84384307:-|EDIL3|SE	1	1	0	0	0	0
isoform1=exon:chr16:66723601-66723822:-@junction:chr16:66723823-66725827:-@exon:chr16:66725828-66725944:-|isoform2=junction:chr16:66723823-66724661:-@exon:chr16:66724662-66724748:-@junction:chr16:66724749-66725827:-|DYNC1LI2|SE	2	1	1	0	0	0
isoform1=exon:chr1:81306150-81306509:+@junction:chr1:81306510-81445020:+@exon:chr1:81445021-81445089:+|isoform2=junction:chr1:81306510-81326716:+@exon:chr1:81326717-81326775:+@junction:chr1:81326776-81445020:+|ADGRL2|SE	1	1	0	0	0	0
isoform1=exon:chr1:81306147-81306509:+@junction:chr1:81306510-81445020:+@exon:chr1:81445021-81445089:+|isoform2=junction:chr1:81306510-81414170:+@exon:chr1:81414171-81414351:+@junction:chr1:81414352-81445020:+|ADGRL2|SE	2	1	0	0	0	0
isoform1=exon:chr1:81445021-81445089:+@junction:chr1:81445090-81580875:+@exon:chr1:81580876-81580980:+|isoform2=junction:chr1:81445090-81579299:+@exon:chr1:81579300-81579380:+@junction:chr1:81579381-81580875:+|ADGRL2|SE	2	1	0	0	0	0
isoform1=exon:chr1:81306166-81306509:+@junction:chr1:81306510-81445020:+@exon:chr1:81445021-81445089:+|isoform2=junction:chr1:81306510-81414170:+@exon:chr1:81414171-81414351:+@junction:chr1:81414352-81445020:+|ADGRL2|SE	2	0	1	0	0	0
isoform1=exon:chr1:81445036-81445089:+@junction:chr1:81445090-81580875:+@exon:chr1:81580876-81580980:+|isoform2=junction:chr1:81445090-81579299:+@exon:chr1:81579300-81579380:+@junction:chr1:81579381-81580875:+|ADGRL2|SE	2	0	1	0	0	0
isoform1=exon:chr1:81580876-81580980:+@junction:chr1:81580981-81761810:+@exon:chr1:81761811-81761852:+|isoform2=junction:chr1:81580981-81699746:+@exon:chr1:81699747-81699808:+@junction:chr1:81699809-81761810:+|ADGRL2|SE	1	0	1	0	0	0
isoform1=exon:chr3:129832774-129832826:-@junction:chr3:129832827-129880308:-@exon:chr3:129880309-129880562:-|isoform2=junction:chr3:129832827-129838897:-@exon:chr3:129838898-129839060:-@junction:chr3:129839061-129880308:-|TMCC1|SE	1	1	0	0	0	0
isoform1=exon:chr3:129832774-129832826:-@junction:chr3:129832827-129880308:-@exon:chr3:129880309-129880559:-|isoform2=junction:chr3:129832827-129857249:-@exon:chr3:129857250-129857405:-@junction:chr3:129857406-129880308:-|TMCC1|SE	1	1	0	0	0	0
isoform1=exon:chr3:129832758-129832826:-@junction:chr3:129832827-129880308:-@exon:chr3:129880309-129880559:-|isoform2=junction:chr3:129832827-129867009:-@exon:chr3:129867010-129867098:-@junction:chr3:129867099-129880308:-|TMCC1|SE	1	1	0	0	0	0
isoform1=exon:chr3:129832774-129832826:-@junction:chr3:129832827-129893493:-@exon:chr3:129893494-129893532:-|isoform2=junction:chr3:129832827-129880308:-@exon:chr3:129880309-129880559:-@junction:chr3:129880560-129893493:-|TMCC1|SE	1	1	0	0	0	0
isoform1=exon:chr2:242114639-242114741:+@junction:chr2:242114742-242118964:+@exon:chr2:242118965-242119057:+|isoform2=junction:chr2:242114742-242116182:+@exon:chr2:242116183-242116232:+@junction:chr2:242116233-242118964:+|LINC01881|SE	1	1	1	0	0	0
isoform1=exon:chr6:125995967-125996040:+@junction:chr6:125996041-125998222:+@exon:chr6:125998223-125998315:+|isoform2=junction:chr6:125996041-125998052:+@exon:chr6:125998053-125998134:+@junction:chr6:125998135-125998222:+|TRMT11|SE	2	1	0	0	0	0
isoform1=exon:chr1:8655973-8656441:-@junction:chr1:8656442-8817159:-@exon:chr1:8817160-8817465:-|isoform2=junction:chr1:8656442-8792403:-@exon:chr1:8792404-8792588:-@junction:chr1:8792589-8817159:-|RERE|SE	1	1	0	0	0	0
isoform1=exon:chrX:53084532-53084866:+@junction:chrX:53084867-53085226:+@exon:chrX:53085227-53085321:+|isoform2=junction:chrX:53084867-53084953:+@exon:chrX:53084954-53085099:+@junction:chrX:53085100-53085226:+|TSPYL2|SE	2	1	0	0	0	0
isoform1=exon:chr6:35869482-35869901:-@junction:chr6:35869902-35870933:-@exon:chr6:35870934-35870959:-|isoform2=junction:chr6:35869902-35870280:-@exon:chr6:35870281-35870494:-@junction:chr6:35870495-35870933:-|SRPK1|SE	1	1	0	0	0	0
isoform1=exon:chr12:53462481-53462567:+@junction:chr12:53462568-53465931:+@exon:chr12:53465932-53465973:+|isoform2=junction:chr12:53462568-53464759:+@exon:chr12:53464760-53464852:+@junction:chr12:53464853-53465931:+|PCBP2|SE	1	1	0	0	0	0
isoform1=exon:chr12:53464760-53464852:+@junction:chr12:53464853-53467220:+@exon:chr12:53467221-53467293:+|isoform2=junction:chr12:53464853-53465931:+@exon:chr12:53465932-53465973:+@junction:chr12:53465974-53467220:+|PCBP2|SE	1	1	0	0	0	0
isoform1=exon:chr9:15563978-15564129:+@junction:chr9:15564130-15578848:+@exon:chr9:15578849-15579023:+|isoform2=junction:chr9:15564130-15571623:+@exon:chr9:15571624-15571759:+@junction:chr9:15571760-15578848:+|CCDC171|SE	1	1	0	0	0	0
isoform1=exon:chr12:53462493-53462567:+@junction:chr12:53462568-53465931:+@exon:chr12:53465932-53465973:+|isoform2=junction:chr12:53462568-53464759:+@exon:chr12:53464760-53464852:+@junction:chr12:53464853-53465931:+|ENSG00000257379|SE	1	0	1	0	0	0
isoform1=exon:chr2:190343589-190343961:+@junction:chr2:190343962-190360038:+@exon:chr2:190360039-190360131:+|isoform2=junction:chr2:190343962-190348887:+@exon:chr2:190348888-190349031:+@junction:chr2:190349032-190360038:+|INPP1|SE	1	1	0	0	0	0
isoform1=exon:chr2:190343908-190343961:+@junction:chr2:190343962-190360038:+@exon:chr2:190360039-190360306:+|isoform2=junction:chr2:190343962-190359645:+@exon:chr2:190359646-190359698:+@junction:chr2:190359699-190360038:+|INPP1|SE	1	1	0	0	0	0
isoform1=exon:chr6:157592988-157593146:+@junction:chr6:157593147-157632833:+@exon:chr6:157632834-157632882:+|isoform2=junction:chr6:157593147-157628348:+@exon:chr6:157628349-157628486:+@junction:chr6:157628487-157632833:+|ZDHHC14|SE	1	1	0	0	0	0
isoform1=exon:chr7:155680590-155680908:+@junction:chr7:155680909-155700772:+@exon:chr7:155700773-155701490:+|isoform2=junction:chr7:155680909-155684932:+@exon:chr7:155684933-155685052:+@junction:chr7:155685053-155700772:+|RBM33|SE	2	1	0	0	0	0
isoform1=exon:chr5:134173926-134174022:-@junction:chr5:134174023-134176854:-@exon:chr5:134176855-134176950:-|isoform2=junction:chr5:134174023-134174461:-@exon:chr5:134174462-134174514:-@junction:chr5:134174515-134176854:-|SKP1|SE	1	1	0	0	0	0
isoform1=exon:chr17:58301231-58302447:-@junction:chr17:58302448-58305060:-@exon:chr17:58305061-58305171:-|isoform2=junction:chr17:58302448-58304337:-@exon:chr17:58304338-58304399:-@junction:chr17:58304400-58305060:-|TSPOAP1|SE	1	1	0	0	0	0
isoform1=exon:chr12:81457765-81457866:-@junction:chr12:81457867-81597951:-@exon:chr12:81597952-81598256:-|isoform2=junction:chr12:81457867-81535421:-@exon:chr12:81535422-81535511:-@junction:chr12:81535512-81597951:-|PPFIA2|SE	2	1	0	0	0	0
isoform1=exon:chr10:13109097-13109288:+@junction:chr10:13109289-13112452:+@exon:chr10:13112453-13112635:+|isoform2=junction:chr10:13109289-13110273:+@exon:chr10:13110274-13110476:+@junction:chr10:13110477-13112452:+|OPTN|SE	1	1	0	0	0	0
isoform1=exon:chr16:53155926-53157541:+@junction:chr16:53157542-53222643:+@exon:chr16:53222644-53222755:+|isoform2=junction:chr16:53157542-53209481:+@exon:chr16:53209482-53209813:+@junction:chr16:53209814-53222643:+|CHD9|SE	2	1	0	0	0	0
isoform1=exon:chr16:53222644-53222755:+@junction:chr16:53222756-53226365:+@exon:chr16:53226366-53226403:+|isoform2=junction:chr16:53222756-53223449:+@exon:chr16:53223450-53223507:+@junction:chr16:53223508-53226365:+|CHD9|SE	2	1	0	0	0	0
isoform1=exon:chr19:19528911-19528991:+@junction:chr19:19528992-19532631:+@exon:chr19:19532632-19532740:+|isoform2=junction:chr19:19528992-19529363:+@exon:chr19:19529364-19529513:+@junction:chr19:19529514-19532631:+|YJEFN3|SE	5	1	0	0	0	0
isoform1=exon:chr4:82818509-82819253:-@junction:chr4:82819254-82824554:-@exon:chr4:82824555-82824674:-|isoform2=junction:chr4:82819254-82821036:-@exon:chr4:82821037-82821108:-@junction:chr4:82821109-82824554:-|SEC31A|SE	2	1	0	0	0	0
isoform1=exon:chr5:103186320-103186439:+@junction:chr5:103186440-103190841:+@exon:chr5:103190842-103190982:+|isoform2=junction:chr5:103186440-103187313:+@exon:chr5:103187314-103187376:+@junction:chr5:103187377-103190841:+|PPIP5K2|SE	2	1	1	0	0	0
isoform1=exon:chr5:103187314-103187376:+@junction:chr5:103187377-103190841:+@exon:chr5:103190842-103190982:+|isoform2=junction:chr5:103187377-103189166:+@exon:chr5:103189167-103189226:+@junction:chr5:103189227-103190841:+|PPIP5K2|SE	2	1	1	0	0	0
isoform1=exon:chr21:39867451-39867510:+@junction:chr21:39867511-39898475:+@exon:chr21:39898476-39898527:+|isoform2=junction:chr21:39867511-39883452:+@exon:chr21:39883453-39883632:+@junction:chr21:39883633-39898475:+|PCP4|SE	2	1	0	0	0	0
isoform1=exon:chr21:39898476-39898527:+@junction:chr21:39898528-39928983:+@exon:chr21:39928984-39929397:+|isoform2=junction:chr21:39898528-39916065:+@exon:chr21:39916066-39916186:+@junction:chr21:39916187-39928983:+|PCP4|SE	3	1	0	0	0	0
isoform1=exon:chr21:39898476-39898527:+@junction:chr21:39898528-39928983:+@exon:chr21:39928984-39929397:+|isoform2=junction:chr21:39898528-39926046:+@exon:chr21:39926047-39926191:+@junction:chr21:39926192-39928983:+|PCP4|SE	3	1	0	0	0	0
isoform1=exon:chr21:39867438-39867510:+@junction:chr21:39867511-39898475:+@exon:chr21:39898476-39898527:+|isoform2=junction:chr21:39867511-39883452:+@exon:chr21:39883453-39883632:+@junction:chr21:39883633-39898475:+|PCP4|SE	2	0	1	0	0	0
isoform1=exon:chr3:113326445-113326640:-@junction:chr3:113326641-113330167:-@exon:chr3:113330168-113330668:-|isoform2=junction:chr3:113326641-113327615:-@exon:chr3:113327616-113327819:-@junction:chr3:113327820-113330167:-|CFAP44|SE	1	1	0	0	0	0
isoform1=exon:chr3:113330168-113330668:-@junction:chr3:113330669-113341743:-@exon:chr3:113341744-113341918:-|isoform2=junction:chr3:113330669-113333405:-@exon:chr3:113333406-113333583:-@junction:chr3:113333584-113341743:-|CFAP44|SE	1	1	0	0	0	0
isoform1=exon:chr13:35117414-35117493:+@junction:chr13:35117494-35118376:+@exon:chr13:35118377-35118474:+|isoform2=junction:chr13:35117494-35118227:+@exon:chr13:35118228-35118290:+@junction:chr13:35118291-35118376:+|NBEA|SE	1	1	0	0	0	0
isoform1=exon:chr20:44901611-44901833:+@junction:chr20:44901834-44903992:+@exon:chr20:44903993-44904116:+|isoform2=junction:chr20:44901834-44902897:+@exon:chr20:44902898-44903121:+@junction:chr20:44903122-44903992:+|YWHAB|SE	5	1	0	0	0	0
isoform1=exon:chr20:44901531-44901833:+@junction:chr20:44901834-44903992:+@exon:chr20:44903993-44904116:+|isoform2=junction:chr20:44901834-44903035:+@exon:chr20:44903036-44903121:+@junction:chr20:44903122-44903992:+|YWHAB|SE	5	1	0	0	0	0
isoform1=exon:chr4:82353834-82354154:-@junction:chr4:82354155-82355303:-@exon:chr4:82355304-82355401:-|isoform2=junction:chr4:82354155-82354894:-@exon:chr4:82354895-82355001:-@junction:chr4:82355002-82355303:-|HNRNPD|SE	1	1	0	0	0	0
isoform1=exon:chr4:82355249-82355401:-@junction:chr4:82355402-82356795:-@exon:chr4:82356796-82356895:-|isoform2=junction:chr4:82355402-82356536:-@exon:chr4:82356537-82356683:-@junction:chr4:82356684-82356795:-|HNRNPD|SE	1	1	0	0	0	0
isoform1=exon:chr4:82358659-82358820:-@junction:chr4:82358821-82373445:-@exon:chr4:82373446-82373777:-|isoform2=junction:chr4:82358821-82359470:-@exon:chr4:82359471-82359639:-@junction:chr4:82359640-82373445:-|HNRNPD|SE	1	1	0	0	0	0
isoform1=exon:chr4:82359471-82359639:-@junction:chr4:82359640-82373445:-@exon:chr4:82373446-82373486:-|isoform2=junction:chr4:82359640-82371527:-@exon:chr4:82371528-82371584:-@junction:chr4:82371585-82373445:-|HNRNPD|SE	1	1	0	0	0	0
isoform1=exon:chr4:82359471-82359639:-@junction:chr4:82359640-82373445:-@exon:chr4:82373446-82373777:-|isoform2=junction:chr4:82359640-82371527:-@exon:chr4:82371528-82371584:-@junction:chr4:82371585-82373445:-|HNRNPD|SE	1	0	1	0	0	0
isoform1=exon:chr8:38348096-38348215:-@junction:chr8:38348216-38381798:-@exon:chr8:38381799-38382227:-|isoform2=junction:chr8:38348216-38363872:-@exon:chr8:38363873-38363900:-@junction:chr8:38363901-38381798:-|NSD3|SE	2	1	0	0	0	0
isoform1=exon:chr2:174465785-174465902:-@junction:chr2:174465903-174468911:-@exon:chr2:174468912-174469067:-|isoform2=junction:chr2:174465903-174466543:-@exon:chr2:174466544-174466627:-@junction:chr2:174466628-174468911:-|GPR155|SE	2	1	0	0	0	0
isoform1=exon:chr1:6106234-6106287:-@junction:chr1:6106288-6106615:-@exon:chr1:6106616-6106779:-|isoform2=junction:chr1:6106288-6106394:-@exon:chr1:6106395-6106509:-@junction:chr1:6106510-6106615:-|CHD5|SE	1	1	0	0	0	0
isoform1=exon:chrX:154032207-154032557:-@junction:chrX:154032558-154097603:-@exon:chrX:154097604-154097663:-|isoform2=junction:chrX:154032558-154092183:-@exon:chrX:154092184-154092307:-@junction:chrX:154092308-154097603:-|MECP2|SE	1	1	0	0	0	0
isoform1=exon:chr6:135492228-135492291:-@junction:chr6:135492292-135497582:-@exon:chr6:135497583-135497719:-|isoform2=junction:chr6:135492292-135495538:-@exon:chr6:135495539-135495709:-@junction:chr6:135495710-135497582:-|AHI1|SE	8	1	0	0	0	1
isoform1=exon:chr6:135492228-135492291:-@junction:chr6:135492292-135497582:-@exon:chr6:135497583-135497775:-|isoform2=junction:chr6:135492292-135495813:-@exon:chr6:135495814-135495898:-@junction:chr6:135495899-135497582:-|AHI1|SE	8	1	0	0	0	1
isoform1=exon:chr6:135492228-135492291:-@junction:chr6:135492292-135497582:-@exon:chr6:135497583-135497617:-|isoform2=junction:chr6:135492292-135497187:-@exon:chr6:135497188-135497249:-@junction:chr6:135497250-135497582:-|AHI1|SE	8	1	0	0	0	1
isoform1=exon:chr6:135492228-135492291:-@junction:chr6:135492292-135497582:-@exon:chr6:135497583-135497714:-|isoform2=junction:chr6:135492292-135495538:-@exon:chr6:135495539-135495709:-@junction:chr6:135495710-135497582:-|AHI1|SE	8	0	0	1	1	0
isoform1=exon:chr6:135492228-135492291:-@junction:chr6:135492292-135497582:-@exon:chr6:135497583-135497714:-|isoform2=junction:chr6:135492292-135495813:-@exon:chr6:135495814-135495898:-@junction:chr6:135495899-135497582:-|AHI1|SE	8	0	0	1	0	0
isoform1=exon:chr6:135492228-135492291:-@junction:chr6:135492292-135497582:-@exon:chr6:135497583-135497714:-|isoform2=junction:chr6:135492292-135497187:-@exon:chr6:135497188-135497249:-@junction:chr6:135497250-135497582:-|AHI1|SE	8	0	0	0	1	0
isoform1=exon:chr7:77326212-77326273:-@junction:chr7:77326274-77329332:-@exon:chr7:77329333-77329391:-|isoform2=junction:chr7:77326274-77328605:-@exon:chr7:77328606-77328637:-@junction:chr7:77328638-77329332:-|GSAP|SE	1	1	0	0	0	0
isoform1=exon:chr1:23796151-23796265:-@junction:chr1:23796266-23796696:-@exon:chr1:23796697-23796782:-|isoform2=junction:chr1:23796266-23796508:-@exon:chr1:23796509-23796586:-@junction:chr1:23796587-23796696:-|GALE|SE	1	1	0	0	0	0
isoform1=exon:chr3:184364955-184365226:+@junction:chr3:184365227-184368176:+@exon:chr3:184368177-184368253:+|isoform2=junction:chr3:184365227-184366716:+@exon:chr3:184366717-184366800:+@junction:chr3:184366801-184368176:+|POLR2H|SE	2	1	0	0	0	0
isoform1=exon:chrX:118444360-118444494:+@junction:chrX:118444495-118448892:+@exon:chrX:118448893-118449336:+|isoform2=junction:chrX:118444495-118447059:+@exon:chrX:118447060-118447114:+@junction:chrX:118447115-118448892:+|WDR44|SE	3	1	0	0	0	0
isoform1=exon:chr11:93738109-93738499:-@junction:chr11:93738500-93741321:-@exon:chr11:93741322-93741476:-|isoform2=junction:chr11:93738500-93739236:-@exon:chr11:93739237-93739331:-@junction:chr11:93739332-93741321:-|TAF1D|SE	1	1	0	0	0	0
isoform1=exon:chr11:117335605-117335680:+@junction:chr11:117335681-117344165:+@exon:chr11:117344166-117344277:+|isoform2=junction:chr11:117335681-117338565:+@exon:chr11:117338566-117338668:+@junction:chr11:117338669-117344165:+|CEP164|SE	1	1	1	0	0	0
isoform1=exon:chr3:119821950-119826855:-@junction:chr3:119826856-119843254:-@exon:chr3:119843255-119843353:-|isoform2=junction:chr3:119826856-119831101:-@exon:chr3:119831102-119831251:-@junction:chr3:119831252-119843254:-|GSK3B|SE	1	1	0	0	0	0
isoform1=exon:chr3:119821321-119826855:-@junction:chr3:119826856-119863418:-@exon:chr3:119863419-119863605:-|isoform2=junction:chr3:119826856-119843254:-@exon:chr3:119843255-119843353:-@junction:chr3:119843354-119863418:-|GSK3B|SE	1	1	0	0	1	0
isoform1=exon:chr3:119843255-119843353:-@junction:chr3:119843354-119863418:-@exon:chr3:119863419-119863605:-|isoform2=junction:chr3:119843354-119847354:-@exon:chr3:119847355-119847452:-@junction:chr3:119847453-119863418:-|GSK3B|SE	1	1	0	0	0	0
isoform1=exon:chr3:119826406-119826855:-@junction:chr3:119826856-119863418:-@exon:chr3:119863419-119863605:-|isoform2=junction:chr3:119826856-119843254:-@exon:chr3:119843255-119843353:-@junction:chr3:119843354-119863418:-|GSK3B|SE	1	0	1	0	0	0
isoform1=exon:chr3:119826406-119826855:-@junction:chr3:119826856-119843254:-@exon:chr3:119843255-119843353:-|isoform2=junction:chr3:119826856-119831101:-@exon:chr3:119831102-119831251:-@junction:chr3:119831252-119843254:-|GSK3B|SE	1	0	1	0	0	0
isoform1=exon:chr15:83568529-83568672:+@junction:chr15:83568673-83576582:+@exon:chr15:83576583-83576741:+|isoform2=junction:chr15:83568673-83572564:+@exon:chr15:83572565-83572698:+@junction:chr15:83572699-83576582:+|SH3GL3|SE	1	1	0	0	0	0
isoform1=exon:chr2:175118251-175118369:-@junction:chr2:175118370-175130137:-@exon:chr2:175130138-175130205:-|isoform2=junction:chr2:175118370-175121443:-@exon:chr2:175121444-175121540:-@junction:chr2:175121541-175130137:-|ATF2|SE	1	1	0	0	0	0
isoform1=exon:chr2:175136412-175136486:-@junction:chr2:175136487-175151059:-@exon:chr2:175151060-175151158:-|isoform2=junction:chr2:175136487-175147945:-@exon:chr2:175147946-175147980:-@junction:chr2:175147981-175151059:-|ATF2|SE	1	1	0	0	0	0
isoform1=exon:chr2:175118251-175118369:-@junction:chr2:175118370-175130137:-@exon:chr2:175130138-175130207:-|isoform2=junction:chr2:175118370-175121443:-@exon:chr2:175121444-175121540:-@junction:chr2:175121541-175130137:-|ATF2|SE	1	0	1	0	0	0
isoform1=exon:chr3:93995874-93995944:+@junction:chr3:93995945-94003658:+@exon:chr3:94003659-94003908:+|isoform2=junction:chr3:93995945-93996547:+@exon:chr3:93996548-93996684:+@junction:chr3:93996685-94003658:+|ARL13B|SE	1	1	0	0	0	0
isoform1=exon:chr3:93995874-93995944:+@junction:chr3:93995945-94003658:+@exon:chr3:94003659-94003908:+|isoform2=junction:chr3:93995945-93996562:+@exon:chr3:93996563-93996684:+@junction:chr3:93996685-94003658:+|ARL13B|SE	1	1	0	0	0	0
isoform1=exon:chr5:42804656-42807108:-@junction:chr5:42807109-42811835:-@exon:chr5:42811836-42811892:-|isoform2=junction:chr5:42807109-42808150:-@exon:chr5:42808151-42808366:-@junction:chr5:42808367-42811835:-|SELENOP|SE	1	1	0	0	0	0
isoform1=exon:chr5:42808151-42808366:-@junction:chr5:42808367-42811835:-@exon:chr5:42811836-42811893:-|isoform2=junction:chr5:42808367-42810690:-@exon:chr5:42810691-42810778:-@junction:chr5:42810779-42811835:-|SELENOP|SE	1	1	0	0	0	0
isoform1=exon:chr1:228101339-228101473:-@junction:chr1:228101474-228102079:-@exon:chr1:228102080-228102165:-|isoform2=junction:chr1:228101474-228101734:-@exon:chr1:228101735-228101914:-@junction:chr1:228101915-228102079:-|C1orf35|SE	2	1	0	0	0	0
isoform1=exon:chr2:86039325-86039462:-@junction:chr2:86039463-86040391:-@exon:chr2:86040392-86040519:-|isoform2=junction:chr2:86039463-86039997:-@exon:chr2:86039998-86040200:-@junction:chr2:86040201-86040391:-|POLR1A|SE	1	1	0	0	0	0
isoform1=exon:chr20:47291796-47291888:-@junction:chr20:47291889-47298728:-@exon:chr20:47298729-47298872:-|isoform2=junction:chr20:47291889-47294665:-@exon:chr20:47294666-47294779:-@junction:chr20:47294780-47298728:-|ZMYND8|SE	1	1	0	0	0	0
isoform1=exon:chr20:47291796-47291888:-@junction:chr20:47291889-47298728:-@exon:chr20:47298729-47298947:-|isoform2=junction:chr20:47291889-47294665:-@exon:chr20:47294666-47294779:-@junction:chr20:47294780-47298728:-|ZMYND8|SE	1	0	1	0	0	0
isoform1=exon:chr2:96601643-96601776:-@junction:chr2:96601777-96602752:-@exon:chr2:96602753-96602862:-|isoform2=junction:chr2:96601777-96602115:-@exon:chr2:96602116-96602338:-@junction:chr2:96602339-96602752:-|KANSL3|SE	1	1	0	0	0	0
isoform1=exon:chr2:96605320-96605511:-@junction:chr2:96605512-96608507:-@exon:chr2:96608508-96608664:-|isoform2=junction:chr2:96605512-96606969:-@exon:chr2:96606970-96607047:-@junction:chr2:96607048-96608507:-|KANSL3|SE	1	1	0	0	0	0
isoform1=exon:chr1:224231226-224231296:-@junction:chr1:224231297-224233200:-@exon:chr1:224233201-224233289:-|isoform2=junction:chr1:224231297-224232088:-@exon:chr1:224232089-224232182:-@junction:chr1:224232183-224233200:-|NVL|SE	2	1	0	0	0	0
isoform1=exon:chr14:55027236-55027471:+@junction:chr14:55027472-55042951:+@exon:chr14:55042952-55049489:+|isoform2=junction:chr14:55027472-55031862:+@exon:chr14:55031863-55031991:+@junction:chr14:55031992-55042951:+|SOCS4|SE	1	1	0	0	0	0
isoform1=exon:chr14:100262304-100262466:+@junction:chr14:100262467-100276489:+@exon:chr14:100276490-100276648:+|isoform2=junction:chr14:100262467-100274697:+@exon:chr14:100274698-100274758:+@junction:chr14:100274759-100276489:+|YY1|SE	1	1	0	0	0	0
isoform1=exon:chr14:100274698-100274758:+@junction:chr14:100274759-100276489:+@exon:chr14:100276490-100276648:+|isoform2=junction:chr14:100274759-100275942:+@exon:chr14:100275943-100276074:+@junction:chr14:100276075-100276489:+|YY1|SE	1	1	0	0	0	0
isoform1=exon:chr3:49277144-49278451:-@junction:chr3:49278452-49280743:-@exon:chr3:49280744-49280847:-|isoform2=junction:chr3:49278452-49278813:-@exon:chr3:49278814-49278902:-@junction:chr3:49278903-49280743:-|USP4|SE	1	1	1	0	1	0
isoform1=exon:chr16:85801205-85801278:+@junction:chr16:85801279-85804936:+@exon:chr16:85804937-85805096:+|isoform2=junction:chr16:85801279-85804539:+@exon:chr16:85804540-85804661:+@junction:chr16:85804662-85804936:+|COX4I1|SE	2	1	0	0	0	0
isoform1=exon:chr6:111416283-111416472:-@junction:chr6:111416473-111472012:-@exon:chr6:111472013-111472140:-|isoform2=junction:chr6:111416473-111460299:-@exon:chr6:111460300-111460406:-@junction:chr6:111460407-111472012:-|REV3L|SE	1	1	0	0	0	0
isoform1=exon:chr6:110193182-110193268:+@junction:chr6:110193269-110207505:+@exon:chr6:110207506-110207589:+|isoform2=junction:chr6:110193269-110201557:+@exon:chr6:110201558-110201687:+@junction:chr6:110201688-110207505:+|CDC40|SE	1	1	0	0	0	0
isoform1=exon:chr4:169562137-169562196:-@junction:chr4:169562197-169576927:-@exon:chr4:169576928-169577079:-|isoform2=junction:chr4:169562197-169563235:-@exon:chr4:169563236-169563349:-@junction:chr4:169563350-169576927:-|NEK1|SE	1	1	1	0	0	0
isoform1=exon:chr4:169562137-169562196:-@junction:chr4:169562197-169580841:-@exon:chr4:169580842-169580902:-|isoform2=junction:chr4:169562197-169576927:-@exon:chr4:169576928-169577079:-@junction:chr4:169577080-169580841:-|NEK1|SE	1	1	1	0	0	0
isoform1=exon:chr12:132728032-132728163:-@junction:chr12:132728164-132734384:-@exon:chr12:132734385-132734575:-|isoform2=junction:chr12:132728164-132729678:-@exon:chr12:132729679-132730270:-@junction:chr12:132730271-132734384:-|ANKLE2|SE	1	1	0	0	0	0
isoform1=exon:chr5:10981773-10981846:-@junction:chr5:10981847-10992550:-@exon:chr5:10992551-10992677:-|isoform2=junction:chr5:10981847-10988110:-@exon:chr5:10988111-10988242:-@junction:chr5:10988243-10992550:-|CTNND2|SE	1	1	0	0	0	0
isoform1=exon:chr3:12529762-12529873:+@junction:chr3:12529874-12531569:+@exon:chr3:12531570-12531659:+|isoform2=junction:chr3:12529874-12530854:+@exon:chr3:12530855-12530941:+@junction:chr3:12530942-12531569:+|TSEN2|SE	1	1	0	0	0	0
isoform1=exon:chr2:203266514-203266681:+@junction:chr2:203266682-203278572:+@exon:chr2:203278573-203278688:+|isoform2=junction:chr2:203266682-203272669:+@exon:chr2:203272670-203272748:+@junction:chr2:203272749-203278572:+|CYP20A1|SE	1	1	0	0	0	0
isoform1=exon:chr7:121873161-121873557:+@junction:chr7:121873558-121928155:+@exon:chr7:121928156-121928221:+|isoform2=junction:chr7:121873558-121893523:+@exon:chr7:121893524-121893626:+@junction:chr7:121893627-121928155:+|PTPRZ1|SE	1	1	1	0	0	0
isoform1=exon:chr2:233485767-233485977:-@junction:chr2:233485978-233489364:-@exon:chr2:233489365-233489483:-|isoform2=junction:chr2:233485978-233488238:-@exon:chr2:233488239-233488304:-@junction:chr2:233488305-233489364:-|USP40|SE	1	1	0	0	0	0
isoform1=exon:chr2:233489365-233489483:-@junction:chr2:233489484-233491166:-@exon:chr2:233491167-233491261:-|isoform2=junction:chr2:233489484-233491031:-@exon:chr2:233491032-233491071:-@junction:chr2:233491072-233491166:-|USP40|SE	1	1	0	0	0	0
isoform1=exon:chr3:129506409-129506549:+@junction:chr3:129506550-129507667:+@exon:chr3:129507668-129507762:+|isoform2=junction:chr3:129506550-129506717:+@exon:chr3:129506718-129506836:+@junction:chr3:129506837-129507667:+|IFT122|SE	1	1	0	0	0	0
isoform1=exon:chr3:129504775-129506549:+@junction:chr3:129506550-129512311:+@exon:chr3:129512312-129512412:+|isoform2=junction:chr3:129506550-129507664:+@exon:chr3:129507665-129507762:+@junction:chr3:129507763-129512311:+|IFT122|SE	1	1	0	0	0	0
isoform1=exon:chr3:129505212-129506549:+@junction:chr3:129506550-129512311:+@exon:chr3:129512312-129512410:+|isoform2=junction:chr3:129506550-129507667:+@exon:chr3:129507668-129507762:+@junction:chr3:129507763-129512311:+|IFT122|SE	1	1	0	0	0	0
isoform1=exon:chr3:183338800-183338919:-@junction:chr3:183338920-183379296:-@exon:chr3:183379297-183379411:-|isoform2=junction:chr3:183338920-183341539:-@exon:chr3:183341540-183341630:-@junction:chr3:183341631-183379296:-|MCF2L2|SE	1	1	0	0	0	0
isoform1=exon:chr17:64855840-64855889:-@junction:chr17:64855890-64859441:-@exon:chr17:64859442-64860973:-|isoform2=junction:chr17:64855890-64858778:-@exon:chr17:64858779-64858883:-@junction:chr17:64858884-64859441:-|LRRC37A3|SE	1	1	0	0	0	0
isoform1=exon:chr13:49660674-49661208:-@junction:chr13:49661209-49669776:-@exon:chr13:49669777-49669846:-|isoform2=junction:chr13:49661209-49663056:-@exon:chr13:49663057-49663195:-@junction:chr13:49663196-49669776:-|EBPL|SE	1	1	0	0	0	0
isoform1=exon:chr13:49669777-49669846:-@junction:chr13:49669847-49691253:-@exon:chr13:49691254-49691463:-|isoform2=junction:chr13:49669847-49686474:-@exon:chr13:49686475-49686595:-@junction:chr13:49686596-49691253:-|EBPL|SE	1	1	0	0	0	0
isoform1=exon:chr2:95978122-95978189:-@junction:chr2:95978190-95982255:-@exon:chr2:95982256-95982362:-|isoform2=junction:chr2:95978190-95980647:-@exon:chr2:95980648-95980785:-@junction:chr2:95980786-95982255:-|ANKRD36C|SE	2	1	0	0	0	0
isoform1=exon:chr2:54617608-54617688:+@junction:chr2:54617689-54621399:+@exon:chr2:54621400-54621512:+|isoform2=junction:chr2:54617689-54618077:+@exon:chr2:54618078-54618193:+@junction:chr2:54618194-54621399:+|SPTBN1|SE	1	1	0	0	0	0
isoform1=exon:chr8:73978748-73978861:+@junction:chr8:73978862-73981154:+@exon:chr8:73981155-73981481:+|isoform2=junction:chr8:73978862-73979078:+@exon:chr8:73979079-73979171:+@junction:chr8:73979172-73981154:+|TMEM70|SE	1	1	0	0	0	0
isoform1=exon:chr7:92095023-92095173:+@junction:chr7:92095174-92096688:+@exon:chr7:92096689-92097357:+|isoform2=junction:chr7:92095174-92095510:+@exon:chr7:92095511-92095656:+@junction:chr7:92095657-92096688:+|AKAP9|SE	1	1	0	0	0	0
isoform1=exon:chr20:58893095-58895684:+@junction:chr20:58895685-58903530:+@exon:chr20:58903531-58903585:+|isoform2=junction:chr20:58895685-58898940:+@exon:chr20:58898941-58898985:+@junction:chr20:58898986-58903530:+|GNAS|SE	2	1	0	0	0	0
isoform1=exon:chrX:15826887-15827372:-@junction:chrX:15827373-15845378:-@exon:chrX:15845379-15845516:-|isoform2=junction:chrX:15827373-15840496:-@exon:chrX:15840497-15840591:-@junction:chrX:15840592-15845378:-|AP1S2|SE	1	1	0	0	0	0
isoform1=exon:chr14:103520122-103520311:-@junction:chr14:103520312-103521262:-@exon:chr14:103521263-103521434:-|isoform2=junction:chr14:103520312-103520468:-@exon:chr14:103520469-103520592:-@junction:chr14:103520593-103521262:-|CKB|SE	1	1	0	0	0	0
isoform1=exon:chr19:58387289-58388245:+@junction:chr19:58388246-58393358:+@exon:chr19:58393359-58393487:+|isoform2=junction:chr19:58388246-58392975:+@exon:chr19:58392976-58393185:+@junction:chr19:58393186-58393358:+|RPS5|SE	1	1	0	0	0	0
isoform1=exon:chr19:19526182-19526260:+@junction:chr19:19526261-19527700:+@exon:chr19:19527701-19527770:+|isoform2=junction:chr19:19526261-19527280:+@exon:chr19:19527281-19527352:+@junction:chr19:19527353-19527700:+|ENSG00000258674|SE	1	1	0	0	0	0
isoform1=exon:chr11:67584134-67584169:+@junction:chr11:67584170-67584684:+@exon:chr11:67584685-67584772:+|isoform2=junction:chr11:67584170-67584463:+@exon:chr11:67584464-67584570:+@junction:chr11:67584571-67584684:+|GSTP1|SE	1	1	0	0	0	0
isoform1=exon:chr8:81283366-81283538:+@junction:chr8:81283539-81284513:+@exon:chr8:81284514-81284775:+|isoform2=junction:chr8:81283539-81283872:+@exon:chr8:81283873-81283974:+@junction:chr8:81283975-81284513:+|FABP5|SE	1	1	0	0	0	0
isoform1=exon:chr17:20096631-20096798:+@junction:chr17:20096799-20204332:+@exon:chr17:20204333-20205912:+|isoform2=junction:chr17:20096799-20110426:+@exon:chr17:20110427-20110562:+@junction:chr17:20110563-20204332:+|SPECC1|SE	1	1	0	0	0	0
isoform1=exon:chr17:20110427-20110562:+@junction:chr17:20110563-20204332:+@exon:chr17:20204333-20205912:+|isoform2=junction:chr17:20110563-20124899:+@exon:chr17:20124900-20124997:+@junction:chr17:20124998-20204332:+|SPECC1|SE	1	1	0	0	0	1
isoform1=exon:chr8:97713662-97713769:+@junction:chr8:97713770-97722878:+@exon:chr8:97722879-97723035:+|isoform2=junction:chr8:97713770-97719048:+@exon:chr8:97719049-97719189:+@junction:chr8:97719190-97722878:+|MTDH|SE	1	1	1	0	0	0
isoform1=exon:chr13:45336899-45337388:-@junction:chr13:45337389-45338659:-@exon:chr13:45338660-45338776:-|isoform2=junction:chr13:45337389-45337466:-@exon:chr13:45337467-45337553:-@junction:chr13:45337554-45338659:-|TPT1|SE	1	1	0	0	0	0
isoform1=exon:chr13:45338185-45338776:-@junction:chr13:45338777-45339993:-@exon:chr13:45339994-45340184:-|isoform2=junction:chr13:45338777-45339496:-@exon:chr13:45339497-45339602:-@junction:chr13:45339603-45339993:-|TPT1|SE	3	1	0	0	0	0
isoform1=exon:chr13:45339994-45340184:-@junction:chr13:45340185-45341041:-@exon:chr13:45341042-45341086:-|isoform2=junction:chr13:45340185-45340711:-@exon:chr13:45340712-45340785:-@junction:chr13:45340786-45341041:-|TPT1|SE	3	1	0	0	0	0
isoform1=exon:chr8:48049853-48049978:+@junction:chr8:48049979-48060681:+@exon:chr8:48060682-48060863:+|isoform2=junction:chr8:48049979-48050259:+@exon:chr8:48050260-48050508:+@junction:chr8:48050509-48060681:+|UBE2V2|SE	1	1	0	0	0	0
isoform1=exon:chr15:44610840-44610985:-@junction:chr15:44610986-44615362:-@exon:chr15:44615363-44615566:-|isoform2=junction:chr15:44610986-44613429:-@exon:chr15:44613430-44613536:-@junction:chr15:44613537-44615362:-|SPG11|SE	1	1	0	0	0	0
isoform1=exon:chr8:67118743-67118821:+@junction:chr8:67118822-67131950:+@exon:chr8:67131951-67132080:+|isoform2=junction:chr8:67118822-67120878:+@exon:chr8:67120879-67121130:+@junction:chr8:67121131-67131950:+|CSPP1|SE	1	1	1	0	0	0
isoform1=exon:chr8:67118743-67118821:+@junction:chr8:67118822-67131950:+@exon:chr8:67131951-67132080:+|isoform2=junction:chr8:67118822-67123087:+@exon:chr8:67123088-67123159:+@junction:chr8:67123160-67131950:+|CSPP1|SE	1	1	1	0	0	0
isoform1=exon:chrX:77698574-77698629:-@junction:chrX:77698630-77785981:-@exon:chrX:77785982-77786204:-|isoform2=junction:chrX:77698630-77717130:-@exon:chrX:77717131-77717243:-@junction:chrX:77717244-77785981:-|ATRX|SE	1	1	0	0	0	0
isoform1=exon:chr19:47778677-47778814:+@junction:chr19:47778815-47780863:+@exon:chr19:47780864-47780895:+|isoform2=junction:chr19:47778815-47780724:+@exon:chr19:47780725-47780749:+@junction:chr19:47780750-47780863:+|SELENOW|SE	1	1	0	0	0	0
isoform1=exon:chr2:186500182-186500293:+@junction:chr2:186500294-186502495:+@exon:chr2:186502496-186502552:+|isoform2=junction:chr2:186500294-186501272:+@exon:chr2:186501273-186501425:+@junction:chr2:186501426-186502495:+|ZC3H15|SE	1	1	0	0	0	0
isoform1=exon:chr2:186501273-186501425:+@junction:chr2:186501426-186504031:+@exon:chr2:186504032-186504214:+|isoform2=junction:chr2:186501426-186502495:+@exon:chr2:186502496-186502587:+@junction:chr2:186502588-186504031:+|ZC3H15|SE	1	1	0	0	0	0
isoform1=exon:chr2:231165871-231166017:+@junction:chr2:231166018-231170565:+@exon:chr2:231170566-231170721:+|isoform2=junction:chr2:231166018-231166380:+@exon:chr2:231166381-231166491:+@junction:chr2:231166492-231170565:+|PSMD1|SE	2	1	1	0	0	0
isoform1=exon:chr2:231165871-231166017:+@junction:chr2:231166018-231172534:+@exon:chr2:231172535-231172741:+|isoform2=junction:chr2:231166018-231170565:+@exon:chr2:231170566-231170721:+@junction:chr2:231170722-231172534:+|PSMD1|SE	2	1	0	0	0	0
isoform1=exon:chr1:83911165-83911363:-@junction:chr1:83911364-83917603:-@exon:chr1:83917604-83917690:-|isoform2=junction:chr1:83911364-83912443:-@exon:chr1:83912444-83912503:-@junction:chr1:83912504-83917603:-|TTLL7|SE	2	1	0	0	0	0
isoform1=exon:chr19:19535337-19535450:+@junction:chr19:19535451-19537318:+@exon:chr19:19537319-19537578:+|isoform2=junction:chr19:19535451-19535528:+@exon:chr19:19535529-19535679:+@junction:chr19:19535680-19537318:+|YJEFN3|SE	5	1	0	0	0	0
isoform1=exon:chr17:41688885-41689069:+@junction:chr17:41689070-41690087:+@exon:chr17:41690088-41690189:+|isoform2=junction:chr17:41689070-41689777:+@exon:chr17:41689778-41689941:+@junction:chr17:41689942-41690087:+|EIF1|SE	1	1	0	0	0	0
isoform1=exon:chr13:48233206-48233477:+@junction:chr13:48233478-48253807:+@exon:chr13:48253808-48253936:+|isoform2=junction:chr13:48233478-48239225:+@exon:chr13:48239226-48239332:+@junction:chr13:48239333-48253807:+|ITM2B|SE	2	1	0	0	0	0
isoform1=exon:chr3:37298833-37299020:+@junction:chr3:37299021-37302184:+@exon:chr3:37302185-37302332:+|isoform2=junction:chr3:37299021-37299287:+@exon:chr3:37299288-37299371:+@junction:chr3:37299372-37302184:+|GOLGA4|SE	1	1	0	0	0	0
isoform1=exon:chr14:58344695-58344767:+@junction:chr14:58344768-58347019:+@exon:chr14:58347020-58347117:+|isoform2=junction:chr14:58344768-58346410:+@exon:chr14:58346411-58346505:+@junction:chr14:58346506-58347019:+|ARID4A|SE	1	1	0	0	0	0
isoform1=exon:chr2:94815082-94816005:-@junction:chr2:94816006-94818760:-@exon:chr2:94818761-94818924:-|isoform2=junction:chr2:94816006-94817172:-@exon:chr2:94817173-94817353:-@junction:chr2:94817354-94818760:-|ANKRD20A8P|SE	1	1	0	0	0	0
isoform1=exon:chr3:160319760-160319939:-@junction:chr3:160319940-160356012:-@exon:chr3:160356013-160356150:-|isoform2=junction:chr3:160319940-160343650:-@exon:chr3:160343651-160343815:-@junction:chr3:160343816-160356012:-|IFT80|SE	1	1	0	0	0	0
isoform1=exon:chr5:132595573-132595810:+@junction:chr5:132595811-132603299:+@exon:chr5:132603300-132603405:+|isoform2=junction:chr5:132595811-132600061:+@exon:chr5:132600062-132600138:+@junction:chr5:132600139-132603299:+|RAD50|SE	1	1	0	0	0	0
isoform1=exon:chr3:85961469-85961647:+@junction:chr3:85961648-86065604:+@exon:chr3:86065605-86065730:+|isoform2=junction:chr3:85961648-85979163:+@exon:chr3:85979164-85979283:+@junction:chr3:85979284-86065604:+|CADM2|SE	1	1	1	0	0	0
isoform1=exon:chr12:95217810-95217886:+@junction:chr12:95217887-95251939:+@exon:chr12:95251940-95252071:+|isoform2=junction:chr12:95217887-95224179:+@exon:chr12:95224180-95224236:+@junction:chr12:95224237-95251939:+|VEZT|SE	1	1	0	0	0	0
isoform1=exon:chr12:95217812-95217886:+@junction:chr12:95217887-95251939:+@exon:chr12:95251940-95252071:+|isoform2=junction:chr12:95217887-95224179:+@exon:chr12:95224180-95224236:+@junction:chr12:95224237-95251939:+|VEZT|SE	1	0	1	0	0	0
isoform1=exon:chr12:118981541-118982013:+@junction:chr12:118982014-119114277:+@exon:chr12:119114278-119114364:+|isoform2=junction:chr12:118982014-119102235:+@exon:chr12:119102236-119102382:+@junction:chr12:119102383-119114277:+|SRRM4|SE	2	1	0	0	0	0
isoform1=exon:chr10:106573671-106577555:-@junction:chr10:106577556-106579368:-@exon:chr10:106579369-106579474:-|isoform2=junction:chr10:106577556-106579090:-@exon:chr10:106579091-106579251:-@junction:chr10:106579252-106579368:-|SORCS1|SE	1	1	0	0	0	0
isoform1=exon:chr8:73032042-73032133:+@junction:chr8:73032134-73039115:+@exon:chr8:73039116-73039219:+|isoform2=junction:chr8:73032134-73038705:+@exon:chr8:73038706-73038795:+@junction:chr8:73038796-73039115:+|TERF1|SE	2	1	0	0	0	0
isoform1=exon:chr16:28872534-28872758:+@junction:chr16:28872759-28873446:+@exon:chr16:28873447-28873607:+|isoform2=junction:chr16:28872759-28873169:+@exon:chr16:28873170-28873269:+@junction:chr16:28873270-28873446:+|SH2B1|SE	1	1	0	0	0	0
isoform1=exon:chr10:122426942-122427031:+@junction:chr10:122427032-122429623:+@exon:chr10:122429624-122432345:+|isoform2=junction:chr10:122427032-122428275:+@exon:chr10:122428276-122428316:+@junction:chr10:122428317-122429623:+|PLEKHA1|SE	1	1	0	0	0	0
isoform1=exon:chr16:56502673-56502808:-@junction:chr16:56502809-56505949:-@exon:chr16:56505950-56506036:-|isoform2=junction:chr16:56502809-56503793:-@exon:chr16:56503794-56503916:-@junction:chr16:56503917-56505949:-|BBS2|SE	1	1	1	0	0	0
isoform1=exon:chr15:67585742-67585930:+@junction:chr15:67585931-67592925:+@exon:chr15:67592926-67592974:+|isoform2=junction:chr15:67585931-67586845:+@exon:chr15:67586846-67586913:+@junction:chr15:67586914-67592925:+|MAP2K5|SE	1	1	0	0	0	0
isoform1=exon:chr7:35801218-35801270:+@junction:chr7:35801271-35832797:+@exon:chr7:35832798-35832900:+|isoform2=junction:chr7:35801271-35831352:+@exon:chr7:35831353-35831496:+@junction:chr7:35831497-35832797:+|SEPTIN7|SE	1	1	0	0	0	0
isoform1=exon:chr7:35801219-35801270:+@junction:chr7:35801271-35832797:+@exon:chr7:35832798-35832900:+|isoform2=junction:chr7:35801271-35831424:+@exon:chr7:35831425-35831496:+@junction:chr7:35831497-35832797:+|SEPTIN7|SE	1	1	0	0	0	0
isoform1=exon:chr7:35801057-35801270:+@junction:chr7:35801271-35832797:+@exon:chr7:35832798-35832900:+|isoform2=junction:chr7:35801271-35831491:+@exon:chr7:35831492-35831496:+@junction:chr7:35831497-35832797:+|SEPTIN7|SE	1	1	0	0	0	0
isoform1=exon:chr7:35801219-35801270:+@junction:chr7:35801271-35832797:+@exon:chr7:35832798-35832845:+|isoform2=junction:chr7:35801271-35831491:+@exon:chr7:35831492-35832034:+@junction:chr7:35832035-35832797:+|SEPTIN7|SE	1	1	0	0	0	0
isoform1=exon:chr5:65563239-65563506:+@junction:chr5:65563507-65567512:+@exon:chr5:65567513-65567615:+|isoform2=junction:chr5:65563507-65563802:+@exon:chr5:65563803-65563839:+@junction:chr5:65563840-65567512:+|PPWD1|SE	1	1	0	0	0	0
isoform1=exon:chrX:20135738-20135841:-@junction:chrX:20135842-20141624:-@exon:chrX:20141625-20141838:-|isoform2=junction:chrX:20135842-20138538:-@exon:chrX:20138539-20138622:-@junction:chrX:20138623-20141624:-|EIF1AX|SE	1	1	0	0	0	0
isoform1=exon:chr8:67074243-67074351:+@junction:chr8:67074352-67076481:+@exon:chr8:67076482-67076581:+|isoform2=junction:chr8:67074352-67074805:+@exon:chr8:67074806-67074923:+@junction:chr8:67074924-67076481:+|CSPP1|SE	1	1	1	0	0	0
isoform1=exon:chr8:67072940-67074351:+@junction:chr8:67074352-67086006:+@exon:chr8:67086007-67086110:+|isoform2=junction:chr8:67074352-67076481:+@exon:chr8:67076482-67076581:+@junction:chr8:67076582-67086006:+|CSPP1|SE	1	1	0	0	0	0
isoform1=exon:chr8:67076482-67076581:+@junction:chr8:67076582-67086006:+@exon:chr8:67086007-67086110:+|isoform2=junction:chr8:67076582-67078366:+@exon:chr8:67078367-67078487:+@junction:chr8:67078488-67086006:+|CSPP1|SE	1	1	1	0	0	0
isoform1=exon:chr8:67076482-67076581:+@junction:chr8:67076582-67086006:+@exon:chr8:67086007-67086063:+|isoform2=junction:chr8:67076582-67079350:+@exon:chr8:67079351-67079462:+@junction:chr8:67079463-67086006:+|CSPP1|SE	1	1	0	0	0	0
isoform1=exon:chr8:67076482-67076581:+@junction:chr8:67076582-67086006:+@exon:chr8:67086007-67086110:+|isoform2=junction:chr8:67076582-67079350:+@exon:chr8:67079351-67079462:+@junction:chr8:67079463-67086006:+|CSPP1|SE	1	0	1	0	0	0
isoform1=exon:chr22:21468944-21469003:+@junction:chr22:21469004-21469273:+@exon:chr22:21469274-21469346:+|isoform2=junction:chr22:21469004-21469129:+@exon:chr22:21469130-21469194:+@junction:chr22:21469195-21469273:+|TMEM191C|SE	1	1	0	0	0	0
isoform1=exon:chr20:44885711-44885886:+@junction:chr20:44885887-44901530:+@exon:chr20:44901531-44901756:+|isoform2=junction:chr20:44885887-44887647:+@exon:chr20:44887648-44887742:+@junction:chr20:44887743-44901530:+|YWHAB|SE	2	1	0	0	0	0
isoform1=exon:chr8:60516987-60517253:+@junction:chr8:60517254-60572045:+@exon:chr8:60572046-60572113:+|isoform2=junction:chr8:60517254-60558851:+@exon:chr8:60558852-60558923:+@junction:chr8:60558924-60572045:+|RAB2A|SE	1	1	0	0	0	0
isoform1=exon:chr8:60558852-60558923:+@junction:chr8:60558924-60572045:+@exon:chr8:60572046-60572113:+|isoform2=junction:chr8:60558924-60569954:+@exon:chr8:60569955-60570057:+@junction:chr8:60570058-60572045:+|RAB2A|SE	1	1	1	0	0	0
isoform1=exon:chr8:60558852-60558923:+@junction:chr8:60558924-60584207:+@exon:chr8:60584208-60584290:+|isoform2=junction:chr8:60558924-60572045:+@exon:chr8:60572046-60572113:+@junction:chr8:60572114-60584207:+|RAB2A|SE	1	1	0	0	0	0
isoform1=exon:chr8:60516936-60517253:+@junction:chr8:60517254-60572045:+@exon:chr8:60572046-60572113:+|isoform2=junction:chr8:60517254-60558851:+@exon:chr8:60558852-60558923:+@junction:chr8:60558924-60572045:+|RAB2A|SE	1	0	1	0	0	0
isoform1=exon:chr16:7676774-7676838:+@junction:chr16:7676839-7709055:+@exon:chr16:7709056-7709131:+|isoform2=junction:chr16:7676839-7693314:+@exon:chr16:7693315-7693367:+@junction:chr16:7693368-7709055:+|RBFOX1|SE	1	1	1	1	0	1
isoform1=exon:chr5:96722639-96722698:+@junction:chr5:96722699-96727488:+@exon:chr5:96727489-96727530:+|isoform2=junction:chr5:96722699-96726793:+@exon:chr5:96726794-96726859:+@junction:chr5:96726860-96727488:+|CAST|SE	1	1	0	0	0	0
isoform1=exon:chr5:96727489-96727530:+@junction:chr5:96727531-96729611:+@exon:chr5:96729612-96729691:+|isoform2=junction:chr5:96727531-96729152:+@exon:chr5:96729153-96729209:+@junction:chr5:96729210-96729611:+|CAST|SE	1	1	0	0	0	1
isoform1=exon:chr5:96727489-96727530:+@junction:chr5:96727531-96729611:+@exon:chr5:96729612-96729725:+|isoform2=junction:chr5:96727531-96729152:+@exon:chr5:96729153-96729209:+@junction:chr5:96729210-96729611:+|CAST|SE	1	0	1	0	0	0
isoform1=exon:chr1:32627508-32627544:-@junction:chr1:32627545-32633644:-@exon:chr1:32633645-32633727:-|isoform2=junction:chr1:32627545-32631826:-@exon:chr1:32631827-32631879:-@junction:chr1:32631880-32633644:-|ZBTB8OS|SE	1	1	1	0	0	0
isoform1=exon:chr1:32627508-32627544:-@junction:chr1:32627545-32633644:-@exon:chr1:32633645-32633727:-|isoform2=junction:chr1:32627545-32633261:-@exon:chr1:32633262-32633354:-@junction:chr1:32633355-32633644:-|ZBTB8OS|SE	1	1	0	0	0	0
isoform1=exon:chr1:70234696-70234788:+@junction:chr1:70234789-70237424:+@exon:chr1:70237425-70237550:+|isoform2=junction:chr1:70234789-70235500:+@exon:chr1:70235501-70235550:+@junction:chr1:70235551-70237424:+|SRSF11|SE	2	1	0	0	0	0
isoform1=exon:chr6:35292881-35293044:+@junction:chr6:35293045-35294455:+@exon:chr6:35294456-35294552:+|isoform2=junction:chr6:35293045-35293750:+@exon:chr6:35293751-35293915:+@junction:chr6:35293916-35294455:+|ZNF76|SE	1	1	0	0	0	0
isoform1=exon:chr8:124699090-124699599:-@junction:chr8:124699600-124727883:-@exon:chr8:124727884-124727998:-|isoform2=junction:chr8:124699600-124704129:-@exon:chr8:124704130-124704191:-@junction:chr8:124704192-124727883:-|MTSS1|SE	1	1	0	0	0	0
isoform1=exon:chr20:35729312-35729365:-@junction:chr20:35729366-35731940:-@exon:chr20:35731941-35732135:-|isoform2=junction:chr20:35729366-35729461:-@exon:chr20:35729462-35729527:-@junction:chr20:35729528-35731940:-|RBM39|SE	1	1	0	0	0	0
isoform1=exon:chr20:35731916-35732135:-@junction:chr20:35732136-35738967:-@exon:chr20:35738968-35739017:-|isoform2=junction:chr20:35732136-35734185:-@exon:chr20:35734186-35734257:-@junction:chr20:35734258-35738967:-|RBM39|SE	1	1	0	0	0	0
isoform1=exon:chr20:35731941-35732135:-@junction:chr20:35732136-35738967:-@exon:chr20:35738968-35739017:-|isoform2=junction:chr20:35732136-35734185:-@exon:chr20:35734186-35735081:-@junction:chr20:35735082-35738967:-|RBM39|SE	1	1	0	0	0	0
isoform1=exon:chr11:110258114-110258189:-@junction:chr11:110258190-110263959:-@exon:chr11:110263960-110264234:-|isoform2=junction:chr11:110258190-110263331:-@exon:chr11:110263332-110263435:-@junction:chr11:110263436-110263959:-|RDX|SE	1	1	0	0	0	0
isoform1=exon:chr11:110258106-110258189:-@junction:chr11:110258190-110263959:-@exon:chr11:110263960-110264234:-|isoform2=junction:chr11:110258190-110263331:-@exon:chr11:110263332-110263435:-@junction:chr11:110263436-110263959:-|RDX|SE	1	0	1	0	0	0
isoform1=exon:chr3:196487399-196487578:-@junction:chr3:196487579-196502872:-@exon:chr3:196502873-196503768:-|isoform2=junction:chr3:196487579-196488606:-@exon:chr3:196488607-196488683:-@junction:chr3:196488684-196502872:-|RNF168|SE	1	1	0	0	0	0
isoform1=exon:chr4:3425464-3425560:+@junction:chr4:3425561-3428089:+@exon:chr4:3428090-3428137:+|isoform2=junction:chr4:3425561-3426605:+@exon:chr4:3426606-3426754:+@junction:chr4:3426755-3428089:+|RGS12|SE	1	1	0	0	0	0
isoform1=exon:chr4:3428090-3428169:+@junction:chr4:3428170-3430406:+@exon:chr4:3430407-3430955:+|isoform2=junction:chr4:3428170-3428557:+@exon:chr4:3428558-3428711:+@junction:chr4:3428712-3430406:+|RGS12|SE	1	1	0	0	0	0
isoform1=exon:chr10:33263646-33263873:-@junction:chr10:33263874-33330707:-@exon:chr10:33330708-33330882:-|isoform2=junction:chr10:33263874-33270674:-@exon:chr10:33270675-33270856:-@junction:chr10:33270857-33330707:-|NRP1|SE	2	1	0	0	0	0
isoform1=exon:chr16:67167120-67167222:+@junction:chr16:67167223-67167474:+@exon:chr16:67167475-67167599:+|isoform2=junction:chr16:67167223-67167302:+@exon:chr16:67167303-67167402:+@junction:chr16:67167403-67167474:+|HSF4|SE	1	1	0	0	0	0
isoform1=exon:chr16:67167120-67167222:+@junction:chr16:67167223-67167823:+@exon:chr16:67167824-67167917:+|isoform2=junction:chr16:67167223-67167474:+@exon:chr16:67167475-67167599:+@junction:chr16:67167600-67167823:+|HSF4|SE	1	1	0	0	0	0
isoform1=exon:chr17:78119297-78119392:-@junction:chr17:78119393-78121012:-@exon:chr17:78121013-78121164:-|isoform2=junction:chr17:78119393-78120652:-@exon:chr17:78120653-78120832:-@junction:chr17:78120833-78121012:-|TMC6|SE	1	1	0	0	0	0
isoform1=exon:chr11:30495296-30495521:-@junction:chr11:30495522-30580245:-@exon:chr11:30580246-30580494:-|isoform2=junction:chr11:30495522-30535993:-@exon:chr11:30535994-30536175:-@junction:chr11:30536176-30580245:-|MPPED2|SE	1	1	0	0	0	0
isoform1=exon:chr3:45004160-45005414:+@junction:chr3:45005415-45011234:+@exon:chr3:45011235-45011393:+|isoform2=junction:chr3:45005415-45007419:+@exon:chr3:45007420-45007575:+@junction:chr3:45007576-45011234:+|EXOSC7|SE	1	1	0	0	0	0
isoform1=exon:chr5:132716245-132716442:-@junction:chr5:132716443-132720608:-@exon:chr5:132720609-132720714:-|isoform2=junction:chr5:132716443-132716844:-@exon:chr5:132716845-132716984:-@junction:chr5:132716985-132720608:-|KIF3A|SE	1	1	0	0	0	0
isoform1=exon:chr2:213296040-213296110:+@junction:chr2:213296111-213297261:+@exon:chr2:213297262-213297357:+|isoform2=junction:chr2:213296111-213297021:+@exon:chr2:213297022-213297139:+@junction:chr2:213297140-213297261:+|SPAG16|SE	1	1	0	0	0	0
isoform1=exon:chr2:213297262-213297357:+@junction:chr2:213297358-213310058:+@exon:chr2:213310059-213310177:+|isoform2=junction:chr2:213297358-213302512:+@exon:chr2:213302513-213302582:+@junction:chr2:213302583-213310058:+|SPAG16|SE	1	1	0	0	0	0
isoform1=exon:chr2:213297262-213297357:+@junction:chr2:213297358-213317218:+@exon:chr2:213317219-213317356:+|isoform2=junction:chr2:213297358-213310058:+@exon:chr2:213310059-213310177:+@junction:chr2:213310178-213317218:+|SPAG16|SE	1	1	1	0	0	0
isoform1=exon:chr17:31940422-31940486:+@junction:chr17:31940487-31966146:+@exon:chr17:31966147-31966196:+|isoform2=junction:chr17:31940487-31947616:+@exon:chr17:31947617-31947685:+@junction:chr17:31947686-31966146:+|SUZ12|SE	1	1	1	0	0	0
isoform1=exon:chr17:31976521-31976614:+@junction:chr17:31976615-31988319:+@exon:chr17:31988320-31988497:+|isoform2=junction:chr17:31976615-31982998:+@exon:chr17:31982999-31983104:+@junction:chr17:31983105-31988319:+|SUZ12|SE	1	1	0	0	0	0
isoform1=exon:chr15:58847297-58847470:+@junction:chr15:58847471-58854481:+@exon:chr15:58854482-58854591:+|isoform2=junction:chr15:58847471-58851770:+@exon:chr15:58851771-58851965:+@junction:chr15:58851966-58854481:+|MINDY2|SE	2	1	0	0	0	0
isoform1=exon:chr7:90299867-90304820:+@junction:chr7:90304821-90307767:+@exon:chr7:90307768-90307854:+|isoform2=junction:chr7:90304821-90306900:+@exon:chr7:90306901-90307098:+@junction:chr7:90307099-90307767:+|CFAP69|SE	1	1	0	0	0	0
isoform1=exon:chr7:90307768-90307854:+@junction:chr7:90307855-90310067:+@exon:chr7:90310068-90310288:+|isoform2=junction:chr7:90307855-90309262:+@exon:chr7:90309263-90309367:+@junction:chr7:90309368-90310067:+|CFAP69|SE	1	1	0	0	0	0
isoform1=exon:chr7:90304744-90304820:+@junction:chr7:90304821-90307767:+@exon:chr7:90307768-90307854:+|isoform2=junction:chr7:90304821-90306900:+@exon:chr7:90306901-90307098:+@junction:chr7:90307099-90307767:+|CFAP69|SE	1	0	1	0	0	0
isoform1=exon:chr21:31225726-31225950:-@junction:chr21:31225951-31251741:-@exon:chr21:31251742-31252189:-|isoform2=junction:chr21:31225951-31245487:-@exon:chr21:31245488-31245660:-@junction:chr21:31245661-31251741:-|TIAM1|SE	1	1	0	0	0	0
isoform1=exon:chr1:6462863-6462970:-@junction:chr1:6462971-6464374:-@exon:chr1:6464375-6464453:-|isoform2=junction:chr1:6462971-6463071:-@exon:chr1:6463072-6463127:-@junction:chr1:6463128-6464374:-|TNFRSF25|SE	1	1	0	0	0	0
isoform1=exon:chr3:165786145-165786311:-@junction:chr3:165786312-165829516:-@exon:chr3:165829517-165831041:-|isoform2=junction:chr3:165786312-165827985:-@exon:chr3:165827986-165828069:-@junction:chr3:165828070-165829516:-|BCHE|SE	1	1	1	0	0	0
isoform1=exon:chr2:27677738-27677924:+@junction:chr2:27677925-27685036:+@exon:chr2:27685037-27685277:+|isoform2=junction:chr2:27677925-27682247:+@exon:chr2:27682248-27682359:+@junction:chr2:27682360-27685036:+|SLC4A1AP|SE	1	1	0	0	0	0
isoform1=exon:chr2:61185502-61185618:+@junction:chr2:61185619-61186445:+@exon:chr2:61186446-61186497:+|isoform2=junction:chr2:61185619-61185838:+@exon:chr2:61185839-61185865:+@junction:chr2:61185866-61186445:+|AHSA2P|SE	1	1	0	0	0	0
isoform1=exon:chr9:38588551-38588663:-@junction:chr9:38588664-38595485:-@exon:chr9:38595486-38595509:-|isoform2=junction:chr9:38588664-38593759:-@exon:chr9:38593760-38593909:-@junction:chr9:38593910-38595485:-|ANKRD18A|SE	1	1	0	0	0	0
isoform1=exon:chr8:17947186-17947363:+@junction:chr8:17947364-17952969:+@exon:chr8:17952970-17953035:+|isoform2=junction:chr8:17947364-17950614:+@exon:chr8:17950615-17950724:+@junction:chr8:17950725-17952969:+|PCM1|SE	1	1	0	0	0	0
isoform1=exon:chr9:137564434-137564606:-@junction:chr9:137564607-137565084:-@exon:chr9:137565085-137565154:-|isoform2=junction:chr9:137564607-137564892:-@exon:chr9:137564893-137564958:-@junction:chr9:137564959-137565084:-|DPH7|SE	1	1	0	0	0	0
isoform1=exon:chrX:111097387-111097456:+@junction:chrX:111097457-111123076:+@exon:chrX:111123077-111123278:+|isoform2=junction:chrX:111097457-111097574:+@exon:chrX:111097575-111097684:+@junction:chrX:111097685-111123076:+|PAK3|SE	1	1	0	0	0	0
isoform1=exon:chrX:111097541-111097684:+@junction:chrX:111097685-111123076:+@exon:chrX:111123077-111123278:+|isoform2=junction:chrX:111097685-111103158:+@exon:chrX:111103159-111103306:+@junction:chrX:111103307-111123076:+|PAK3|SE	1	1	0	0	0	0
isoform1=exon:chrX:111097541-111097684:+@junction:chrX:111097685-111142095:+@exon:chrX:111142096-111142196:+|isoform2=junction:chrX:111097685-111123076:+@exon:chrX:111123077-111123278:+@junction:chrX:111123279-111142095:+|PAK3|SE	1	1	0	0	0	0
isoform1=exon:chrX:111142096-111142196:+@junction:chrX:111142197-111147736:+@exon:chrX:111147737-111147890:+|isoform2=junction:chrX:111142197-111146520:+@exon:chrX:111146521-111146565:+@junction:chrX:111146566-111147736:+|PAK3|SE	1	1	0	0	0	0
isoform1=exon:chr10:92081320-92081501:-@junction:chr10:92081502-92111075:-@exon:chr10:92111076-92111194:-|isoform2=junction:chr10:92081502-92091829:-@exon:chr10:92091830-92091944:-@junction:chr10:92091945-92111075:-|CPEB3|SE	1	1	0	0	0	0
isoform1=exon:chr6:166931044-166931118:-@junction:chr6:166931119-166938894:-@exon:chr6:166938895-166939008:-|isoform2=junction:chr6:166931119-166934090:-@exon:chr6:166934091-166934136:-@junction:chr6:166934137-166938894:-|RNASET2|SE	1	1	0	0	0	0
isoform1=exon:chr1:20806292-20807500:-@junction:chr1:20807501-20813157:-@exon:chr1:20813158-20813239:-|isoform2=junction:chr1:20807501-20810737:-@exon:chr1:20810738-20810884:-@junction:chr1:20810885-20813157:-|EIF4G3|SE	2	1	0	0	0	0
isoform1=exon:chr2:61526420-61526521:-@junction:chr2:61526522-61533771:-@exon:chr2:61533772-61533903:-|isoform2=junction:chr2:61526522-61529065:-@exon:chr2:61529066-61529159:-@junction:chr2:61529160-61533771:-|XPO1|SE	1	1	1	0	1	0
isoform1=exon:chr12:103931521-103931623:+@junction:chr12:103931624-103932276:+@exon:chr12:103932277-103932418:+|isoform2=junction:chr12:103931624-103931710:+@exon:chr12:103931711-103931748:+@junction:chr12:103931749-103932276:+|HSP90B1|SE	1	1	0	0	0	0
isoform1=exon:chr12:103933956-103934287:+@junction:chr12:103934288-103938339:+@exon:chr12:103938340-103938459:+|isoform2=junction:chr12:103934288-103937694:+@exon:chr12:103937695-103937806:+@junction:chr12:103937807-103938339:+|HSP90B1|SE	1	1	0	0	0	0
isoform1=exon:chr15:83157903-83158041:-@junction:chr15:83158042-83207330:-@exon:chr15:83207331-83207823:-|isoform2=junction:chr15:83158042-83163998:-@exon:chr15:83163999-83164075:-@junction:chr15:83164076-83207330:-|HDGFL3|SE	1	1	0	0	0	0
isoform1=exon:chr21:31659693-31659841:+@junction:chr21:31659842-31666448:+@exon:chr21:31666449-31666518:+|isoform2=junction:chr21:31659842-31663789:+@exon:chr21:31663790-31663886:+@junction:chr21:31663887-31666448:+|SOD1|SE	2	1	0	0	0	0
isoform1=exon:chr6:135495539-135495709:-@junction:chr6:135495710-135497187:-@exon:chr6:135497188-135497249:-|isoform2=junction:chr6:135495710-135495813:-@exon:chr6:135495814-135495898:-@junction:chr6:135495899-135497187:-|AHI1|SE	3	1	0	0	1	1
isoform1=exon:chr6:135495313-135495898:-@junction:chr6:135495899-135497582:-@exon:chr6:135497583-135497617:-|isoform2=junction:chr6:135495899-135497187:-@exon:chr6:135497188-135497249:-@junction:chr6:135497250-135497582:-|AHI1|SE	5	1	0	0	0	1
isoform1=exon:chr6:135495313-135495898:-@junction:chr6:135495899-135497582:-@exon:chr6:135497583-135497714:-|isoform2=junction:chr6:135495899-135497187:-@exon:chr6:135497188-135497249:-@junction:chr6:135497250-135497582:-|AHI1|SE	5	0	0	1	1	0
isoform1=exon:chr20:46499630-46503097:-@junction:chr20:46503098-46504613:-@exon:chr20:46504614-46504740:-|isoform2=junction:chr20:46503098-46504213:-@exon:chr20:46504214-46504306:-@junction:chr20:46504307-46504613:-|ZNF334|SE	1	1	0	0	0	0
isoform1=exon:chr6:56528841-56528925:-@junction:chr6:56528926-56529973:-@exon:chr6:56529974-56530133:-|isoform2=junction:chr6:56528926-56529447:-@exon:chr6:56529448-56529774:-@junction:chr6:56529775-56529973:-|DST|SE	1	1	0	0	0	0
isoform1=exon:chr14:105314415-105315037:+@junction:chr14:105315038-105352377:+@exon:chr14:105352378-105352467:+|isoform2=junction:chr14:105315038-105348492:+@exon:chr14:105348493-105348580:+@junction:chr14:105348581-105352377:+|PACS2|SE	1	1	0	0	0	0
isoform1=exon:chr1:32094784-32094971:+@junction:chr1:32094972-32100441:+@exon:chr1:32100442-32100562:+|isoform2=junction:chr1:32094972-32095659:+@exon:chr1:32095660-32095762:+@junction:chr1:32095763-32100441:+|TMEM39B|SE	1	1	1	0	0	0
isoform1=exon:chr8:96230715-96231132:-@junction:chr8:96231133-96231773:-@exon:chr8:96231774-96231940:-|isoform2=junction:chr8:96231133-96231225:-@exon:chr8:96231226-96231515:-@junction:chr8:96231516-96231773:-|UQCRB|SE	1	1	0	0	0	0
isoform1=exon:chr7:35882484-35882576:+@junction:chr7:35882577-35885827:+@exon:chr7:35885828-35885879:+|isoform2=junction:chr7:35882577-35883890:+@exon:chr7:35883891-35883987:+@junction:chr7:35883988-35885827:+|SEPTIN7|SE	1	1	0	0	0	0
isoform1=exon:chr7:35883891-35883987:+@junction:chr7:35883988-35890667:+@exon:chr7:35890668-35890793:+|isoform2=junction:chr7:35883988-35885827:+@exon:chr7:35885828-35885879:+@junction:chr7:35885880-35890667:+|SEPTIN7|SE	1	1	0	0	0	0
isoform1=exon:chr12:26725650-26725765:-@junction:chr12:26725766-26832689:-@exon:chr12:26832690-26832781:-|isoform2=junction:chr12:26725766-26790156:-@exon:chr12:26790157-26790227:-@junction:chr12:26790228-26832689:-|ITPR2|SE	2	1	0	0	0	0
isoform1=exon:chr12:104988167-104988253:+@junction:chr12:104988254-104994477:+@exon:chr12:104994478-104994649:+|isoform2=junction:chr12:104988254-104991711:+@exon:chr12:104991712-104991848:+@junction:chr12:104991849-104994477:+|NOPCHAP1|SE	1	1	0	0	0	0
isoform1=exon:chr2:55296258-55296523:-@junction:chr2:55296524-55301205:-@exon:chr2:55301206-55301277:-|isoform2=junction:chr2:55296524-55299838:-@exon:chr2:55299839-55299919:-@junction:chr2:55299920-55301205:-|CCDC88A|SE	1	1	0	0	0	0
isoform1=exon:chr15:92927244-92927330:+@junction:chr15:92927331-92937517:+@exon:chr15:92937518-92937625:+|isoform2=junction:chr15:92927331-92929029:+@exon:chr15:92929030-92929091:+@junction:chr15:92929092-92937517:+|ENSG00000279765|SE	1	1	0	0	0	0
isoform1=exon:chr15:92929030-92929091:+@junction:chr15:92929092-92939577:+@exon:chr15:92939578-92939718:+|isoform2=junction:chr15:92929092-92937517:+@exon:chr15:92937518-92937625:+@junction:chr15:92937626-92939577:+|CHD2|SE	1	1	0	0	0	0
isoform1=exon:chr12:19257433-19257537:+@junction:chr12:19257538-19265749:+@exon:chr12:19265750-19265817:+|isoform2=junction:chr12:19257538-19260948:+@exon:chr12:19260949-19261021:+@junction:chr12:19261022-19265749:+|PLEKHA5|SE	1	1	0	0	0	0
isoform1=exon:chr12:19260949-19261021:+@junction:chr12:19261022-19269769:+@exon:chr12:19269770-19269885:+|isoform2=junction:chr12:19261022-19265749:+@exon:chr12:19265750-19265850:+@junction:chr12:19265851-19269769:+|PLEKHA5|SE	1	1	0	0	0	0
isoform1=exon:chr12:19269770-19269885:+@junction:chr12:19269886-19274515:+@exon:chr12:19274516-19274983:+|isoform2=junction:chr12:19269886-19270187:+@exon:chr12:19270188-19270205:+@junction:chr12:19270206-19274515:+|PLEKHA5|SE	1	1	0	0	0	0
isoform1=exon:chr12:19257433-19257537:+@junction:chr12:19257538-19265749:+@exon:chr12:19265750-19265850:+|isoform2=junction:chr12:19257538-19260948:+@exon:chr12:19260949-19261021:+@junction:chr12:19261022-19265749:+|PLEKHA5|SE	1	0	1	0	0	0
isoform1=exon:chr17:82654973-82658134:-@junction:chr17:82658135-82659579:-@exon:chr17:82659580-82659657:-|isoform2=junction:chr17:82658135-82658490:-@exon:chr17:82658491-82658713:-@junction:chr17:82658714-82659579:-|RAB40B|SE	1	1	0	0	0	0
isoform1=exon:chr17:31880181-31880754:-@junction:chr17:31880755-31887235:-@exon:chr17:31887236-31887313:-|isoform2=junction:chr17:31880755-31885979:-@exon:chr17:31885980-31886061:-@junction:chr17:31886062-31887235:-|UTP6|SE	3	1	0	0	0	0
isoform1=exon:chr1:243293091-243293219:+@junction:chr1:243293220-243304712:+@exon:chr1:243304713-243304777:+|isoform2=junction:chr1:243293220-243293398:+@exon:chr1:243293399-243293494:+@junction:chr1:243293495-243304712:+|SDCCAG8|SE	1	1	0	0	0	0
isoform1=exon:chr1:243304713-243304777:+@junction:chr1:243304778-243316754:+@exon:chr1:243316755-243316893:+|isoform2=junction:chr1:243304778-243307988:+@exon:chr1:243307989-243308177:+@junction:chr1:243308178-243316754:+|SDCCAG8|SE	1	1	0	0	0	0
isoform1=exon:chr7:137227364-137228075:-@junction:chr7:137228076-137251229:-@exon:chr7:137251230-137251391:-|isoform2=junction:chr7:137228076-137236143:-@exon:chr7:137236144-137236242:-@junction:chr7:137236243-137251229:-|PTN|SE	1	1	0	0	0	0
isoform1=exon:chr7:137227341-137228075:-@junction:chr7:137228076-137251229:-@exon:chr7:137251230-137251391:-|isoform2=junction:chr7:137228076-137236143:-@exon:chr7:137236144-137236242:-@junction:chr7:137236243-137251229:-|PTN|SE	1	0	1	0	0	0
isoform1=exon:chr16:66727688-66727805:-@junction:chr16:66727806-66729039:-@exon:chr16:66729040-66729099:-|isoform2=junction:chr16:66727806-66728200:-@exon:chr16:66728201-66728242:-@junction:chr16:66728243-66729039:-|DYNC1LI2|SE	1	1	0	0	0	0
isoform1=exon:chr10:20001775-20001986:+@junction:chr10:20001987-20068169:+@exon:chr10:20068170-20068239:+|isoform2=junction:chr10:20001987-20046868:+@exon:chr10:20046869-20047015:+@junction:chr10:20047016-20068169:+|PLXDC2|SE	1	1	0	0	0	0
isoform1=exon:chr10:12179083-12179132:-@junction:chr10:12179133-12184888:-@exon:chr10:12184889-12184956:-|isoform2=junction:chr10:12179133-12180394:-@exon:chr10:12180395-12180489:-@junction:chr10:12180490-12184888:-|NUDT5|SE	1	1	1	0	0	0
isoform1=exon:chr21:46558223-46558393:+@junction:chr21:46558394-46560721:+@exon:chr21:46560722-46560783:+|isoform2=junction:chr21:46558394-46559833:+@exon:chr21:46559834-46559863:+@junction:chr21:46559864-46560721:+|DIP2A|SE	1	1	0	0	0	0
isoform1=exon:chr12:39342034-39342124:-@junction:chr12:39342125-39351776:-@exon:chr12:39351777-39351980:-|isoform2=junction:chr12:39342125-39346465:-@exon:chr12:39346466-39346504:-@junction:chr12:39346505-39351776:-|KIF21A|SE	1	1	0	0	0	0
isoform1=exon:chr15:34551138-34551276:-@junction:chr15:34551277-34553744:-@exon:chr15:34553745-34553956:-|isoform2=junction:chr15:34551277-34552894:-@exon:chr15:34552895-34553091:-@junction:chr15:34553092-34553744:-|GOLGA8B|SE	1	1	1	0	0	0
isoform1=exon:chr2:108452399-108452466:+@junction:chr2:108452467-108468979:+@exon:chr2:108468980-108469084:+|isoform2=junction:chr2:108452467-108462587:+@exon:chr2:108462588-108462685:+@junction:chr2:108462686-108468979:+|GCC2|SE	1	1	0	0	0	0
isoform1=exon:chr16:188969-190135:-@junction:chr16:190136-192926:-@exon:chr16:192927-193015:-|isoform2=junction:chr16:190136-190540:-@exon:chr16:190541-190570:-@junction:chr16:190571-192926:-|LUC7L|SE	1	1	0	0	0	0
isoform1=exon:chr16:190541-190570:-@junction:chr16:190571-192926:-@exon:chr16:192927-193015:-|isoform2=junction:chr16:190571-190661:-@exon:chr16:190662-190802:-@junction:chr16:190803-192926:-|LUC7L|SE	1	1	0	0	0	0
isoform1=exon:chr16:192927-193015:-@junction:chr16:193016-206003:-@exon:chr16:206004-206147:-|isoform2=junction:chr16:193016-199061:-@exon:chr16:199062-199238:-@junction:chr16:199239-206003:-|LUC7L|SE	1	1	0	0	0	0
isoform1=exon:chr14:50466583-50466645:-@junction:chr14:50466646-50475076:-@exon:chr14:50475077-50475149:-|isoform2=junction:chr14:50466646-50468650:-@exon:chr14:50468651-50468782:-@junction:chr14:50468783-50475076:-|MAP4K5|SE	1	1	0	0	0	0
isoform1=exon:chr2:55346175-55346333:-@junction:chr2:55346334-55355578:-@exon:chr2:55355579-55355751:-|isoform2=junction:chr2:55346334-55349517:-@exon:chr2:55349518-55349599:-@junction:chr2:55349600-55355578:-|CCDC88A|SE	1	1	0	0	0	0
isoform1=exon:chr2:55349518-55349599:-@junction:chr2:55349600-55362307:-@exon:chr2:55362308-55362448:-|isoform2=junction:chr2:55349600-55355578:-@exon:chr2:55355579-55355751:-@junction:chr2:55355752-55362307:-|CCDC88A|SE	1	1	0	0	0	0
isoform1=exon:chr3:193402500-193402864:-@junction:chr3:193402865-193407312:-@exon:chr3:193407313-193407393:-|isoform2=junction:chr3:193402865-193404023:-@exon:chr3:193404024-193404166:-@junction:chr3:193404167-193407312:-|ATP13A4|SE	1	1	0	0	0	0
isoform1=exon:chr3:193398967-193402864:-@junction:chr3:193402865-193407312:-@exon:chr3:193407313-193407393:-|isoform2=junction:chr3:193402865-193404023:-@exon:chr3:193404024-193404166:-@junction:chr3:193404167-193407312:-|ATP13A4|SE	1	0	1	0	0	0
isoform1=exon:chr14:103915066-103915189:-@junction:chr14:103915190-103921469:-@exon:chr14:103921470-103921501:-|isoform2=junction:chr14:103915190-103920939:-@exon:chr14:103920940-103921208:-@junction:chr14:103921209-103921469:-|ATP5MJ|SE	1	1	0	0	0	0
isoform1=exon:chr1:51748369-51748398:+@junction:chr1:51748399-51750144:+@exon:chr1:51750145-51750195:+|isoform2=junction:chr1:51748399-51749501:+@exon:chr1:51749502-51749588:+@junction:chr1:51749589-51750144:+|OSBPL9|SE	2	1	1	0	0	0
isoform1=exon:chr6:136261265-136261477:-@junction:chr6:136261478-136268161:-@exon:chr6:136268162-136268273:-|isoform2=junction:chr6:136261478-136267028:-@exon:chr6:136267029-136267175:-@junction:chr6:136267176-136268161:-|BCLAF1|SE	1	1	0	0	0	0
isoform1=exon:chr6:136268162-136268339:-@junction:chr6:136268340-136269436:-@exon:chr6:136269437-136269612:-|isoform2=junction:chr6:136268340-136269140:-@exon:chr6:136269141-136269303:-@junction:chr6:136269304-136269436:-|BCLAF1|SE	1	1	0	0	0	0
isoform1=exon:chr6:136269262-136269612:-@junction:chr6:136269613-136271994:-@exon:chr6:136271995-136272079:-|isoform2=junction:chr6:136269613-136270322:-@exon:chr6:136270323-136270383:-@junction:chr6:136270384-136271994:-|BCLAF1|SE	1	1	0	0	0	0
isoform1=exon:chr6:136273082-136273187:-@junction:chr6:136273188-136275531:-@exon:chr6:136275532-136275701:-|isoform2=junction:chr6:136273188-136273962:-@exon:chr6:136273963-136274189:-@junction:chr6:136274190-136275531:-|BCLAF1|SE	1	1	1	0	0	0
isoform1=exon:chr6:136269437-136269612:-@junction:chr6:136269613-136271994:-@exon:chr6:136271995-136272079:-|isoform2=junction:chr6:136269613-136270322:-@exon:chr6:136270323-136270383:-@junction:chr6:136270384-136271994:-|BCLAF1|SE	1	0	1	0	0	0
isoform1=exon:chr6:136261265-136261477:-@junction:chr6:136261478-136268161:-@exon:chr6:136268162-136268339:-|isoform2=junction:chr6:136261478-136267028:-@exon:chr6:136267029-136267175:-@junction:chr6:136267176-136268161:-|BCLAF1|SE	1	0	1	0	0	0
isoform1=exon:chr8:42352519-42352568:+@junction:chr8:42352569-42355515:+@exon:chr8:42355516-42355567:+|isoform2=junction:chr8:42352569-42354416:+@exon:chr8:42354417-42354521:+@junction:chr8:42354522-42355515:+|POLB|SE	1	1	1	0	0	0
isoform1=exon:chr8:42357320-42357392:+@junction:chr8:42357393-42361294:+@exon:chr8:42361295-42361365:+|isoform2=junction:chr8:42357393-42361095:+@exon:chr8:42361096-42361202:+@junction:chr8:42361203-42361294:+|POLB|SE	1	1	0	0	0	0
isoform1=exon:chr11:84251238-84251291:-@junction:chr11:84251292-84273150:-@exon:chr11:84273151-84273280:-|isoform2=junction:chr11:84251292-84272141:-@exon:chr11:84272142-84272300:-@junction:chr11:84272301-84273150:-|DLG2|SE	1	1	0	0	0	0
isoform1=exon:chr1:229321011-229325411:-@junction:chr1:229325412-229342098:-@exon:chr1:229342099-229342513:-|isoform2=junction:chr1:229325412-229326737:-@exon:chr1:229326738-229327006:-@junction:chr1:229327007-229342098:-|CCSAP|SE	2	1	0	0	0	0
isoform1=exon:chr6:118959830-118960184:-@junction:chr6:118960185-118961760:-@exon:chr6:118961761-118961963:-|isoform2=junction:chr6:118960185-118960768:-@exon:chr6:118960769-118960863:-@junction:chr6:118960864-118961760:-|FAM184A|SE	1	1	0	0	0	0
isoform1=exon:chr6:157927111-157927214:+@junction:chr6:157927215-157932194:+@exon:chr6:157932195-157932272:+|isoform2=junction:chr6:157927215-157928598:+@exon:chr6:157928599-157928702:+@junction:chr6:157928703-157932194:+|SNX9|SE	1	1	0	0	0	0
isoform1=exon:chr19:18990888-18991149:-@junction:chr19:18991150-18994365:-@exon:chr19:18994366-18994486:-|isoform2=junction:chr19:18991150-18993637:-@exon:chr19:18993638-18993740:-@junction:chr19:18993741-18994365:-|SUGP2|SE	1	1	0	0	1	0
isoform1=exon:chr19:18990890-18991149:-@junction:chr19:18991150-18994365:-@exon:chr19:18994366-18995280:-|isoform2=junction:chr19:18991150-18993647:-@exon:chr19:18993648-18993740:-@junction:chr19:18993741-18994365:-|SUGP2|SE	1	1	0	0	0	0
isoform1=exon:chr19:18990888-18991149:-@junction:chr19:18991150-18994365:-@exon:chr19:18994366-18994486:-|isoform2=junction:chr19:18991150-18993647:-@exon:chr19:18993648-18993740:-@junction:chr19:18993741-18994365:-|SUGP2|SE	1	0	0	0	1	0
isoform1=exon:chr8:18013828-18014036:+@junction:chr8:18014037-18025360:+@exon:chr8:18025361-18025453:+|isoform2=junction:chr8:18014037-18014583:+@exon:chr8:18014584-18014840:+@junction:chr8:18014841-18025360:+|PCM1|SE	1	1	0	0	0	0
isoform1=exon:chr8:18013964-18014036:+@junction:chr8:18014037-18025360:+@exon:chr8:18025361-18025453:+|isoform2=junction:chr8:18014037-18014583:+@exon:chr8:18014584-18014840:+@junction:chr8:18014841-18025360:+|PCM1|SE	1	0	1	0	0	0
isoform1=exon:chr4:41261715-41261800:+@junction:chr4:41261801-41263224:+@exon:chr4:41263225-41263291:+|isoform2=junction:chr4:41261801-41261875:+@exon:chr4:41261876-41261923:+@junction:chr4:41261924-41263224:+|UCHL1|SE	1	1	0	0	0	0
isoform1=exon:chr18:23466133-23466276:+@junction:chr18:23466277-23473428:+@exon:chr18:23473429-23473483:+|isoform2=junction:chr18:23466277-23467398:+@exon:chr18:23467399-23467526:+@junction:chr18:23467527-23473428:+|RIOK3|SE	1	1	0	0	0	0
isoform1=exon:chr8:84774579-84774654:+@junction:chr8:84774655-84849979:+@exon:chr8:84849980-84850027:+|isoform2=junction:chr8:84774655-84804769:+@exon:chr8:84804770-84804802:+@junction:chr8:84804803-84849979:+|RALYL|SE	1	1	0	0	0	0
isoform1=exon:chr8:84804770-84804802:+@junction:chr8:84804803-84862295:+@exon:chr8:84862296-84862453:+|isoform2=junction:chr8:84804803-84849979:+@exon:chr8:84849980-84850027:+@junction:chr8:84850028-84862295:+|RALYL|SE	1	1	0	0	0	0
isoform1=exon:chr18:23466133-23466276:+@junction:chr18:23466277-23473428:+@exon:chr18:23473429-23473626:+|isoform2=junction:chr18:23466277-23467398:+@exon:chr18:23467399-23467526:+@junction:chr18:23467527-23473428:+|RIOK3|SE	1	0	1	0	0	0
isoform1=exon:chr5:176392501-176392945:-@junction:chr5:176392946-176397606:-@exon:chr5:176397607-176397718:-|isoform2=junction:chr5:176392946-176396478:-@exon:chr5:176396479-176396532:-@junction:chr5:176396533-176397606:-|CLTB|SE	1	1	1	0	0	0
isoform1=exon:chr4:169006755-169006891:-@junction:chr4:169006892-169009947:-@exon:chr4:169009948-169010080:-|isoform2=junction:chr4:169006892-169007635:-@exon:chr4:169007636-169007756:-@junction:chr4:169007757-169009947:-|CBR4|SE	1	1	0	0	0	0
isoform1=exon:chr4:169006802-169006891:-@junction:chr4:169006892-169009947:-@exon:chr4:169009948-169010250:-|isoform2=junction:chr4:169006892-169008951:-@exon:chr4:169008952-169008999:-@junction:chr4:169009000-169009947:-|CBR4|SE	1	1	0	0	0	0
isoform1=exon:chr14:73937948-73938112:-@junction:chr14:73938113-73942368:-@exon:chr14:73942369-73942715:-|isoform2=junction:chr14:73938113-73940925:-@exon:chr14:73940926-73941053:-@junction:chr14:73941054-73942368:-|FAM161B|SE	1	1	0	0	0	0
isoform1=exon:chr10:20852545-20852649:-@junction:chr10:20852650-20859712:-@exon:chr10:20859713-20859826:-|isoform2=junction:chr10:20852650-20858239:-@exon:chr10:20858240-20858344:-@junction:chr10:20858345-20859712:-|NEBL|SE	1	1	0	0	0	0
isoform1=exon:chr19:2997639-2997955:-@junction:chr19:2997956-3002352:-@exon:chr19:3002353-3002503:-|isoform2=junction:chr19:2997956-3000646:-@exon:chr19:3000647-3000723:-@junction:chr19:3000724-3002352:-|TLE2|SE	1	1	1	0	0	0
isoform1=exon:chr1:92171399-92171460:+@junction:chr1:92171461-92176828:+@exon:chr1:92176829-92177546:+|isoform2=junction:chr1:92171461-92175062:+@exon:chr1:92175063-92175249:+@junction:chr1:92175250-92176828:+|BTBD8|SE	1	1	1	0	0	0
isoform1=exon:chr15:24974311-24974456:+@junction:chr15:24974457-24975357:+@exon:chr15:24975358-24975509:+|isoform2=junction:chr15:24974457-24974641:+@exon:chr15:24974642-24974957:+@junction:chr15:24974958-24975357:+|SNRPN|SE	1	1	0	0	0	0
isoform1=exon:chr3:35679787-35679960:+@junction:chr3:35679961-35681713:+@exon:chr3:35681714-35681847:+|isoform2=junction:chr3:35679961-35680825:+@exon:chr3:35680826-35680917:+@junction:chr3:35680918-35681713:+|ARPP21|SE	1	1	0	0	0	0
isoform1=exon:chr3:35679787-35679960:+@junction:chr3:35679961-35681713:+@exon:chr3:35681714-35681880:+|isoform2=junction:chr3:35679961-35680825:+@exon:chr3:35680826-35680917:+@junction:chr3:35680918-35681713:+|ARPP21|SE	1	0	1	0	0	0
isoform1=exon:chr16:24567143-24567505:+@junction:chr16:24567506-24568744:+@exon:chr16:24568745-24570113:+|isoform2=junction:chr16:24567506-24567791:+@exon:chr16:24567792-24567893:+@junction:chr16:24567894-24568744:+|RBBP6|SE	1	1	0	0	0	0
isoform1=exon:chr1:52895910-52896597:-@junction:chr1:52896598-52899173:-@exon:chr1:52899174-52899224:-|isoform2=junction:chr1:52896598-52897436:-@exon:chr1:52897437-52897484:-@junction:chr1:52897485-52899173:-|ECHDC2|SE	1	1	0	0	0	0
isoform1=exon:chr1:81306150-81306509:+@junction:chr1:81306510-81414170:+@exon:chr1:81414171-81414351:+|isoform2=junction:chr1:81306510-81326716:+@exon:chr1:81326717-81326775:+@junction:chr1:81326776-81414170:+|ADGRL2|SE	1	1	0	0	0	0
isoform1=exon:chr1:81306166-81306509:+@junction:chr1:81306510-81414170:+@exon:chr1:81414171-81414351:+|isoform2=junction:chr1:81306510-81326716:+@exon:chr1:81326717-81326775:+@junction:chr1:81326776-81414170:+|ADGRL2|SE	1	0	1	0	0	0
isoform1=exon:chrX:79362942-79363139:-@junction:chrX:79363140-79367104:-@exon:chrX:79367105-79367334:-|isoform2=junction:chrX:79363140-79363422:-@exon:chrX:79363423-79363554:-@junction:chrX:79363555-79367104:-|ITM2A|SE	1	1	0	0	0	0
isoform1=exon:chr17:42761834-42761899:+@junction:chr17:42761900-42762596:+@exon:chr17:42762597-42762698:+|isoform2=junction:chr17:42761900-42762354:+@exon:chr17:42762355-42762463:+@junction:chr17:42762464-42762596:+|RAMP2|SE	1	1	0	0	0	0
isoform1=exon:chr19:19529364-19529517:+@junction:chr19:19529518-19535033:+@exon:chr19:19535034-19535144:+|isoform2=junction:chr19:19529518-19532631:+@exon:chr19:19532632-19532740:+@junction:chr19:19532741-19535033:+|ENSG00000258674|SE	1	1	0	0	0	0
isoform1=exon:chr4:128077788-128077962:+@junction:chr4:128077963-128091000:+@exon:chr4:128091001-128091144:+|isoform2=junction:chr4:128077963-128082164:+@exon:chr4:128082165-128082305:+@junction:chr4:128082306-128091000:+|LARP1B|SE	1	1	1	0	0	0
isoform1=exon:chr4:128091001-128091144:+@junction:chr4:128091145-128098185:+@exon:chr4:128098186-128098330:+|isoform2=junction:chr4:128091145-128091346:+@exon:chr4:128091347-128091512:+@junction:chr4:128091513-128098185:+|LARP1B|SE	1	1	0	0	0	0
isoform1=exon:chr14:67659731-67659922:-@junction:chr14:67659923-67674374:-@exon:chr14:67674375-67674632:-|isoform2=junction:chr14:67659923-67662476:-@exon:chr14:67662477-67662535:-@junction:chr14:67662536-67674374:-|VTI1B|SE	1	1	0	0	0	0
isoform1=exon:chr9:40261549-40261712:+@junction:chr9:40261713-40264490:+@exon:chr9:40264491-40265414:+|isoform2=junction:chr9:40261713-40263139:+@exon:chr9:40263140-40263320:+@junction:chr9:40263321-40264490:+|ENSG00000240240|SE	2	1	0	0	0	0
isoform1=exon:chr11:17310825-17311010:+@junction:chr11:17311011-17311871:+@exon:chr11:17311872-17311930:+|isoform2=junction:chr11:17311011-17311192:+@exon:chr11:17311193-17311283:+@junction:chr11:17311284-17311871:+|NUCB2|SE	1	1	0	0	0	0
isoform1=exon:chr11:17312028-17312120:+@junction:chr11:17312121-17330126:+@exon:chr11:17330127-17330297:+|isoform2=junction:chr11:17312121-17315385:+@exon:chr11:17315386-17315475:+@junction:chr11:17315476-17330126:+|NUCB2|SE	1	1	1	0	0	0
isoform1=exon:chr6:58043435-58043527:+@junction:chr6:58043528-58162609:+@exon:chr6:58162610-58162749:+|isoform2=junction:chr6:58043528-58072214:+@exon:chr6:58072215-58072267:+@junction:chr6:58072268-58162609:+|ENSG00000225096|SE	1	1	1	0	0	0
isoform1=exon:chr9:2161686-2161903:+@junction:chr9:2161904-2181570:+@exon:chr9:2181571-2181676:+|isoform2=junction:chr9:2161904-2170418:+@exon:chr9:2170419-2170472:+@junction:chr9:2170473-2181570:+|SMARCA2|SE	1	1	1	0	0	0
isoform1=exon:chr15:58894090-58894193:-@junction:chr15:58894194-58897114:-@exon:chr15:58897115-58897120:-|isoform2=junction:chr15:58894194-58894432:-@exon:chr15:58894433-58894582:-@junction:chr15:58894583-58897114:-|SLTM|SE	1	1	0	0	0	0
isoform1=exon:chr8:74362841-74363053:+@junction:chr8:74363054-74363984:+@exon:chr8:74363985-74365767:+|isoform2=junction:chr8:74363054-74363383:+@exon:chr8:74363384-74363449:+@junction:chr8:74363450-74363984:+|GDAP1|SE	4	1	0	0	0	0
isoform1=exon:chr8:98212405-98212501:-@junction:chr8:98212502-98222478:-@exon:chr8:98222479-98222600:-|isoform2=junction:chr8:98212502-98217038:-@exon:chr8:98217039-98217286:-@junction:chr8:98217287-98222478:-|NIPAL2|SE	1	1	1	0	0	0
isoform1=exon:chr12:81257975-81259660:-@junction:chr12:81259661-81263230:-@exon:chr12:81263231-81263390:-|isoform2=junction:chr12:81259661-81261948:-@exon:chr12:81261949-81262040:-@junction:chr12:81262041-81263230:-|PPFIA2|SE	1	1	1	0	0	0
isoform1=exon:chr5:62306251-62306536:+@junction:chr5:62306537-62347129:+@exon:chr5:62347130-62347224:+|isoform2=junction:chr5:62306537-62308308:+@exon:chr5:62308309-62308511:+@junction:chr5:62308512-62347129:+|KIF2A|SE	1	1	0	0	0	0
isoform1=exon:chr3:142449007-142449602:-@junction:chr3:142449603-142453127:-@exon:chr3:142453128-142453233:-|isoform2=junction:chr3:142449603-142450465:-@exon:chr3:142450466-142450602:-@junction:chr3:142450603-142453127:-|ATR|SE	1	1	0	0	0	0
isoform1=exon:chr5:62306206-62306536:+@junction:chr5:62306537-62347129:+@exon:chr5:62347130-62347224:+|isoform2=junction:chr5:62306537-62308308:+@exon:chr5:62308309-62308511:+@junction:chr5:62308512-62347129:+|KIF2A|SE	1	0	1	0	0	0
isoform1=exon:chr3:142449235-142449602:-@junction:chr3:142449603-142453127:-@exon:chr3:142453128-142453233:-|isoform2=junction:chr3:142449603-142450465:-@exon:chr3:142450466-142450602:-@junction:chr3:142450603-142453127:-|ATR|SE	1	0	1	0	0	0
isoform1=exon:chr19:30284072-30284141:+@junction:chr19:30284142-30443560:+@exon:chr19:30443561-30443978:+|isoform2=junction:chr19:30284142-30352367:+@exon:chr19:30352368-30352484:+@junction:chr19:30352485-30443560:+|ZNF536|SE	1	1	0	0	0	0
isoform1=exon:chr12:50428917-50429090:+@junction:chr12:50429091-50435487:+@exon:chr12:50435488-50435552:+|isoform2=junction:chr12:50429091-50430494:+@exon:chr12:50430495-50430570:+@junction:chr12:50430571-50435487:+|LARP4|SE	1	1	0	0	0	0
isoform1=exon:chr12:101396540-101396577:-@junction:chr12:101396578-101401061:-@exon:chr12:101401062-101401173:-|isoform2=junction:chr12:101396578-101400290:-@exon:chr12:101400291-101400381:-@junction:chr12:101400382-101401061:-|ARL1|SE	1	1	0	0	0	0
isoform1=exon:chr17:44316385-44316725:+@junction:chr17:44316726-44318095:+@exon:chr17:44318096-44318670:+|isoform2=junction:chr17:44316726-44317039:+@exon:chr17:44317040-44317123:+@junction:chr17:44317124-44318095:+|RUNDC3A|SE	1	1	0	0	0	0
isoform1=exon:chr8:54051011-54051188:-@junction:chr8:54051189-54055059:-@exon:chr8:54055060-54055133:-|isoform2=junction:chr8:54051189-54052654:-@exon:chr8:54052655-54052756:-@junction:chr8:54052757-54055059:-|LYPLA1|SE	1	1	0	0	0	0
isoform1=exon:chr1:1336412-1336515:-@junction:chr1:1336516-1337976:-@exon:chr1:1337977-1338183:-|isoform2=junction:chr1:1336516-1337017:-@exon:chr1:1337018-1337055:-@junction:chr1:1337056-1337976:-|DVL1|SE	1	1	0	0	0	0
isoform1=exon:chr1:77714614-77714783:-@junction:chr1:77714784-77717866:-@exon:chr1:77717867-77718047:-|isoform2=junction:chr1:77714784-77715741:-@exon:chr1:77715742-77715868:-@junction:chr1:77715869-77717866:-|USP33|SE	1	1	0	0	0	0
isoform1=exon:chr5:37227568-37227817:-@junction:chr5:37227818-37230866:-@exon:chr5:37230867-37231049:-|isoform2=junction:chr5:37227818-37230661:-@exon:chr5:37230662-37230718:-@junction:chr5:37230719-37230866:-|CPLANE1|SE	1	1	0	0	0	0
isoform1=exon:chr16:56666731-56666970:-@junction:chr16:56666971-56667965:-@exon:chr16:56667966-56668065:-|isoform2=junction:chr16:56666971-56667311:-@exon:chr16:56667312-56667377:-@junction:chr16:56667378-56667965:-|MT1G|SE	1	1	0	0	0	0
isoform1=exon:chr16:56666730-56666970:-@junction:chr16:56666971-56667965:-@exon:chr16:56667966-56668065:-|isoform2=junction:chr16:56666971-56667311:-@exon:chr16:56667312-56667380:-@junction:chr16:56667381-56667965:-|MT1G|SE	1	1	0	0	0	0
isoform1=exon:chr8:61680968-61681036:-@junction:chr8:61681037-61684038:-@exon:chr8:61684039-61684188:-|isoform2=junction:chr8:61681037-61682438:-@exon:chr8:61682439-61682483:-@junction:chr8:61682484-61684038:-|ASPH|SE	1	1	0	0	0	0
isoform1=exon:chr20:28583022-28583110:-@junction:chr20:28583111-28586298:-@exon:chr20:28586299-28586403:-|isoform2=junction:chr20:28583111-28583869:-@exon:chr20:28583870-28583946:-@junction:chr20:28583947-28586298:-|FRG1CP|SE	1	1	0	0	0	0
isoform1=exon:chr20:28583025-28583110:-@junction:chr20:28583111-28586298:-@exon:chr20:28586299-28586403:-|isoform2=junction:chr20:28583111-28583869:-@exon:chr20:28583870-28583946:-@junction:chr20:28583947-28586298:-|FRG1CP|SE	1	0	1	0	0	0
isoform1=exon:chr14:58443954-58444175:+@junction:chr14:58444176-58450578:+@exon:chr14:58450579-58450746:+|isoform2=junction:chr14:58444176-58448339:+@exon:chr14:58448340-58448493:+@junction:chr14:58448494-58450578:+|KIAA0586|SE	1	1	1	0	0	0
isoform1=exon:chr10:76877246-76877890:-@junction:chr10:76877891-76887290:-@exon:chr10:76887291-76887377:-|isoform2=junction:chr10:76877891-76884988:-@exon:chr10:76884989-76885017:-@junction:chr10:76885018-76887290:-|KCNMA1|SE	1	1	0	0	0	0
isoform1=exon:chr15:45587355-45587525:+@junction:chr15:45587526-45605427:+@exon:chr15:45605428-45605514:+|isoform2=junction:chr15:45587526-45592134:+@exon:chr15:45592135-45592276:+@junction:chr15:45592277-45605427:+|BLOC1S6|SE	1	1	0	0	0	0
isoform1=exon:chr15:45587236-45587525:+@junction:chr15:45587526-45605427:+@exon:chr15:45605428-45605470:+|isoform2=junction:chr15:45587526-45603099:+@exon:chr15:45603100-45603187:+@junction:chr15:45603188-45605427:+|BLOC1S6|SE	1	1	0	0	0	0
isoform1=exon:chr12:49541630-49541764:+@junction:chr12:49541765-49542705:+@exon:chr12:49542706-49542839:+|isoform2=junction:chr12:49541765-49542333:+@exon:chr12:49542334-49542408:+@junction:chr12:49542409-49542705:+|KCNH3|SE	1	1	0	0	0	0
isoform1=exon:chr2:85596519-85596649:+@junction:chr2:85596650-85597103:+@exon:chr2:85597104-85597178:+|isoform2=junction:chr2:85596650-85596821:+@exon:chr2:85596822-85596931:+@junction:chr2:85596932-85597103:+|RNF181|SE	1	1	0	0	0	0
isoform1=exon:chr6:127512891-127513049:-@junction:chr6:127513050-127515513:-@exon:chr6:127515514-127516702:-|isoform2=junction:chr6:127513050-127514822:-@exon:chr6:127514823-127515047:-@junction:chr6:127515048-127515513:-|SOGA3|SE	1	1	0	0	0	0
isoform1=exon:chr17:16734690-16735643:+@junction:chr17:16735644-16761424:+@exon:chr17:16761425-16761718:+|isoform2=junction:chr17:16735644-16737537:+@exon:chr17:16737538-16737675:+@junction:chr17:16737676-16761424:+|CCDC144A|SE	1	1	1	0	0	0
isoform1=exon:chr5:87401702-87401772:-@junction:chr5:87401773-87407975:-@exon:chr5:87407976-87408186:-|isoform2=junction:chr5:87401773-87404843:-@exon:chr5:87404844-87405007:-@junction:chr5:87405008-87407975:-|CCNH|SE	1	1	0	0	0	0
isoform1=exon:chr10:28535562-28535757:+@junction:chr10:28535758-28583398:+@exon:chr10:28583399-28583505:+|isoform2=junction:chr10:28535758-28535909:+@exon:chr10:28535910-28536059:+@junction:chr10:28536060-28583398:+|WAC|SE	1	1	0	0	0	0
isoform1=exon:chr6:70772929-70773425:+@junction:chr6:70773426-70798656:+@exon:chr6:70798657-70798737:+|isoform2=junction:chr6:70773426-70791688:+@exon:chr6:70791689-70791769:+@junction:chr6:70791770-70798656:+|SMAP1|SE	1	1	0	0	0	0
isoform1=exon:chr7:148756968-148757150:+@junction:chr7:148757151-148759547:+@exon:chr7:148759548-148759638:+|isoform2=junction:chr7:148757151-148759303:+@exon:chr7:148759304-148759354:+@junction:chr7:148759355-148759547:+|CUL1|SE	1	1	0	0	0	0
isoform1=exon:chr7:148759548-148759638:+@junction:chr7:148759639-148766560:+@exon:chr7:148766561-148766723:+|isoform2=junction:chr7:148759639-148760332:+@exon:chr7:148760333-148760496:+@junction:chr7:148760497-148766560:+|CUL1|SE	1	1	0	0	0	0
isoform1=exon:chr10:68901317-68901471:+@junction:chr10:68901472-68906710:+@exon:chr10:68906711-68907007:+|isoform2=junction:chr10:68901472-68906225:+@exon:chr10:68906226-68906337:+@junction:chr10:68906338-68906710:+|DDX50|SE	1	1	0	0	0	1
isoform1=exon:chr10:68901286-68901471:+@junction:chr10:68901472-68906710:+@exon:chr10:68906711-68907007:+|isoform2=junction:chr10:68901472-68906283:+@exon:chr10:68906284-68906337:+@junction:chr10:68906338-68906710:+|DDX50|SE	1	1	0	0	0	1
isoform1=exon:chr7:120955559-120955624:+@junction:chr7:120955625-120966625:+@exon:chr7:120966626-120966697:+|isoform2=junction:chr7:120955625-120964741:+@exon:chr7:120964742-120964838:+@junction:chr7:120964839-120966625:+|ING3|SE	1	1	0	0	0	0
isoform1=exon:chr14:23559565-23559850:-@junction:chr14:23559851-23560254:-@exon:chr14:23560255-23560418:-|isoform2=junction:chr14:23559851-23559937:-@exon:chr14:23559938-23560036:-@junction:chr14:23560037-23560254:-|AP1G2|SE	1	1	0	0	0	0
isoform1=exon:chr4:52628061-52628163:-@junction:chr4:52628164-52631063:-@exon:chr4:52631064-52631144:-|isoform2=junction:chr4:52628164-52629633:-@exon:chr4:52629634-52629685:-@junction:chr4:52629686-52631063:-|USP46|SE	1	1	0	0	0	0
isoform1=exon:chr4:52627950-52628163:-@junction:chr4:52628164-52659114:-@exon:chr4:52659115-52659301:-|isoform2=junction:chr4:52628164-52631063:-@exon:chr4:52631064-52631144:-@junction:chr4:52631145-52659114:-|USP46|SE	1	1	0	0	0	0
isoform1=exon:chr4:52627950-52628163:-@junction:chr4:52628164-52631063:-@exon:chr4:52631064-52631144:-|isoform2=junction:chr4:52628164-52629633:-@exon:chr4:52629634-52629685:-@junction:chr4:52629686-52631063:-|USP46|SE	1	0	1	0	0	0
isoform1=exon:chr6:160991727-160992083:+@junction:chr6:160992084-161048615:+@exon:chr6:161048616-161049979:+|isoform2=junction:chr6:160992084-161034258:+@exon:chr6:161034259-161034449:+@junction:chr6:161034450-161048615:+|MAP3K4|SE	1	1	0	0	0	0
isoform1=exon:chr9:97687096-97687261:-@junction:chr9:97687262-97693648:-@exon:chr9:97693649-97693759:-|isoform2=junction:chr9:97687262-97689533:-@exon:chr9:97689534-97689639:-@junction:chr9:97689640-97693648:-|XPA|SE	1	1	1	0	0	0
isoform1=exon:chr20:25300217-25300884:-@junction:chr20:25300885-25302218:-@exon:chr20:25302219-25302346:-|isoform2=junction:chr20:25300885-25301331:-@exon:chr20:25301332-25301378:-@junction:chr20:25301379-25302218:-|ABHD12|SE	1	1	0	0	0	0
isoform1=exon:chr20:25300217-25300884:-@junction:chr20:25300885-25302218:-@exon:chr20:25302219-25302346:-|isoform2=junction:chr20:25300885-25301718:-@exon:chr20:25301719-25301833:-@junction:chr20:25301834-25302218:-|ABHD12|SE	1	1	0	0	0	0
isoform1=exon:chr20:25300214-25300884:-@junction:chr20:25300885-25303549:-@exon:chr20:25303550-25303628:-|isoform2=junction:chr20:25300885-25302218:-@exon:chr20:25302219-25302346:-@junction:chr20:25302347-25303549:-|ABHD12|SE	1	1	0	0	0	0
isoform1=exon:chr20:25302219-25302346:-@junction:chr20:25302347-25306832:-@exon:chr20:25306833-25306915:-|isoform2=junction:chr20:25302347-25303549:-@exon:chr20:25303550-25303628:-@junction:chr20:25303629-25306832:-|ABHD12|SE	1	1	0	0	0	0
isoform1=exon:chr20:25308457-25308494:-@junction:chr20:25308495-25314924:-@exon:chr20:25314925-25314970:-|isoform2=junction:chr20:25308495-25309445:-@exon:chr20:25309446-25309575:-@junction:chr20:25309576-25314924:-|ABHD12|SE	1	1	0	0	0	0
isoform1=exon:chr20:25309446-25309575:-@junction:chr20:25309576-25317047:-@exon:chr20:25317048-25317074:-|isoform2=junction:chr20:25309576-25314924:-@exon:chr20:25314925-25314970:-@junction:chr20:25314971-25317047:-|ABHD12|SE	1	1	0	0	0	0
isoform1=exon:chr20:25317048-25317078:-@junction:chr20:25317079-25323324:-@exon:chr20:25323325-25323430:-|isoform2=junction:chr20:25317079-25320198:-@exon:chr20:25320199-25320318:-@junction:chr20:25320319-25323324:-|ABHD12|SE	1	1	0	0	0	0
isoform1=exon:chr20:25323325-25323430:-@junction:chr20:25323431-25339226:-@exon:chr20:25339227-25339351:-|isoform2=junction:chr20:25323431-25338884:-@exon:chr20:25338885-25339004:-@junction:chr20:25339005-25339226:-|ABHD12|SE	1	1	0	0	0	0
isoform1=exon:chr8:737651-737825:+@junction:chr8:737826-907911:+@exon:chr8:907912-907966:+|isoform2=junction:chr8:737826-822091:+@exon:chr8:822092-822193:+@junction:chr8:822194-907911:+|DLGAP2|SE	1	1	0	0	0	0
isoform1=exon:chr17:81911939-81912614:-@junction:chr17:81912615-81913773:-@exon:chr17:81913774-81913880:-|isoform2=junction:chr17:81912615-81913206:-@exon:chr17:81913207-81913293:-@junction:chr17:81913294-81913773:-|SIRT7|SE	1	1	1	0	0	0
isoform1=exon:chr15:49625113-49625431:+@junction:chr15:49625432-49632158:+@exon:chr15:49632159-49632302:+|isoform2=junction:chr15:49625432-49626743:+@exon:chr15:49626744-49626893:+@junction:chr15:49626894-49632158:+|DTWD1|SE	1	1	0	0	0	0
isoform1=exon:chr15:49625113-49625431:+@junction:chr15:49625432-49632158:+@exon:chr15:49632159-49632302:+|isoform2=junction:chr15:49625432-49630955:+@exon:chr15:49630956-49631058:+@junction:chr15:49631059-49632158:+|DTWD1|SE	1	1	0	0	0	0
isoform1=exon:chr15:49625113-49625431:+@junction:chr15:49625432-49632158:+@exon:chr15:49632159-49632302:+|isoform2=junction:chr15:49625432-49631000:+@exon:chr15:49631001-49631058:+@junction:chr15:49631059-49632158:+|DTWD1|SE	1	1	0	0	0	0
isoform1=exon:chr15:49625113-49625431:+@junction:chr15:49625432-49634535:+@exon:chr15:49634536-49634730:+|isoform2=junction:chr15:49625432-49632158:+@exon:chr15:49632159-49632302:+@junction:chr15:49632303-49634535:+|DTWD1|SE	1	1	0	0	0	0
isoform1=exon:chr14:34603348-34603471:-@junction:chr14:34603472-34605595:-@exon:chr14:34605596-34605717:-|isoform2=junction:chr14:34603472-34604134:-@exon:chr14:34604135-34604174:-@junction:chr14:34604175-34605595:-|SNX6|SE	1	1	0	0	1	0
isoform1=exon:chr14:34603348-34603471:-@junction:chr14:34603472-34605595:-@exon:chr14:34605596-34605717:-|isoform2=junction:chr14:34603472-34604134:-@exon:chr14:34604135-34604268:-@junction:chr14:34604269-34605595:-|SNX6|SE	1	1	1	0	1	1
isoform1=exon:chr14:34605487-34605717:-@junction:chr14:34605718-34609637:-@exon:chr14:34609638-34609742:-|isoform2=junction:chr14:34605718-34608029:-@exon:chr14:34608030-34608140:-@junction:chr14:34608141-34609637:-|SNX6|SE	1	1	0	0	0	0
isoform1=exon:chr14:34605596-34605717:-@junction:chr14:34605718-34609637:-@exon:chr14:34609638-34609742:-|isoform2=junction:chr14:34605718-34608029:-@exon:chr14:34608030-34608140:-@junction:chr14:34608141-34609637:-|SNX6|SE	1	0	1	0	1	0
isoform1=exon:chr1:84197729-84197824:+@junction:chr1:84197825-84214152:+@exon:chr1:84214153-84214317:+|isoform2=junction:chr1:84197825-84202682:+@exon:chr1:84202683-84202805:+@junction:chr1:84202806-84214152:+|PRKACB|SE	1	1	0	0	0	0
isoform1=exon:chr7:158856558-158856750:+@junction:chr7:158856751-158871141:+@exon:chr7:158871142-158871499:+|isoform2=junction:chr7:158856751-158869854:+@exon:chr7:158869855-158869908:+@junction:chr7:158869909-158871141:+|DYNC2I1|SE	1	1	0	0	0	0
isoform1=exon:chr15:45592135-45592276:+@junction:chr15:45592277-45605427:+@exon:chr15:45605428-45605470:+|isoform2=junction:chr15:45592277-45603099:+@exon:chr15:45603100-45603187:+@junction:chr15:45603188-45605427:+|BLOC1S6|SE	1	1	0	0	0	0
isoform1=exon:chr15:45592135-45592276:+@junction:chr15:45592277-45605427:+@exon:chr15:45605428-45605514:+|isoform2=junction:chr15:45592277-45603103:+@exon:chr15:45603104-45603187:+@junction:chr15:45603188-45605427:+|BLOC1S6|SE	1	1	0	0	0	0
isoform1=exon:chr2:213317219-213317356:+@junction:chr2:213317357-213350527:+@exon:chr2:213350528-213350645:+|isoform2=junction:chr2:213317357-213340162:+@exon:chr2:213340163-213340270:+@junction:chr2:213340271-213350527:+|SPAG16|SE	1	1	0	0	0	0
isoform1=exon:chr2:213340163-213340270:+@junction:chr2:213340271-213364075:+@exon:chr2:213364076-213364145:+|isoform2=junction:chr2:213340271-213350527:+@exon:chr2:213350528-213350645:+@junction:chr2:213350646-213364075:+|SPAG16|SE	1	1	0	0	0	0
isoform1=exon:chr6:75259347-75259490:-@junction:chr6:75259491-75260823:-@exon:chr6:75260824-75260911:-|isoform2=junction:chr6:75259491-75260121:-@exon:chr6:75260122-75260402:-@junction:chr6:75260403-75260823:-|TMEM30A|SE	1	1	1	0	0	0
isoform1=exon:chr6:75265231-75265338:-@junction:chr6:75265339-75284401:-@exon:chr6:75284402-75284763:-|isoform2=junction:chr6:75265339-75267640:-@exon:chr6:75267641-75267748:-@junction:chr6:75267749-75284401:-|TMEM30A|SE	1	1	0	0	0	0
isoform1=exon:chr7:122077836-122078014:-@junction:chr7:122078015-122079596:-@exon:chr7:122079597-122079712:-|isoform2=junction:chr7:122078015-122078861:-@exon:chr7:122078862-122078950:-@junction:chr7:122078951-122079596:-|AASS|SE	1	1	0	0	0	0
isoform1=exon:chr7:122078862-122078950:-@junction:chr7:122078951-122079596:-@exon:chr7:122079597-122079690:-|isoform2=junction:chr7:122078951-122079148:-@exon:chr7:122079149-122079327:-@junction:chr7:122079328-122079596:-|AASS|SE	1	1	0	0	0	0
isoform1=exon:chr7:122078862-122079712:-@junction:chr7:122079713-122086011:-@exon:chr7:122086012-122086115:-|isoform2=junction:chr7:122079713-122081499:-@exon:chr7:122081500-122081595:-@junction:chr7:122081596-122086011:-|AASS|SE	1	1	0	0	0	0
isoform1=exon:chr7:122081500-122081595:-@junction:chr7:122081596-122086011:-@exon:chr7:122086012-122086153:-|isoform2=junction:chr7:122081596-122082787:-@exon:chr7:122082788-122082891:-@junction:chr7:122082892-122086011:-|AASS|SE	1	1	0	0	0	0
isoform1=exon:chr21:37191334-37191424:+@junction:chr21:37191425-37195674:+@exon:chr21:37195675-37196036:+|isoform2=junction:chr21:37191425-37192111:+@exon:chr21:37192112-37192213:+@junction:chr21:37192214-37195674:+|TTC3|SE	1	1	0	0	0	0
isoform1=exon:chr3:142172353-142172456:-@junction:chr3:142172457-142177481:-@exon:chr3:142177482-142177509:-|isoform2=junction:chr3:142172457-142173075:-@exon:chr3:142173076-142173197:-@junction:chr3:142173198-142177481:-|GK5|SE	1	1	0	0	0	0
isoform1=exon:chr12:95296051-95296258:+@junction:chr12:95296259-95300164:+@exon:chr12:95300165-95300562:+|isoform2=junction:chr12:95296259-95298861:+@exon:chr12:95298862-95298943:+@junction:chr12:95298944-95300164:+|VEZT|SE	1	1	0	0	0	0
isoform1=exon:chr17:75165586-75168401:-@junction:chr17:75168402-75181056:-@exon:chr17:75181057-75181188:-|isoform2=junction:chr17:75168402-75174751:-@exon:chr17:75174752-75174823:-@junction:chr17:75174824-75181056:-|SUMO2|SE	1	1	1	0	0	0
isoform1=exon:chr20:2657081-2657218:+@junction:chr20:2657219-2657928:+@exon:chr20:2657929-2658393:+|isoform2=junction:chr20:2657219-2657372:+@exon:chr20:2657373-2657488:+@junction:chr20:2657489-2657928:+|NOP56|SE	1	1	0	0	0	0
isoform1=exon:chr11:47617317-47618919:-@junction:chr11:47618920-47625673:-@exon:chr11:47625674-47625741:-|isoform2=junction:chr11:47618920-47622700:-@exon:chr11:47622701-47622776:-@junction:chr11:47622777-47625673:-|MTCH2|SE	1	1	0	0	0	0
isoform1=exon:chr11:47622701-47622776:-@junction:chr11:47622777-47627079:-@exon:chr11:47627080-47627127:-|isoform2=junction:chr11:47622777-47625673:-@exon:chr11:47625674-47625741:-@junction:chr11:47625742-47627079:-|MTCH2|SE	1	1	0	0	0	0
isoform1=exon:chr12:57300095-57300181:-@junction:chr12:57300182-57310263:-@exon:chr12:57310264-57310451:-|isoform2=junction:chr12:57300182-57303175:-@exon:chr12:57303176-57303217:-@junction:chr12:57303218-57310263:-|R3HDM2|SE	1	1	0	0	0	0
isoform1=exon:chr12:57303176-57303217:-@junction:chr12:57303218-57310263:-@exon:chr12:57310264-57310463:-|isoform2=junction:chr12:57303218-57305639:-@exon:chr12:57305640-57305663:-@junction:chr12:57305664-57310263:-|R3HDM2|SE	1	1	0	1	1	1
isoform1=exon:chr4:41619188-41619440:+@junction:chr4:41619441-41644499:+@exon:chr4:41644500-41644626:+|isoform2=junction:chr4:41619441-41638931:+@exon:chr4:41638932-41638967:+@junction:chr4:41638968-41644499:+|LIMCH1|SE	1	1	0	0	0	0
isoform1=exon:chr7:82066455-82066524:-@junction:chr7:82066525-82117043:-@exon:chr7:82117044-82117173:-|isoform2=junction:chr7:82066525-82084768:-@exon:chr7:82084769-82084900:-@junction:chr7:82084901-82117043:-|CACNA2D1|SE	1	1	0	0	0	0
isoform1=exon:chr7:82136635-82136676:-@junction:chr7:82136677-82335134:-@exon:chr7:82335135-82335251:-|isoform2=junction:chr7:82136677-82170549:-@exon:chr7:82170550-82170609:-@junction:chr7:82170610-82335134:-|CACNA2D1|SE	1	1	0	0	0	0
isoform1=exon:chr13:114265150-114265240:+@junction:chr13:114265241-114272183:+@exon:chr13:114272184-114272481:+|isoform2=junction:chr13:114265241-114269562:+@exon:chr13:114269563-114269620:+@junction:chr13:114269621-114272183:+|CDC16|SE	1	1	0	0	0	0
isoform1=exon:chr2:85694328-85694470:+@junction:chr2:85694471-85695319:+@exon:chr2:85695320-85695423:+|isoform2=junction:chr2:85694471-85694752:+@exon:chr2:85694753-85694923:+@junction:chr2:85694924-85695319:+|GNLY|SE	1	1	0	0	0	0
isoform1=exon:chr2:85694293-85694470:+@junction:chr2:85694471-85695319:+@exon:chr2:85695320-85695423:+|isoform2=junction:chr2:85694471-85694752:+@exon:chr2:85694753-85694996:+@junction:chr2:85694997-85695319:+|GNLY|SE	1	1	0	0	0	0
isoform1=exon:chr2:85694358-85694470:+@junction:chr2:85694471-85695319:+@exon:chr2:85695320-85695423:+|isoform2=junction:chr2:85694471-85694915:+@exon:chr2:85694916-85694996:+@junction:chr2:85694997-85695319:+|GNLY|SE	1	1	0	0	0	0
isoform1=exon:chr2:164700522-164700756:-@junction:chr2:164700757-164704443:-@exon:chr2:164704444-164704518:-|isoform2=junction:chr2:164700757-164703103:-@exon:chr2:164703104-164703220:-@junction:chr2:164703221-164704443:-|COBLL1|SE	1	1	0	0	0	0
isoform1=exon:chr22:38494886-38495046:-@junction:chr22:38495047-38498084:-@exon:chr22:38498085-38498150:-|isoform2=junction:chr22:38495047-38495795:-@exon:chr22:38495796-38495937:-@junction:chr22:38495938-38498084:-|DDX17|SE	1	1	0	0	0	0
isoform1=exon:chr4:157359896-157360143:+@junction:chr4:157360144-157361537:+@exon:chr4:157361538-157361652:+|isoform2=junction:chr4:157360144-157361009:+@exon:chr4:157361010-157361124:+@junction:chr4:157361125-157361537:+|GRIA2|SE	1	1	1	0	0	0
isoform1=exon:chr1:228102056-228102165:-@junction:chr1:228102166-228102477:-@exon:chr1:228102478-228102560:-|isoform2=junction:chr1:228102166-228102309:-@exon:chr1:228102310-228102382:-@junction:chr1:228102383-228102477:-|C1orf35|SE	1	1	0	0	0	0
isoform1=exon:chr1:228101339-228102560:-@junction:chr1:228102561-228102898:-@exon:chr1:228102899-228103002:-|isoform2=junction:chr1:228102561-228102642:-@exon:chr1:228102643-228102688:-@junction:chr1:228102689-228102898:-|C1orf35|SE	1	1	0	0	0	0
isoform1=exon:chr3:69085042-69085223:+@junction:chr3:69085224-69101838:+@exon:chr3:69101839-69101894:+|isoform2=junction:chr3:69085224-69089811:+@exon:chr3:69089812-69089960:+@junction:chr3:69089961-69101838:+|ARL6IP5|SE	1	1	0	0	0	0
isoform1=exon:chr13:32522182-32522270:-@junction:chr13:32522271-32535768:-@exon:chr13:32535769-32535869:-|isoform2=junction:chr13:32522271-32527407:-@exon:chr13:32527408-32527532:-@junction:chr13:32527533-32535768:-|N4BP2L2|SE	1	1	0	0	0	0
isoform1=exon:chr13:32526819-32527532:-@junction:chr13:32527533-32538682:-@exon:chr13:32538683-32538802:-|isoform2=junction:chr13:32527533-32535768:-@exon:chr13:32535769-32537027:-@junction:chr13:32537028-32538682:-|N4BP2L2|SE	1	1	0	0	0	0
isoform1=exon:chr4:153710160-153710489:-@junction:chr4:153710490-153715528:-@exon:chr4:153715529-153715662:-|isoform2=junction:chr4:153710490-153712474:-@exon:chr4:153712475-153712576:-@junction:chr4:153712577-153715528:-|RNF175|SE	1	1	0	0	0	0
isoform1=exon:chr8:140818880-140819020:-@junction:chr8:140819021-140846259:-@exon:chr8:140846260-140846290:-|isoform2=junction:chr8:140819021-140830471:-@exon:chr8:140830472-140830526:-@junction:chr8:140830527-140846259:-|PTK2|SE	1	1	0	0	0	0
isoform1=exon:chr8:140830472-140830526:-@junction:chr8:140830527-140846598:-@exon:chr8:140846599-140846678:-|isoform2=junction:chr8:140830527-140846259:-@exon:chr8:140846260-140846322:-@junction:chr8:140846323-140846598:-|PTK2|SE	1	1	0	0	0	0
isoform1=exon:chr1:45616626-45616703:+@junction:chr1:45616704-45618060:+@exon:chr1:45618061-45618213:+|isoform2=junction:chr1:45616704-45617462:+@exon:chr1:45617463-45617591:+@junction:chr1:45617592-45618060:+|NASP|SE	1	1	0	0	0	0
isoform1=exon:chr14:66681107-66681185:+@junction:chr14:66681186-66824473:+@exon:chr14:66824474-66824554:+|isoform2=junction:chr14:66681186-66776463:+@exon:chr14:66776464-66776521:+@junction:chr14:66776522-66824473:+|GPHN|SE	1	1	0	0	0	0
isoform1=exon:chr14:66824474-66824566:+@junction:chr14:66824567-66879938:+@exon:chr14:66879939-66880032:+|isoform2=junction:chr14:66824567-66842677:+@exon:chr14:66842678-66842716:+@junction:chr14:66842717-66879938:+|GPHN|SE	1	1	0	0	0	0
isoform1=exon:chr1:203015840-203016140:+@junction:chr1:203016141-203018480:+@exon:chr1:203018481-203018561:+|isoform2=junction:chr1:203016141-203017755:+@exon:chr1:203017756-203017919:+@junction:chr1:203017920-203018480:+|TMEM183A|SE	1	1	1	0	0	0
isoform1=exon:chr10:126513848-126513939:-@junction:chr10:126513940-126670240:-@exon:chr10:126670241-126670693:-|isoform2=junction:chr10:126513940-126646564:-@exon:chr10:126646565-126646637:-@junction:chr10:126646638-126670240:-|C10orf90|SE	1	1	0	0	0	0
isoform1=exon:chr5:94630503-94630743:+@junction:chr5:94630744-94649453:+@exon:chr5:94649454-94649597:+|isoform2=junction:chr5:94630744-94643272:+@exon:chr5:94643273-94643435:+@junction:chr5:94643436-94649453:+|SLF1|SE	1	1	1	0	0	0
isoform1=exon:chr3:158122103-158122298:+@junction:chr3:158122299-158203071:+@exon:chr3:158203072-158203245:+|isoform2=junction:chr3:158122299-158123865:+@exon:chr3:158123866-158123991:+@junction:chr3:158123992-158203071:+|RSRC1|SE	1	1	0	0	0	0
isoform1=exon:chr3:158123866-158123991:+@junction:chr3:158123992-158203071:+@exon:chr3:158203072-158203245:+|isoform2=junction:chr3:158123992-158132085:+@exon:chr3:158132086-158132263:+@junction:chr3:158132264-158203071:+|RSRC1|SE	1	1	1	0	0	0
isoform1=exon:chr7:6391924-6392041:+@junction:chr7:6392042-6400125:+@exon:chr7:6400126-6400188:+|isoform2=junction:chr7:6392042-6398661:+@exon:chr7:6398662-6398718:+@junction:chr7:6398719-6400125:+|RAC1|SE	1	1	1	0	0	0
isoform1=exon:chr7:6399823-6400188:+@junction:chr7:6400189-6402315:+@exon:chr7:6402316-6402365:+|isoform2=junction:chr7:6400189-6401867:+@exon:chr7:6401868-6402027:+@junction:chr7:6402028-6402315:+|RAC1|SE	1	1	0	0	0	0
isoform1=exon:chr2:171058151-171058197:-@junction:chr2:171058198-171061080:-@exon:chr2:171061081-171061156:-|isoform2=junction:chr2:171058198-171059923:-@exon:chr2:171059924-171059986:-@junction:chr2:171059987-171061080:-|TLK1|SE	1	1	1	0	0	0
isoform1=exon:chr2:171061081-171061156:-@junction:chr2:171061157-171082780:-@exon:chr2:171082781-171082852:-|isoform2=junction:chr2:171061157-171081639:-@exon:chr2:171081640-171081708:-@junction:chr2:171081709-171082780:-|TLK1|SE	1	1	1	0	0	0
isoform1=exon:chr2:171082781-171082852:-@junction:chr2:171082853-171160289:-@exon:chr2:171160290-171160495:-|isoform2=junction:chr2:171082853-171117738:-@exon:chr2:171117739-171117857:-@junction:chr2:171117858-171160289:-|TLK1|SE	1	1	0	0	0	0
isoform1=exon:chr1:114463412-114463556:-@junction:chr1:114463557-114510550:-@exon:chr1:114510551-114511160:-|isoform2=junction:chr1:114463557-114464269:-@exon:chr1:114464270-114464388:-@junction:chr1:114464389-114510550:-|TRIM33|SE	1	1	0	0	0	0
isoform1=exon:chr2:174399922-174400103:+@junction:chr2:174400104-174404102:+@exon:chr2:174404103-174404190:+|isoform2=junction:chr2:174400104-174400989:+@exon:chr2:174400990-174401189:+@junction:chr2:174401190-174404102:+|SCRN3|SE	1	1	0	0	0	0
isoform1=exon:chr2:174399922-174400103:+@junction:chr2:174400104-174404102:+@exon:chr2:174404103-174404315:+|isoform2=junction:chr2:174400104-174400989:+@exon:chr2:174400990-174401189:+@junction:chr2:174401190-174404102:+|SCRN3|SE	1	0	1	0	0	0
isoform1=exon:chr20:21132097-21132159:+@junction:chr20:21132160-21145564:+@exon:chr20:21145565-21145654:+|isoform2=junction:chr20:21132160-21136389:+@exon:chr20:21136390-21136552:+@junction:chr20:21136553-21145564:+|KIZ|SE	1	1	0	0	0	0
isoform1=exon:chr20:21162850-21163159:+@junction:chr20:21163160-21214534:+@exon:chr20:21214535-21214700:+|isoform2=junction:chr20:21163160-21205490:+@exon:chr20:21205491-21205584:+@junction:chr20:21205585-21214534:+|KIZ|SE	1	1	0	0	0	0
isoform1=exon:chr16:14584749-14584791:-@junction:chr16:14584792-14593300:-@exon:chr16:14593301-14593378:-|isoform2=junction:chr16:14584792-14586317:-@exon:chr16:14586318-14586361:-@junction:chr16:14586362-14593300:-|PARN|SE	1	1	0	0	0	0
isoform1=exon:chr19:35311918-35312017:+@junction:chr19:35312018-35313289:+@exon:chr19:35313290-35313804:+|isoform2=junction:chr19:35312018-35312280:+@exon:chr19:35312281-35312325:+@junction:chr19:35312326-35313289:+|MAG|SE	1	1	0	0	0	0
isoform1=exon:chr16:71879907-71880023:-@junction:chr16:71880024-71883210:-@exon:chr16:71883211-71883273:-|isoform2=junction:chr16:71880024-71881316:-@exon:chr16:71881317-71881434:-@junction:chr16:71881435-71883210:-|ZNF821|SE	1	1	1	0	0	0
isoform1=exon:chr7:90726504-90726812:+@junction:chr7:90726813-90790572:+@exon:chr7:90790573-90790614:+|isoform2=junction:chr7:90726813-90747680:+@exon:chr7:90747681-90747775:+@junction:chr7:90747776-90790572:+|CDK14|SE	1	1	0	0	0	0
isoform1=exon:chr2:165344555-165344911:+@junction:chr2:165344912-165354191:+@exon:chr2:165354192-165354671:+|isoform2=junction:chr2:165344912-165349900:+@exon:chr2:165349901-165350208:+@junction:chr2:165350209-165354191:+|SCN2A|SE	1	1	0	0	0	0
isoform1=exon:chr2:60953933-60953988:-@junction:chr2:60953989-60955017:-@exon:chr2:60955018-60955074:-|isoform2=junction:chr2:60953989-60954081:-@exon:chr2:60954082-60954158:-@junction:chr2:60954159-60955017:-|PUS10|SE	1	1	0	0	0	0
isoform1=exon:chr10:116954042-116954210:-@junction:chr10:116954211-116968651:-@exon:chr10:116968652-116968712:-|isoform2=junction:chr10:116954211-116960135:-@exon:chr10:116960136-116960230:-@junction:chr10:116960231-116968651:-|SHTN1|SE	1	1	0	0	0	0
isoform1=exon:chr1:150282554-150283633:+@junction:chr1:150283634-150284425:+@exon:chr1:150284426-150284504:+|isoform2=junction:chr1:150283634-150283804:+@exon:chr1:150283805-150283880:+@junction:chr1:150283881-150284425:+|CIART|SE	1	1	0	0	0	0
isoform1=exon:chr16:87398815-87398870:+@junction:chr16:87398871-87402174:+@exon:chr16:87402175-87402281:+|isoform2=junction:chr16:87398871-87399597:+@exon:chr16:87399598-87399686:+@junction:chr16:87399687-87402174:+|MAP1LC3B|SE	1	1	0	0	0	0
isoform1=exon:chr7:27758031-27758133:+@junction:chr7:27758134-27769675:+@exon:chr7:27769676-27769834:+|isoform2=junction:chr7:27758134-27765833:+@exon:chr7:27765834-27766021:+@junction:chr7:27766022-27769675:+|TAX1BP1|SE	1	1	1	0	0	0
isoform1=exon:chr10:24589271-24589302:-@junction:chr10:24589303-24591641:-@exon:chr10:24591642-24591683:-|isoform2=junction:chr10:24589303-24591224:-@exon:chr10:24591225-24591330:-@junction:chr10:24591331-24591641:-|ARHGAP21|SE	1	1	0	0	0	0
isoform1=exon:chr6:46662376-46662498:+@junction:chr6:46662499-46668708:+@exon:chr6:46668709-46668747:+|isoform2=junction:chr6:46662499-46664773:+@exon:chr6:46664774-46664886:+@junction:chr6:46664887-46668708:+|SLC25A27|SE	1	1	0	0	0	0
isoform1=exon:chr4:82904736-82904931:+@junction:chr4:82904932-82906323:+@exon:chr4:82906324-82906627:+|isoform2=junction:chr4:82904932-82905860:+@exon:chr4:82905861-82905926:+@junction:chr4:82905927-82906323:+|THAP9|SE	1	1	0	0	0	0
isoform1=exon:chr7:117791128-117792781:-@junction:chr7:117792782-117861208:-@exon:chr7:117861209-117861316:-|isoform2=junction:chr7:117792782-117810764:-@exon:chr7:117810765-117810989:-@junction:chr7:117810990-117861208:-|CTTNBP2|SE	1	1	0	0	0	0
isoform1=exon:chr6:56597740-56598006:-@junction:chr6:56598007-56600068:-@exon:chr6:56600069-56600221:-|isoform2=junction:chr6:56598007-56598475:-@exon:chr6:56598476-56598709:-@junction:chr6:56598710-56600068:-|DST|SE	1	1	0	0	0	0
isoform1=exon:chr11:24763246-24763308:+@junction:chr11:24763309-24914475:+@exon:chr11:24914476-24914538:+|isoform2=junction:chr11:24763309-24905990:+@exon:chr11:24905991-24906053:+@junction:chr11:24906054-24914475:+|LUZP2|SE	1	1	0	0	0	0
isoform1=exon:chr9:110244778-110244843:-@junction:chr9:110244844-110251357:-@exon:chr9:110251358-110251462:-|isoform2=junction:chr9:110244844-110250819:-@exon:chr9:110250820-110250879:-@junction:chr9:110250880-110251357:-|TXN|SE	1	1	0	0	0	0
isoform1=exon:chr5:142140563-142140629:+@junction:chr5:142140630-142151730:+@exon:chr5:142151731-142154440:+|isoform2=junction:chr5:142140630-142144570:+@exon:chr5:142144571-142144676:+@junction:chr5:142144677-142151730:+|NDFIP1|SE	1	1	0	0	0	0
isoform1=exon:chr1:75739980-75740110:+@junction:chr1:75740111-75749418:+@exon:chr1:75749419-75749518:+|isoform2=junction:chr1:75740111-75745805:+@exon:chr1:75745806-75745914:+@junction:chr1:75745915-75749418:+|ACADM|SE	1	1	0	0	0	0
isoform1=exon:chr1:75749419-75749559:+@junction:chr1:75749560-75761121:+@exon:chr1:75761122-75761370:+|isoform2=junction:chr1:75749560-75750450:+@exon:chr1:75750451-75750546:+@junction:chr1:75750547-75761121:+|ACADM|SE	1	1	0	0	0	0
isoform1=exon:chr1:75750451-75750546:+@junction:chr1:75750547-75761121:+@exon:chr1:75761122-75761370:+|isoform2=junction:chr1:75750547-75750769:+@exon:chr1:75750770-75750891:+@junction:chr1:75750892-75761121:+|ACADM|SE	1	1	0	0	0	0
isoform1=exon:chrX:119841076-119841258:-@junction:chrX:119841259-119843190:-@exon:chrX:119843191-119843301:-|isoform2=junction:chrX:119841259-119841734:-@exon:chrX:119841735-119841778:-@junction:chrX:119841779-119843190:-|UPF3B|SE	1	1	0	0	0	0
isoform1=exon:chrX:119841735-119841778:-@junction:chrX:119841779-119845197:-@exon:chrX:119845198-119845254:-|isoform2=junction:chrX:119841779-119843190:-@exon:chrX:119843191-119843301:-@junction:chrX:119843302-119845197:-|UPF3B|SE	1	1	0	0	0	0
isoform1=exon:chr21:25897573-25897673:-@junction:chr21:25897674-25911740:-@exon:chr21:25911741-25911962:-|isoform2=junction:chr21:25897674-25905023:-@exon:chr21:25905024-25905077:-@junction:chr21:25905078-25911740:-|APP|SE	1	1	1	0	0	0
