# Supplementary material for: Deciphering splicing heterogeneity at single-cell resolution by SCSES
Source: Nat Commun. 2025 Oct 27;16:9459. doi: 10.1038/s41467-025-64517-5 (PMC12559242; doi:10.1038/s41467-025-64517-5)
Supplement: Supplementary file 7 — Supplementary Data 5 [file 41467_2025_64517_MOESM7_ESM.xlsx]

## Sheet: Sheet1
Supplementary Data 5: Evaluation Summary of Differentially splicing event detection.
Methods		HCT116 vs HepG2			HCT116 vs HL-60			HCT116 vs HCC1954			HepG2 vs HL-60			HepG2 vs HCC1954			HL-60 vs HCC1954
		AUC	TP Events	Total Events	AUC	TP Events	Total Events	AUC	TP Events	Total Events	AUC	TP Events	Total Events	AUC	TP Events	Total Events	AUC	TP Events	Total Events
rMats	rMats	0.639399	172	15979	0.333565	229	13758	0.40144	179	16491	0.370274	187	13510	0.439334	159	15977	0.498904	233	13669
rMats	SCSES RBP	0.665845			0.511457			0.618441			0.466163			0.570164			0.547847
rMats	SCSES PSI	0.682926			0.485139			0.618954			0.444008			0.529479			0.506673
rMats	SCSES RC	0.661438			0.534588			0.683695			0.503448			0.574838			0.595425
Expedition	Expedition	0.53658	49	2346	0.436728	60	2025	0.542452	46	2405	0.444852	48	1961	0.514082	40	2311	0.471359	56	1975
Expedition	SCSES RBP	0.651382			0.589567			0.645591			0.523235			0.541558			0.570163
Expedition	SCSES PSI	0.653728			0.556086			0.641701			0.488331			0.462005			0.567734
Expedition	SCSES RC	0.620467			0.609915			0.685091			0.531598			0.551256			0.603021
BRIE1	BRIE1	0.51749	24	1077	0.514414	29	846	0.430282	17	1105	0.467421	29	826	0.527453	19	1060	0.369089	29	837
BRIE1	SCSES RBP	0.644943			0.609632			0.663657			0.590923			0.605263			0.543189
BRIE1	SCSES PSI	0.644983			0.569831			0.668955			0.531389			0.566308			0.526481
BRIE1	SCSES RC	0.663778			0.604968			0.77679			0.603145			0.565221			0.599202
BRIE2 aggr	BRIE2 aggr	0.571423	24	1077	0.358481	29	846	0.553768	17	1105	0.347921	29	826	0.445321	19	1060	0.471849	29	837
BRIE2 aggr	SCSES RBP	0.644943			0.609632			0.663657			0.590923			0.605263			0.543189
BRIE2 aggr	SCSES PSI	0.644983			0.569831			0.668955			0.531389			0.566308			0.526481
BRIE2 aggr	SCSES RC	0.663778			0.604968			0.77679			0.603145			0.565221			0.599202
Psix	Psix	0.666866	81	888	0.516148	83	703	0.660696	67	924	0.528945	68	683	0.57241	69	881	0.578031	88	696
Psix	SCSES RBP	0.64056			0.659172			0.639396			0.578001			0.541569			0.577219
Psix	SCSES PSI	0.618286			0.642761			0.645239			0.589682			0.506434			0.58548
Psix	SCSES RC	0.612105			0.649699			0.68264			0.586047			0.566315			0.607571
SCASL	SCASL	0.681387	172	15979	0.369295	229	13758	0.50316	179	16491	0.345873	187	13510	0.42799	159	15977	0.547566	233	13669
SCASL	SCSES RBP	0.665845			0.511457			0.618441			0.466163			0.570164			0.547847
SCASL	SCSES PSI	0.682926			0.485139			0.618954			0.444008			0.529479			0.506673
SCASL	SCSES RC	0.661438			0.534588			0.683695			0.503448			0.574838			0.595425
