# Supplementary material for: Deciphering splicing heterogeneity at single-cell resolution by SCSES
Source: Nat Commun. 2025 Oct 27;16:9459. doi: 10.1038/s41467-025-64517-5 (PMC12559242; doi:10.1038/s41467-025-64517-5)
Supplement: Supplementary file 8 — Supplementary Data 6 [file 41467_2025_64517_MOESM8_ESM.xlsx]

## Sheet: Sheet1
Supplementary Data 6: 248 DSEs from genes without expression changes between SC1 and SC2 clusters.
Event	Group1	Group2	P-value	Group1 Median	Group2 Median	Group1 Pct	Group2 Pct	ΔPSI	FDR	Dysregulation	Event Type	Gene	Gene expression log2FC	Gene expression p-value
isoform1=exon:chr17:65971888-65972074:+@junction:chr17:65972075-65978918:+@exon:chr17:65978919-65980494:+ isoform2=exon:chr17:65971888-65972074:+@junction:chr17:65972075-65978367:+@exon:chr17:65978368-65980494:+ BPTF A3SS	SC1	others	7.48825e-15	0.279944	0.55476	1	1	-0.274816	9.1117e-11	down	A3SS	BPTF	-0.458075	0.0276789
isoform1=exon:chr5:32585605-32585731:+@junction:chr5:32585732-32586507:+@exon:chr5:32586508-32586607:+ isoform2=exon:chr5:32585605-32585731:+@junction:chr5:32585732-32586474:+@exon:chr5:32586475-32586607:+ SUB1 A3SS	SC1	others	6.97178e-11	0.29192	0.736786	0.96	1	-0.444865	8.00849e-07	down	A3SS	SUB1	-0.492239	0.0891453
isoform1=exon:chr5:32585605-32585731:+@junction:chr5:32585732-32586597:+@exon:chr5:32586598-32586607:+ isoform2=exon:chr5:32585605-32585731:+@junction:chr5:32585732-32586474:+@exon:chr5:32586475-32586607:+ SUB1 A3SS	SC1	others	4.40006e-07	0.237577	0.434688	0.92	0.973684	-0.197111	0.00398206	down	A3SS	SUB1	-0.492239	0.0891453
isoform1=exon:chr1:179991833-179991983:+@junction:chr1:179991984-179993556:+@exon:chr1:179993557-179993717:+ isoform2=exon:chr1:179991833-179991983:+@junction:chr1:179991984-179993553:+@exon:chr1:179993554-179993717:+ CEP350 A3SS	SC1	others	5.07839e-10	0.274917	0.597682	0.92	1	-0.322765	5.62533e-06	down	A3SS	CEP350	-0.488592	0.871566
isoform1=exon:chr1:179991833-179991983:+@junction:chr1:179991984-179993565:+@exon:chr1:179993566-179993717:+ isoform2=exon:chr1:179991833-179991983:+@junction:chr1:179991984-179993553:+@exon:chr1:179993554-179993717:+ CEP350 A3SS	SC1	others	5.47078e-06	0.220008	0.398991	0.84	0.973684	-0.178983	0.0440015	down	A3SS	CEP350	-0.488592	0.871566
isoform1=exon:chr10:112635724-112635828:+@junction:chr10:112635829-112641032:+@exon:chr10:112641033-112641293:+ isoform2=exon:chr10:112635724-112635828:+@junction:chr10:112635829-112640990:+@exon:chr10:112640991-112641293:+ PDCD4 A3SS	SC1	others	6.45504e-07	0.840277	0.738542	1	1	0.101736	0.00575855	up	A3SS	PDCD4	-0.689809	0.113952
isoform1=exon:chr19:7707315-7707422:+@junction:chr19:7707423-7707655:+@exon:chr19:7707656-7707709:+ isoform2=exon:chr19:7707315-7707422:+@junction:chr19:7707423-7707651:+@exon:chr19:7707652-7707709:+ CTD-3214H19.4 A3SS	SC1	others	3.36344e-07	0.827689	0.966006	1	1	-0.138318	0.00307418	down	A3SS	CTD-3214H19.4	0.0822448	0.321261
isoform1=exon:chr17:78360050-78360230:+@junction:chr17:78360231-78360583:+@exon:chr17:78360584-78360691:+ isoform2=exon:chr17:78360050-78360230:+@junction:chr17:78360231-78360489:+@exon:chr17:78360490-78360691:+ RNF213 A3SS	SC1	others	3.7753e-09	0.242426	0.537936	0.88	1	-0.29551	3.98936e-05	down	A3SS	RNF213	0.539302	0.364852
isoform1=exon:chr1:156131137-156131309:+@junction:chr1:156131310-156132738:+@exon:chr1:156132739-156132885:+ isoform2=exon:chr1:156131137-156131309:+@junction:chr1:156131310-156132734:+@exon:chr1:156132735-156132885:+ SEMA4A A3SS	SC1	others	3.79433e-08	0.867312	0.972729	1	1	-0.105417	0.000374159	down	A3SS	SEMA4A	0.295857	0.0524347
isoform1=exon:chr15:93521464-93521613:+@junction:chr15:93521614-93522383:+@exon:chr15:93522384-93522513:+ isoform2=exon:chr15:93521464-93521613:+@junction:chr15:93521614-93522364:+@exon:chr15:93522365-93522513:+ CHD2 A3SS	SC1	others	2.87375e-11	0.941407	0.646964	1	1	0.294443	3.36056e-07	up	A3SS	CHD2	-0.549057	0.200905
isoform1=exon:chr3:101292939-101293123:+@junction:chr3:101293124-101298685:+@exon:chr3:101298686-101298848:+ isoform2=exon:chr3:101292939-101293123:+@junction:chr3:101293124-101298633:+@exon:chr3:101298634-101298848:+ PCNP A3SS	SC1	others	3.374e-08	0.505511	0.636658	1	1	-0.131147	0.000334464	down	A3SS	PCNP	-0.194753	0.317579
isoform1=exon:chr5:139917671-139917846:+@junction:chr5:139917847-139918554:+@exon:chr5:139918555-139918668:+ isoform2=exon:chr5:139917671-139917846:+@junction:chr5:139917847-139918503:+@exon:chr5:139918504-139918668:+ ANKHD1 A3SS	SC1	others	1.90771e-07	0.309937	0.644814	1	1	-0.334877	0.00178275	down	A3SS	ANKHD1	-0.401419	0.637862
isoform1=exon:chr1:24979404-24979523:+@junction:chr1:24979524-24981348:+@exon:chr1:24981349-24981620:+ isoform2=exon:chr1:24979404-24979523:+@junction:chr1:24979524-24981345:+@exon:chr1:24981346-24981620:+ SRRM1 A3SS	SC1	others	2.92623e-09	0.96153	0.835343	1	1	0.126187	3.11059e-05	up	A3SS	SRRM1	-0.477958	0.042983
isoform1=exon:chr3:39104541-39104681:+@junction:chr3:39104682-39107305:+@exon:chr3:39107306-39107380:+ isoform2=exon:chr3:39104541-39104681:+@junction:chr3:39104682-39107301:+@exon:chr3:39107302-39107380:+ WDR48 A3SS	SC1	others	1.54357e-07	0.906635	0.786949	1	1	0.119686	0.0014525	up	A3SS	WDR48	0.603774	0.657252
isoform1=exon:chrX:102933427-102933528:-@junction:chrX:102933529-102940098:-@exon:chrX:102940099-102940188:- isoform2=exon:chrX:102933427-102933579:-@junction:chrX:102933580-102940098:-@exon:chrX:102940099-102940188:- MORF4L2 A3SS	SC1	others	4.24086e-06	0.236479	0.431087	1	1	-0.194608	0.0346223	down	A3SS	MORF4L2	-0.04243	0.971976
isoform1=exon:chrX:76944311-76944417:-@junction:chrX:76944418-76949312:-@exon:chrX:76949313-76949426:- isoform2=exon:chrX:76944311-76944420:-@junction:chrX:76944421-76949312:-@exon:chrX:76949313-76949426:- ATRX A3SS	SC1	others	2.18819e-08	0.818784	0.609622	1	1	0.209162	0.000220503	up	A3SS	ATRX	0.801478	0.129038
isoform1=exon:chr1:52901037-52901134:-@junction:chr1:52901135-52902426:-@exon:chr1:52902427-52902650:- isoform2=exon:chr1:52901037-52901137:-@junction:chr1:52901138-52902426:-@exon:chr1:52902427-52902650:- ZCCHC11 A3SS	SC1	others	4.67307e-09	0.377026	0.922889	1	1	-0.545863	4.90906e-05	down	A3SS	ZCCHC11	0.281081	0.983154
isoform1=exon:chr1:52888947-52889585:-@junction:chr1:52889586-52891020:-@exon:chr1:52891021-52891179:- isoform2=exon:chr1:52888947-52889674:-@junction:chr1:52889675-52891020:-@exon:chr1:52891021-52891179:- ZCCHC11 A3SS	SC1	others	1.21114e-08	0.268162	0.486586	0.8	1	-0.218424	0.000124347	down	A3SS	ZCCHC11	0.281081	0.983154
isoform1=exon:chr7:139288827-139288966:-@junction:chr7:139288967-139297947:-@exon:chr7:139297948-139298069:- isoform2=exon:chr7:139288827-139288969:-@junction:chr7:139288970-139297947:-@exon:chr7:139297948-139298069:- HIPK2 A3SS	SC1	others	2.57195e-10	0.447222	0.834111	1	1	-0.386889	2.88702e-06	down	A3SS	HIPK2	-0.613575	0.938247
isoform1=exon:chr1:235298967-235299082:-@junction:chr1:235299083-235299348:-@exon:chr1:235299349-235299388:- isoform2=exon:chr1:235298967-235299085:-@junction:chr1:235299086-235299348:-@exon:chr1:235299349-235299388:- ARID4B A3SS	SC1	others	4.83584e-09	0.282946	0.922576	1	1	-0.63963	5.07812e-05	down	A3SS	ARID4B	-0.486026	0.179654
isoform1=exon:chr8:103277328-103277503:-@junction:chr8:103277504-103279174:-@exon:chr8:103279175-103279235:- isoform2=exon:chr8:103277328-103277506:-@junction:chr8:103277507-103279174:-@exon:chr8:103279175-103279235:- UBR5 A3SS	SC1	others	3.06853e-09	0.30922	0.628911	1	0.973684	-0.319692	3.25847e-05	down	A3SS	UBR5	-0.382505	0.202385
isoform1=exon:chr10:22045466-22045680:-@junction:chr10:22045681-22048098:-@exon:chr10:22048099-22048547:- isoform2=exon:chr10:22045466-22045684:-@junction:chr10:22045685-22048098:-@exon:chr10:22048099-22048547:- DNAJC1 A3SS	SC1	others	1.31211e-06	0.677386	0.792172	1	1	-0.114786	0.0113353	down	A3SS	DNAJC1	0.0212725	0.504283
isoform1=exon:chr5:96139106-96139642:-@junction:chr5:96139643-96143562:-@exon:chr5:96143563-96143803:- isoform2=exon:chr5:96139106-96139646:-@junction:chr5:96139647-96143562:-@exon:chr5:96143563-96143803:- ERAP1 A3SS	SC1	others	5.86408e-08	0.367992	0.60302	1	1	-0.235028	0.000570047	down	A3SS	ERAP1	-0.466209	0.578191
isoform1=exon:chr5:149827148-149827298:-@junction:chr5:149827299-149829054:-@exon:chr5:149829055-149829259:- isoform2=exon:chr5:149827148-149827298:-@junction:chr5:149827299-149829048:-@exon:chr5:149829049-149829259:- RPS14 A5SS	SC1	others	3.0421e-12	0.927849	0.655753	1	1	0.272096	3.6134e-08	up	A5SS	RPS14	-0.37283	0.0112189
isoform1=exon:chr17:40975586-40975897:-@junction:chr17:40975898-40976172:-@exon:chr17:40976173-40976396:- isoform2=exon:chr17:40975586-40975897:-@junction:chr17:40975898-40976150:-@exon:chr17:40976151-40976396:- BECN1 A5SS	SC1	others	3.00949e-09	0.201046	0.46616	0.8	0.973684	-0.265113	3.19848e-05	down	A5SS	BECN1	0.241856	0.564222
isoform1=exon:chr5:32380181-32380278:-@junction:chr5:32380279-32385621:-@exon:chr5:32385622-32385755:- isoform2=exon:chr5:32380181-32380278:-@junction:chr5:32380279-32385613:-@exon:chr5:32385614-32385755:- ZFR A5SS	SC1	others	9.8299e-11	0.327518	0.882445	0.96	1	-0.554927	1.1213e-06	down	A5SS	ZFR	-0.631765	0.331403
isoform1=exon:chr7:105915392-105915495:-@junction:chr7:105915496-105917529:-@exon:chr7:105917530-105917625:- isoform2=exon:chr7:105915392-105915495:-@junction:chr7:105915496-105917468:-@exon:chr7:105917469-105917625:- NAMPT A5SS	SC1	others	1.27977e-09	0.760439	0.875039	1	1	-0.114599	1.39059e-05	down	A5SS	NAMPT	-0.187365	0.419203
isoform1=exon:chr4:83750153-83750211:-@junction:chr4:83750212-83763337:-@exon:chr4:83763338-83763634:- isoform2=exon:chr4:83750153-83750211:-@junction:chr4:83750212-83763292:-@exon:chr4:83763293-83763634:- SEC31A A5SS	SC1	others	8.4516e-07	0.699644	0.831681	1	1	-0.132038	0.00744924	down	A5SS	SEC31A	-0.506295	0.569373
isoform1=exon:chr3:128890289-128890381:-@junction:chr3:128890382-128890494:-@exon:chr3:128890495-128890614:- isoform2=exon:chr3:128890289-128890381:-@junction:chr3:128890382-128890476:-@exon:chr3:128890477-128890614:- CNBP A5SS	SC1	others	3.91066e-06	0.74867	0.852439	1	1	-0.103769	0.032044	down	A5SS	CNBP	-0.602394	0.0607222
isoform1=exon:chr5:150416351-150416482:-@junction:chr5:150416483-150418695:-@exon:chr5:150418696-150418786:- isoform2=exon:chr5:150416351-150416482:-@junction:chr5:150416483-150418657:-@exon:chr5:150418658-150418786:- TNIP1 A5SS	SC1	others	1.30719e-08	0.699212	0.917417	1	1	-0.218205	0.000133908	down	A5SS	TNIP1	0.475119	0.642923
isoform1=exon:chr7:26229547-26230080:-@junction:chr7:26230081-26230675:-@exon:chr7:26230676-26230748:- isoform2=exon:chr7:26229547-26230080:-@junction:chr7:26230081-26230612:-@exon:chr7:26230613-26230748:- HNRNPA2B1 A5SS	SC1	others	9.99575e-09	0.901281	0.767621	1	1	0.133661	0.000103046	up	A5SS	HNRNPA2B1	0.279096	0.668296
isoform1=exon:chr12:125397130-125397182:-@junction:chr12:125397183-125398094:-@exon:chr12:125398095-125398320:- isoform2=exon:chr12:125397130-125397182:-@junction:chr12:125397183-125397866:-@exon:chr12:125397867-125398320:- UBC A5SS	SC1	others	2.38372e-06	0.511106	0.388568	1	1	0.122539	0.0199947	up	A5SS	UBC	-0.234271	0.531859
isoform1=exon:chr1:24981346-24981614:+@junction:chr1:24981615-24987209:+@exon:chr1:24987210-24987290:+ isoform2=exon:chr1:24981346-24981620:+@junction:chr1:24981621-24987209:+@exon:chr1:24987210-24987290:+ SRRM1 A5SS	SC1	others	4.1758e-10	0.219854	0.5646	0.76	1	-0.344746	4.63848e-06	down	A5SS	SRRM1	-0.477958	0.042983
isoform1=exon:chr7:91699344-91699496:+@junction:chr7:91699497-91700218:+@exon:chr7:91700219-91700323:+ isoform2=exon:chr7:91699344-91699520:+@junction:chr7:91699521-91700218:+@exon:chr7:91700219-91700323:+ AKAP9 A5SS	SC1	others	1.70798e-14	0.472679	0.721095	1	1	-0.248416	2.07177e-10	down	A5SS	AKAP9	3.38296e-05	0.6837
isoform1=exon:chr18:9136758-9136963:+@junction:chr18:9136964-9182379:+@exon:chr18:9182380-9182517:+ isoform2=exon:chr18:9136758-9137094:+@junction:chr18:9137095-9182379:+@exon:chr18:9182380-9182517:+ ANKRD12 A5SS	SC1	others	7.1441e-08	0.0891012	0.331697	0.4	0.921053	-0.242596	0.000688691	down	A5SS	ANKRD12	0.304957	0.588591
isoform1=exon:chr5:96100925-96101023:+@junction:chr5:96101024-96101756:+@exon:chr5:96101757-96101849:+ isoform2=exon:chr5:96100925-96101029:+@junction:chr5:96101030-96101756:+@exon:chr5:96101757-96101849:+ CAST A5SS	SC1	others	1.07866e-10	0.929948	0.76061	1	1	0.169337	1.22902e-06	up	A5SS	CAST	-0.366604	0.120569
isoform1=exon:chr5:179126027-179126050:+@junction:chr5:179126051-179132679:+@exon:chr5:179132680-179132853:+ isoform2=exon:chr5:179126027-179126103:+@junction:chr5:179126104-179132679:+@exon:chr5:179132680-179132853:+ CANX A5SS	SC1	others	5.59125e-09	0.921747	0.801389	1	1	0.120358	5.8451e-05	up	A5SS	CANX	0.117978	0.827619
isoform1=exon:chr1:193028552-193028900:+@junction:chr1:193028901-193044949:+@exon:chr1:193044950-193045170:+ isoform2=exon:chr1:193028552-193028906:+@junction:chr1:193028907-193044949:+@exon:chr1:193044950-193045170:+ TROVE2 A5SS	SC1	others	2.10677e-12	0.309048	0.665628	1	1	-0.356579	2.50621e-08	down	A5SS	TROVE2	-0.150786	0.783564
isoform1=exon:chr19:16263842-16264014:+@junction:chr19:16264015-16265208:+@exon:chr19:16265209-16265301:+ isoform2=exon:chr19:16263842-16264018:+@junction:chr19:16264019-16265208:+@exon:chr19:16265209-16265301:+ HSH2D A5SS	SC1	others	3.07983e-07	0.600595	0.721169	1	1	-0.120573	0.00282482	down	A5SS	HSH2D	-0.327793	0.849183
isoform1=exon:chr3:186506099-186506205:+@junction:chr3:186506206-186506913:+@exon:chr3:186506914-186507689:+ isoform2=exon:chr3:186506099-186506209:+@junction:chr3:186506210-186506913:+@exon:chr3:186506914-186507689:+ EIF4A2 A5SS	SC1	others	4.63656e-10	0.933258	0.824027	1	1	0.109231	5.14102e-06	up	A5SS	EIF4A2	0.567795	0.943999
isoform1=exon:chr10:73975787-73975830:+@junction:chr10:73975831-73983645:+@exon:chr10:73983646-73983814:+ isoform2=exon:chr10:73975787-73975896:+@junction:chr10:73975897-73983645:+@exon:chr10:73983646-73983814:+ ANAPC16 A5SS	SC1	others	3.19536e-08	0.107751	0.391295	0.44	1	-0.283544	0.000317587	down	A5SS	ANAPC16	0.112333	0.41828
isoform1=exon:chr3:50098895-50098980:+@junction:chr3:50098981-50099394:+@exon:chr3:50099395-50099541:+ isoform2=exon:chr3:50098895-50099181:+@junction:chr3:50099182-50099394:+@exon:chr3:50099395-50099541:+ RBM6 A5SS	SC1	others	9.5385e-08	0.263014	0.421042	1	1	-0.158028	0.000912262	down	A5SS	RBM6	-0.611005	0.0606603
isoform1=exon:chr5:139917671-139917819:+@junction:chr5:139917820-139918503:+@exon:chr5:139918504-139918668:+ isoform2=exon:chr5:139917671-139917846:+@junction:chr5:139917847-139918503:+@exon:chr5:139918504-139918668:+ ANKHD1 A5SS	SC1	others	1.56092e-10	0.240337	0.704541	1	1	-0.464204	1.76696e-06	down	A5SS	ANKHD1	-0.401419	0.637862
isoform1=exon:chr15:72492815-72492996:-@junction:chr15:72492997-72495362:-@exon:chr15:72495363-72495529:-@junction:chr15:72495530-72499068:-@exon:chr15:72499069-72499221:- isoform2=exon:chr15:72492815-72492996:-@junction:chr15:72492997-72494794:-@exon:chr15:72494795-72494961:-@junction:chr15:72494962-72499068:-@exon:chr15:72499069-72499221:- PKM MXE	SC1	others	3.71677e-07	0.851956	0.736921	1	1	0.115035	0.00338709	up	MXE	PKM	-0.907515	0.133263
isoform1=exon:chr15:59506427-59506513:-@junction:chr15:59506514-59506838:-@exon:chr15:59506839-59506919:- isoform2=retention:chr15:59506509-59506518:-@retention:chr15:59506834-59506843:- MYO1E RI	SC1	others	6.77537e-09	0.0429764	0.173267	0.56	1	-0.130291	7.03758e-05	down	RI	MYO1E	-0.0142263	0.882649
isoform1=exon:chr15:78834519-78834561:+@junction:chr15:78834562-78834824:+@exon:chr15:78834825-78834987:+ isoform2=retention:chr15:78834557-78834566:+@retention:chr15:78834820-78834829:+ PSMA4 RI	SC1	others	1.22237e-11	0.278838	0.148872	1	1	0.129965	1.44252e-07	up	RI	PSMA4	-0.0871346	0.860326
isoform1=exon:chr16:2821415-2821605:-@junction:chr16:2821606-2821994:-@exon:chr16:2821995-2822103:- isoform2=retention:chr16:2821601-2821610:-@retention:chr16:2821990-2821999:- TCEB2 RI	SC1	others	2.42005e-08	0.24035	0.872456	0.28	0.973684	-0.632106	0.000243239	down	RI	TCEB2	0.438283	0.237956
isoform1=exon:chr2:65316073-65316204:-@junction:chr2:65316205-65318116:-@exon:chr2:65318117-65318212:- isoform2=retention:chr2:65316200-65316209:-@retention:chr2:65318112-65318121:- RAB1A RI	SC1	others	3.58004e-13	0.302555	0.143868	1	1	0.158687	4.29068e-09	up	RI	RAB1A	0.0835758	0.578853
isoform1=exon:chr2:89103894-89103964:+@junction:chr2:89103965-89104300:+@exon:chr2:89104301-89104394:+ isoform2=retention:chr2:89103960-89103969:+@retention:chr2:89104296-89104305:+ ANKRD36BP2 RI	SC1	others	2.0008e-11	0.0391224	0.175834	1	1	-0.136711	2.35415e-07	down	RI	ANKRD36BP2	-0.329403	0.226051
isoform1=exon:chr2:100007007-100007168:+@junction:chr2:100007169-100009429:+@exon:chr2:100009430-100009561:+ isoform2=retention:chr2:100007164-100007173:+@retention:chr2:100009425-100009434:+ EIF5B RI	SC1	others	9.88977e-10	0.290782	0.13063	1	1	0.160152	1.08164e-05	up	RI	EIF5B	-0.293067	0.40321
isoform1=exon:chr2:203160397-203160560:+@junction:chr2:203160561-203162101:+@exon:chr2:203162102-203162236:+ isoform2=retention:chr2:203160556-203160565:+@retention:chr2:203162097-203162106:+ NOP58 RI	SC1	others	3.91011e-09	0.229371	0.116674	1	1	0.112697	4.1283e-05	up	RI	NOP58	-0.426268	0.276135
isoform1=exon:chr20:32685222-32685322:-@junction:chr20:32685323-32686303:-@exon:chr20:32686304-32686439:- isoform2=retention:chr20:32685318-32685327:-@retention:chr20:32686299-32686308:- EIF2S2 RI	SC1	others	7.94059e-09	0.397618	0.175687	1	1	0.221931	8.22406e-05	up	RI	EIF2S2	0.226299	0.232364
isoform1=exon:chr3:42660512-42660619:+@junction:chr3:42660620-42661155:+@exon:chr3:42661156-42661200:+ isoform2=retention:chr3:42660615-42660624:+@retention:chr3:42661151-42661160:+ NKTR RI	SC1	others	4.17366e-08	0.51073	0.243741	1	1	0.266989	0.000410646	up	RI	NKTR	0.288185	0.0903432
isoform1=exon:chr3:42661156-42661200:+@junction:chr3:42661201-42662920:+@exon:chr3:42662921-42663008:+ isoform2=retention:chr3:42661196-42661205:+@retention:chr3:42662916-42662925:+ NKTR RI	SC1	others	1.69916e-06	0.50069	0.262135	1	1	0.238555	0.0144972	up	RI	NKTR	0.288185	0.0903432
isoform1=exon:chr3:156868071-156868170:-@junction:chr3:156868171-156869965:-@exon:chr3:156869966-156870030:- isoform2=retention:chr3:156868166-156868175:-@retention:chr3:156869961-156869970:- CCNL1 RI	SC1	others	1.10193e-06	0.267837	0.383352	1	1	-0.115516	0.00962204	down	RI	CCNL1	-0.258046	0.364858
isoform1=exon:chr3:176737143-176743312:-@junction:chr3:176743313-176744160:-@exon:chr3:176744161-176744262:- isoform2=retention:chr3:176743308-176743317:-@retention:chr3:176744156-176744165:- TBL1XR1 RI	SC1	others	5.99346e-11	0.689602	0.297045	1	1	0.392558	6.90686e-07	up	RI	TBL1XR1	-0.39351	0.871652
isoform1=exon:chr3:182598667-182598769:+@junction:chr3:182598770-182602540:+@exon:chr3:182602541-182602686:+ isoform2=retention:chr3:182598765-182598774:+@retention:chr3:182602536-182602545:+ ATP11B RI	SC1	others	6.61847e-13	0.839594	0.340334	1	1	0.49926	7.91701e-09	up	RI	ATP11B	-0.793508	0.145352
isoform1=exon:chr3:182602541-182602686:+@junction:chr3:182602687-182603738:+@exon:chr3:182603739-182603798:+ isoform2=retention:chr3:182602682-182602691:+@retention:chr3:182603734-182603743:+ ATP11B RI	SC1	others	5.99346e-11	0.769659	0.14751	1	0.973684	0.622149	6.90686e-07	up	RI	ATP11B	-0.793508	0.145352
isoform1=exon:chr3:182603739-182603798:+@junction:chr3:182603799-182605373:+@exon:chr3:182605374-182605501:+ isoform2=retention:chr3:182603794-182603803:+@retention:chr3:182605369-182605378:+ ATP11B RI	SC1	others	2.35054e-11	0.792042	0.203325	1	1	0.588717	2.76352e-07	up	RI	ATP11B	-0.793508	0.145352
isoform1=exon:chr4:76720775-76720885:+@junction:chr4:76720886-76721503:+@exon:chr4:76721504-76721622:+ isoform2=retention:chr4:76720881-76720890:+@retention:chr4:76721499-76721508:+ USO1 RI	SC1	others	7.02742e-08	0.249725	0.147278	1	1	0.102448	0.000678919	up	RI	USO1	0.0484425	0.141024
isoform1=exon:chr5:137894242-137894346:-@junction:chr5:137894347-137895552:-@exon:chr5:137895553-137895780:- isoform2=retention:chr5:137894342-137894351:-@retention:chr5:137895548-137895557:- HSPA9 RI	SC1	others	3.22956e-11	0.220267	0.0945348	1	1	0.125732	3.76599e-07	up	RI	HSPA9	-0.847203	0.134584
isoform1=exon:chr5:179044800-179044933:-@junction:chr5:179044934-179044989:-@exon:chr5:179044990-179045061:- isoform2=retention:chr5:179044929-179044938:-@retention:chr5:179044985-179044994:- HNRNPH1 RI	SC1	others	5.71568e-08	0.193656	0.307831	1	1	-0.114176	0.000556307	down	RI	HNRNPH1	-0.270837	0.0516839
isoform1=exon:chr6:106536076-106536324:+@junction:chr6:106536325-106543489:+@exon:chr6:106543490-106543609:+ isoform2=retention:chr6:106536320-106536329:+@retention:chr6:106543485-106543494:+ PRDM1 RI	SC1	others	1.48581e-07	0.786553	0.257645	1	1	0.528908	0.00140023	up	RI	PRDM1	-0.250773	0.120564
isoform1=exon:chr6:136590575-136590750:-@junction:chr6:136590751-136593132:-@exon:chr6:136593133-136593217:- isoform2=retention:chr6:136590746-136590755:-@retention:chr6:136593128-136593137:- BCLAF1 RI	SC1	others	7.70159e-08	0.118322	0.557307	0.92	0.973684	-0.438985	0.000741047	down	RI	BCLAF1	-0.598482	0.103751
isoform1=exon:chr7:91736607-91736736:+@junction:chr7:91736737-91737807:+@exon:chr7:91737808-91737947:+ isoform2=retention:chr7:91736732-91736741:+@retention:chr7:91737803-91737812:+ AKAP9 RI	SC1	others	2.65684e-10	0.0631715	0.273751	0.76	1	-0.210579	2.97858e-06	down	RI	AKAP9	3.38296e-05	0.6837
isoform1=exon:chr8:101730001-101730116:-@junction:chr8:101730117-101730314:-@exon:chr8:101730315-101730508:- isoform2=retention:chr8:101730112-101730121:-@retention:chr8:101730310-101730319:- PABPC1 RI	SC1	others	1.08894e-10	0.278615	0.177807	1	1	0.100807	1.23975e-06	up	RI	PABPC1	-0.46438	0.142078
isoform1=exon:chr8:103306183-103306343:-@junction:chr8:103306344-103307209:-@exon:chr8:103307210-103307339:- isoform2=retention:chr8:103306339-103306348:-@retention:chr8:103307205-103307214:- UBR5 RI	SC1	others	2.05528e-10	0.878744	0.442115	1	1	0.436629	2.31589e-06	up	RI	UBR5	-0.382505	0.202385
isoform1=exon:chrX:20142636-20146429:-@junction:chrX:20146430-20148633:-@exon:chrX:20148634-20148725:- isoform2=retention:chrX:20146425-20146434:-@retention:chrX:20148629-20148638:- EIF1AX RI	SC1	others	1.2204e-08	0.0333495	0.149682	0.92	1	-0.116332	0.00012525	down	RI	EIF1AX	-0.461832	0.0212071
isoform1=exon:chrX:102933427-102933548:-@junction:chrX:102933549-102940098:-@exon:chrX:102940099-102940188:- isoform2=junction:chrX:102933549-102939608:-@exon:chrX:102939609-102939657:-@junction:chrX:102939658-102940098:- MORF4L2 SE	SC1	others	7.58448e-07	0.290515	0.465637	0.88	0.973684	-0.175122	0.00671605	down	SE	MORF4L2	-0.04243	0.971976
isoform1=exon:chrX:102933427-102933579:-@junction:chrX:102933580-102940098:-@exon:chrX:102940099-102940188:- isoform2=junction:chrX:102933580-102939608:-@exon:chrX:102939609-102939657:-@junction:chrX:102939658-102940098:- MORF4L2 SE	SC1	others	3.52572e-07	0.319598	0.42599	0.92	0.973684	-0.106392	0.00321687	down	SE	MORF4L2	-0.04243	0.971976
isoform1=exon:chrX:76944311-76944420:-@junction:chrX:76944421-76952064:-@exon:chrX:76952065-76952192:- isoform2=junction:chrX:76944421-76949312:-@exon:chrX:76949313-76949426:-@junction:chrX:76949427-76952064:- ATRX SE	SC1	others	4.41175e-11	0.787451	0.632797	1	1	0.154654	5.1141e-07	up	SE	ATRX	0.801478	0.129038
isoform1=exon:chrX:53565298-53565415:-@junction:chrX:53565416-53566617:-@exon:chrX:53566618-53566773:- isoform2=junction:chrX:53565416-53565795:-@exon:chrX:53565796-53566041:-@junction:chrX:53566042-53566617:- HUWE1 SE	SC1	others	4.98116e-06	0.796796	0.896922	1	1	-0.100126	0.0402677	down	SE	HUWE1	0.712094	0.284697
isoform1=exon:chr20:48700415-48700791:-@junction:chr20:48700792-48729643:-@exon:chr20:48729644-48729662:- isoform2=junction:chr20:48700792-48713208:-@exon:chr20:48713209-48713357:-@junction:chr20:48713358-48729643:- UBE2V1 SE	SC1	others	1.65495e-07	0.976065	0.874013	1	1	0.102052	0.00155334	up	SE	UBE2V1	-0.0760353	0.805417
isoform1=exon:chr20:46250973-46251074:+@junction:chr20:46251075-46254124:+@exon:chr20:46254125-46254225:+ isoform2=junction:chr20:46251075-46252654:+@exon:chr20:46252655-46252827:+@junction:chr20:46252828-46254124:+ NCOA3 SE	SC1	others	1.24051e-09	0.854991	0.974543	1	1	-0.119552	1.34843e-05	down	SE	NCOA3	0.168792	0.218965
isoform1=exon:chr20:46266392-46266527:+@junction:chr20:46266528-46268365:+@exon:chr20:46268366-46268566:+ isoform2=junction:chr20:46266528-46267751:+@exon:chr20:46267752-46267946:+@junction:chr20:46267947-46268365:+ NCOA3 SE	SC1	others	6.05708e-08	0.432548	0.949411	1	1	-0.516863	0.000588446	down	SE	NCOA3	0.168792	0.218965
isoform1=exon:chr20:32981576-32981687:+@junction:chr20:32981688-33000320:+@exon:chr20:33000321-33000445:+ isoform2=junction:chr20:32981688-32996456:+@exon:chr20:32996457-32996598:+@junction:chr20:32996599-33000320:+ ITCH SE	SC1	others	2.4388e-09	0.577828	0.966054	0.92	1	-0.388226	2.60415e-05	down	SE	ITCH	0.195286	0.882419
isoform1=exon:chr19:48828604-48828867:+@junction:chr19:48828868-48832608:+@exon:chr19:48832609-48832696:+ isoform2=junction:chr19:48828868-48830777:+@exon:chr19:48830778-48830880:+@junction:chr19:48830881-48832608:+ EMP3 SE	SC1	others	9.81269e-11	0.210594	0.986965	0.28	1	-0.776371	1.11963e-06	down	SE	EMP3	-0.0719375	0.559872
isoform1=exon:chr19:39923847-39924058:-@junction:chr19:39924059-39924304:-@exon:chr19:39924305-39924401:- isoform2=junction:chr19:39924059-39924133:-@exon:chr19:39924134-39924209:-@junction:chr19:39924210-39924304:- RPS16 SE	SC1	others	2.68043e-08	0.287457	0.946765	0.32	0.947368	-0.659307	0.000268123	down	SE	RPS16	-0.389299	0.101697
isoform1=exon:chr19:11226770-11226888:+@junction:chr19:11226889-11230767:+@exon:chr19:11230768-11230909:+ isoform2=junction:chr19:11226889-11227534:+@exon:chr19:11227535-11227674:+@junction:chr19:11227675-11230767:+ LDLR SE	SC1	others	5.04608e-07	0.608889	0.878999	1	1	-0.270111	0.00454501	down	SE	LDLR	-0.131649	0.110799
isoform1=exon:chr19:11230768-11230909:+@junction:chr19:11230910-11233849:+@exon:chr19:11233850-11234020:+ isoform2=junction:chr19:11230910-11231045:+@exon:chr19:11231046-11231198:+@junction:chr19:11231199-11233849:+ LDLR SE	SC1	others	1.54885e-08	0.56095	0.901012	0.92	1	-0.340061	0.000157921	down	SE	LDLR	-0.131649	0.110799
isoform1=exon:chr17:76166898-76167135:+@junction:chr17:76167136-76167819:+@exon:chr17:76167820-76168023:+ isoform2=junction:chr17:76167136-76167590:+@exon:chr17:76167591-76167730:+@junction:chr17:76167731-76167819:+ SYNGR2 SE	SC1	others	1.94015e-10	0.647439	0.763736	1	1	-0.116297	2.18926e-06	down	SE	SYNGR2	0.469496	0.229685
isoform1=exon:chr17:73700836-73700894:+@junction:chr17:73700895-73702419:+@exon:chr17:73702420-73702836:+ isoform2=junction:chr17:73700895-73701690:+@exon:chr17:73701691-73702172:+@junction:chr17:73702173-73702419:+ SAP30BP SE	SC1	others	1.72074e-06	0.279419	0.731346	0.56	0.921053	-0.451926	0.0146521	down	SE	SAP30BP	0.175357	0.451088
isoform1=exon:chr17:65960328-65960520:+@junction:chr17:65960521-65971887:+@exon:chr17:65971888-65972074:+ isoform2=junction:chr17:65960521-65962687:+@exon:chr17:65962688-65962772:+@junction:chr17:65962773-65971887:+ BPTF SE	SC1	others	1.55494e-16	0.309981	0.625131	1	1	-0.31515	1.91693e-12	down	SE	BPTF	-0.458075	0.0276789
isoform1=exon:chr17:65961139-65962772:+@junction:chr17:65962773-65978367:+@exon:chr17:65978368-65978404:+ isoform2=junction:chr17:65962773-65971887:+@exon:chr17:65971888-65972074:+@junction:chr17:65972075-65978367:+ BPTF SE	SC1	others	9.82066e-17	0.283353	0.625366	1	1	-0.342013	1.21256e-12	down	SE	BPTF	-0.458075	0.0276789
isoform1=exon:chr17:40966542-40966691:-@junction:chr17:40966692-40970238:-@exon:chr17:40970239-40970433:- isoform2=junction:chr17:40966692-40967925:-@exon:chr17:40967926-40968072:-@junction:chr17:40968073-40970238:- BECN1 SE	SC1	others	1.85641e-09	0.380118	0.95694	0.96	1	-0.576823	1.99602e-05	down	SE	BECN1	0.241856	0.564222
isoform1=exon:chr17:34900737-34900946:+@junction:chr17:34900947-34910660:+@exon:chr17:34910661-34910741:+ isoform2=junction:chr17:34900947-34901467:+@exon:chr17:34901468-34901666:+@junction:chr17:34901667-34910660:+ GGNBP2 SE	SC1	others	5.48693e-07	0.370016	0.7466	0.96	1	-0.376585	0.00492398	down	SE	GGNBP2	-0.0240211	0.327205
isoform1=exon:chr16:11791981-11792181:-@junction:chr16:11792182-11815432:-@exon:chr16:11815433-11815526:- isoform2=junction:chr16:11792182-11794307:-@exon:chr16:11794308-11794420:-@junction:chr16:11794421-11815432:- TXNDC11 SE	SC1	others	5.15009e-08	0.520313	0.911853	1	1	-0.391539	0.000503061	down	SE	TXNDC11	-0.441523	1
isoform1=exon:chr16:11815433-11815526:-@junction:chr16:11815527-11829872:-@exon:chr16:11829873-11830089:- isoform2=junction:chr16:11815527-11827837:-@exon:chr16:11827838-11827935:-@junction:chr16:11827936-11829872:- TXNDC11 SE	SC1	others	1.42818e-07	0.354506	0.591797	1	0.947368	-0.237291	0.00134777	down	SE	TXNDC11	-0.441523	1
isoform1=exon:chr16:2303117-2304064:-@junction:chr16:2304065-2312278:-@exon:chr16:2312279-2312432:- isoform2=junction:chr16:2304065-2305585:-@exon:chr16:2305586-2305727:-@junction:chr16:2305728-2312278:- RNPS1 SE	SC1	others	1.87126e-09	0.584801	0.854342	1	1	-0.269541	2.0116e-05	down	SE	RNPS1	-0.033038	0.395034
isoform1=exon:chr15:100105905-100106309:+@junction:chr15:100106310-100173182:+@exon:chr15:100173183-100173378:+ isoform2=junction:chr15:100106310-100138634:+@exon:chr15:100138635-100138716:+@junction:chr15:100138717-100173182:+ MEF2A SE	SC1	others	4.80943e-08	0.701769	0.905497	1	1	-0.203728	0.000470987	down	SE	MEF2A	0.31743	0.37923
isoform1=exon:chr15:93470474-93470560:+@junction:chr15:93470561-93480747:+@exon:chr15:93480748-93480855:+ isoform2=junction:chr15:93470561-93472259:+@exon:chr15:93472260-93472321:+@junction:chr15:93472322-93480747:+ CHD2 SE	SC1	others	2.1917e-06	0.59433	0.738537	1	1	-0.144207	0.0184629	down	SE	CHD2	-0.549057	0.200905
isoform1=exon:chr10:63699942-63700167:+@junction:chr10:63700168-63810646:+@exon:chr10:63810647-63810759:+ isoform2=junction:chr10:63700168-63759849:+@exon:chr10:63759850-63760080:+@junction:chr10:63760081-63810646:+ ARID5B SE	SC1	others	2.46466e-09	0.93106	0.73971	1	1	0.19135	2.63078e-05	up	SE	ARID5B	-0.790785	0.0621588
isoform1=exon:chr2:109374869-109375004:+@junction:chr2:109375005-109379692:+@exon:chr2:109379693-109384844:+ isoform2=junction:chr2:109375005-109378556:+@exon:chr2:109378557-109378651:+@junction:chr2:109378652-109379692:+ RANBP2 SE	SC1	others	5.84132e-06	0.876103	0.77504	1	1	0.101063	0.046824	up	SE	RANBP2	-0.455727	0.559782
isoform1=exon:chr6:397108-397252:+@junction:chr6:397253-401423:+@exon:chr6:401424-401777:+ isoform2=junction:chr6:397253-398827:+@exon:chr6:398828-398935:+@junction:chr6:398936-401423:+ IRF4 SE	SC1	others	2.89922e-13	0.603511	0.808579	1	1	-0.205068	3.47762e-09	down	SE	IRF4	0.208571	0.577636
isoform1=exon:chr21:38522378-38522470:+@junction:chr21:38522471-38524192:+@exon:chr21:38524193-38524258:+ isoform2=junction:chr21:38522471-38523119:+@exon:chr21:38523120-38523184:+@junction:chr21:38523185-38524192:+ TTC3 SE	SC1	others	3.06853e-09	0.706445	0.85041	1	1	-0.143965	3.25847e-05	down	SE	TTC3	-0.221063	0.694014
isoform1=exon:chr5:75969274-75969414:+@junction:chr5:75969415-75970301:+@exon:chr5:75970302-75970534:+ isoform2=junction:chr5:75969415-75969776:+@exon:chr5:75969777-75969861:+@junction:chr5:75969862-75970301:+ IQGAP2 SE	SC1	others	7.8555e-10	0.746217	0.956356	1	1	-0.210139	8.63634e-06	down	SE	IQGAP2	-0.266285	0.419091
isoform1=exon:chr5:32531924-32532022:+@junction:chr5:32532023-32588617:+@exon:chr5:32588618-32588690:+ isoform2=junction:chr5:32532023-32571196:+@exon:chr5:32571197-32571280:+@junction:chr5:32571281-32588617:+ SUB1 SE	SC1	others	1.69916e-06	0.666865	0.556667	1	1	0.110198	0.0144972	up	SE	SUB1	-0.492239	0.0891453
isoform1=exon:chr5:139886420-139886562:+@junction:chr5:139886563-139889221:+@exon:chr5:139889222-139889397:+ isoform2=junction:chr5:139886563-139887369:+@exon:chr5:139887370-139887583:+@junction:chr5:139887584-139889221:+ ANKHD1 SE	SC1	others	8.98174e-08	0.822799	0.949863	1	1	-0.127064	0.000860002	down	SE	ANKHD1	-0.401419	0.637862
isoform1=exon:chr5:139907769-139909381:+@junction:chr5:139909382-139916922:+@exon:chr5:139916923-139917174:+ isoform2=junction:chr5:139909382-139914946:+@exon:chr5:139914947-139915123:+@junction:chr5:139915124-139916922:+ ANKHD1 SE	SC1	others	6.34678e-07	0.947876	0.797484	1	1	0.150392	0.00566641	up	SE	ANKHD1	-0.401419	0.637862
isoform1=exon:chr1:150190717-150193063:-@junction:chr1:150193064-150198939:-@exon:chr1:150198940-150199127:- isoform2=junction:chr1:150193064-150195511:-@exon:chr1:150195512-150195566:-@junction:chr1:150195567-150198939:- ANP32E SE	SC1	others	1.22784e-07	0.625534	0.961367	0.96	1	-0.335833	0.00116485	down	SE	ANP32E	-0.204862	0.910513
isoform1=exon:chr1:150192680-150193063:-@junction:chr1:150193064-150198939:-@exon:chr1:150198940-150199062:- isoform2=junction:chr1:150193064-150195511:-@exon:chr1:150195512-150195620:-@junction:chr1:150195621-150198939:- ANP32E SE	SC1	others	1.03129e-09	0.616251	0.944661	1	1	-0.328409	1.12689e-05	down	SE	ANP32E	-0.204862	0.910513
isoform1=exon:chr10:12041905-12042008:-@junction:chr10:12042009-12046528:-@exon:chr10:12046529-12046726:- isoform2=junction:chr10:12042009-12043674:-@exon:chr10:12043675-12043824:-@junction:chr10:12043825-12046528:- UPF2 SE	SC1	others	4.7855e-06	0.600251	0.827493	1	1	-0.227241	0.0387865	down	SE	UPF2	-0.474183	0.157379
isoform1=exon:chr11:66999037-66999431:+@junction:chr11:66999432-67012659:+@exon:chr11:67012660-67012929:+ isoform2=junction:chr11:66999432-67010479:+@exon:chr11:67010480-67010563:+@junction:chr11:67010564-67012659:+ KDM2A SE	SC1	others	1.32882e-06	0.296823	0.610817	0.88	0.921053	-0.313994	0.0114703	down	SE	KDM2A	0.661741	0.730525
isoform1=exon:chr5:65449291-65449424:+@junction:chr5:65449425-65455046:+@exon:chr5:65455047-65455162:+ isoform2=junction:chr5:65449425-65451892:+@exon:chr5:65451893-65454760:+@junction:chr5:65454761-65455046:+ SREK1 SE	SC1	others	2.79284e-06	0.291196	0.451283	0.88	1	-0.160087	0.0232308	down	SE	SREK1	-0.431837	0.468483
isoform1=exon:chr12:62719653-62719714:+@junction:chr12:62719715-62749111:+@exon:chr12:62749112-62749256:+ isoform2=junction:chr12:62719715-62743001:+@exon:chr12:62743002-62743088:+@junction:chr12:62743089-62749111:+ USP15 SE	SC1	others	2.71502e-09	0.586519	0.454044	1	1	0.132475	2.89204e-05	up	SE	USP15	-0.184563	0.662871
isoform1=exon:chr4:77096944-77097063:-@junction:chr4:77097064-77100669:-@exon:chr4:77100670-77100858:- isoform2=junction:chr4:77097064-77097589:-@exon:chr4:77097590-77097681:-@junction:chr4:77097682-77100669:- SCARB2 SE	SC1	others	1.31211e-06	0.643948	0.833661	1	1	-0.189714	0.0113353	down	SE	SCARB2	-0.00183295	1
isoform1=exon:chr4:83750153-83750211:-@junction:chr4:83750212-83765538:-@exon:chr4:83765539-83765613:- isoform2=junction:chr4:83750212-83763292:-@exon:chr4:83763293-83763634:-@junction:chr4:83763635-83765538:- SEC31A SE	SC1	others	9.39713e-11	0.649338	0.755574	1	1	-0.106236	1.07381e-06	down	SE	SEC31A	-0.506295	0.569373
isoform1=exon:chr4:83778842-83778917:-@junction:chr4:83778918-83784470:-@exon:chr4:83784471-83784545:- isoform2=junction:chr4:83778918-83782783:-@exon:chr4:83782784-83782861:-@junction:chr4:83782862-83784470:- SEC31A SE	SC1	others	8.08946e-07	0.178399	0.377975	0.8	0.973684	-0.199576	0.00714218	down	SE	SEC31A	-0.506295	0.569373
isoform1=exon:chr3:176782708-176782810:-@junction:chr3:176782811-176914908:-@exon:chr3:176914909-176914980:- isoform2=junction:chr3:176782811-176816253:-@exon:chr3:176816254-176816329:-@junction:chr3:176816330-176914908:- TBL1XR1 SE	SC1	others	3.05259e-15	0.929262	0.732268	1	1	0.196993	3.72568e-11	up	SE	TBL1XR1	-0.39351	0.871652
isoform1=exon:chr3:156262097-156262228:-@junction:chr3:156262229-156271443:-@exon:chr3:156271444-156271570:- isoform2=junction:chr3:156262229-156266654:-@exon:chr3:156266655-156266792:-@junction:chr3:156266793-156271443:- SSR3 SE	SC1	others	5.3399e-09	0.0837277	0.723584	0.2	0.947368	-0.639856	5.58607e-05	down	SE	SSR3	-0.0440375	0.949592
isoform1=exon:chr10:105152128-105152223:-@junction:chr10:105152224-105155502:-@exon:chr10:105155503-105155780:- isoform2=junction:chr10:105152224-105153955:-@exon:chr10:105153956-105154151:-@junction:chr10:105154152-105155502:- USMG5 SE	SC1	others	3.64409e-12	0.92068	0.694285	1	1	0.226395	4.32554e-08	up	SE	USMG5	-0.0938531	0.218307
isoform1=exon:chr10:105152128-105152223:-@junction:chr10:105152224-105156165:-@exon:chr10:105156166-105156198:- isoform2=junction:chr10:105152224-105155502:-@exon:chr10:105155503-105155789:-@junction:chr10:105155790-105156165:- USMG5 SE	SC1	others	4.88159e-10	0.0246754	0.146948	0.68	1	-0.122273	5.41075e-06	down	SE	USMG5	-0.0938531	0.218307
isoform1=exon:chr3:151986892-151987196:+@junction:chr3:151987197-152132729:+@exon:chr3:152132730-152132900:+ isoform2=junction:chr3:151987197-152017193:+@exon:chr3:152017194-152018156:+@junction:chr3:152018157-152132729:+ MBNL1 SE	SC1	others	1.30697e-14	0.287995	0.779232	0.96	1	-0.491238	1.58679e-10	down	SE	MBNL1	-0.785321	0.166367
isoform1=exon:chr3:141100267-141100329:+@junction:chr3:141100330-141122768:+@exon:chr3:141122769-141122873:+ isoform2=junction:chr3:141100330-141115100:+@exon:chr3:141115101-141115345:+@junction:chr3:141115346-141122768:+ ZBTB38 SE	SC1	others	4.40006e-07	0.361658	0.508153	0.92	0.973684	-0.146494	0.00398206	down	SE	ZBTB38	0.41126	0.451633
isoform1=exon:chr3:141122769-141122873:+@junction:chr3:141122874-141161230:+@exon:chr3:141161231-141161512:+ isoform2=junction:chr3:141122874-141157084:+@exon:chr3:141157085-141157207:+@junction:chr3:141157208-141161230:+ ZBTB38 SE	SC1	others	5.51596e-06	0.0593391	0.21531	0.2	0.921053	-0.155971	0.0443042	down	SE	ZBTB38	0.41126	0.451633
isoform1=exon:chr3:141122769-141122873:+@junction:chr3:141122874-141161230:+@exon:chr3:141161231-141161555:+ isoform2=junction:chr3:141122874-141157109:+@exon:chr3:141157110-141157207:+@junction:chr3:141157208-141161230:+ ZBTB38 SE	SC1	others	1.85043e-06	0.142917	0.257564	1	1	-0.114647	0.015712	down	SE	ZBTB38	0.41126	0.451633
isoform1=exon:chr1:24973158-24973280:+@junction:chr1:24973281-24974514:+@exon:chr1:24974515-24974657:+ isoform2=junction:chr1:24973281-24973569:+@exon:chr1:24973570-24973699:+@junction:chr1:24973700-24974514:+ SRRM1 SE	SC1	others	2.92496e-09	0.267929	0.743656	0.92	1	-0.475728	3.10953e-05	down	SE	SRRM1	-0.477958	0.042983
isoform1=exon:chr3:128968449-128968589:+@junction:chr3:128968590-128971123:+@exon:chr3:128971124-128971204:+ isoform2=junction:chr3:128968590-128969524:+@exon:chr3:128969525-128969577:+@junction:chr3:128969578-128971123:+ COPG1 SE	SC1	others	7.25307e-10	0.928814	0.75903	1	1	0.169784	7.98418e-06	up	SE	COPG1	0.210433	0.541022
isoform1=exon:chr3:128968496-128968589:+@junction:chr3:128968590-128971123:+@exon:chr3:128971124-128971204:+ isoform2=junction:chr3:128968590-128969524:+@exon:chr3:128969525-128969737:+@junction:chr3:128969738-128971123:+ COPG1 SE	SC1	others	7.92522e-10	0.920586	0.749675	1	1	0.17091	8.70427e-06	up	SE	COPG1	0.210433	0.541022
isoform1=exon:chr3:128890289-128890351:-@junction:chr3:128890352-128902618:-@exon:chr3:128902619-128902707:- isoform2=junction:chr3:128890352-128890476:-@exon:chr3:128890477-128890614:-@junction:chr3:128890615-128902618:- CNBP SE	SC1	others	2.7438e-12	0.177814	0.992672	0.64	1	-0.814858	3.25937e-08	down	SE	CNBP	-0.602394	0.0607222
isoform1=exon:chr1:21106305-21106404:-@junction:chr1:21106405-21113687:-@exon:chr1:21113688-21113765:- isoform2=junction:chr1:21106405-21106837:-@exon:chr1:21106838-21107033:-@junction:chr1:21107034-21113687:- HP1BP3 SE	SC1	others	4.47642e-07	0.878783	0.775449	1	1	0.103333	0.00404847	up	SE	HP1BP3	-0.192732	0.422791
isoform1=exon:chr3:122437206-122437805:+@junction:chr3:122437806-122446658:+@exon:chr3:122446659-122446833:+ isoform2=junction:chr3:122437806-122439101:+@exon:chr3:122439102-122439235:+@junction:chr3:122439236-122446658:+ PARP14 SE	SC1	others	1.48866e-08	0.451248	0.954934	0.92	1	-0.503686	0.000151917	down	SE	PARP14	-0.0767849	0.882649
isoform1=exon:chr3:101292939-101293123:+@junction:chr3:101293124-101309058:+@exon:chr3:101309059-101309114:+ isoform2=junction:chr3:101293124-101298633:+@exon:chr3:101298634-101298848:+@junction:chr3:101298849-101309058:+ PCNP SE	SC1	others	3.22956e-11	0.687075	0.873185	1	1	-0.18611	3.76599e-07	down	SE	PCNP	-0.194753	0.317579
isoform1=exon:chr3:101293034-101293123:+@junction:chr3:101293124-101309058:+@exon:chr3:101309059-101309114:+ isoform2=junction:chr3:101293124-101298685:+@exon:chr3:101298686-101298848:+@junction:chr3:101298849-101309058:+ PCNP SE	SC1	others	1.22237e-11	0.735843	0.863168	1	1	-0.127325	1.44252e-07	down	SE	PCNP	-0.194753	0.317579
isoform1=exon:chr3:101293038-101293123:+@junction:chr3:101293124-101309058:+@exon:chr3:101309059-101309114:+ isoform2=junction:chr3:101293124-101304280:+@exon:chr3:101304281-101304355:+@junction:chr3:101304356-101309058:+ PCNP SE	SC1	others	4.47642e-07	0.387919	0.620099	1	1	-0.23218	0.00404847	down	SE	PCNP	-0.194753	0.317579
isoform1=exon:chr12:10269376-10271189:-@junction:chr12:10271190-10277895:-@exon:chr12:10277896-10278047:- isoform2=junction:chr12:10271190-10275843:-@exon:chr12:10275844-10275962:-@junction:chr12:10275963-10277895:- CLEC7A SE	SC1	others	7.02742e-08	0.829593	0.61754	1	1	0.212053	0.000678919	up	SE	CLEC7A	-0.0470385	0.78398
isoform1=exon:chr1:66731721-66731770:+@junction:chr1:66731771-66821209:+@exon:chr1:66821210-66821303:+ isoform2=junction:chr1:66731771-66798190:+@exon:chr1:66798191-66798303:+@junction:chr1:66798304-66821209:+ PDE4B SE	SC1	others	4.73547e-07	0.869345	0.708726	1	1	0.160619	0.00427282	up	SE	PDE4B	0.27758	0.927241
isoform1=exon:chr1:222806446-222806591:+@junction:chr1:222806592-222822170:+@exon:chr1:222822171-222822192:+ isoform2=junction:chr1:222806592-222818895:+@exon:chr1:222818896-222819027:+@junction:chr1:222819028-222822170:+ MIA3 SE	SC1	others	7.25102e-07	0.362343	0.676193	0.84	0.947368	-0.313851	0.00643166	down	SE	MIA3	0.243461	0.756799
isoform1=exon:chr1:46769303-46769492:+@junction:chr1:46769493-46782223:+@exon:chr1:46782224-46782448:+ isoform2=junction:chr1:46769493-46775826:+@exon:chr1:46775827-46775988:+@junction:chr1:46775989-46782223:+ UQCRH SE	SC1	others	4.14489e-08	0.135203	0.869351	0.32	0.921053	-0.734148	0.000407899	down	SE	UQCRH	0.301751	0.698676
isoform1=exon:chr1:154245065-154245252:+@junction:chr1:154245253-154246249:+@exon:chr1:154246250-154246437:+ isoform2=junction:chr1:154245253-154245955:+@exon:chr1:154245956-154246074:+@junction:chr1:154246075-154246249:+ HAX1 SE	SC1	others	1.8742e-08	0.28835	0.92921	0.64	0.947368	-0.640859	0.0001898	down	SE	HAX1	-0.3824	0.540847
isoform1=exon:chr1:32374259-32374561:-@junction:chr1:32374562-32381495:-@exon:chr1:32381496-32381588:- isoform2=junction:chr1:32374562-32377296:-@exon:chr1:32377297-32377427:-@junction:chr1:32377428-32381495:- PTP4A2 SE	SC1	others	3.3412e-11	0.935033	0.557624	1	1	0.377409	3.89116e-07	up	SE	PTP4A2	-0.0712543	0.193661
isoform1=exon:chr8:98725890-98725997:+@junction:chr8:98725998-98735106:+@exon:chr8:98735107-98735263:+ isoform2=junction:chr8:98725998-98731276:+@exon:chr8:98731277-98731417:+@junction:chr8:98731418-98735106:+ MTDH SE	SC1	others	4.96675e-09	0.772275	0.880935	1	1	-0.10866	5.21062e-05	down	SE	MTDH	-0.263025	0.162157
isoform1=exon:chr11:118276372-118276424:+@junction:chr11:118276425-118279714:+@exon:chr11:118279715-118279914:+ isoform2=junction:chr11:118276425-118277651:+@exon:chr11:118277652-118277812:+@junction:chr11:118277813-118279714:+ ATP5L SE	SC1	others	2.13866e-09	0.288751	0.99641	0.32	1	-0.707659	2.29072e-05	down	SE	ATP5L	-0.0325307	0.569373
isoform1=exon:chr1:151638409-151638487:+@junction:chr1:151638488-151655831:+@exon:chr1:151655832-151655921:+ isoform2=junction:chr1:151638488-151640947:+@exon:chr1:151640948-151641111:+@junction:chr1:151641112-151655831:+ SNX27 SE	SC1	others	1.81445e-09	0.536584	0.962848	1	1	-0.426264	1.9518e-05	down	SE	SNX27	0.264343	0.446507
isoform1=exon:chr1:151665387-151665515:+@junction:chr1:151665516-151666845:+@exon:chr1:151666846-151671550:+ isoform2=junction:chr1:151665516-151665899:+@exon:chr1:151665900-151665959:+@junction:chr1:151665960-151666845:+ SNX27 SE	SC1	others	3.51715e-06	0.765032	0.953825	1	1	-0.188793	0.0289602	down	SE	SNX27	0.264343	0.446507
isoform1=exon:chr11:14487828-14487972:-@junction:chr11:14487973-14490881:-@exon:chr11:14490882-14491109:- isoform2=junction:chr11:14487973-14490226:-@exon:chr11:14490227-14490406:-@junction:chr11:14490407-14490881:- COPB1 SE	SC1	others	2.92242e-09	0.832671	0.944888	1	1	-0.112217	3.1077e-05	down	SE	COPB1	0.0106575	0.419091
isoform1=exon:chr12:53399942-53400280:+@junction:chr12:53400281-53412581:+@exon:chr12:53412582-53412790:+ isoform2=junction:chr12:53400281-53410256:+@exon:chr12:53410257-53410394:+@junction:chr12:53410395-53412581:+ EIF4B SE	SC1	others	4.49221e-06	0.292681	0.624565	0.96	0.947368	-0.331884	0.0365441	down	SE	EIF4B	-0.213612	0.559712
isoform1=exon:chr12:53416277-53416411:+@junction:chr12:53416412-53421798:+@exon:chr12:53421799-53421972:+ isoform2=junction:chr12:53416412-53421565:+@exon:chr12:53421566-53421703:+@junction:chr12:53421704-53421798:+ EIF4B SE	SC1	others	1.31613e-07	0.221549	0.48572	0.8	1	-0.264171	0.00124742	down	SE	EIF4B	-0.213612	0.559712
isoform1=exon:chr3:37323449-37323763:+@junction:chr3:37323764-37330725:+@exon:chr3:37330726-37330782:+ isoform2=junction:chr3:37323764-37327504:+@exon:chr3:37327505-37327552:+@junction:chr3:37327553-37330725:+ GOLGA4 SE	SC1	others	2.0008e-11	0.889812	0.728043	1	1	0.16177	2.35415e-07	up	SE	GOLGA4	-0.248483	0.0516278
isoform1=exon:chr3:37323449-37323763:+@junction:chr3:37323764-37336469:+@exon:chr3:37336470-37336568:+ isoform2=junction:chr3:37323764-37330725:+@exon:chr3:37330726-37330782:+@junction:chr3:37330783-37336469:+ GOLGA4 SE	SC1	others	1.64121e-06	0.331679	0.758605	0.92	0.947368	-0.426926	0.0140208	down	SE	GOLGA4	-0.248483	0.0516278
isoform1=exon:chr2:219447694-219447809:+@junction:chr2:219447810-219452308:+@exon:chr2:219452309-219452418:+ isoform2=junction:chr2:219447810-219449334:+@exon:chr2:219449335-219449444:+@junction:chr2:219449445-219452308:+ RQCD1 SE	SC1	others	1.30697e-14	0.544873	0.85196	1	1	-0.307087	1.58679e-10	down	SE	RQCD1	-1.03492	0.375635
isoform1=exon:chr6:86323824-86325065:-@junction:chr6:86325066-86332199:-@exon:chr6:86332200-86332405:- isoform2=junction:chr6:86325066-86328535:-@exon:chr6:86328536-86328657:-@junction:chr6:86328658-86332199:- SYNCRIP SE	SC1	others	4.11012e-09	0.879895	0.703288	1	1	0.176607	4.33124e-05	up	SE	SYNCRIP	-0.834702	0.0730649
isoform1=exon:chr6:86350164-86350282:-@junction:chr6:86350283-86352514:-@exon:chr6:86352515-86352709:- isoform2=junction:chr6:86350283-86351009:-@exon:chr6:86351010-86351169:-@junction:chr6:86351170-86352514:- SYNCRIP SE	SC1	others	5.15009e-08	0.928397	0.817868	1	1	0.11053	0.000503061	up	SE	SYNCRIP	-0.834702	0.0730649
isoform1=exon:chr4:122604519-122604632:-@junction:chr4:122604633-122617735:-@exon:chr4:122617736-122617779:- isoform2=junction:chr4:122604633-122607442:-@exon:chr4:122607443-122607527:-@junction:chr4:122607528-122617735:- ANXA5 SE	SC1	others	5.44413e-09	0.133072	0.884358	0.44	0.894737	-0.751286	5.69347e-05	down	SE	ANXA5	0.0309907	0.273106
isoform1=exon:chr2:219093461-219093573:+@junction:chr2:219093574-219104113:+@exon:chr2:219104114-219104207:+ isoform2=junction:chr2:219093574-219103386:+@exon:chr2:219103387-219103573:+@junction:chr2:219103574-219104113:+ ARPC2 SE	SC1	others	3.08842e-09	0.0677249	0.557562	0.24	0.894737	-0.489837	3.27774e-05	down	SE	ARPC2	-0.43469	0.162157
isoform1=exon:chr2:219093461-219093573:+@junction:chr2:219093574-219110142:+@exon:chr2:219110143-219110180:+ isoform2=junction:chr2:219093574-219103386:+@exon:chr2:219103387-219103573:+@junction:chr2:219103574-219110142:+ ARPC2 SE	SC1	others	7.91417e-10	0.33626	0.889652	0.96	1	-0.553392	8.69768e-06	down	SE	ARPC2	-0.43469	0.162157
isoform1=exon:chr1:65316487-65316593:-@junction:chr1:65316594-65323338:-@exon:chr1:65323339-65323462:- isoform2=junction:chr1:65316594-65321191:-@exon:chr1:65321192-65321381:-@junction:chr1:65321382-65323338:- JAK1 SE	SC1	others	5.35306e-08	0.498221	0.910569	1	1	-0.412349	0.000522191	down	SE	JAK1	-0.373476	0.767748
isoform1=exon:chr1:65334994-65335157:-@junction:chr1:65335158-65344707:-@exon:chr1:65344708-65344831:- isoform2=junction:chr1:65335158-65339052:-@exon:chr1:65339053-65339206:-@junction:chr1:65339207-65344707:- JAK1 SE	SC1	others	5.52969e-10	0.43641	0.771196	1	1	-0.334787	6.11971e-06	down	SE	JAK1	-0.373476	0.767748
isoform1=exon:chr2:37516499-37516656:-@junction:chr2:37516657-37520275:-@exon:chr2:37520276-37520414:- isoform2=junction:chr2:37516657-37518010:-@exon:chr2:37518011-37518142:-@junction:chr2:37518143-37520275:- PRKD3 SE	SC1	others	5.3952e-06	0.724261	0.83261	1	1	-0.108349	0.0434745	down	SE	PRKD3	0.395612	0.481963
isoform1=exon:chrX:148558521-148564749:-@junction:chrX:148564750-148571844:-@exon:chrX:148571845-148571971:- isoform2=junction:chrX:148564750-148568455:-@exon:chrX:148568456-148568629:-@junction:chrX:148568630-148571844:- IDS SE	SC1	others	3.89376e-10	0.627804	0.800887	1	1	-0.173083	4.32986e-06	down	SE	IDS	-0.183545	0.816687
isoform1=exon:chr1:32691772-32691921:+@junction:chr1:32691922-32694099:+@exon:chr1:32694100-32694210:+ isoform2=junction:chr1:32691922-32692003:+@exon:chr1:32692004-32692131:+@junction:chr1:32692132-32694099:+ EIF3I SE	SC1	others	2.07429e-09	0.823127	0.947235	1	1	-0.124108	2.22406e-05	down	SE	EIF3I	-0.333813	0.0214317
isoform1=exon:chr3:184019325-184019446:+@junction:chr3:184019447-184020157:+@exon:chr3:184020158-184020316:+ isoform2=junction:chr3:184019447-184019645:+@exon:chr3:184019646-184019859:+@junction:chr3:184019860-184020157:+ PSMD2 SE	SC1	others	6.09906e-08	0.677182	0.829245	1	1	-0.152063	0.000591791	down	SE	PSMD2	-0.153553	0.0192072
isoform1=exon:chr11:115049364-115049495:-@junction:chr11:115049496-115064557:-@exon:chr11:115064558-115064830:- isoform2=junction:chr11:115049496-115061607:-@exon:chr11:115061608-115061661:-@junction:chr11:115061662-115064557:- CADM1 SE	SC1	others	6.82421e-09	0.949187	0.708091	1	1	0.241096	7.08695e-05	up	SE	CADM1	0.20724	0.500043
isoform1=exon:chr11:115049364-115049495:-@junction:chr11:115049496-115069125:-@exon:chr11:115069126-115069158:- isoform2=junction:chr11:115049496-115061607:-@exon:chr11:115061608-115061661:-@junction:chr11:115061662-115069125:- CADM1 SE	SC1	others	3.17684e-11	0.885037	0.514717	1	1	0.37032	3.70801e-07	up	SE	CADM1	0.20724	0.500043
isoform1=exon:chr11:115049364-115049495:-@junction:chr11:115049496-115080293:-@exon:chr11:115080294-115080377:- isoform2=junction:chr11:115049496-115069125:-@exon:chr11:115069126-115069158:-@junction:chr11:115069159-115080293:- CADM1 SE	SC1	others	3.9093e-10	0.0103172	0.188353	0.04	0.947368	-0.178036	4.34323e-06	down	SE	CADM1	0.20724	0.500043
isoform1=exon:chr11:115049364-115049495:-@junction:chr11:115049496-115085327:-@exon:chr11:115085328-115085500:- isoform2=junction:chr11:115049496-115069125:-@exon:chr11:115069126-115069158:-@junction:chr11:115069159-115085327:- CADM1 SE	SC1	others	8.07831e-13	0.250991	0.619466	0.96	1	-0.368474	9.65519e-09	down	SE	CADM1	0.20724	0.500043
isoform1=exon:chr11:115069126-115069158:-@junction:chr11:115069159-115085327:-@exon:chr11:115085328-115085414:- isoform2=junction:chr11:115069159-115080293:-@exon:chr11:115080294-115080377:-@junction:chr11:115080378-115085327:- CADM1 SE	SC1	others	4.31642e-10	0.257941	0.949466	0.64	0.973684	-0.691525	4.79209e-06	down	SE	CADM1	0.20724	0.500043
isoform1=exon:chr1:51912632-51912777:-@junction:chr1:51912778-51926762:-@exon:chr1:51926763-51926822:- isoform2=junction:chr1:51912778-51913717:-@exon:chr1:51913718-51913807:-@junction:chr1:51913808-51926762:- EPS15 SE	SC1	others	1.71191e-06	0.834089	0.945789	1	1	-0.1117	0.0145889	down	SE	EPS15	0.697796	0.371651
isoform1=exon:chr1:51930933-51930998:-@junction:chr1:51930999-51937361:-@exon:chr1:51937362-51937409:- isoform2=junction:chr1:51930999-51934144:-@exon:chr1:51934145-51934240:-@junction:chr1:51934241-51937361:- EPS15 SE	SC1	others	2.14617e-08	0.753787	0.948633	1	1	-0.194846	0.000216484	down	SE	EPS15	0.697796	0.371651
isoform1=exon:chr5:115230784-115230855:+@junction:chr5:115230856-115249058:+@exon:chr5:115249059-115249708:+ isoform2=junction:chr5:115230856-115238581:+@exon:chr5:115238582-115238689:+@junction:chr5:115238690-115249058:+ AP3S1 SE	SC1	others	1.09954e-09	0.976832	0.853648	1	1	0.123184	1.19982e-05	up	SE	AP3S1	0.43869	0.698831
isoform1=exon:chr14:100828040-100828258:-@junction:chr14:100828259-100841619:-@exon:chr14:100841620-100841687:- isoform2=junction:chr14:100828259-100835423:-@exon:chr14:100835424-100835595:-@junction:chr14:100835596-100841619:- WARS SE	SC1	others	3.07983e-07	0.580409	0.735404	1	1	-0.154996	0.00282482	down	SE	WARS	0.124169	0.486743
isoform1=exon:chr1:179828165-179834989:-@junction:chr1:179834990-179846827:-@exon:chr1:179846828-179846907:- isoform2=junction:chr1:179834990-179846373:-@exon:chr1:179846374-179846508:-@junction:chr1:179846509-179846827:- TOR1AIP2 SE	SC1	others	1.73742e-09	0.684737	0.940993	1	1	-0.256256	1.87085e-05	down	SE	TOR1AIP2	-0.151223	0.361147
isoform1=exon:chr6:25495339-25495443:+@junction:chr6:25495444-25509883:+@exon:chr6:25509884-25509965:+ isoform2=junction:chr6:25495444-25500393:+@exon:chr6:25500394-25500463:+@junction:chr6:25500464-25509883:+ LRRC16A SE	SC1	others	7.32905e-07	0.745019	0.932614	1	1	-0.187594	0.00649427	down	SE	LRRC16A	0.409946	1
isoform1=exon:chr15:52849297-52849419:-@junction:chr15:52849420-52861312:-@exon:chr15:52861313-52861364:- isoform2=junction:chr15:52849420-52861044:-@exon:chr15:52861045-52861097:-@junction:chr15:52861098-52861312:- ARPP19 SE	SC1	others	3.39464e-10	0.776875	0.92642	1	1	-0.149544	3.7891e-06	down	SE	ARPP19	-0.383062	0.52258
isoform1=exon:chr15:52849297-52849419:-@junction:chr15:52849420-52861312:-@exon:chr15:52861313-52861351:- isoform2=junction:chr15:52849420-52861044:-@exon:chr15:52861045-52861099:-@junction:chr15:52861100-52861312:- ARPP19 SE	SC1	others	3.39464e-10	0.776735	0.927344	1	1	-0.150609	3.7891e-06	down	SE	ARPP19	-0.383062	0.52258
isoform1=exon:chr20:17599241-17599324:-@junction:chr20:17599325-17600943:-@exon:chr20:17600944-17601015:- isoform2=junction:chr20:17599325-17600277:-@exon:chr20:17600278-17600373:-@junction:chr20:17600374-17600943:- RRBP1 SE	SC1	others	5.89445e-07	0.461183	0.927318	0.92	1	-0.466135	0.00527789	down	SE	RRBP1	0.169996	0.476871
isoform1=exon:chr2:87769469-87769561:+@junction:chr2:87769562-87820725:+@exon:chr2:87820726-87820932:+ isoform2=junction:chr2:87769562-87769668:+@exon:chr2:87769669-87769823:+@junction:chr2:87769824-87820725:+ LINC00152 SE	SC1	others	1.96765e-09	0.351703	0.924305	0.96	1	-0.572602	2.11168e-05	down	SE	LINC00152	-0.196653	0.00890415
isoform1=exon:chr2:87777641-87777749:+@junction:chr2:87777750-87820725:+@exon:chr2:87820726-87821037:+ isoform2=junction:chr2:87777750-87779741:+@exon:chr2:87779742-87779942:+@junction:chr2:87779943-87820725:+ LINC00152 SE	SC1	others	3.64409e-12	0.334232	0.534653	1	0.973684	-0.200422	4.32554e-08	down	SE	LINC00152	-0.196653	0.00890415
isoform1=exon:chr2:87754948-87755164:+@junction:chr2:87755165-87906111:+@exon:chr2:87906112-87906324:+ isoform2=junction:chr2:87755165-87882776:+@exon:chr2:87882777-87882865:+@junction:chr2:87882866-87906111:+ LINC00152 SE	SC1	others	6.10456e-10	0.332811	0.963736	1	1	-0.630925	6.74005e-06	down	SE	LINC00152	-0.196653	0.00890415
isoform1=exon:chr2:96555714-96555742:-@junction:chr2:96555743-96557579:-@exon:chr2:96557580-96557608:- isoform2=junction:chr2:96555743-96557412:-@exon:chr2:96557413-96557485:-@junction:chr2:96557486-96557579:- ANKRD36C SE	SC1	others	3.66318e-06	0.504256	0.916116	1	1	-0.41186	0.030071	down	SE	ANKRD36C	-0.803264	0.17514
isoform1=exon:chr2:96566926-96566954:-@junction:chr2:96566955-96570508:-@exon:chr2:96570509-96570581:- isoform2=junction:chr2:96566955-96568800:-@exon:chr2:96568801-96568829:-@junction:chr2:96568830-96570508:- ANKRD36C SE	SC1	others	3.0837e-11	0.949546	0.775112	1	1	0.174434	3.6033e-07	up	SE	ANKRD36C	-0.803264	0.17514
isoform1=exon:chr2:96619687-96619753:-@junction:chr2:96619754-96624338:-@exon:chr2:96624339-96624411:- isoform2=junction:chr2:96619754-96622533:-@exon:chr2:96622534-96622564:-@junction:chr2:96622565-96624338:- ANKRD36C SE	SC1	others	3.78016e-09	0.918576	0.749899	1	1	0.168677	3.99298e-05	up	SE	ANKRD36C	-0.803264	0.17514
isoform1=exon:chr1:16264307-16264501:+@junction:chr1:16264502-16265790:+@exon:chr1:16265791-16266955:+ isoform2=junction:chr1:16264502-16265212:+@exon:chr1:16265213-16265371:+@junction:chr1:16265372-16265790:+ SPEN SE	SC1	others	2.23507e-10	0.305844	0.459533	0.96	1	-0.153689	2.51647e-06	down	SE	SPEN	-0.10161	0.0780428
isoform1=exon:chr5:179041179-179041960:-@junction:chr5:179041961-179043126:-@exon:chr5:179043127-179043219:- isoform2=junction:chr5:179041961-179042546:-@exon:chr5:179042547-179042596:-@junction:chr5:179042597-179043126:- HNRNPH1 SE	SC1	others	6.00533e-14	0.609916	0.820205	1	1	-0.210289	7.25444e-10	down	SE	HNRNPH1	-0.270837	0.0516839
isoform1=exon:chr5:179047676-179048036:-@junction:chr5:179048037-179050037:-@exon:chr5:179050038-179050165:- isoform2=junction:chr5:179048037-179048242:-@exon:chr5:179048243-179048398:-@junction:chr5:179048399-179050037:- HNRNPH1 SE	SC1	others	1.4917e-06	0.253279	0.669447	1	0.894737	-0.416169	0.0128077	down	SE	HNRNPH1	-0.270837	0.0516839
isoform1=exon:chr3:5249778-5249948:+@junction:chr3:5249949-5252804:+@exon:chr3:5252805-5252901:+ isoform2=junction:chr3:5249949-5251859:+@exon:chr3:5251860-5251933:+@junction:chr3:5251934-5252804:+ EDEM1 SE	SC1	others	8.76489e-09	0.753095	0.923	1	1	-0.169906	9.06027e-05	down	SE	EDEM1	0.0748743	0.658101
isoform1=exon:chr5:96063193-96063234:+@junction:chr5:96063235-96065315:+@exon:chr5:96065316-96065395:+ isoform2=junction:chr5:96063235-96064856:+@exon:chr5:96064857-96064913:+@junction:chr5:96064914-96065315:+ CAST SE	SC1	others	7.78531e-08	0.667404	0.822647	1	1	-0.155243	0.000748557	down	SE	CAST	-0.366604	0.120569
isoform1=exon:chr5:96065294-96065429:+@junction:chr5:96065430-96071875:+@exon:chr5:96071876-96071891:+ isoform2=junction:chr5:96065430-96066483:+@exon:chr5:96066484-96066564:+@junction:chr5:96066565-96071875:+ CAST SE	SC1	others	3.64409e-12	0.943168	0.812744	1	1	0.130424	4.32554e-08	up	SE	CAST	-0.366604	0.120569
isoform1=exon:chr5:96065316-96065429:+@junction:chr5:96065430-96073552:+@exon:chr5:96073553-96073651:+ isoform2=junction:chr5:96065430-96071875:+@exon:chr5:96071876-96071944:+@junction:chr5:96071945-96073552:+ CAST SE	SC1	others	1.35407e-09	0.545268	0.977863	0.84	1	-0.432595	1.46687e-05	down	SE	CAST	-0.366604	0.120569
isoform1=exon:chr5:96097978-96098076:+@junction:chr5:96098077-96101756:+@exon:chr5:96101757-96101849:+ isoform2=junction:chr5:96098077-96100924:+@exon:chr5:96100925-96101029:+@junction:chr5:96101030-96101756:+ CAST SE	SC1	others	5.10315e-08	0.96598	0.833113	1	1	0.132867	0.000498782	up	SE	CAST	-0.366604	0.120569
isoform1=exon:chr5:96097978-96098076:+@junction:chr5:96098077-96101756:+@exon:chr5:96101757-96101849:+ isoform2=junction:chr5:96098077-96100927:+@exon:chr5:96100928-96101029:+@junction:chr5:96101030-96101756:+ CAST SE	SC1	others	1.42995e-09	0.965338	0.716356	1	1	0.248982	1.54749e-05	up	SE	CAST	-0.366604	0.120569
isoform1=exon:chr7:23561326-23561459:-@junction:chr7:23561460-23571407:-@exon:chr7:23571408-23571595:- isoform2=junction:chr7:23561460-23561750:-@exon:chr7:23561751-23562051:-@junction:chr7:23562052-23571407:- TRA2A SE	SC1	others	3.06704e-11	0.948112	0.456367	1	0.894737	0.491744	3.58414e-07	up	SE	TRA2A	-0.00514913	0.328865
isoform1=exon:chr14:56127992-56128330:+@junction:chr14:56128331-56133958:+@exon:chr14:56133959-56134048:+ isoform2=junction:chr14:56128331-56130672:+@exon:chr14:56130673-56130759:+@junction:chr14:56130760-56133958:+ KTN1 SE	SC1	others	2.10677e-12	0.878216	0.669933	1	1	0.208283	2.50621e-08	up	SE	KTN1	-0.323477	0.0552091
isoform1=exon:chr7:91609603-91609647:+@junction:chr7:91609648-91622198:+@exon:chr7:91622199-91622369:+ isoform2=junction:chr7:91609648-91621471:+@exon:chr7:91621472-91621525:+@junction:chr7:91621526-91622198:+ AKAP9 SE	SC1	others	1.70045e-11	0.544254	0.740094	1	1	-0.19584	2.00364e-07	down	SE	AKAP9	3.38296e-05	0.6837
isoform1=exon:chr1:193029004-193029352:+@junction:chr1:193029353-193044949:+@exon:chr1:193044950-193045170:+ isoform2=junction:chr1:193029353-193038163:+@exon:chr1:193038164-193038764:+@junction:chr1:193038765-193044949:+ TROVE2 SE	SC1	others	4.02787e-06	0.291975	0.629114	0.88	0.921053	-0.337139	0.0329641	down	SE	TROVE2	-0.150786	0.783564
isoform1=exon:chr7:128388627-128388858:+@junction:chr7:128388859-128398924:+@exon:chr7:128398925-128399091:+ isoform2=junction:chr7:128388859-128394582:+@exon:chr7:128394583-128394776:+@junction:chr7:128394777-128398924:+ CALU SE	SC1	others	6.18926e-12	0.600878	0.846831	1	1	-0.245953	7.32808e-08	down	SE	CALU	0.057278	0.0131306
isoform1=exon:chr7:128399846-128399906:+@junction:chr7:128399907-128409116:+@exon:chr7:128409117-128409250:+ isoform2=junction:chr7:128399907-128407509:+@exon:chr7:128407510-128407709:+@junction:chr7:128407710-128409116:+ CALU SE	SC1	others	1.0549e-07	0.768632	0.890135	1	1	-0.121503	0.00100563	down	SE	CALU	0.057278	0.0131306
isoform1=exon:chr15:72492815-72492996:-@junction:chr15:72492997-72499068:-@exon:chr15:72499069-72499221:- isoform2=junction:chr15:72492997-72494794:-@exon:chr15:72494795-72494961:-@junction:chr15:72494962-72499068:- PKM SE	SC1	others	7.2599e-07	0.833644	0.939862	1	1	-0.106218	0.00643881	down	SE	PKM	-0.907515	0.133263
isoform1=exon:chr10:73975806-73975896:+@junction:chr10:73975897-73990123:+@exon:chr10:73990124-73990198:+ isoform2=junction:chr10:73975897-73983645:+@exon:chr10:73983646-73983814:+@junction:chr10:73983815-73990123:+ ANAPC16 SE	SC1	others	6.58953e-08	0.25182	0.512152	0.88	1	-0.260332	0.000637867	down	SE	ANAPC16	0.112333	0.41828
isoform1=exon:chr17:25629461-25630661:+@junction:chr17:25630662-25633807:+@exon:chr17:25633808-25633884:+ isoform2=junction:chr17:25630662-25631805:+@exon:chr17:25631806-25631937:+@junction:chr17:25631938-25633807:+ WSB1 SE	SC1	others	2.73463e-08	0.958254	0.857182	1	1	0.101072	0.000273272	up	SE	WSB1	-0.133054	0.368104
isoform1=exon:chr17:25634770-25636298:+@junction:chr17:25636299-25638534:+@exon:chr17:25638535-25638642:+ isoform2=junction:chr17:25636299-25637086:+@exon:chr17:25637087-25637200:+@junction:chr17:25637201-25638534:+ WSB1 SE	SC1	others	2.57195e-10	0.545575	0.696994	1	1	-0.151419	2.88702e-06	down	SE	WSB1	-0.133054	0.368104
isoform1=exon:chr11:35211382-35211612:+@junction:chr11:35211613-35231511:+@exon:chr11:35231512-35231601:+ isoform2=junction:chr11:35211613-35229651:+@exon:chr11:35229652-35229753:+@junction:chr11:35229754-35231511:+ CD44 SE	SC1	others	4.25909e-09	0.299627	0.793778	0.88	0.973684	-0.494151	4.4827e-05	down	SE	CD44	-0.336863	0.559877
isoform1=exon:chr11:35211382-35211612:+@junction:chr11:35211613-35232792:+@exon:chr11:35232793-35232889:+ isoform2=junction:chr11:35211613-35229651:+@exon:chr11:35229652-35229753:+@junction:chr11:35229754-35232792:+ CD44 SE	SC1	others	1.49601e-06	0.286435	0.433254	0.92	1	-0.146819	0.0128358	down	SE	CD44	-0.336863	0.559877
isoform1=exon:chr11:35211382-35211612:+@junction:chr11:35211613-35232792:+@exon:chr11:35232793-35232996:+ isoform2=junction:chr11:35211613-35229651:+@exon:chr11:35229652-35229756:+@junction:chr11:35229757-35232792:+ CD44 SE	SC1	others	5.48693e-07	0.286733	0.434747	0.92	1	-0.148014	0.00492398	down	SE	CD44	-0.336863	0.559877
isoform1=exon:chr11:35229652-35229753:+@junction:chr11:35229754-35232792:+@exon:chr11:35232793-35232857:+ isoform2=junction:chr11:35229754-35231511:+@exon:chr11:35231512-35231601:+@junction:chr11:35231602-35232792:+ CD44 SE	SC1	others	7.18562e-10	0.353535	0.960212	0.92	1	-0.606677	7.91856e-06	down	SE	CD44	-0.336863	0.559877
isoform1=exon:chr11:35211382-35211612:+@junction:chr11:35211613-35236398:+@exon:chr11:35236399-35236408:+ isoform2=junction:chr11:35211613-35232792:+@exon:chr11:35232793-35232996:+@junction:chr11:35232997-35236398:+ CD44 SE	SC1	others	3.74631e-08	0.0477038	0.179436	0.76	1	-0.131732	0.000370247	down	SE	CD44	-0.336863	0.559877
isoform1=exon:chr11:35211382-35211612:+@junction:chr11:35211613-35240862:+@exon:chr11:35240863-35240934:+ isoform2=junction:chr11:35211613-35232792:+@exon:chr11:35232793-35232996:+@junction:chr11:35232997-35240862:+ CD44 SE	SC1	others	3.6087e-09	0.745176	0.933482	1	1	-0.188306	3.81764e-05	down	SE	CD44	-0.336863	0.559877
isoform1=exon:chr11:35231512-35231601:+@junction:chr11:35231602-35236398:+@exon:chr11:35236399-35236408:+ isoform2=junction:chr11:35231602-35232792:+@exon:chr11:35232793-35232996:+@junction:chr11:35232997-35236398:+ CD44 SE	SC1	others	1.31504e-08	0.322495	0.870447	0.84	1	-0.547952	0.0001347	down	SE	CD44	-0.336863	0.559877
isoform1=exon:chr7:139285163-139285342:-@junction:chr7:139285343-139297947:-@exon:chr7:139297948-139298069:- isoform2=junction:chr7:139285343-139288826:-@exon:chr7:139288827-139288969:-@junction:chr7:139288970-139297947:- HIPK2 SE	SC1	others	2.40026e-09	0.489603	0.827567	1	1	-0.337964	2.56516e-05	down	SE	HIPK2	-0.613575	0.938247
isoform1=exon:chr8:11701524-11701750:-@junction:chr8:11701751-11703169:-@exon:chr8:11703170-11703298:- isoform2=junction:chr8:11701751-11702590:-@exon:chr8:11702591-11702731:-@junction:chr8:11702732-11703169:- CTSB SE	SC1	others	2.15294e-09	0.287731	0.983641	0.64	1	-0.69591	2.3058e-05	down	SE	CTSB	0.00693756	0.784071
isoform1=exon:chr8:11710838-11710988:-@junction:chr8:11710989-11724762:-@exon:chr8:11724763-11724900:- isoform2=junction:chr8:11710989-11721884:-@exon:chr8:11721885-11721972:-@junction:chr8:11721973-11724762:- CTSB SE	SC1	others	8.18388e-18	0.257348	0.910384	1	1	-0.653035	1.02037e-13	down	SE	CTSB	0.00693756	0.784071
isoform1=exon:chr8:11710838-11710988:-@junction:chr8:11710989-11725478:-@exon:chr8:11725479-11725561:- isoform2=junction:chr8:11710989-11721884:-@exon:chr8:11721885-11721972:-@junction:chr8:11721973-11725478:- CTSB SE	SC1	others	8.18388e-18	0.250625	0.924088	1	1	-0.673462	1.02037e-13	down	SE	CTSB	0.00693756	0.784071
isoform1=exon:chr8:29927390-29927575:-@junction:chr8:29927576-29940362:-@exon:chr8:29940363-29940590:- isoform2=junction:chr8:29927576-29931392:-@exon:chr8:29931393-29931544:-@junction:chr8:29931545-29940362:- TMEM66 SE	SC1	others	1.42211e-07	0.888384	0.778911	1	1	0.109472	0.00134404	up	SE	TMEM66	-0.208601	0.904924
isoform1=exon:chr8:29927158-29927575:-@junction:chr8:29927576-29940362:-@exon:chr8:29940363-29940640:- isoform2=junction:chr8:29927576-29931392:-@exon:chr8:29931393-29931567:-@junction:chr8:29931568-29940362:- TMEM66 SE	SC1	others	1.42211e-07	0.88831	0.77886	1	1	0.109449	0.00134404	up	SE	TMEM66	-0.208601	0.904924
isoform1=exon:chr8:29927158-29927575:-@junction:chr8:29927576-29940362:-@exon:chr8:29940363-29940464:- isoform2=junction:chr8:29927576-29931392:-@exon:chr8:29931393-29931571:-@junction:chr8:29931572-29940362:- TMEM66 SE	SC1	others	1.56926e-07	0.887873	0.779708	1	1	0.108165	0.00147621	up	SE	TMEM66	-0.208601	0.904924
isoform1=exon:chr8:80915234-80915415:-@junction:chr8:80915416-80963761:-@exon:chr8:80963762-80963863:- isoform2=junction:chr8:80915416-80954854:-@exon:chr8:80954855-80954903:-@junction:chr8:80954904-80963761:- TPD52 SE	SC1	others	4.07021e-09	0.204653	0.893314	0.6	0.921053	-0.688661	4.29163e-05	down	SE	TPD52	0.4991	0.494154
isoform1=exon:chr17:73314157-73316634:-@junction:chr17:73316635-73321978:-@exon:chr17:73321979-73322101:- isoform2=junction:chr17:73316635-73317739:-@exon:chr17:73317740-73317908:-@junction:chr17:73317909-73321978:- GRB2 SE	SC1	others	1.70206e-09	0.551266	0.960252	1	1	-0.408986	1.83431e-05	down	SE	GRB2	-0.791769	0.0687964
isoform1=exon:chr17:73317740-73317908:-@junction:chr17:73317909-73328780:-@exon:chr17:73328781-73328878:- isoform2=junction:chr17:73317909-73321978:-@exon:chr17:73321979-73322101:-@junction:chr17:73322102-73328780:- GRB2 SE	SC1	others	3.51234e-10	0.497963	0.953002	1	1	-0.455039	3.91661e-06	down	SE	GRB2	-0.791769	0.0687964
isoform1=exon:chr8:103274143-103274298:-@junction:chr8:103274299-103277327:-@exon:chr8:103277328-103277503:- isoform2=junction:chr8:103274299-103276701:-@exon:chr8:103276702-103276786:-@junction:chr8:103276787-103277327:- UBR5 SE	SC1	others	3.80031e-07	0.710902	0.869237	1	1	-0.158335	0.00345486	down	SE	UBR5	-0.382505	0.202385
isoform1=exon:chr8:103282267-103282411:-@junction:chr8:103282412-103284756:-@exon:chr8:103284757-103285000:- isoform2=junction:chr8:103282412-103283361:-@exon:chr8:103283362-103283473:-@junction:chr8:103283474-103284756:- UBR5 SE	SC1	others	2.04883e-06	0.355981	0.69615	0.96	0.973684	-0.340168	0.0173106	down	SE	UBR5	-0.382505	0.202385
isoform1=exon:chr6:160100096-160100330:-@junction:chr6:160100331-160105885:-@exon:chr6:160105886-160106065:- isoform2=junction:chr6:160100331-160103505:-@exon:chr6:160103506-160103670:-@junction:chr6:160103671-160105885:- SOD2 SE	SC1	others	7.09112e-07	0.735492	0.963315	1	1	-0.227823	0.00629266	down	SE	SOD2	-0.329416	0.134509
isoform1=exon:chr6:160105886-160106065:-@junction:chr6:160106066-160113692:-@exon:chr6:160113693-160113895:- isoform2=junction:chr6:160106066-160109157:-@exon:chr6:160109158-160109274:-@junction:chr6:160109275-160113692:- SOD2 SE	SC1	others	2.24244e-09	0.936877	0.81185	1	1	0.125027	2.39964e-05	up	SE	SOD2	-0.329416	0.134509
isoform1=exon:chr5:133710074-133710154:+@junction:chr5:133710155-133724015:+@exon:chr5:133724016-133724104:+ isoform2=junction:chr5:133710155-133716409:+@exon:chr5:133716410-133716499:+@junction:chr5:133716500-133724015:+ UBE2B SE	SC1	others	4.78564e-06	0.144137	0.523996	0.4	0.842105	-0.379859	0.0387865	down	SE	UBE2B	0.307456	0.608105
isoform1=exon:chr9:86588201-86588314:-@junction:chr9:86588315-86589431:-@exon:chr9:86589432-86589504:- isoform2=junction:chr9:86588315-86588816:-@exon:chr9:86588817-86588888:-@junction:chr9:86588889-86589431:- HNRNPK SE	SC1	others	4.96675e-09	0.707502	0.860547	1	1	-0.153045	5.21062e-05	down	SE	HNRNPK	-0.504979	0.198625
isoform1=exon:chr10:79796952-79797062:+@junction:chr10:79797063-79800372:+@exon:chr10:79800373-79800428:+ isoform2=junction:chr10:79797063-79799961:+@exon:chr10:79799962-79799983:+@junction:chr10:79799984-79800372:+ RPS24 SE	SC1	others	6.18926e-12	0.691653	0.548265	1	1	0.143388	7.32808e-08	up	SE	RPS24	-0.34119	0.0147895
isoform1=exon:chr4:15835840-15835925:+@junction:chr4:15835926-15841648:+@exon:chr4:15841649-15841741:+ isoform2=junction:chr4:15835926-15839714:+@exon:chr4:15839715-15839788:+@junction:chr4:15839789-15841648:+ CD38 SE	SC1	others	1.7307e-07	0.775215	0.907063	1	1	-0.131848	0.00162166	down	SE	CD38	0.0927945	0.955181
isoform1=exon:chr3:142144271-142144380:-@junction:chr3:142144381-142151502:-@exon:chr3:142151503-142151735:- isoform2=junction:chr3:142144381-142145585:-@exon:chr3:142145586-142145683:-@junction:chr3:142145684-142151502:- XRN1 SE	SC1	others	1.9024e-09	0.833683	0.943066	1	1	-0.109383	2.04299e-05	down	SE	XRN1	-0.148283	0.789501
isoform1=exon:chr8:101269288-101271474:-@junction:chr8:101271475-101281012:-@exon:chr8:101281013-101281148:- isoform2=junction:chr8:101271475-101272081:-@exon:chr8:101272082-101272225:-@junction:chr8:101272226-101281012:- RNF19A SE	SC1	others	2.03597e-10	0.653398	0.952557	1	1	-0.299158	2.29515e-06	down	SE	RNF19A	-0.485666	0.0624139
isoform1=exon:chr8:101272082-101272225:-@junction:chr8:101272226-101276261:-@exon:chr8:101276262-101276423:- isoform2=junction:chr8:101272226-101273769:-@exon:chr8:101273770-101273983:-@junction:chr8:101273984-101276261:- RNF19A SE	SC1	others	2.70083e-06	0.944608	0.83511	1	1	0.109498	0.022506	up	SE	RNF19A	-0.485666	0.0624139
isoform1=exon:chr8:101272082-101272225:-@junction:chr8:101272226-101276898:-@exon:chr8:101276899-101277013:- isoform2=junction:chr8:101272226-101273769:-@exon:chr8:101273770-101273983:-@junction:chr8:101273984-101276898:- RNF19A SE	SC1	others	2.19598e-06	0.944508	0.802435	1	1	0.142073	0.0184901	up	SE	RNF19A	-0.485666	0.0624139
isoform1=exon:chr8:101273770-101273983:-@junction:chr8:101273984-101276898:-@exon:chr8:101276899-101277013:- isoform2=junction:chr8:101273984-101276261:-@exon:chr8:101276262-101276423:-@junction:chr8:101276424-101276898:- RNF19A SE	SC1	others	5.07918e-11	0.52059	0.965456	1	1	-0.444866	5.87254e-07	down	SE	RNF19A	-0.485666	0.0624139
isoform1=exon:chr8:101272082-101272225:-@junction:chr8:101272226-101281012:-@exon:chr8:101281013-101281148:- isoform2=junction:chr8:101272226-101276898:-@exon:chr8:101276899-101277013:-@junction:chr8:101277014-101281012:- RNF19A SE	SC1	others	1.68224e-10	0.330672	0.718499	1	1	-0.387827	1.90228e-06	down	SE	RNF19A	-0.485666	0.0624139
isoform1=exon:chr8:101276262-101276423:-@junction:chr8:101276424-101281012:-@exon:chr8:101281013-101281148:- isoform2=junction:chr8:101276424-101276898:-@exon:chr8:101276899-101277013:-@junction:chr8:101277014-101281012:- RNF19A SE	SC1	others	3.39464e-10	0.346264	0.595382	1	1	-0.249118	3.7891e-06	down	SE	RNF19A	-0.485666	0.0624139
isoform1=exon:chr11:2965667-2966876:-@junction:chr11:2966877-2972488:-@exon:chr11:2972489-2972545:- isoform2=junction:chr11:2966877-2970456:-@exon:chr11:2970457-2970494:-@junction:chr11:2970495-2972488:- NAP1L4 SE	SC1	others	1.27977e-09	0.274219	0.448397	0.96	1	-0.174178	1.39059e-05	down	SE	NAP1L4	0.247952	0.1551
isoform1=exon:chr1:23648021-23648156:-@junction:chr1:23648157-23664246:-@exon:chr1:23664247-23664354:- isoform2=junction:chr1:23648157-23660010:-@exon:chr1:23660011-23660124:-@junction:chr1:23660125-23664246:- HNRNPR SE	SC1	others	2.48598e-06	0.281449	0.640563	0.76	0.921053	-0.359115	0.0208002	down	SE	HNRNPR	-0.282781	0.157379
isoform1=exon:chr11:75110601-75110621:+@junction:chr11:75110622-75112683:+@exon:chr11:75112684-75112777:+ isoform2=junction:chr11:75110622-75111738:+@exon:chr11:75111739-75111868:+@junction:chr11:75111869-75112683:+ RPS3 SE	SC1	others	5.2623e-09	0.665418	0.243546	1	0.710526	0.421872	5.51019e-05	up	SE	RPS3	-0.190931	0.838582
isoform1=exon:chr11:75110564-75110621:+@junction:chr11:75110622-75115063:+@exon:chr11:75115064-75115251:+ isoform2=junction:chr11:75110622-75112683:+@exon:chr11:75112684-75112777:+@junction:chr11:75112778-75115063:+ RPS3 SE	SC1	others	9.61807e-07	0.805492	0.954488	1	1	-0.148997	0.00843985	down	SE	RPS3	-0.190931	0.838582
isoform1=exon:chr2:242255359-242255397:+@junction:chr2:242255398-242263630:+@exon:chr2:242263631-242263656:+ isoform2=junction:chr2:242255398-242256913:+@exon:chr2:242256914-242257014:+@junction:chr2:242257015-242263630:+ SEPT2 SE	SC1	others	1.26032e-10	0.608028	0.36916	1	1	0.238869	1.43198e-06	up	SE	2024-09-02	-0.489981	0.106174
isoform1=exon:chr12:53858544-53858636:+@junction:chr12:53858637-53861004:+@exon:chr12:53861005-53861077:+ isoform2=junction:chr12:53858637-53859715:+@exon:chr12:53859716-53859757:+@junction:chr12:53859758-53861004:+ PCBP2 SE	SC1	others	5.19752e-12	0.592639	0.783765	1	1	-0.191125	6.15907e-08	down	SE	PCBP2	-0.296412	0.188994
isoform1=exon:chr12:105501492-105501639:+@junction:chr12:105501640-105507993:+@exon:chr12:105507994-105508047:+ isoform2=junction:chr12:105501640-105504902:+@exon:chr12:105504903-105505042:+@junction:chr12:105505043-105507993:+ KIAA1033 SE	SC1	others	4.46162e-10	0.387607	0.667746	1	1	-0.280138	4.95195e-06	down	SE	KIAA1033	-0.702964	0.215886
isoform1=exon:chr12:105531664-105531789:+@junction:chr12:105531790-105534676:+@exon:chr12:105534677-105534823:+ isoform2=junction:chr12:105531790-105534071:+@exon:chr12:105534072-105534179:+@junction:chr12:105534180-105534676:+ KIAA1033 SE	SC1	others	6.67337e-10	0.370499	0.948336	1	1	-0.577837	7.35957e-06	down	SE	KIAA1033	-0.702964	0.215886
isoform1=exon:chr12:105534945-105535024:+@junction:chr12:105535025-105536904:+@exon:chr12:105536905-105537021:+ isoform2=junction:chr12:105535025-105536230:+@exon:chr12:105536231-105536336:+@junction:chr12:105536337-105536904:+ KIAA1033 SE	SC1	others	3.45856e-11	0.309214	0.900045	1	1	-0.590831	4.0268e-07	down	SE	KIAA1033	-0.702964	0.215886
isoform1=exon:chr12:105536905-105537021:+@junction:chr12:105537022-105538495:+@exon:chr12:105538496-105538650:+ isoform2=junction:chr12:105537022-105538064:+@exon:chr12:105538065-105538233:+@junction:chr12:105538234-105538495:+ KIAA1033 SE	SC1	others	9.88665e-09	0.438399	0.96182	0.92	1	-0.52342	0.000101971	down	SE	KIAA1033	-0.702964	0.215886
isoform1=exon:chr12:96617343-96617551:+@junction:chr12:96617552-96653508:+@exon:chr12:96653509-96653631:+ isoform2=junction:chr12:96617552-96640717:+@exon:chr12:96640718-96641512:+@junction:chr12:96641513-96653508:+ ELK3 SE	SC1	others	3.71677e-07	0.712163	0.850349	1	1	-0.138187	0.00338709	down	SE	ELK3	0.465579	0.357147
isoform1=exon:chr12:96640718-96641512:+@junction:chr12:96641513-96660859:+@exon:chr12:96660860-96661135:+ isoform2=junction:chr12:96641513-96653508:+@exon:chr12:96653509-96653631:+@junction:chr12:96653632-96660859:+ ELK3 SE	SC1	others	2.35054e-11	0.553784	0.814323	1	1	-0.260539	2.76352e-07	down	SE	ELK3	0.465579	0.357147
isoform1=exon:chr12:104680460-104680887:+@junction:chr12:104680888-104705067:+@exon:chr12:104705068-104705190:+ isoform2=junction:chr12:104680888-104682708:+@exon:chr12:104682709-104682818:+@junction:chr12:104682819-104705067:+ TXNRD1 SE	SC1	others	9.48901e-09	0.274922	0.472673	0.92	0.947368	-0.197751	9.79361e-05	down	SE	TXNRD1	0.376777	0.223971
isoform1=exon:chr12:104680659-104681124:+@junction:chr12:104681125-104705067:+@exon:chr12:104705068-104705190:+ isoform2=junction:chr12:104681125-104682708:+@exon:chr12:104682709-104682818:+@junction:chr12:104682819-104705067:+ TXNRD1 SE	SC1	others	7.56212e-08	0.257448	0.500243	0.84	0.921053	-0.242796	0.000728005	down	SE	TXNRD1	0.376777	0.223971
isoform1=exon:chr12:104682496-104682818:+@junction:chr12:104682819-104707022:+@exon:chr12:104707023-104707094:+ isoform2=junction:chr12:104682819-104705067:+@exon:chr12:104705068-104705190:+@junction:chr12:104705191-104707022:+ TXNRD1 SE	SC1	others	2.15451e-08	0.323917	0.813837	0.92	0.947368	-0.48992	0.000217239	down	SE	TXNRD1	0.376777	0.223971
isoform1=exon:chr12:110874540-110874957:-@junction:chr12:110874958-110888059:-@exon:chr12:110888060-110888073:- isoform2=junction:chr12:110874958-110883256:-@exon:chr12:110883257-110883356:-@junction:chr12:110883357-110888059:- ARPC3 SE	SC1	others	3.59804e-06	0.668216	0.985366	0.88	1	-0.31715	0.0295903	down	SE	ARPC3	0.0493556	0.943807
isoform1=exon:chr10:64976967-64977091:-@junction:chr10:64977092-65024410:-@exon:chr10:65024411-65024524:- isoform2=junction:chr10:64977092-64979637:-@exon:chr10:64979638-64979743:-@junction:chr10:64979744-65024410:- JMJD1C SE	SC1	others	6.28949e-09	0.242463	0.473454	1	1	-0.230991	6.54862e-05	down	SE	JMJD1C	-0.194541	0.789117
isoform1=exon:chr10:64976967-64977091:-@junction:chr10:64977092-65140077:-@exon:chr10:65140078-65140242:- isoform2=junction:chr10:64977092-64979637:-@exon:chr10:64979638-64979743:-@junction:chr10:64979744-65140077:- JMJD1C SE	SC1	others	1.83573e-08	0.81038	0.926868	1	1	-0.116488	0.00018607	down	SE	JMJD1C	-0.194541	0.789117
isoform1=exon:chr2:65226582-65228624:+@junction:chr2:65228625-65237730:+@exon:chr2:65237731-65237897:+ isoform2=junction:chr2:65228625-65231086:+@exon:chr2:65231087-65231149:+@junction:chr2:65231150-65237730:+ SLC1A4 SE	SC1	others	2.80141e-07	0.414226	0.590593	1	1	-0.176366	0.00258206	down	SE	SLC1A4	-1.30927	0.12048
isoform1=exon:chr2:65245205-65245399:+@junction:chr2:65245400-65248045:+@exon:chr2:65248046-65248528:+ isoform2=junction:chr2:65245400-65245678:+@exon:chr2:65245679-65245813:+@junction:chr2:65245814-65248045:+ SLC1A4 SE	SC1	others	1.32342e-07	0.769735	0.922848	1	1	-0.153113	0.00125354	down	SE	SLC1A4	-1.30927	0.12048
isoform1=exon:chr10:112666237-112667594:-@junction:chr10:112667595-112678878:-@exon:chr10:112678879-112678915:- isoform2=junction:chr10:112667595-112677878:-@exon:chr10:112677879-112677971:-@junction:chr10:112677972-112678878:- BBIP1 SE	SC1	others	3.80031e-07	0.295036	0.541776	0.92	1	-0.246741	0.00345486	down	SE	BBIP1	-0.491843	0.0608017
isoform1=exon:chr14:94519344-94519473:-@junction:chr14:94519474-94526443:-@exon:chr14:94526444-94526959:- isoform2=junction:chr14:94519474-94521341:-@exon:chr14:94521342-94524243:-@junction:chr14:94524244-94526443:- DDX24 SE	SC1	others	5.08588e-07	0.755736	0.882063	1	1	-0.126326	0.0045778	down	SE	DDX24	-0.217902	0.197983
isoform1=exon:chr14:105953204-105953309:+@junction:chr14:105953310-105954502:+@exon:chr14:105954503-105954597:+ isoform2=junction:chr14:105953310-105953549:+@exon:chr14:105953550-105953636:+@junction:chr14:105953637-105954502:+ CRIP1 SE	SC1	others	5.82444e-11	0.972689	0.760411	1	1	0.212278	6.715e-07	up	SE	CRIP1	-0.321241	0.213289
isoform1=exon:chr15:44091556-44092982:+@junction:chr15:44092983-44093908:+@exon:chr15:44093909-44094004:+ isoform2=junction:chr15:44092983-44093715:+@exon:chr15:44093716-44093767:+@junction:chr15:44093768-44093908:+ SERF2 SE	SC1	others	1.03386e-07	0.162869	0.815965	0.52	0.894737	-0.653096	0.000986817	down	SE	SERF2	0.185964	0.395352
isoform1=exon:chr15:52718027-52718171:-@junction:chr15:52718172-52725371:-@exon:chr15:52725372-52725482:- isoform2=junction:chr15:52718172-52720594:-@exon:chr15:52720595-52720766:-@junction:chr15:52720767-52725371:- MYO5A SE	SC1	others	3.23852e-10	0.526059	0.846864	1	1	-0.320805	3.6158e-06	down	SE	MYO5A	0.0779799	0.387531
