# Supplementary material for: Deciphering splicing heterogeneity at single-cell resolution by SCSES
Source: Nat Commun. 2025 Oct 27;16:9459. doi: 10.1038/s41467-025-64517-5 (PMC12559242; doi:10.1038/s41467-025-64517-5)
Supplement: Supplementary file 9 — Supplementary Data 7 [file 41467_2025_64517_MOESM9_ESM.xlsx]

## Sheet: Sheet1
Supplementary Data 7: 27 DSEs from genes reported to be associated with BTZ-resistance.
Label	Event	Gene	Type	ΔPSI	DEG
BECN1-A5SS-exon1	isoform1=exon:chr17:40975586-40975897:-@junction:chr17:40975898-40976172:-@exon:chr17:40976173-40976396:- isoform2=exon:chr17:40975586-40975897:-@junction:chr17:40975898-40976150:-@exon:chr17:40976151-40976396:- BECN1 A5SS	BECN1	A5SS	-0.265113	No
NAMPT-A5SS-exon2	isoform1=exon:chr7:105915392-105915495:-@junction:chr7:105915496-105917529:-@exon:chr7:105917530-105917625:- isoform2=exon:chr7:105915392-105915495:-@junction:chr7:105915496-105917468:-@exon:chr7:105917469-105917625:- NAMPT A5SS	NAMPT	A5SS	-0.114599	No
PKM-MXE-exon9/10	isoform1=exon:chr15:72492815-72492996:-@junction:chr15:72492997-72495362:-@exon:chr15:72495363-72495529:-@junction:chr15:72495530-72499068:-@exon:chr15:72499069-72499221:- isoform2=exon:chr15:72492815-72492996:-@junction:chr15:72492997-72494794:-@exon:chr15:72494795-72494961:-@junction:chr15:72494962-72499068:-@exon:chr15:72499069-72499221:- PKM MXE	PKM	MXE	0.115035	No
PRDM1-RI-intron2	isoform1=exon:chr6:106536076-106536324:+@junction:chr6:106536325-106543489:+@exon:chr6:106543490-106543609:+ isoform2=retention:chr6:106536320-106536329:+@retention:chr6:106543485-106543494:+ PRDM1 RI	PRDM1	RI	0.528908	No
BCLAF1-RI-intron9	isoform1=exon:chr6:136590575-136590750:-@junction:chr6:136590751-136593132:-@exon:chr6:136593133-136593217:- isoform2=retention:chr6:136590746-136590755:-@retention:chr6:136593128-136593137:- BCLAF1 RI	BCLAF1	RI	-0.438985	No
HUWE1-SE-exon76	isoform1=exon:chrX:53565298-53565415:-@junction:chrX:53565416-53566617:-@exon:chrX:53566618-53566773:- isoform2=junction:chrX:53565416-53565795:-@exon:chrX:53565796-53566041:-@junction:chrX:53566042-53566617:- HUWE1 SE	HUWE1	SE	-0.100126	No
NCOA3-SE-exon4	isoform1=exon:chr20:46250973-46251074:+@junction:chr20:46251075-46254124:+@exon:chr20:46254125-46254225:+ isoform2=junction:chr20:46251075-46252654:+@exon:chr20:46252655-46252827:+@junction:chr20:46252828-46254124:+ NCOA3 SE	NCOA3	SE	-0.119552	No
NCOA3-SE-exon14	isoform1=exon:chr20:46266392-46266527:+@junction:chr20:46266528-46268365:+@exon:chr20:46268366-46268566:+ isoform2=junction:chr20:46266528-46267751:+@exon:chr20:46267752-46267946:+@junction:chr20:46267947-46268365:+ NCOA3 SE	NCOA3	SE	-0.516863	No
BECN1-SE-exon8	isoform1=exon:chr17:40966542-40966691:-@junction:chr17:40966692-40970238:-@exon:chr17:40970239-40970433:- isoform2=junction:chr17:40966692-40967925:-@exon:chr17:40967926-40968072:-@junction:chr17:40968073-40970238:- BECN1 SE	BECN1	SE	-0.576823	No
IRF4-SE-exon6	isoform1=exon:chr6:397108-397252:+@junction:chr6:397253-401423:+@exon:chr6:401424-401777:+ isoform2=junction:chr6:397253-398827:+@exon:chr6:398828-398935:+@junction:chr6:398936-401423:+ IRF4 SE	IRF4	SE	-0.205068	No
USP15-SE-exon8	isoform1=exon:chr12:62719653-62719714:+@junction:chr12:62719715-62749111:+@exon:chr12:62749112-62749256:+ isoform2=junction:chr12:62719715-62743001:+@exon:chr12:62743002-62743088:+@junction:chr12:62743089-62749111:+ USP15 SE	USP15	SE	0.132475	No
PARP14-SE-exon15	isoform1=exon:chr3:122437206-122437805:+@junction:chr3:122437806-122446658:+@exon:chr3:122446659-122446833:+ isoform2=junction:chr3:122437806-122439101:+@exon:chr3:122439102-122439235:+@junction:chr3:122439236-122446658:+ PARP14 SE	PARP14	SE	-0.503686	No
MTDH-SE-exon11	isoform1=exon:chr8:98725890-98725997:+@junction:chr8:98725998-98735106:+@exon:chr8:98735107-98735263:+ isoform2=junction:chr8:98725998-98731276:+@exon:chr8:98731277-98731417:+@junction:chr8:98731418-98735106:+ MTDH SE	MTDH	SE	-0.10866	No
EIF4B-SE-exon2	isoform1=exon:chr12:53399942-53400280:+@junction:chr12:53400281-53412581:+@exon:chr12:53412582-53412790:+ isoform2=junction:chr12:53400281-53410256:+@exon:chr12:53410257-53410394:+@junction:chr12:53410395-53412581:+ EIF4B SE	EIF4B	SE	-0.331884	No
EIF4B-SE-exon7	isoform1=exon:chr12:53416277-53416411:+@junction:chr12:53416412-53421798:+@exon:chr12:53421799-53421972:+ isoform2=junction:chr12:53416412-53421565:+@exon:chr12:53421566-53421703:+@junction:chr12:53421704-53421798:+ EIF4B SE	EIF4B	SE	-0.264171	No
EPS15-SE-exon9	isoform1=exon:chr1:51912632-51912777:-@junction:chr1:51912778-51926762:-@exon:chr1:51926763-51926822:- isoform2=junction:chr1:51912778-51913717:-@exon:chr1:51913718-51913807:-@junction:chr1:51913808-51926762:- EPS15 SE	EPS15	SE	-0.1117	No
EPS15-SE-exon5	isoform1=exon:chr1:51930933-51930998:-@junction:chr1:51930999-51937361:-@exon:chr1:51937362-51937409:- isoform2=junction:chr1:51930999-51934144:-@exon:chr1:51934145-51934240:-@junction:chr1:51934241-51937361:- EPS15 SE	EPS15	SE	-0.194846	No
EDEM1-SE-exon9	isoform1=exon:chr3:5249778-5249948:+@junction:chr3:5249949-5252804:+@exon:chr3:5252805-5252901:+ isoform2=junction:chr3:5249949-5251859:+@exon:chr3:5251860-5251933:+@junction:chr3:5251934-5252804:+ EDEM1 SE	EDEM1	SE	-0.169906	No
PKM-SE-exon9	isoform1=exon:chr15:72492815-72492996:-@junction:chr15:72492997-72499068:-@exon:chr15:72499069-72499221:- isoform2=junction:chr15:72492997-72494794:-@exon:chr15:72494795-72494961:-@junction:chr15:72494962-72499068:- PKM SE	PKM	SE	-0.106218	No
CD44-SE-exon12	isoform1=exon:chr11:35211382-35211612:+@junction:chr11:35211613-35231511:+@exon:chr11:35231512-35231601:+ isoform2=junction:chr11:35211613-35229651:+@exon:chr11:35229652-35229753:+@junction:chr11:35229754-35231511:+ CD44 SE	CD44	SE	-0.494151	No
CD44-SE-exon13	isoform1=exon:chr11:35229652-35229753:+@junction:chr11:35229754-35232792:+@exon:chr11:35232793-35232857:+ isoform2=junction:chr11:35229754-35231511:+@exon:chr11:35231512-35231601:+@junction:chr11:35231602-35232792:+ CD44 SE	CD44	SE	-0.606677	No
CD44-SE-exon14	isoform1=exon:chr11:35211382-35211612:+@junction:chr11:35211613-35236398:+@exon:chr11:35236399-35236408:+ isoform2=junction:chr11:35211613-35232792:+@exon:chr11:35232793-35232996:+@junction:chr11:35232997-35236398:+ CD44 SE	CD44	SE	-0.131732	No
SOD2-SE-exon7	isoform1=exon:chr6:160100096-160100330:-@junction:chr6:160100331-160105885:-@exon:chr6:160105886-160106065:- isoform2=junction:chr6:160100331-160103505:-@exon:chr6:160103506-160103670:-@junction:chr6:160103671-160105885:- SOD2 SE	SOD2	SE	-0.227823	No
SOD2-SE-exon3	isoform1=exon:chr6:160105886-160106065:-@junction:chr6:160106066-160113692:-@exon:chr6:160113693-160113895:- isoform2=junction:chr6:160106066-160109157:-@exon:chr6:160109158-160109274:-@junction:chr6:160109275-160113692:- SOD2 SE	SOD2	SE	0.125027	No
HNRNPK-SE-exon8	isoform1=exon:chr9:86588201-86588314:-@junction:chr9:86588315-86589431:-@exon:chr9:86589432-86589504:- isoform2=junction:chr9:86588315-86588816:-@exon:chr9:86588817-86588888:-@junction:chr9:86588889-86589431:- HNRNPK SE	HNRNPK	SE	-0.153045	No
CD38-SE-exon5	isoform1=exon:chr4:15835840-15835925:+@junction:chr4:15835926-15841648:+@exon:chr4:15841649-15841741:+ isoform2=junction:chr4:15835926-15839714:+@exon:chr4:15839715-15839788:+@junction:chr4:15839789-15841648:+ CD38 SE	CD38	SE	-0.131848	No
CRIP1-SE-exon2	isoform1=exon:chr14:105953204-105953309:+@junction:chr14:105953310-105954502:+@exon:chr14:105954503-105954597:+ isoform2=junction:chr14:105953310-105953549:+@exon:chr14:105953550-105953636:+@junction:chr14:105953637-105954502:+ CRIP1 SE	CRIP1	SE	0.212278	No
