# Supplementary material for: Deciphering splicing heterogeneity at single-cell resolution by SCSES
Source: Nat Commun. 2025 Oct 27;16:9459. doi: 10.1038/s41467-025-64517-5 (PMC12559242; doi:10.1038/s41467-025-64517-5)
Supplement: Supplementary file 10 — Supplementary Data 8 [file 41467_2025_64517_MOESM10_ESM.xlsx]

## Sheet: Sheet1
Supplementary Data 8: The AS marker events at each time points in hES dataset
event_id	cell1_cell2_p	cell1_cell2_padj	cell1_psi_mean	cell2_psi_mean	cell1_cell2_deltaPSI	cell1_pct_0	cell2_pct_0	cell_type	gene	cell1_expr_mean	cell2_expr_mean	cell1_expr_pct_0	cell2_expr_pct_0
isoform1=exon:chr12:53898181-53898253:+@junction:chr12:53898254-53898481:+@exon:chr12:53898482-53898599:+ isoform2=exon:chr12:53898181-53898253:+@junction:chr12:53898254-53898395:+@exon:chr12:53898396-53898599:+ TARBP2 A3SS	3.89277e-18	2.74656e-17	0.0361621	0.148958	-0.112796	0.804348	0.313814	0 hours	TARBP2	3.98535	3.57451	0.163043	0.249249
isoform1=exon:chr2:190728469-190728954:+@junction:chr2:190728955-190732550:+@exon:chr2:190732551-190732655:+ isoform2=exon:chr2:190728469-190728954:+@junction:chr2:190728955-190732524:+@exon:chr2:190732525-190732655:+ PMS1 A3SS	5.44069e-26	8.22832e-25	0.974745	0.864848	0.109897	0	0	0 hours	PMS1	5.99759	4.51165	0.0108696	0.118619
isoform1=exon:chr2:178985014-178985136:+@junction:chr2:178985137-178985906:+@exon:chr2:178985907-178986086:+ isoform2=exon:chr2:178985014-178985136:+@junction:chr2:178985137-178985900:+@exon:chr2:178985901-178986086:+ RBM45 A3SS	1.55658e-19	1.26329e-18	0.145686	0.250358	-0.104672	0.315217	0.0735736	0 hours	RBM45	3.15417	2.33079	0.326087	0.430931
isoform1=exon:chr6:168265231-168265426:+@junction:chr6:168265427-168271065:+@exon:chr6:168271066-168271178:+ isoform2=exon:chr6:168265231-168265426:+@junction:chr6:168265427-168271062:+@exon:chr6:168271063-168271178:+ MLLT4 A3SS	3.2365e-09	9.15901e-09	0.661136	0.546628	0.114508	0	0.0015015	0 hours	MLLT4	3.80831	4.4086	0.0108696	0.0225225
isoform1=exon:chr17:27816682-27816775:+@junction:chr17:27816776-27818827:+@exon:chr17:27818828-27818883:+ isoform2=exon:chr17:27816682-27816775:+@junction:chr17:27816776-27818801:+@exon:chr17:27818802-27818883:+ TAOK1 A3SS	2.8192e-25	4.01534e-24	0.952307	0.776786	0.175521	0	0	0 hours	TAOK1	5.29302	5.20601	0	0.0015015
isoform1=exon:chr3:42674093-42674315:+@junction:chr3:42674316-42675071:+@exon:chr3:42675072-42675227:+ isoform2=exon:chr3:42674093-42674315:+@junction:chr3:42674316-42675052:+@exon:chr3:42675053-42675227:+ NKTR A3SS	4.37017e-22	4.5532e-21	0.0445453	0.169629	-0.125084	0.434783	0.202703	0 hours	NKTR	6.14676	5.3875	0	0.0045045
isoform1=exon:chr11:111952706-111952759:+@junction:chr11:111952760-111953191:+@exon:chr11:111953192-111955874:+ isoform2=exon:chr11:111952706-111952759:+@junction:chr11:111952760-111953188:+@exon:chr11:111953189-111955874:+ C11orf57 A3SS	6.9654e-11	2.36765e-10	0.932686	0.832304	0.100382	0	0.0015015	0 hours	C11orf57	4.34326	4.08287	0.0217391	0.0660661
isoform1=exon:chr3:33867972-33868072:+@junction:chr3:33868073-33870344:+@exon:chr3:33870345-33870461:+ isoform2=exon:chr3:33867972-33868072:+@junction:chr3:33868073-33870329:+@exon:chr3:33870330-33870461:+ PDCD6IP A3SS	4.05171e-20	3.47776e-19	0.0279401	0.16259	-0.134649	0.847826	0.324324	0 hours	PDCD6IP	4.39077	4.62117	0.0869565	0.0585586
isoform1=exon:chr10:28897115-28897360:+@junction:chr10:28897361-28899636:+@exon:chr10:28899637-28899639:+ isoform2=exon:chr10:28897115-28897360:+@junction:chr10:28897361-28899627:+@exon:chr10:28899628-28899639:+ WAC A3SS	7.83304e-42	5.972e-40	0.69974	0.890432	-0.190692	0	0	0 hours	WAC	5.57199	5.88173	0.0108696	0.0015015
isoform1=exon:chr10:28903496-28903614:+@junction:chr10:28903615-28905104:+@exon:chr10:28905105-28905291:+ isoform2=exon:chr10:28903496-28903614:+@junction:chr10:28903615-28905101:+@exon:chr10:28905102-28905291:+ WAC A3SS	5.7452e-19	4.40874e-18	0.600715	0.701779	-0.101064	0	0	0 hours	WAC	5.57199	5.88173	0.0108696	0.0015015
isoform1=exon:chr4:17816897-17816981:+@junction:chr4:17816982-17818883:+@exon:chr4:17818884-17819076:+ isoform2=exon:chr4:17816897-17816981:+@junction:chr4:17816982-17818818:+@exon:chr4:17818819-17819076:+ NCAPG A3SS	9.32526e-24	1.14672e-22	0.0117614	0.150838	-0.139077	0.945652	0.33033	0 hours	NCAPG	6.69682	5.46428	0.0108696	0.111111
isoform1=exon:chr1:35575895-35576048:+@junction:chr1:35576049-35577425:+@exon:chr1:35577426-35577513:+ isoform2=exon:chr1:35575895-35576048:+@junction:chr1:35576049-35577372:+@exon:chr1:35577373-35577513:+ ZMYM1 A3SS	5.66533e-06	1.11475e-05	0.949045	0.812474	0.136571	0	0	0 hours	ZMYM1	4.12932	3.5122	0.173913	0.222222
isoform1=exon:chr1:35575895-35576048:+@junction:chr1:35576049-35577429:+@exon:chr1:35577430-35577513:+ isoform2=exon:chr1:35575895-35576048:+@junction:chr1:35576049-35577372:+@exon:chr1:35577373-35577513:+ ZMYM1 A3SS	9.14534e-11	3.06286e-10	0.948996	0.806081	0.142915	0	0	0 hours	ZMYM1	4.12932	3.5122	0.173913	0.222222
isoform1=exon:chr6:76372937-76373234:+@junction:chr6:76373235-76376440:+@exon:chr6:76376441-76376657:+ isoform2=exon:chr6:76372937-76373234:+@junction:chr6:76373235-76376427:+@exon:chr6:76376428-76376657:+ SENP6 A3SS	6.82731e-23	7.77582e-22	0.949564	0.832672	0.116892	0	0	0 hours	SENP6	5.13053	5.03397	0	0.027027
isoform1=exon:chr8:86121377-86121644:+@junction:chr8:86121645-86124394:+@exon:chr8:86124395-86124439:+ isoform2=exon:chr8:86121377-86121644:+@junction:chr8:86121645-86124391:+@exon:chr8:86124392-86124439:+ E2F5 A3SS	2.52929e-26	3.9449e-25	0.721091	0.539248	0.181843	0	0	0 hours	E2F5	4.61572	5.18146	0.0217391	0.00600601
isoform1=exon:chr11:14880589-14880792:+@junction:chr11:14880793-14882816:+@exon:chr11:14882817-14882912:+ isoform2=exon:chr11:14880589-14880792:+@junction:chr11:14880793-14882750:+@exon:chr11:14882751-14882912:+ PDE3B A3SS	1.11284e-06	2.37698e-06	0.907336	0.789288	0.118049	0	0.0015015	0 hours	PDE3B	1.40367	2.36435	0.521739	0.303303
isoform1=exon:chr9:91947823-91947901:+@junction:chr9:91947902-91949553:+@exon:chr9:91949554-91949645:+ isoform2=exon:chr9:91947823-91947901:+@junction:chr9:91947902-91949436:+@exon:chr9:91949437-91949645:+ SECISBP2 A3SS	1.3369e-15	7.29579e-15	0.591333	0.715932	-0.1246	0	0.003003	0 hours	SECISBP2	5.07849	4.13544	0	0.100601
isoform1=exon:chr9:91947823-91947901:+@junction:chr9:91947902-91949553:+@exon:chr9:91949554-91949645:+ isoform2=exon:chr9:91947823-91947901:+@junction:chr9:91947902-91949550:+@exon:chr9:91949551-91949645:+ SECISBP2 A3SS	2.12735e-14	1.03696e-13	0.530387	0.660996	-0.130609	0	0.00750751	0 hours	SECISBP2	5.07849	4.13544	0	0.100601
isoform1=exon:chr9:123842584-123842756:+@junction:chr9:123842757-123850702:+@exon:chr9:123850703-123850821:+ isoform2=exon:chr9:123842584-123842756:+@junction:chr9:123842757-123850573:+@exon:chr9:123850574-123850821:+ CNTRL A3SS	6.65765e-12	2.53198e-11	0.934763	0.796145	0.138618	0	0	0 hours	CNTRL	3.04798	3.00306	0.23913	0.250751
isoform1=exon:chr22:42968442-42968535:+@junction:chr22:42968536-42969944:+@exon:chr22:42969945-42970388:+ isoform2=exon:chr22:42968442-42968535:+@junction:chr22:42968536-42969941:+@exon:chr22:42969942-42970388:+ SERHL2 A3SS	1.65952e-13	7.4297e-13	0.408356	0.69241	-0.284054	0	0	0 hours	SERHL2	0.539457	4.19617	0.695652	0.282282
isoform1=exon:chr8:57127157-57127226:+@junction:chr8:57127227-57128991:+@exon:chr8:57128992-57129090:+ isoform2=exon:chr8:57127157-57127226:+@junction:chr8:57127227-57128947:+@exon:chr8:57128948-57129090:+ CHCHD7 A3SS	2.63418e-24	3.40734e-23	0.409659	0.295404	0.114256	0	0.00900901	0 hours	CHCHD7	4.07044	4.52636	0.0652174	0.0900901
isoform1=exon:chr14:72201994-72202108:+@junction:chr14:72202109-72204960:+@exon:chr14:72204961-72205042:+ isoform2=exon:chr14:72201994-72202108:+@junction:chr14:72202109-72204957:+@exon:chr14:72204958-72205042:+ SIPA1L1 A3SS	1.53463e-15	8.32931e-15	0.451458	0.587669	-0.136211	0.0108696	0.0045045	0 hours	SIPA1L1	3.78841	2.95775	0.0326087	0.126126
isoform1=exon:chr3:184084505-184084588:+@junction:chr3:184084589-184085964:+@exon:chr3:184085965-184086384:+ isoform2=exon:chr3:184084505-184084588:+@junction:chr3:184084589-184085900:+@exon:chr3:184085901-184086384:+ POLR2H A3SS	9.83553e-31	2.37833e-29	0.271863	0.156286	0.115577	0	0.0570571	0 hours	POLR2H	6.22101	5.42794	0.0217391	0.100601
isoform1=exon:chr7:2419029-2419146:+@junction:chr7:2419147-2419913:+@exon:chr7:2419914-2420380:+ isoform2=exon:chr7:2419029-2419146:+@junction:chr7:2419147-2419838:+@exon:chr7:2419839-2420380:+ EIF3B A3SS	1.5482e-18	1.13304e-17	0.434487	0.560225	-0.125738	0	0	0 hours	EIF3B	3.95832	3.91362	0.0326087	0.0930931
isoform1=exon:chr7:2419029-2419146:+@junction:chr7:2419147-2420049:+@exon:chr7:2420050-2420380:+ isoform2=exon:chr7:2419029-2419146:+@junction:chr7:2419147-2419838:+@exon:chr7:2419839-2420380:+ EIF3B A3SS	1.88018e-43	1.71613e-41	0.631086	0.877866	-0.246779	0	0	0 hours	EIF3B	3.95832	3.91362	0.0326087	0.0930931
isoform1=exon:chr5:52780827-52781057:+@junction:chr5:52781058-52781780:+@exon:chr5:52781781-52782964:+ isoform2=exon:chr5:52780827-52781057:+@junction:chr5:52781058-52781516:+@exon:chr5:52781517-52782964:+ FST A3SS	3.66528e-20	3.16073e-19	0.227003	0.118739	0.108264	0.130435	0.10961	0 hours	FST	1.73719	7.80139	0.586957	0.0225225
isoform1=exon:chr21:38467650-38467744:+@junction:chr21:38467745-38469020:+@exon:chr21:38469021-38469206:+ isoform2=exon:chr21:38467650-38467744:+@junction:chr21:38467745-38468880:+@exon:chr21:38468881-38469206:+ TTC3 A3SS	2.12914e-11	7.65063e-11	0.571699	0.80441	-0.232711	0.0326087	0.0015015	0 hours	TTC3	4.51756	5.74359	0	0.00600601
isoform1=exon:chr11:61135395-61135470:+@junction:chr11:61135471-61136071:+@exon:chr11:61136072-61136241:+ isoform2=exon:chr11:61135395-61135470:+@junction:chr11:61135471-61136068:+@exon:chr11:61136069-61136241:+ TMEM138 A3SS	1.64208e-21	1.60747e-20	0.932768	0.758525	0.174243	0	0	0 hours	TMEM138	3.37211	2.21739	0.184783	0.369369
isoform1=exon:chr5:162891729-162891808:+@junction:chr5:162891809-162894709:+@exon:chr5:162894710-162894754:+ isoform2=exon:chr5:162891729-162891808:+@junction:chr5:162891809-162894706:+@exon:chr5:162894707-162894754:+ HMMR A3SS	7.08274e-25	9.73483e-24	0.932516	0.761076	0.17144	0	0	0 hours	HMMR	5.61842	4.55535	0.076087	0.243243
isoform1=exon:chr2:131890475-131890564:+@junction:chr2:131890565-131897742:+@exon:chr2:131897743-131897848:+ isoform2=exon:chr2:131890475-131890564:+@junction:chr2:131890565-131897739:+@exon:chr2:131897740-131897848:+ PLEKHB2 A3SS	7.59708e-33	2.27404e-31	0.936695	0.790805	0.14589	0	0	0 hours	PLEKHB2	5.67658	6.00433	0.0108696	0.0285285
isoform1=exon:chr1:63249806-63249944:+@junction:chr1:63249945-63269393:+@exon:chr1:63269394-63269533:+ isoform2=exon:chr1:63249806-63249944:+@junction:chr1:63249945-63269389:+@exon:chr1:63269390-63269533:+ ATG4C A3SS	3.32729e-24	4.27403e-23	0.954004	0.831946	0.122058	0	0.003003	0 hours	ATG4C	5.4376	3.15331	0.195652	0.406907
isoform1=exon:chr20:13769235-13769298:+@junction:chr20:13769299-13773825:+@exon:chr20:13773826-13773873:+ isoform2=exon:chr20:13769235-13769298:+@junction:chr20:13769299-13773805:+@exon:chr20:13773806-13773873:+ NDUFAF5 A3SS	1.70368e-26	2.69614e-25	0.235276	0.425894	-0.190618	0.0326087	0.0105105	0 hours	NDUFAF5	3.79961	2.8896	0.184783	0.366366
isoform1=exon:chr20:18548064-18548240:+@junction:chr20:18548241-18549882:+@exon:chr20:18549883-18550207:+ isoform2=exon:chr20:18548064-18548240:+@junction:chr20:18548241-18549879:+@exon:chr20:18549880-18550207:+ LINC00493 A3SS	1.03019e-40	6.61006e-39	0.414864	0.304254	0.110611	0	0	0 hours	LINC00493	6.47262	6.93813	0.076087	0.039039
isoform1=exon:chr3:169492053-169492349:+@junction:chr3:169492350-169496671:+@exon:chr3:169496672-169497349:+ isoform2=exon:chr3:169492053-169492349:+@junction:chr3:169492350-169496555:+@exon:chr3:169496556-169497349:+ MYNN A3SS	9.58083e-32	2.53941e-30	0.941082	0.802817	0.138264	0	0.0015015	0 hours	MYNN	5.35955	3.55139	0.0434783	0.202703
isoform1=exon:chr11:61161356-61161448:+@junction:chr11:61161449-61165245:+@exon:chr11:61165246-61165447:+ isoform2=exon:chr11:61161356-61161448:+@junction:chr11:61161449-61165199:+@exon:chr11:61165200-61165447:+ TMEM216 A3SS	5.42134e-18	3.76964e-17	0.0255506	0.140999	-0.115448	0.858696	0.345345	0 hours	TMEM216	4.61838	4.29113	0.173913	0.247748
isoform1=exon:chr5:110456194-110456291:+@junction:chr5:110456292-110456699:+@exon:chr5:110456700-110456839:+ isoform2=exon:chr5:110456194-110456291:+@junction:chr5:110456292-110456693:+@exon:chr5:110456694-110456839:+ WDR36 A3SS	1.19258e-14	5.93815e-14	0.953	0.848651	0.104348	0	0	0 hours	WDR36	5.73487	4.21622	0	0.103604
isoform1=exon:chr4:95199767-95199884:+@junction:chr4:95199885-95200079:+@exon:chr4:95200080-95200201:+ isoform2=exon:chr4:95199767-95199884:+@junction:chr4:95199885-95200073:+@exon:chr4:95200074-95200201:+ SMARCAD1 A3SS	1.72416e-27	3.00765e-26	0.526638	0.370898	0.155741	0	0.0285285	0 hours	SMARCAD1	6.48285	5.59841	0	0.045045
isoform1=exon:chr13:115030625-115030715:+@junction:chr13:115030716-115037752:+@exon:chr13:115037753-115037956:+ isoform2=exon:chr13:115030625-115030715:+@junction:chr13:115030716-115037658:+@exon:chr13:115037659-115037956:+ CDC16 A3SS	7.44651e-30	1.66117e-28	0.798103	0.903656	-0.105554	0	0	0 hours	CDC16	4.72964	4.84586	0.0652174	0.105105
isoform1=exon:chr5:31535851-31536000:+@junction:chr5:31536001-31538587:+@exon:chr5:31538588-31538796:+ isoform2=exon:chr5:31535851-31536000:+@junction:chr5:31536001-31538366:+@exon:chr5:31538367-31538796:+ C5orf22 A3SS	1.0083e-29	2.21878e-28	0.970409	0.848155	0.122254	0	0	0 hours	C5orf22	6.71437	4.77496	0.0108696	0.168168
isoform1=exon:chr4:76446946-76447071:+@junction:chr4:76447072-76452639:+@exon:chr4:76452640-76455236:+ isoform2=exon:chr4:76446946-76447071:+@junction:chr4:76447072-76452169:+@exon:chr4:76452170-76455236:+ THAP6 A3SS	9.93071e-25	1.33935e-23	0.927696	0.813455	0.114241	0	0	0 hours	THAP6	2.91369	2.55463	0.0543478	0.196697
isoform1=exon:chr5:93999455-93999613:+@junction:chr5:93999614-94001611:+@exon:chr5:94001612-94001729:+ isoform2=exon:chr5:93999455-93999613:+@junction:chr5:93999614-94001565:+@exon:chr5:94001566-94001729:+ ANKRD32 A3SS	6.70126e-12	2.54782e-11	0.922261	0.786725	0.135536	0	0	0 hours	ANKRD32	5.33161	4.9997	0.0543478	0.0525526
isoform1=exon:chr3:54668488-54668520:-@junction:chr3:54668521-54671717:-@exon:chr3:54671718-54673884:- isoform2=exon:chr3:54668488-54668592:-@junction:chr3:54668593-54671717:-@exon:chr3:54671718-54673884:- ESRG A3SS	3.89858e-21	3.67487e-20	0.898601	0.5155	0.383101	0	0.003003	0 hours	ESRG	9.02281	2.40427	0	0.600601
isoform1=exon:chr13:41328155-41328228:-@junction:chr13:41328229-41331008:-@exon:chr13:41331009-41331149:- isoform2=exon:chr13:41328155-41328234:-@junction:chr13:41328235-41331008:-@exon:chr13:41331009-41331149:- MRPS31 A3SS	2.91091e-13	1.27461e-12	0.0332312	0.138299	-0.105068	0.836957	0.430931	0 hours	MRPS31	5.66543	4.527	0.0869565	0.177177
isoform1=exon:chr5:82948272-82948640:-@junction:chr5:82948641-82969242:-@exon:chr5:82969243-82969368:- isoform2=exon:chr5:82948272-82948643:-@junction:chr5:82948644-82969242:-@exon:chr5:82969243-82969368:- HAPLN1 A3SS	1.13298e-17	7.58108e-17	0.324459	0.723587	-0.399127	0	0.0015015	0 hours	HAPLN1	0.195612	7.82843	0.923913	0.226727
isoform1=exon:chr14:82073476-82073542:-@junction:chr14:82073543-82074660:-@exon:chr14:82074661-82074808:- isoform2=exon:chr14:82073476-82074042:-@junction:chr14:82074043-82074660:-@exon:chr14:82074661-82074808:- RP11-799P8.1 A3SS	0.0277154	0.0350116	0.32228	0.608279	-0.285998	0	0	0 hours	RP11-799P8.1	0	4.39037	1	0.484985
isoform1=exon:chr4:69203290-69203618:-@junction:chr4:69203619-69204000:-@exon:chr4:69204001-69204102:- isoform2=exon:chr4:69203290-69203768:-@junction:chr4:69203769-69204000:-@exon:chr4:69204001-69204102:- YTHDC1 A3SS	1.48813e-11	5.44695e-11	0.254975	0.147511	0.107464	0.163043	0.424925	0 hours	YTHDC1	4.72594	5.00475	0	0.021021
isoform1=exon:chr12:123829805-123830114:-@junction:chr12:123830115-123832575:-@exon:chr12:123832576-123832680:- isoform2=exon:chr12:123829805-123830117:-@junction:chr12:123830118-123832575:-@exon:chr12:123832576-123832680:- SBNO1 A3SS	6.47882e-11	2.20746e-10	0.369867	0.470981	-0.101115	0.0108696	0.00600601	0 hours	SBNO1	7.31733	5.73719	0	0.0045045
isoform1=exon:chr8:90992962-90993080:-@junction:chr8:90993081-90993602:-@exon:chr8:90993603-90993751:- isoform2=exon:chr8:90992962-90993121:-@junction:chr8:90993122-90993602:-@exon:chr8:90993603-90993751:- NBN A3SS	2.3728e-27	4.07335e-26	0.974135	0.857413	0.116721	0	0	0 hours	NBN	6.15458	4.97771	0.0108696	0.124625
isoform1=exon:chr1:20304873-20304977:-@junction:chr1:20304978-20305226:-@exon:chr1:20305227-20305372:- isoform2=exon:chr1:20304873-20305017:-@junction:chr1:20305018-20305226:-@exon:chr1:20305227-20305372:- PLA2G2A A3SS	1.97758e-09	5.73794e-09	0.767562	0.603056	0.164506	0	0.0105105	0 hours	PLA2G2A	1.11476	1.3502	0.76087	0.732733
isoform1=exon:chr8:53558262-53558406:-@junction:chr8:53558407-53568567:-@exon:chr8:53568568-53570468:- isoform2=exon:chr8:53558262-53558427:-@junction:chr8:53558428-53568567:-@exon:chr8:53568568-53570468:- RB1CC1 A3SS	1.13828e-22	1.2524e-21	0.755405	0.874022	-0.118616	0	0	0 hours	RB1CC1	6.30047	6.22215	0	0.015015
isoform1=exon:chr1:111489807-111491018:-@junction:chr1:111491019-111492472:-@exon:chr1:111492473-111492745:- isoform2=exon:chr1:111489807-111491021:-@junction:chr1:111491022-111492472:-@exon:chr1:111492473-111492745:- LRIF1 A3SS	7.68198e-28	1.40037e-26	0.944614	0.790203	0.154411	0	0.0015015	0 hours	LRIF1	2.57374	2.65764	0.423913	0.417417
isoform1=exon:chr1:52947476-52947514:-@junction:chr1:52947515-52954580:-@exon:chr1:52954581-52954707:- isoform2=exon:chr1:52947476-52947595:-@junction:chr1:52947596-52954580:-@exon:chr1:52954581-52954707:- ZCCHC11 A3SS	3.87637e-07	8.75137e-07	0.907833	0.76849	0.139343	0	0	0 hours	ZCCHC11	3.82916	4.99088	0.0652174	0.0525526
isoform1=exon:chr13:53282671-53282837:-@junction:chr13:53282838-53286850:-@exon:chr13:53286851-53287004:- isoform2=exon:chr13:53282671-53282849:-@junction:chr13:53282850-53286850:-@exon:chr13:53286851-53287004:- LECT1 A3SS	3.83245e-33	1.17152e-31	0.101777	0.236025	-0.134247	0.076087	0.0780781	0 hours	LECT1	8.06007	1.94136	0.0108696	0.66967
isoform1=exon:chr7:17861132-17861271:-@junction:chr7:17861272-17865644:-@exon:chr7:17865645-17865714:- isoform2=exon:chr7:17861132-17861304:-@junction:chr7:17861305-17865644:-@exon:chr7:17865645-17865714:- SNX13 A3SS	6.93576e-11	2.35819e-10	0.12239	0.231961	-0.10957	0.456522	0.166667	0 hours	SNX13	3.0777	2.5841	0.206522	0.216216
isoform1=exon:chr4:57272661-57272784:-@junction:chr4:57272785-57273815:-@exon:chr4:57273816-57273882:- isoform2=exon:chr4:57272661-57272867:-@junction:chr4:57272868-57273815:-@exon:chr4:57273816-57273882:- PPAT A3SS	7.52615e-17	4.68748e-16	0.964394	0.863558	0.100836	0	0	0 hours	PPAT	7.3758	5.53804	0	0.0705706
isoform1=exon:chr4:13582644-13582675:-@junction:chr4:13582676-13582755:-@exon:chr4:13582756-13582831:- isoform2=exon:chr4:13582644-13582678:-@junction:chr4:13582679-13582755:-@exon:chr4:13582756-13582831:- BOD1L1 A3SS	2.75576e-19	2.17922e-18	0.70573	0.813341	-0.10761	0	0	0 hours	BOD1L1	4.62116	5.20218	0	0.0165165
isoform1=exon:chr2:43813993-43814074:-@junction:chr2:43814075-43817962:-@exon:chr2:43817963-43818093:- isoform2=exon:chr2:43813993-43814141:-@junction:chr2:43814142-43817962:-@exon:chr2:43817963-43818093:- THADA A3SS	2.37691e-18	1.70961e-17	0.928549	0.804616	0.123933	0	0	0 hours	THADA	2.79885	2.14789	0.119565	0.268769
isoform1=exon:chr12:51487446-51489058:-@junction:chr12:51489059-51489771:-@exon:chr12:51489772-51489823:- isoform2=exon:chr12:51487446-51489061:-@junction:chr12:51489062-51489771:-@exon:chr12:51489772-51489823:- TFCP2 A3SS	1.54106e-25	2.23419e-24	0.924616	0.766293	0.158323	0	0	0 hours	TFCP2	4.0222	3.37925	0.195652	0.277778
isoform1=exon:chr10:88256958-88257058:-@junction:chr10:88257059-88259474:-@exon:chr10:88259475-88260500:- isoform2=exon:chr10:88256958-88257076:-@junction:chr10:88257077-88259474:-@exon:chr10:88259475-88260500:- WAPAL A3SS	2.1795e-12	8.71356e-12	0.881988	0.75832	0.123668	0	0.0015015	0 hours	WAPAL	5.32298	4.64343	0.0108696	0.0570571
isoform1=exon:chr9:111704851-111705114:-@junction:chr9:111705115-111705240:-@exon:chr9:111705241-111705324:- isoform2=exon:chr9:111704851-111705151:-@junction:chr9:111705152-111705240:-@exon:chr9:111705241-111705324:- CTNNAL1 A3SS	1.91103e-25	2.75516e-24	0.0292217	0.154873	-0.125652	0.73913	0.175676	0 hours	CTNNAL1	6.85672	5.85341	0.0108696	0.0720721
isoform1=exon:chr4:104059508-104059606:-@junction:chr4:104059607-104061412:-@exon:chr4:104061413-104061571:- isoform2=exon:chr4:104059508-104059609:-@junction:chr4:104059610-104061412:-@exon:chr4:104061413-104061571:- CENPE A3SS	1.07054e-29	2.33984e-28	0.532649	0.354012	0.178637	0.0108696	0.015015	0 hours	CENPE	6.73738	6.60113	0	0.0345345
isoform1=exon:chr18:55287801-55287880:-@junction:chr18:55287881-55288939:-@exon:chr18:55288940-55288969:- isoform2=exon:chr18:55287801-55287883:-@junction:chr18:55287884-55288939:-@exon:chr18:55288940-55288969:- NARS A3SS	1.16792e-29	2.52289e-28	0.796913	0.687294	0.109619	0	0	0 hours	NARS	9.07778	7.82438	0	0.00750751
isoform1=exon:chr4:16510158-16510306:-@junction:chr4:16510307-16513603:-@exon:chr4:16513604-16513727:- isoform2=exon:chr4:16510158-16510309:-@junction:chr4:16510310-16513603:-@exon:chr4:16513604-16513727:- LDB2 A3SS	2.13362e-21	2.05452e-20	0.815996	0.689347	0.126648	0	0	0 hours	LDB2	3.97491	6.4544	0.108696	0.018018
isoform1=exon:chr4:156289738-156289961:-@junction:chr4:156289962-156294287:-@exon:chr4:156294288-156294608:- isoform2=exon:chr4:156289738-156289964:-@junction:chr4:156289965-156294287:-@exon:chr4:156294288-156294608:- MAP9 A3SS	1.63243e-18	1.19065e-17	0.313307	0.501488	-0.188181	0.108696	0.021021	0 hours	MAP9	3.35319	3.06312	0.076087	0.21021
isoform1=exon:chr1:192989437-192989511:-@junction:chr1:192989512-192990226:-@exon:chr1:192990227-192990325:- isoform2=exon:chr1:192989437-192989586:-@junction:chr1:192989587-192990226:-@exon:chr1:192990227-192990325:- UCHL5 A3SS	8.4349e-19	6.37834e-18	0.372651	0.256561	0.11609	0.0217391	0.117117	0 hours	UCHL5	5.35334	4.94552	0.0108696	0.045045
isoform1=exon:chr5:175810949-175811284:-@junction:chr5:175811285-175812221:-@exon:chr5:175812222-175812328:- isoform2=exon:chr5:175810949-175811287:-@junction:chr5:175811288-175812221:-@exon:chr5:175812222-175812328:- NOP16 A3SS	1.40094e-25	2.04247e-24	0.10454	0.249871	-0.145331	0.293478	0.0615616	0 hours	NOP16	7.85057	6.43757	0	0.0225225
isoform1=exon:chr17:47783566-47783671:-@junction:chr17:47783672-47784326:-@exon:chr17:47784327-47784430:- isoform2=exon:chr17:47783566-47783696:-@junction:chr17:47783697-47784326:-@exon:chr17:47784327-47784430:- SLC35B1 A3SS	6.38245e-21	5.84614e-20	0.526295	0.649925	-0.123629	0	0	0 hours	SLC35B1	4.6156	4.9676	0.0217391	0.0675676
isoform1=exon:chr7:26230613-26230748:-@junction:chr7:26230749-26232114:-@exon:chr7:26232115-26232197:- isoform2=exon:chr7:26230613-26231270:-@junction:chr7:26231271-26232114:-@exon:chr7:26232115-26232197:- HNRNPA2B1 A3SS	4.64708e-22	4.81847e-21	0.38209	0.238721	0.14337	0	0.0975976	0 hours	HNRNPA2B1	10.5141	10.5174	0	0
isoform1=exon:chr5:132335824-132335865:-@junction:chr5:132335866-132342450:-@exon:chr5:132342451-132342612:- isoform2=exon:chr5:132335824-132335893:-@junction:chr5:132335894-132342450:-@exon:chr5:132342451-132342612:- ZCCHC10 A3SS	4.33507e-43	3.82224e-41	0.485936	0.25813	0.227807	0	0.0465465	0 hours	ZCCHC10	6.04527	5.45627	0.076087	0.0870871
isoform1=exon:chr21:24744649-24744748:-@junction:chr21:24744749-24745269:-@exon:chr21:24745270-24745406:- isoform2=exon:chr21:24744649-24744770:-@junction:chr21:24744771-24745269:-@exon:chr21:24745270-24745406:- AP000459.4 A3SS	4.52558e-08	1.13455e-07	0.891118	0.614177	0.276942	0	0	0 hours	AP000459.4	7.67259	1.31151	0.0108696	0.776276
isoform1=exon:chr2:200808488-200808557:-@junction:chr2:200808558-200813059:-@exon:chr2:200813060-200813195:- isoform2=exon:chr2:200808488-200808557:-@junction:chr2:200808558-200813040:-@exon:chr2:200813041-200813195:- TYW5 A5SS	4.85774e-12	1.87608e-11	0.589409	0.458623	0.130787	0	0.003003	0 hours	TYW5	3.29761	2.62856	0.130435	0.271772
isoform1=exon:chr12:51492559-51492701:-@junction:chr12:51492702-51493449:-@exon:chr12:51493450-51493562:- isoform2=exon:chr12:51492559-51492701:-@junction:chr12:51492702-51493437:-@exon:chr12:51493438-51493562:- TFCP2 A5SS	3.27978e-29	6.77978e-28	0.714425	0.858095	-0.143671	0	0	0 hours	TFCP2	4.0222	3.37925	0.195652	0.277778
isoform1=exon:chr1:173834367-173834420:-@junction:chr1:173834421-173834647:-@exon:chr1:173834648-173834685:- isoform2=exon:chr1:173834367-173834420:-@junction:chr1:173834421-173834608:-@exon:chr1:173834609-173834685:- GAS5 A5SS	1.36253e-36	5.86703e-35	0.727545	0.621187	0.106358	0	0	0 hours	GAS5	9.13369	7.94029	0	0.00600601
isoform1=exon:chr12:72022698-72022817:-@junction:chr12:72022818-72023394:-@exon:chr12:72023395-72023490:- isoform2=exon:chr12:72022698-72022817:-@junction:chr12:72022818-72023388:-@exon:chr12:72023389-72023490:- ZFC3H1 A5SS	0.00227065	0.00327362	0.88675	0.770568	0.116182	0	0	0 hours	ZFC3H1	4.77398	4.5432	0.0326087	0.0915916
isoform1=exon:chr4:6709428-6710370:-@junction:chr4:6710371-6710957:-@exon:chr4:6710958-6711607:- isoform2=exon:chr4:6709428-6710370:-@junction:chr4:6710371-6710952:-@exon:chr4:6710953-6711607:- MRFAP1L1 A5SS	1.49339e-27	2.63344e-26	0.0273724	0.160931	-0.133559	0.641304	0.165165	0 hours	MRFAP1L1	7.44098	6.12208	0.0108696	0.118619
isoform1=exon:chr8:120814034-120814265:-@junction:chr8:120814266-120816139:-@exon:chr8:120816140-120816259:- isoform2=exon:chr8:120814034-120814265:-@junction:chr8:120814266-120816117:-@exon:chr8:120816118-120816259:- TAF2 A5SS	6.11568e-09	1.67526e-08	0.917919	0.810004	0.107915	0	0.0015015	0 hours	TAF2	4.45702	4.3332	0.119565	0.111111
isoform1=exon:chr13:95235348-95235490:-@junction:chr13:95235491-95243110:-@exon:chr13:95243111-95243197:- isoform2=exon:chr13:95235348-95235490:-@junction:chr13:95235491-95243106:-@exon:chr13:95243107-95243197:- TGDS A5SS	1.41535e-21	1.40354e-20	0.946539	0.839826	0.106713	0	0	0 hours	TGDS	5.19148	4.15538	0.0652174	0.294294
isoform1=exon:chr13:96579467-96579590:-@junction:chr13:96579591-96589177:-@exon:chr13:96589178-96589342:- isoform2=exon:chr13:96579467-96579590:-@junction:chr13:96579591-96589173:-@exon:chr13:96589174-96589342:- UGGT2 A5SS	1.3439e-10	4.42426e-10	0.333651	0.178958	0.154693	0.0217391	0.103604	0 hours	UGGT2	3.59652	3.70745	0.184783	0.157658
isoform1=exon:chr4:104006506-104006619:-@junction:chr4:104006620-104007636:-@exon:chr4:104007637-104007697:- isoform2=exon:chr4:104006506-104006619:-@junction:chr4:104006620-104006855:-@exon:chr4:104006856-104007697:- BDH2 A5SS	2.21232e-33	6.90936e-32	0.00761961	0.155137	-0.147517	0.945652	0.192192	0 hours	BDH2	4.04955	3.34339	0.130435	0.268769
isoform1=exon:chrX:122772785-122772878:-@junction:chrX:122772879-122774388:-@exon:chrX:122774389-122774473:- isoform2=exon:chrX:122772785-122772878:-@junction:chrX:122772879-122774376:-@exon:chrX:122774377-122774473:- THOC2 A5SS	1.12363e-24	1.50759e-23	0.189923	0.0857018	0.104221	0	0.283784	0 hours	THOC2	7.16341	6.62568	0	0.0015015
isoform1=exon:chr8:125528128-125528271:-@junction:chr8:125528272-125531058:-@exon:chr8:125531059-125531122:- isoform2=exon:chr8:125528128-125528271:-@junction:chr8:125528272-125530982:-@exon:chr8:125530983-125531122:- TATDN1 A5SS	1.09243e-39	6.37791e-38	0.0299307	0.148745	-0.118814	0.336957	0.0225225	0 hours	TATDN1	6.13446	5.78369	0	0.012012
isoform1=exon:chr11:66205635-66205730:-@junction:chr11:66205731-66206180:-@exon:chr11:66206181-66206319:- isoform2=exon:chr11:66205635-66205730:-@junction:chr11:66205731-66206102:-@exon:chr11:66206103-66206319:- MRPL11 A5SS	8.15119e-13	3.40908e-12	0.603556	0.705314	-0.101759	0	0	0 hours	MRPL11	6.44707	5.0087	0	0.138138
isoform1=exon:chr9:103108354-103108597:-@junction:chr9:103108598-103109448:-@exon:chr9:103109449-103109688:- isoform2=exon:chr9:103108354-103108597:-@junction:chr9:103108598-103108975:-@exon:chr9:103108976-103109688:- TEX10 A5SS	5.79081e-10	1.78362e-09	0.804038	0.686848	0.11719	0	0.003003	0 hours	TEX10	5.9805	4.54228	0	0.0945946
isoform1=exon:chr18:47017902-47017954:-@junction:chr18:47017955-47018644:-@exon:chr18:47018645-47018820:- isoform2=exon:chr18:47017902-47017954:-@junction:chr18:47017955-47018627:-@exon:chr18:47018628-47018820:- RPL17 A5SS	1.19862e-35	4.75088e-34	0.41312	0.541001	-0.127881	0	0	0 hours	RPL17	6.37467	6.64015	0	0
isoform1=exon:chr3:129152905-129152979:-@junction:chr3:129152980-129155303:-@exon:chr3:129155304-129156151:- isoform2=exon:chr3:129152905-129152979:-@junction:chr3:129152980-129155285:-@exon:chr3:129155286-129156151:- MBD4 A5SS	2.84091e-22	3.0058e-21	0.50719	0.355872	0.151318	0	0.0165165	0 hours	MBD4	5.08182	5.31331	0.0978261	0.105105
isoform1=exon:chr3:129149787-129150421:-@junction:chr3:129150422-129151398:-@exon:chr3:129151399-129151449:- isoform2=exon:chr3:129149787-129150421:-@junction:chr3:129150422-129151345:-@exon:chr3:129151346-129151449:- MBD4 A5SS	1.71517e-27	2.996e-26	0.950287	0.837531	0.112756	0	0	0 hours	MBD4	5.08182	5.31331	0.0978261	0.105105
isoform1=exon:chr19:28223704-28223875:-@junction:chr19:28223876-28237005:-@exon:chr19:28237006-28237248:- isoform2=exon:chr19:28223704-28223875:-@junction:chr19:28223876-28236988:-@exon:chr19:28236989-28237248:- LINC00662 A5SS	2.3482e-15	1.25921e-14	0.105576	0.224153	-0.118578	0.369565	0.106607	0 hours	LINC00662	2.2624	1.59214	0.304348	0.490991
isoform1=exon:chr1:235359346-235359430:-@junction:chr1:235359431-235377191:-@exon:chr1:235377192-235377341:- isoform2=exon:chr1:235359346-235359430:-@junction:chr1:235359431-235377083:-@exon:chr1:235377084-235377341:- ARID4B A5SS	4.15218e-10	1.29584e-09	0.935719	0.807104	0.128615	0	0	0 hours	ARID4B	6.14959	5.86529	0	0.003003
isoform1=exon:chr7:22980878-22985782:-@junction:chr7:22985783-22986651:-@exon:chr7:22986652-22986866:- isoform2=exon:chr7:22980878-22985782:-@junction:chr7:22985783-22986570:-@exon:chr7:22986571-22986866:- FAM126A A5SS	2.962e-33	9.18433e-32	0.636109	0.826357	-0.190248	0	0	0 hours	FAM126A	6.80534	5.12181	0	0.0705706
isoform1=exon:chr21:24744649-24744770:-@junction:chr21:24744771-24745269:-@exon:chr21:24745270-24745406:- isoform2=exon:chr21:24744649-24744770:-@junction:chr21:24744771-24745258:-@exon:chr21:24745259-24745406:- AP000459.4 A5SS	2.46841e-39	1.38498e-37	0.0503684	0.178329	-0.127961	0.0543478	0.0525526	0 hours	AP000459.4	7.67259	1.31151	0.0108696	0.776276
isoform1=exon:chr5:148871760-148876423:-@junction:chr5:148876424-148885045:-@exon:chr5:148885046-148885158:- isoform2=exon:chr5:148871760-148876423:-@junction:chr5:148876424-148885009:-@exon:chr5:148885010-148885158:- CSNK1A1 A5SS	4.82609e-34	1.65042e-32	0.388007	0.58021	-0.192204	0	0	0 hours	CSNK1A1	9.4507	8.02514	0	0
isoform1=exon:chr13:48664488-48664554:-@junction:chr13:48664555-48669195:-@exon:chr13:48669196-48669267:- isoform2=exon:chr13:48664488-48664554:-@junction:chr13:48664555-48669089:-@exon:chr13:48669090-48669267:- MED4 A5SS	7.61838e-22	7.72024e-21	0.819111	0.716962	0.102149	0	0	0 hours	MED4	7.33159	6.86022	0.0217391	0.0375375
isoform1=exon:chr2:55489452-55489563:-@junction:chr2:55489564-55490893:-@exon:chr2:55490894-55491001:- isoform2=exon:chr2:55489452-55489563:-@junction:chr2:55489564-55490775:-@exon:chr2:55490776-55491001:- MTIF2 A5SS	4.84531e-21	4.52124e-20	0.946442	0.731745	0.214696	0	0.003003	0 hours	MTIF2	4.44758	4.07227	0.195652	0.231231
isoform1=exon:chr4:16503164-16504496:-@junction:chr4:16504497-16510163:-@exon:chr4:16510164-16510309:- isoform2=exon:chr4:16503164-16504496:-@junction:chr4:16504497-16510157:-@exon:chr4:16510158-16510309:- LDB2 A5SS	2.03961e-16	1.21374e-15	0.531777	0.646072	-0.114295	0	0	0 hours	LDB2	3.97491	6.4544	0.108696	0.018018
isoform1=exon:chr19:36001086-36001154:-@junction:chr19:36001155-36001280:-@exon:chr19:36001281-36001377:- isoform2=exon:chr19:36001086-36001154:-@junction:chr19:36001155-36001272:-@exon:chr19:36001273-36001377:- DMKN A5SS	2.63654e-34	9.18608e-33	0.324278	0.497047	-0.172769	0	0	0 hours	DMKN	4.53977	3.94607	0.0326087	0.0930931
isoform1=exon:chr8:52758221-52758323:-@junction:chr8:52758324-52773420:-@exon:chr8:52773421-52773806:- isoform2=exon:chr8:52758221-52758323:-@junction:chr8:52758324-52773404:-@exon:chr8:52773405-52773806:- PCMTD1 A5SS	7.44009e-20	6.23342e-19	0.926936	0.803344	0.123592	0	0	0 hours	PCMTD1	5.19282	4.37037	0.0108696	0.0630631
isoform1=exon:chr13:33096319-33096407:-@junction:chr13:33096408-33101594:-@exon:chr13:33101595-33101669:- isoform2=exon:chr13:33096319-33096407:-@junction:chr13:33096408-33101544:-@exon:chr13:33101545-33101669:- N4BP2L2 A5SS	1.53087e-21	1.50887e-20	0.952917	0.852292	0.100625	0	0	0 hours	N4BP2L2	6.18113	5.84528	0	0.0195195
isoform1=exon:chr4:68357898-68357993:-@junction:chr4:68357994-68358586:-@exon:chr4:68358587-68358715:- isoform2=exon:chr4:68357898-68357993:-@junction:chr4:68357994-68358468:-@exon:chr4:68358469-68358715:- CENPC A5SS	1.16216e-18	8.63692e-18	0.101039	0.209114	-0.108074	0.347826	0.100601	0 hours	CENPC	3.54101	3.24846	0.26087	0.264264
isoform1=exon:chr14:45403318-45403761:-@junction:chr14:45403762-45415011:-@exon:chr14:45415012-45415131:- isoform2=exon:chr14:45403318-45403761:-@junction:chr14:45403762-45414232:-@exon:chr14:45414233-45415131:- KLHL28 A5SS	1.43391e-06	3.02983e-06	0.88711	0.778125	0.108985	0	0.0015015	0 hours	KLHL28	4.60328	4.41497	0.108696	0.114114
isoform1=exon:chr12:46636983-46637097:-@junction:chr12:46637098-46662308:-@exon:chr12:46662309-46662589:- isoform2=exon:chr12:46636983-46637097:-@junction:chr12:46637098-46662237:-@exon:chr12:46662238-46662589:- SLC38A1 A5SS	1.43121e-30	3.40366e-29	0.0177004	0.156923	-0.139223	0.565217	0.157658	0 hours	SLC38A1	8.40138	7.30008	0	0
isoform1=exon:chr18:52896078-52896307:-@junction:chr18:52896308-52899751:-@exon:chr18:52899752-52899902:- isoform2=exon:chr18:52896078-52896307:-@junction:chr18:52896308-52899739:-@exon:chr18:52899740-52899902:- TCF4 A5SS	6.44781e-16	3.64616e-15	0.466445	0.596159	-0.129714	0	0.0015015	0 hours	TCF4	4.68781	5.0332	0	0.00750751
isoform1=exon:chr6:31802685-31802834:+@junction:chr6:31802835-31803187:+@exon:chr6:31803188-31803228:+ isoform2=exon:chr6:31802685-31802977:+@junction:chr6:31802978-31803187:+@exon:chr6:31803188-31803228:+ C6orf48 A5SS	7.68033e-38	3.78497e-36	0.96656	0.849381	0.117179	0	0	0 hours	C6orf48	6.38204	5.80567	0.0217391	0.0735736
isoform1=exon:chrX:91358429-91358575:+@junction:chrX:91358576-91360291:+@exon:chrX:91360292-91360644:+ isoform2=exon:chrX:91358429-91358704:+@junction:chrX:91358705-91360291:+@exon:chrX:91360292-91360644:+ PCDH11X A5SS	4.93556e-45	5.4675e-43	0.964521	0.511947	0.452574	0	0.0015015	0 hours	PCDH11X	1.70564	0.537379	0.347826	0.738739
isoform1=exon:chr2:27434895-27435335:+@junction:chr2:27435336-27436044:+@exon:chr2:27436045-27436166:+ isoform2=exon:chr2:27434895-27435475:+@junction:chr2:27435476-27436044:+@exon:chr2:27436045-27436166:+ ATRAID A5SS	9.0647e-23	1.01108e-21	0.37396	0.270347	0.103613	0	0.00600601	0 hours	ATRAID	7.1802	6.55874	0.0217391	0.0525526
isoform1=exon:chr8:56705257-56705325:+@junction:chr8:56705326-56708536:+@exon:chr8:56708537-56708711:+ isoform2=exon:chr8:56705257-56705343:+@junction:chr8:56705344-56708536:+@exon:chr8:56708537-56708711:+ TGS1 A5SS	6.14171e-42	4.73825e-40	0.710388	0.883589	-0.173201	0	0	0 hours	TGS1	5.34219	4.58459	0.0434783	0.112613
isoform1=exon:chr1:43124899-43124922:+@junction:chr1:43124923-43125192:+@exon:chr1:43125193-43125237:+ isoform2=exon:chr1:43124899-43125041:+@junction:chr1:43125042-43125192:+@exon:chr1:43125193-43125237:+ PPIH A5SS	1.82895e-30	4.29438e-29	0.247543	0.114144	0.133399	0	0.256757	0 hours	PPIH	4.35585	4.04826	0.163043	0.208709
isoform1=exon:chr15:74648624-74648797:+@junction:chr15:74648798-74653854:+@exon:chr15:74653855-74656961:+ isoform2=exon:chr15:74648624-74648816:+@junction:chr15:74648817-74653854:+@exon:chr15:74653855-74656961:+ CTD-2311M21.2 A5SS	1.31344e-27	2.3288e-26	0.219969	0.588625	-0.368657	0	0	0 hours	CTD-2311M21.2	0.161096	3.87443	0.891304	0.310811
isoform1=exon:chr2:242097899-242097946:+@junction:chr2:242097947-242098627:+@exon:chr2:242098628-242098758:+ isoform2=exon:chr2:242097899-242097964:+@junction:chr2:242097965-242098627:+@exon:chr2:242098628-242098758:+ PPP1R7 A5SS	1.18602e-27	2.12321e-26	0.811523	0.913275	-0.101751	0	0	0 hours	PPP1R7	4.42441	4.38656	0.130435	0.141141
isoform1=exon:chr8:17849051-17849185:+@junction:chr8:17849186-17850991:+@exon:chr8:17850992-17851128:+ isoform2=exon:chr8:17849051-17849209:+@junction:chr8:17849210-17850991:+@exon:chr8:17850992-17851128:+ PCM1 A5SS	7.96194e-10	2.42184e-09	0.548564	0.650587	-0.102024	0	0	0 hours	PCM1	5.55964	5.4053	0	0.0045045
isoform1=exon:chr10:106013922-106014257:+@junction:chr10:106014258-106014920:+@exon:chr10:106014921-106015029:+ isoform2=exon:chr10:106013922-106014331:+@junction:chr10:106014332-106014920:+@exon:chr10:106014921-106015029:+ GSTO1 A5SS	2.44858e-23	2.90092e-22	0.222796	0.375702	-0.152906	0.0978261	0	0 hours	GSTO1	6.70138	9.57347	0.0434783	0.00750751
isoform1=exon:chr10:60148430-60148578:+@junction:chr10:60148579-60154117:+@exon:chr10:60154118-60154174:+ isoform2=exon:chr10:60148430-60148579:+@junction:chr10:60148580-60154117:+@exon:chr10:60154118-60154174:+ TFAM A5SS	2.68649e-15	1.43055e-14	0.851932	0.751443	0.100489	0	0	0 hours	TFAM	7.36756	6.71241	0.0108696	0.0285285
isoform1=exon:chr14:20923404-20923487:+@junction:chr14:20923488-20923736:+@exon:chr14:20923737-20923862:+ isoform2=exon:chr14:20923404-20923553:+@junction:chr14:20923554-20923736:+@exon:chr14:20923737-20923862:+ APEX1 A5SS	2.99187e-35	1.13717e-33	0.899755	0.796379	0.103377	0	0	0 hours	APEX1	9.41292	8.45512	0	0.0105105
isoform1=exon:chr1:151238480-151238588:+@junction:chr1:151238589-151238783:+@exon:chr1:151238784-151238915:+ isoform2=exon:chr1:151238480-151238597:+@junction:chr1:151238598-151238783:+@exon:chr1:151238784-151238915:+ PSMD4 A5SS	1.21597e-32	3.56567e-31	0.206397	0.105352	0.101045	0	0.0585586	0 hours	PSMD4	7.13779	6.14005	0.0217391	0.039039
isoform1=exon:chr10:14938845-14938976:+@junction:chr10:14938977-14941537:+@exon:chr10:14941538-14941684:+ isoform2=exon:chr10:14938845-14939516:+@junction:chr10:14939517-14941537:+@exon:chr10:14941538-14941684:+ SUV39H2 A5SS	8.09997e-27	1.32891e-25	0.653441	0.837224	-0.183783	0	0	0 hours	SUV39H2	4.58244	4.0742	0.195652	0.262763
isoform1=exon:chr5:52780046-52780123:+@junction:chr5:52780124-52780826:+@exon:chr5:52780827-52781057:+ isoform2=exon:chr5:52780046-52780162:+@junction:chr5:52780163-52780826:+@exon:chr5:52780827-52781057:+ FST A5SS	5.04516e-33	1.53139e-31	0.182047	0.0638792	0.118167	0.076087	0.498498	0 hours	FST	1.73719	7.80139	0.586957	0.0225225
isoform1=exon:chr2:37468721-37468780:+@junction:chr2:37468781-37469777:+@exon:chr2:37469778-37469836:+ isoform2=exon:chr2:37468721-37468934:+@junction:chr2:37468935-37469777:+@exon:chr2:37469778-37469836:+ NDUFAF7 A5SS	9.75074e-40	5.71852e-38	0.699631	0.865288	-0.165658	0	0	0 hours	NDUFAF7	5.92193	4.51672	0.0217391	0.114114
isoform1=exon:chr2:152298419-152298481:+@junction:chr2:152298482-152299772:+@exon:chr2:152299773-152299843:+ isoform2=exon:chr2:152298419-152298505:+@junction:chr2:152298506-152299772:+@exon:chr2:152299773-152299843:+ RIF1 A5SS	7.46388e-30	1.66219e-28	0.555027	0.743515	-0.188488	0	0	0 hours	RIF1	6.78468	5.64438	0	0.0015015
isoform1=exon:chr5:65339965-65340126:+@junction:chr5:65340127-65342180:+@exon:chr5:65342181-65342366:+ isoform2=exon:chr5:65339965-65340138:+@junction:chr5:65340139-65342180:+@exon:chr5:65342181-65342366:+ ERBB2IP A5SS	1.30763e-09	3.87477e-09	0.8999	0.796289	0.103611	0	0	0 hours	ERBB2IP	4.24262	4.14272	0.0652174	0.0990991
isoform1=exon:chr13:31195210-31195358:+@junction:chr13:31195359-31195900:+@exon:chr13:31195901-31196029:+ isoform2=exon:chr13:31195210-31195376:+@junction:chr13:31195377-31195900:+@exon:chr13:31195901-31196029:+ USPL1 A5SS	2.3057e-11	8.25531e-11	0.844071	0.708956	0.135116	0	0.003003	0 hours	USPL1	3.47593	3.5003	0.195652	0.256757
isoform1=exon:chr12:64858114-64858239:+@junction:chr12:64858240-64860680:+@exon:chr12:64860681-64860862:+ isoform2=exon:chr12:64858114-64858243:+@junction:chr12:64858244-64860680:+@exon:chr12:64860681-64860862:+ TBK1 A5SS	5.15265e-11	1.77568e-10	0.95393	0.831949	0.121981	0	0.0015015	0 hours	TBK1	5.14454	4.02496	0.0978261	0.211712
isoform1=exon:chr2:172779432-172779627:+@junction:chr2:172779628-172782046:+@exon:chr2:172782047-172782151:+ isoform2=exon:chr2:172779432-172780430:+@junction:chr2:172780431-172782046:+@exon:chr2:172782047-172782151:+ HAT1 A5SS	6.10657e-23	6.99799e-22	0.161073	0.274439	-0.113367	0.108696	0.042042	0 hours	HAT1	7.63755	6.83933	0	0.0195195
isoform1=exon:chr1:204513663-204513797:+@junction:chr1:204513798-204515924:+@exon:chr1:204515925-204516005:+ isoform2=exon:chr1:204513663-204513812:+@junction:chr1:204513813-204515924:+@exon:chr1:204515925-204516005:+ MDM4 A5SS	1.15984e-27	2.0792e-26	0.950127	0.822537	0.12759	0	0	0 hours	MDM4	5.97964	5.25569	0	0.015015
isoform1=exon:chr3:149613260-149613347:+@junction:chr3:149613348-149619858:+@exon:chr3:149619859-149619949:+ isoform2=exon:chr3:149613260-149613357:+@junction:chr3:149613358-149619858:+@exon:chr3:149619859-149619949:+ RNF13 A5SS	6.65583e-20	5.60898e-19	0.142064	0.244902	-0.102839	0.0217391	0.0225225	0 hours	RNF13	5.17294	3.49495	0.130435	0.318318
isoform1=exon:chr17:65941525-65942012:+@junction:chr17:65942013-65943841:+@exon:chr17:65943842-65943924:+ isoform2=exon:chr17:65941525-65942441:+@junction:chr17:65942442-65943841:+@exon:chr17:65943842-65943924:+ BPTF A5SS	2.43379e-31	6.12511e-30	0.501271	0.312062	0.189209	0	0.0105105	0 hours	BPTF	6.66589	5.73368	0	0.0015015
isoform1=exon:chr22:39482284-39482460:+@junction:chr22:39482461-39483015:+@exon:chr22:39483016-39483131:+ isoform2=exon:chr22:39482284-39482572:+@junction:chr22:39482573-39483015:+@exon:chr22:39483016-39483131:+ APOBEC3G A5SS	6.53323e-29	1.32515e-27	0.242124	0.751984	-0.50986	0	0	0 hours	APOBEC3G	0.0599875	4.60463	0.978261	0.238739
isoform1=exon:chrX:106143293-106144138:-@junction:chrX:106144139-106145369:-@exon:chrX:106145370-106145445:-@junction:chrX:106145446-106146362:-@exon:chrX:106146363-106146547:- isoform2=exon:chrX:106143293-106144138:-@junction:chrX:106144139-106144703:-@exon:chrX:106144704-106144768:-@junction:chrX:106144769-106146362:-@exon:chrX:106146363-106146547:- RIPPLY1 MXE	2.12513e-06	4.40418e-06	0.387226	0.573126	-0.1859	0	0.0015015	0 hours	RIPPLY1	0	2.06033	1	0.707207
isoform1=exon:chrX:2873457-2873578:-@junction:chrX:2873579-2877643:-@exon:chrX:2877644-2877929:-@junction:chrX:2877930-2878418:-@exon:chrX:2878419-2878461:- isoform2=exon:chrX:2873457-2873578:-@junction:chrX:2873579-2876314:-@exon:chrX:2876315-2876476:-@junction:chrX:2876477-2878418:-@exon:chrX:2878419-2878461:- ARSE MXE	3.46678e-07	7.86366e-07	0.482714	0.726274	-0.24356	0	0.021021	0 hours	ARSE	0.130683	2.95431	0.934783	0.397898
isoform1=exon:chr18:43685160-43685334:+@junction:chr18:43685335-43699891:+@exon:chr18:43699892-43700026:+@junction:chr18:43700027-43702432:+@exon:chr18:43702433-43702556:+ isoform2=exon:chr18:43685160-43685334:+@junction:chr18:43685335-43698146:+@exon:chr18:43698147-43698282:+@junction:chr18:43698283-43702432:+@exon:chr18:43702433-43702556:+ HAUS1 MXE	1.24811e-20	1.11717e-19	0.396961	0.537147	-0.140186	0	0	0 hours	HAUS1	7.96144	7.31892	0.0108696	0.0405405
isoform1=exon:chr17:17158173-17158259:-@junction:chr17:17158260-17165279:-@exon:chr17:17165280-17165420:-@junction:chr17:17165421-17168115:-@exon:chr17:17168116-17168295:- isoform2=exon:chr17:17158173-17158259:-@junction:chr17:17158260-17163614:-@exon:chr17:17163615-17163788:-@junction:chr17:17163789-17168115:-@exon:chr17:17168116-17168295:- COPS3 MXE	4.8544e-06	9.63815e-06	0.482496	0.593346	-0.11085	0	0	0 hours	COPS3	7.73539	6.63924	0.0217391	0.0870871
isoform1=exon:chr6:106727536-106727698:-@junction:chr6:106727699-106756238:-@exon:chr6:106756239-106756366:-@junction:chr6:106756367-106763975:-@exon:chr6:106763976-106764141:- isoform2=exon:chr6:106727536-106727698:-@junction:chr6:106727699-106740902:-@exon:chr6:106740903-106740981:-@junction:chr6:106740982-106763975:-@exon:chr6:106763976-106764141:- ATG5 MXE	6.34713e-08	1.56606e-07	0.622998	0.744963	-0.121965	0	0	0 hours	ATG5	5.85203	5.06248	0.0326087	0.132132
isoform1=exon:chr6:88251636-88251712:-@junction:chr6:88251713-88258308:-@exon:chr6:88258309-88258364:-@junction:chr6:88258365-88265125:-@exon:chr6:88265126-88265223:- isoform2=exon:chr6:88251636-88251712:-@junction:chr6:88251713-88255333:-@exon:chr6:88255334-88255417:-@junction:chr6:88255418-88265125:-@exon:chr6:88265126-88265223:- RARS2 MXE	5.04846e-06	1.00035e-05	0.512578	0.660585	-0.148006	0	0.0015015	0 hours	RARS2	7.3647	6.16915	0.0217391	0.0810811
isoform1=exon:chr8:42214838-42214910:+@junction:chr8:42214911-42220129:+@exon:chr8:42220130-42220216:+@junction:chr8:42220217-42226788:+@exon:chr8:42226789-42226853:+ isoform2=exon:chr8:42214838-42214910:+@junction:chr8:42214911-42218812:+@exon:chr8:42218813-42218883:+@junction:chr8:42218884-42226788:+@exon:chr8:42226789-42226853:+ POLB MXE	6.4128e-08	1.58136e-07	0.830823	0.724864	0.105959	0	0	0 hours	POLB	4.2719	5.09959	0.141304	0.142643
isoform1=exon:chr5:108084668-108084694:+@junction:chr5:108084695-108133824:+@exon:chr5:108133825-108134090:+@junction:chr5:108134091-108168470:+@exon:chr5:108168471-108168644:+ isoform2=exon:chr5:108084668-108084694:+@junction:chr5:108084695-108103793:+@exon:chr5:108103794-108103939:+@junction:chr5:108103940-108168470:+@exon:chr5:108168471-108168644:+ FER MXE	9.22952e-07	1.99074e-06	0.307107	0.498535	-0.191428	0.163043	0.0675676	0 hours	FER	2.33959	3.61001	0.26087	0.12012
isoform1=exon:chr6:4117542-4117685:-@junction:chr6:4117686-4125483:-@exon:chr6:4125484-4126471:-@junction:chr6:4126472-4127995:-@exon:chr6:4127996-4128065:- isoform2=exon:chr6:4117542-4117685:-@junction:chr6:4117686-4119419:-@exon:chr6:4119420-4119509:-@junction:chr6:4119510-4127995:-@exon:chr6:4127996-4128065:- ECI2 MXE	3.95233e-05	7.02209e-05	0.451863	0.638024	-0.186161	0	0	0 hours	ECI2	6.00377	3.98347	0.0217391	0.201201
isoform1=exon:chr6:82941435-82941559:-@junction:chr6:82941560-82949882:-@exon:chr6:82949883-82950560:-@junction:chr6:82950561-82957278:-@exon:chr6:82957279-82957388:- isoform2=exon:chr6:82941435-82941559:-@junction:chr6:82941560-82943875:-@exon:chr6:82943876-82943972:-@junction:chr6:82943973-82957278:-@exon:chr6:82957279-82957388:- IBTK MXE	7.69985e-10	2.34377e-09	0.876667	0.735262	0.141405	0	0.0045045	0 hours	IBTK	5.31572	4.81435	0.0217391	0.0720721
isoform1=exon:chr2:47637233-47637511:+@junction:chr2:47637512-47641407:+@exon:chr2:47641408-47641557:+@junction:chr2:47641558-47643434:+@exon:chr2:47643435-47643568:+ isoform2=exon:chr2:47637233-47637511:+@junction:chr2:47637512-47639552:+@exon:chr2:47639553-47639699:+@junction:chr2:47639700-47643434:+@exon:chr2:47643435-47643568:+ MSH2 MXE	0.00549872	0.00757294	0.540484	0.730909	-0.190425	0	0.0015015	0 hours	MSH2	9.1991	6.72189	0	0.024024
isoform1=exon:chr4:144917350-144917457:-@junction:chr4:144917458-144920563:-@exon:chr4:144920564-144920602:-@junction:chr4:144920603-144940403:-@exon:chr4:144940404-144940477:- isoform2=exon:chr4:144917350-144917457:-@junction:chr4:144917458-144918692:-@exon:chr4:144918693-144918787:-@junction:chr4:144918788-144940403:-@exon:chr4:144940404-144940477:- GYPB MXE	1.06257e-13	4.84586e-13	0.40028	0.706346	-0.306067	0	0	0 hours	GYPB	0	4.83791	1	0.387387
isoform1=exon:chr4:144920564-144920602:-@junction:chr4:144920603-144937954:-@exon:chr4:144937955-144938037:-@junction:chr4:144938038-144940403:-@exon:chr4:144940404-144940492:- isoform2=exon:chr4:144920564-144920602:-@junction:chr4:144920603-144922337:-@exon:chr4:144922338-144922436:-@junction:chr4:144922437-144940403:-@exon:chr4:144940404-144940492:- GYPB MXE	1.52753e-16	9.21711e-16	0.417878	0.840126	-0.422247	0	0	0 hours	GYPB	0	4.83791	1	0.387387
isoform1=exon:chr4:128842679-128842926:-@junction:chr4:128842927-128851837:-@exon:chr4:128851838-128851972:-@junction:chr4:128851973-128854139:-@exon:chr4:128854140-128854248:- isoform2=exon:chr4:128842679-128842926:-@junction:chr4:128842927-128843014:-@exon:chr4:128843015-128843118:-@junction:chr4:128843119-128854139:-@exon:chr4:128854140-128854248:- MFSD8 MXE	3.36181e-11	1.18468e-10	0.732775	0.60906	0.123715	0	0.003003	0 hours	MFSD8	2.77909	2.7653	0.336957	0.339339
isoform1=exon:chr6:10702602-10702722:+@junction:chr6:10702723-10703637:+@exon:chr6:10703638-10703690:+@junction:chr6:10703691-10704739:+@exon:chr6:10704740-10704885:+ isoform2=exon:chr6:10702602-10702722:+@junction:chr6:10702723-10702797:+@exon:chr6:10702798-10702872:+@junction:chr6:10702873-10704739:+@exon:chr6:10704740-10704885:+ PAK1IP1 MXE	0.00114515	0.00171231	0.404353	0.524025	-0.119672	0	0	0 hours	PAK1IP1	8.85315	7.11405	0	0.100601
isoform1=exon:chr3:193333463-193333559:+@junction:chr3:193333560-193335572:+@exon:chr3:193335573-193335626:+@junction:chr3:193335627-193336657:+@exon:chr3:193336658-193336725:+ isoform2=exon:chr3:193333463-193333559:+@junction:chr3:193333560-193334966:+@exon:chr3:193334967-193335074:+@junction:chr3:193335075-193336657:+@exon:chr3:193336658-193336725:+ OPA1 MXE	0.000240064	0.000388439	0.948219	0.84245	0.105768	0	0.0045045	0 hours	OPA1	5.4036	5.56954	0.0108696	0.024024
isoform1=exon:chr4:83782784-83782861:-@junction:chr4:83782862-83784470:-@exon:chr4:83784471-83784545:-@junction:chr4:83784546-83785514:-@exon:chr4:83785515-83785751:- isoform2=exon:chr4:83782784-83782861:-@junction:chr4:83782862-83783686:-@exon:chr4:83783687-83783725:-@junction:chr4:83783726-83785514:-@exon:chr4:83785515-83785751:- SEC31A MXE	6.35239e-06	1.24314e-05	0.66291	0.476926	0.185984	0.0217391	0.0750751	0 hours	SEC31A	6.22567	6.53187	0	0.00750751
isoform1=exon:chr3:118945656-118945888:-@junction:chr3:118945889-118953991:-@exon:chr3:118953992-118954074:-@junction:chr3:118954075-118955699:-@exon:chr3:118955700-118955917:- isoform2=exon:chr3:118945656-118945888:-@junction:chr3:118945889-118948693:-@exon:chr3:118948694-118949091:-@junction:chr3:118949092-118955699:-@exon:chr3:118955700-118955917:- B4GALT4 MXE	0.0120761	0.0159225	0.95641	0.849947	0.106464	0	0.0045045	0 hours	B4GALT4	2.47088	4.51024	0.402174	0.192192
isoform1=exon:chr12:102559507-102559661:+@junction:chr12:102559662-102589089:+@exon:chr12:102589090-102589225:+@junction:chr12:102589226-102589728:+@exon:chr12:102589729-102591139:+ isoform2=exon:chr12:102559507-102559661:+@junction:chr12:102559662-102576326:+@exon:chr12:102576327-102576405:+@junction:chr12:102576406-102589728:+@exon:chr12:102589729-102591139:+ PARPBP MXE	1.23243e-06	2.62118e-06	0.83032	0.68279	0.147529	0.0108696	0.0465465	0 hours	PARPBP	6.13847	4.93199	0.0326087	0.154655
isoform1=exon:chr7:35840542-35840880:+@junction:chr7:35840881-35903161:+@exon:chr7:35903162-35903268:+@junction:chr7:35903269-35912275:+@exon:chr7:35912276-35912376:+ isoform2=exon:chr7:35840542-35840880:+@junction:chr7:35840881-35872407:+@exon:chr7:35872408-35872510:+@junction:chr7:35872511-35912275:+@exon:chr7:35912276-35912376:+ SEPT7 MXE	0.00792138	0.0107003	0.511362	0.40391	0.107452	0	0	0 hours	SEPT7	7.48561	7.95553	0	0
isoform1=exon:chr1:173833395-173833442:-@junction:chr1:173833443-173833812:-@exon:chr1:173833813-173833842:-@junction:chr1:173833843-173834366:-@exon:chr1:173834367-173834420:- isoform2=exon:chr1:173833395-173833442:-@junction:chr1:173833443-173833621:-@exon:chr1:173833622-173833644:-@junction:chr1:173833645-173834366:-@exon:chr1:173834367-173834420:- GAS5 MXE	2.08693e-38	1.06491e-36	0.343874	0.463658	-0.119784	0	0	0 hours	GAS5	9.13369	7.94029	0	0.00600601
isoform1=exon:chr1:173833395-173833442:-@junction:chr1:173833443-173834366:-@exon:chr1:173834367-173834420:-@junction:chr1:173834421-173834608:-@exon:chr1:173834609-173834685:- isoform2=exon:chr1:173833395-173833442:-@junction:chr1:173833443-173833621:-@exon:chr1:173833622-173833842:-@junction:chr1:173833843-173834608:-@exon:chr1:173834609-173834685:- GAS5 MXE	8.24898e-34	2.72049e-32	0.489544	0.637868	-0.148324	0	0	0 hours	GAS5	9.13369	7.94029	0	0.00600601
isoform1=exon:chr1:173833622-173833644:-@junction:chr1:173833645-173834366:-@exon:chr1:173834367-173834420:-@junction:chr1:173834421-173834608:-@exon:chr1:173834609-173834685:- isoform2=exon:chr1:173833622-173833644:-@junction:chr1:173833645-173833812:-@exon:chr1:173833813-173833842:-@junction:chr1:173833843-173834608:-@exon:chr1:173834609-173834685:- GAS5 MXE	3.88452e-27	6.5386e-26	0.472665	0.592871	-0.120207	0	0	0 hours	GAS5	9.13369	7.94029	0	0.00600601
isoform1=exon:chr3:109044988-109046871:-@junction:chr3:109046872-109049370:-@exon:chr3:109049371-109049659:-@junction:chr3:109049660-109050580:-@exon:chr3:109050581-109050631:- isoform2=exon:chr3:109044988-109046871:-@junction:chr3:109046872-109047736:-@exon:chr3:109047737-109047935:-@junction:chr3:109047936-109050580:-@exon:chr3:109050581-109050631:- DPPA4 MXE	6.82374e-05	0.000117923	0.604442	0.761483	-0.157042	0	0	0 hours	DPPA4	10.1546	6.92613	0	0.00600601
isoform1=exon:chr3:183558358-183558428:-@junction:chr3:183558429-183562018:-@exon:chr3:183562019-183562114:-@junction:chr3:183562115-183580540:-@exon:chr3:183580541-183580589:- isoform2=exon:chr3:183558358-183558428:-@junction:chr3:183558429-183560085:-@exon:chr3:183560086-183560235:-@junction:chr3:183560236-183580540:-@exon:chr3:183580541-183580589:- PARL MXE	1.5303e-12	6.22543e-12	0.367195	0.540222	-0.173027	0	0.0015015	0 hours	PARL	5.84681	4.97029	0.076087	0.171171
isoform1=exon:chr1:245020900-245021019:-@junction:chr1:245021020-245022030:-@exon:chr1:245022031-245022143:-@junction:chr1:245022144-245022576:-@exon:chr1:245022577-245022676:- isoform2=exon:chr1:245020900-245021019:-@junction:chr1:245021020-245021312:-@exon:chr1:245021313-245021576:-@junction:chr1:245021577-245022576:-@exon:chr1:245022577-245022676:- HNRNPU MXE	1.81175e-15	9.77198e-15	0.350153	0.542426	-0.192273	0	0	0 hours	HNRNPU	8.70464	8.23868	0	0
isoform1=exon:chr13:43643066-43643139:+@junction:chr13:43643140-43659903:+@exon:chr13:43659904-43659974:+@junction:chr13:43659975-43681313:+@exon:chr13:43681314-43683045:+ isoform2=exon:chr13:43643066-43643139:+@junction:chr13:43643140-43652747:+@exon:chr13:43652748-43652824:+@junction:chr13:43652825-43681313:+@exon:chr13:43681314-43683045:+ DNAJC15 MXE	9.24073e-21	8.35442e-20	0.583542	0.467833	0.115709	0	0	0 hours	DNAJC15	6.27255	8.64054	0.0217391	0.00750751
isoform1=exon:chr9:106857605-106857833:+@junction:chr9:106857834-106860726:+@exon:chr9:106860727-106860849:+@junction:chr9:106860850-106861924:+@exon:chr9:106861925-106861963:+ isoform2=exon:chr9:106857605-106857833:+@junction:chr9:106857834-106858428:+@exon:chr9:106858429-106858578:+@junction:chr9:106858579-106861924:+@exon:chr9:106861925-106861963:+ SMC2 MXE	0.00942822	0.0126213	0.383297	0.548963	-0.165665	0	0.0015015	0 hours	SMC2	7.2495	6.48882	0	0.012012
isoform1=exon:chr3:196869589-196869639:-@junction:chr3:196869640-196888510:-@exon:chr3:196888511-196888609:-@junction:chr3:196888610-196921295:-@exon:chr3:196921296-196921460:- isoform2=exon:chr3:196869589-196869639:-@junction:chr3:196869640-196876613:-@exon:chr3:196876614-196876667:-@junction:chr3:196876668-196921295:-@exon:chr3:196921296-196921460:- DLG1 MXE	1.84772e-06	3.85951e-06	0.920327	0.798795	0.121532	0	0.0015015	0 hours	DLG1	4.32724	4.46421	0.0217391	0.0675676
isoform1=exon:chr1:111663138-111663315:-@junction:chr1:111663316-111668848:-@exon:chr1:111668849-111668916:-@junction:chr1:111668917-111674045:-@exon:chr1:111674046-111674190:- isoform2=exon:chr1:111663138-111663315:-@junction:chr1:111663316-111667363:-@exon:chr1:111667364-111667503:-@junction:chr1:111667504-111674045:-@exon:chr1:111674046-111674190:- DRAM2 MXE	0.000855848	0.00129951	0.705233	0.589411	0.115822	0	0	0 hours	DRAM2	4.85097	5.41198	0.152174	0.142643
isoform1=exon:chr1:93584890-93584958:+@junction:chr1:93584959-93592788:+@exon:chr1:93592789-93592856:+@junction:chr1:93592857-93594834:+@exon:chr1:93594835-93595005:+ isoform2=exon:chr1:93584890-93584958:+@junction:chr1:93584959-93586105:+@exon:chr1:93586106-93586229:+@junction:chr1:93586230-93594834:+@exon:chr1:93594835-93595005:+ MTF2 MXE	6.30053e-12	2.4018e-11	0.588566	0.731039	-0.142474	0	0	0 hours	MTF2	7.69379	6.71448	0	0.018018
isoform1=exon:chr1:93586106-93586229:+@junction:chr1:93586230-93594834:+@exon:chr1:93594835-93595005:+@junction:chr1:93595006-93599259:+@exon:chr1:93599260-93599365:+ isoform2=exon:chr1:93586106-93586229:+@junction:chr1:93586230-93592788:+@exon:chr1:93592789-93592856:+@junction:chr1:93592857-93599259:+@exon:chr1:93599260-93599365:+ MTF2 MXE	7.29743e-06	1.41866e-05	0.603107	0.719025	-0.115918	0	0	0 hours	MTF2	7.69379	6.71448	0	0.018018
isoform1=exon:chr3:42661156-42661200:+@junction:chr3:42661201-42662920:+@exon:chr3:42662921-42663008:+@junction:chr3:42663009-42672037:+@exon:chr3:42672038-42672067:+ isoform2=exon:chr3:42661156-42661200:+@junction:chr3:42661201-42661507:+@exon:chr3:42661508-42661535:+@junction:chr3:42661536-42672037:+@exon:chr3:42672038-42672067:+ NKTR MXE	2.92587e-21	2.78635e-20	0.242227	0.42155	-0.179323	0	0.0285285	0 hours	NKTR	6.14676	5.3875	0	0.0045045
isoform1=exon:chr3:42662921-42663008:+@junction:chr3:42663009-42672037:+@exon:chr3:42672038-42672067:+@junction:chr3:42672068-42672662:+@exon:chr3:42672663-42672808:+ isoform2=exon:chr3:42662921-42663008:+@junction:chr3:42663009-42668691:+@exon:chr3:42668692-42668719:+@junction:chr3:42668720-42672662:+@exon:chr3:42672663-42672808:+ NKTR MXE	9.41358e-11	3.14619e-10	0.261717	0.383112	-0.121396	0	0.0690691	0 hours	NKTR	6.14676	5.3875	0	0.0045045
isoform1=exon:chr4:40075075-40075171:+@junction:chr4:40075172-40101655:+@exon:chr4:40101656-40101746:+@junction:chr4:40101747-40103694:+@exon:chr4:40103695-40104838:+ isoform2=exon:chr4:40075075-40075171:+@junction:chr4:40075172-40098846:+@exon:chr4:40098847-40099189:+@junction:chr4:40099190-40103694:+@exon:chr4:40103695-40104838:+ N4BP2 MXE	1.83409e-28	3.56396e-27	0.943367	0.616453	0.326914	0	0.0630631	0 hours	N4BP2	6.20214	5.84947	0	0.0165165
isoform1=exon:chrX:118977154-118977264:-@junction:chrX:118977265-118985457:-@exon:chrX:118985458-118985564:-@junction:chrX:118985565-118985729:-@exon:chrX:118985730-118985836:- isoform2=exon:chrX:118977154-118977264:-@junction:chrX:118977265-118979160:-@exon:chrX:118979161-118979259:-@junction:chrX:118979260-118985729:-@exon:chrX:118985730-118985836:- UPF3B MXE	0.00381551	0.0053561	0.618877	0.733601	-0.114723	0	0	0 hours	UPF3B	7.51883	5.72016	0	0.0900901
isoform1=exon:chr1:95699781-95699871:+@junction:chr1:95699872-95712097:+@exon:chr1:95712098-95712213:+@junction:chr1:95712214-95712311:+@exon:chr1:95712312-95712779:+ isoform2=exon:chr1:95699781-95699871:+@junction:chr1:95699872-95705332:+@exon:chr1:95705333-95705366:+@junction:chr1:95705367-95712311:+@exon:chr1:95712312-95712779:+ RWDD3 MXE	8.40675e-05	0.000143538	0.103548	0.21186	-0.108311	0.565217	0.454955	0 hours	RWDD3	3.57873	4.11089	0.26087	0.205706
isoform1=exon:chr2:64139674-64139795:-@junction:chr2:64139796-64140958:-@exon:chr2:64140959-64141059:-@junction:chr2:64141060-64141315:-@exon:chr2:64141316-64141421:- isoform2=exon:chr2:64139674-64139795:-@junction:chr2:64139796-64140356:-@exon:chr2:64140357-64140444:-@junction:chr2:64140445-64141315:-@exon:chr2:64141316-64141421:- VPS54 MXE	2.26282e-25	3.24789e-24	0.515809	0.894045	-0.378236	0.0543478	0.00600601	0 hours	VPS54	2.03011	3.73194	0.478261	0.22973
isoform1=exon:chr1:70726271-70728530:-@junction:chr1:70728531-70740402:-@exon:chr1:70740403-70740501:-@junction:chr1:70740502-70742447:-@exon:chr1:70742448-70742527:- isoform2=exon:chr1:70726271-70728530:-@junction:chr1:70728531-70736538:-@exon:chr1:70736539-70736639:-@junction:chr1:70736640-70742447:-@exon:chr1:70742448-70742527:- ANKRD13C MXE	2.58601e-09	7.39407e-09	0.559709	0.679779	-0.12007	0	0.00600601	0 hours	ANKRD13C	3.27064	3.81055	0.25	0.214715
isoform1=exon:chr15:25213079-25213229:+@junction:chr15:25213230-25219788:+@exon:chr15:25219789-25220104:+@junction:chr15:25220105-25220504:+@exon:chr15:25220505-25220656:+ isoform2=exon:chr15:25213079-25213229:+@junction:chr15:25213230-25219434:+@exon:chr15:25219435-25219603:+@junction:chr15:25219604-25220504:+@exon:chr15:25220505-25220656:+ SNRPN MXE	2.86577e-09	8.17054e-09	0.336571	0.0984057	0.238165	0.663043	0.878378	0 hours	SNRPN	9.49484	8.09027	0	0
isoform1=exon:chr15:25213079-25213229:+@junction:chr15:25213230-25220504:+@exon:chr15:25220505-25220656:+@junction:chr15:25220657-25221451:+@exon:chr15:25221452-25221563:+ isoform2=exon:chr15:25213079-25213229:+@junction:chr15:25213230-25219434:+@exon:chr15:25219435-25219603:+@junction:chr15:25219604-25221451:+@exon:chr15:25221452-25221563:+ SNRPN MXE	1.3555e-13	6.12576e-13	0.161542	0.0363929	0.125149	0.576087	0.872372	0 hours	SNRPN	9.49484	8.09027	0	0
isoform1=exon:chr15:25213079-25213229:+@junction:chr15:25213230-25219788:+@exon:chr15:25219789-25220104:+@junction:chr15:25220105-25220504:+@exon:chr15:25220505-25220656:+ isoform2=exon:chr15:25213079-25213229:+@junction:chr15:25213230-25219533:+@exon:chr15:25219534-25219603:+@junction:chr15:25219604-25220504:+@exon:chr15:25220505-25220656:+ SNRPN MXE	2.00175e-13	8.89124e-13	0.999635	0.605468	0.394167	0	0.373874	0 hours	SNRPN	9.49484	8.09027	0	0
isoform1=exon:chr15:25213079-25213229:+@junction:chr15:25213230-25219788:+@exon:chr15:25219789-25220104:+@junction:chr15:25220105-25220504:+@exon:chr15:25220505-25220656:+ isoform2=exon:chr15:25213079-25213229:+@junction:chr15:25213230-25219544:+@exon:chr15:25219545-25219603:+@junction:chr15:25219604-25220504:+@exon:chr15:25220505-25220656:+ SNRPN MXE	8.91047e-11	2.99038e-10	0.999616	0.660381	0.339235	0	0.31982	0 hours	SNRPN	9.49484	8.09027	0	0
isoform1=exon:chr2:201746144-201746211:-@junction:chr2:201746212-201749984:-@exon:chr2:201749985-201750090:-@junction:chr2:201750091-201750420:-@exon:chr2:201750421-201750495:- isoform2=exon:chr2:201746144-201746211:-@junction:chr2:201746212-201747064:-@exon:chr2:201747065-201747105:-@junction:chr2:201747106-201750420:-@exon:chr2:201750421-201750495:- PPIL3 MXE	5.86278e-34	1.9892e-32	0.96657	0.865578	0.100992	0	0	0 hours	PPIL3	5.45823	5.06422	0.130435	0.177177
isoform1=exon:chr2:201746144-201746211:-@junction:chr2:201746212-201749984:-@exon:chr2:201749985-201750066:-@junction:chr2:201750067-201750420:-@exon:chr2:201750421-201750495:- isoform2=exon:chr2:201746144-201746211:-@junction:chr2:201746212-201747064:-@exon:chr2:201747065-201747158:-@junction:chr2:201747159-201750420:-@exon:chr2:201750421-201750495:- PPIL3 MXE	1.91355e-44	2.00012e-42	0.989231	0.887585	0.101646	0	0	0 hours	PPIL3	5.45823	5.06422	0.130435	0.177177
isoform1=exon:chr2:201746144-201746211:-@junction:chr2:201746212-201749984:-@exon:chr2:201749985-201750090:-@junction:chr2:201750091-201750420:-@exon:chr2:201750421-201750495:- isoform2=exon:chr2:201746144-201746211:-@junction:chr2:201746212-201747064:-@exon:chr2:201747065-201747158:-@junction:chr2:201747159-201750420:-@exon:chr2:201750421-201750495:- PPIL3 MXE	1.09624e-34	3.98419e-33	0.973618	0.872929	0.100689	0	0	0 hours	PPIL3	5.45823	5.06422	0.130435	0.177177
isoform1=exon:chr2:271866-271939:+@junction:chr2:271940-275139:+@exon:chr2:275140-275201:+@junction:chr2:275202-276979:+@exon:chr2:276980-277085:+ isoform2=exon:chr2:271866-271939:+@junction:chr2:271940-272191:+@exon:chr2:272192-272305:+@junction:chr2:272306-276979:+@exon:chr2:276980-277085:+ ACP1 MXE	4.54398e-07	1.01612e-06	0.639592	0.49754	0.142052	0	0.238739	0 hours	ACP1	7.68258	6.76438	0	0.03003
isoform1=exon:chr4:76894470-76894544:-@junction:chr4:76894545-76896896:-@exon:chr4:76896897-76896997:-@junction:chr4:76896998-76897076:-@exon:chr4:76897077-76897148:- isoform2=exon:chr4:76894470-76894544:-@junction:chr4:76894545-76895228:-@exon:chr4:76895229-76895286:-@junction:chr4:76895287-76897076:-@exon:chr4:76897077-76897148:- SDAD1 MXE	4.12062e-13	1.77787e-12	0.389127	0.540434	-0.151307	0	0	0 hours	SDAD1	7.46921	6.3743	0	0.0285285
isoform1=exon:chr4:145038007-145038092:-@junction:chr4:145038093-145040838:-@exon:chr4:145040839-145040934:-@junction:chr4:145040935-145041642:-@exon:chr4:145041643-145041741:- isoform2=exon:chr4:145038007-145038092:-@junction:chr4:145038093-145039866:-@exon:chr4:145039867-145039905:-@junction:chr4:145039906-145041642:-@exon:chr4:145041643-145041741:- GYPA MXE	6.42968e-05	0.000111425	0.394181	0.550518	-0.156337	0	0.003003	0 hours	GYPA	0	2.22439	1	0.615616
isoform1=exon:chr5:170819918-170819982:+@junction:chr5:170819983-170832305:+@exon:chr5:170832306-170832407:+@junction:chr5:170832408-170833400:+@exon:chr5:170833401-170834129:+ isoform2=exon:chr5:170819918-170819982:+@junction:chr5:170819983-170827156:+@exon:chr5:170827157-170827214:+@junction:chr5:170827215-170833400:+@exon:chr5:170833401-170834129:+ NPM1 MXE	1.27211e-23	1.54235e-22	0.347807	0.106567	0.24124	0.358696	0.792793	0 hours	NPM1	10.3487	9.56412	0	0
isoform1=exon:chr2:188368375-188368497:-@junction:chr2:188368498-188394090:-@exon:chr2:188394091-188394212:-@junction:chr2:188394213-188418926:-@exon:chr2:188418927-188419219:- isoform2=exon:chr2:188368375-188368497:-@junction:chr2:188368498-188378342:-@exon:chr2:188378343-188378373:-@junction:chr2:188378374-188418926:-@exon:chr2:188418927-188419219:- TFPI MXE	6.39964e-05	0.000110949	0.481924	0.588016	-0.106092	0.0326087	0.0165165	0 hours	TFPI	0.800563	3.20957	0.565217	0.265766
isoform1=exon:chr2:70454867-70454954:-@junction:chr2:70454955-70456190:-@exon:chr2:70456191-70456223:-@junction:chr2:70456224-70456395:-@exon:chr2:70456396-70456450:- isoform2=exon:chr2:70454867-70454954:-@junction:chr2:70454955-70455475:-@exon:chr2:70455476-70455594:-@junction:chr2:70455595-70456395:-@exon:chr2:70456396-70456450:- TIA1 MXE	2.15396e-17	1.40148e-16	0.0554726	0.212218	-0.156745	0.695652	0.267267	0 hours	TIA1	7.45732	6.66025	0	0.00600601
isoform1=exon:chr15:42841026-42841163:+@junction:chr15:42841164-42852979:+@exon:chr15:42852980-42853068:+@junction:chr15:42853069-42853467:+@exon:chr15:42853468-42853600:+ isoform2=exon:chr15:42841026-42841163:+@junction:chr15:42841164-42851536:+@exon:chr15:42851537-42851606:+@junction:chr15:42851607-42853467:+@exon:chr15:42853468-42853600:+ HAUS2 MXE	1.58643e-17	1.04374e-16	0.738692	0.350451	0.388241	0.0869565	0.246246	0 hours	HAUS2	4.48065	3.64699	0.141304	0.195195
isoform1=exon:chr9:35684485-35684547:-@junction:chr9:35684548-35685060:-@exon:chr9:35685061-35685136:-@junction:chr9:35685137-35685265:-@exon:chr9:35685266-35685336:- isoform2=exon:chr9:35684485-35684547:-@junction:chr9:35684548-35684728:-@exon:chr9:35684729-35684804:-@junction:chr9:35684805-35685265:-@exon:chr9:35685266-35685336:- TPM2 MXE	4.40792e-32	1.2104e-30	0.63391	0.822095	-0.188185	0	0	0 hours	TPM2	4.31841	5.06919	0.119565	0.0615616
isoform1=exon:chr1:193029004-193029352:+@junction:chr1:193029353-193044949:+@exon:chr1:193044950-193045170:+@junction:chr1:193045171-193045630:+@exon:chr1:193045631-193045777:+ isoform2=exon:chr1:193029004-193029352:+@junction:chr1:193029353-193038163:+@exon:chr1:193038164-193038764:+@junction:chr1:193038765-193045630:+@exon:chr1:193045631-193045777:+ TROVE2 MXE	2.65725e-13	1.16669e-12	0.646446	0.290837	0.355609	0.152174	0.477477	0 hours	TROVE2	8.81493	7.42468	0	0
isoform1=exon:chr8:122624356-122627278:-@junction:chr8:122627279-122640953:-@exon:chr8:122640954-122641580:-@junction:chr8:122641581-122653092:-@exon:chr8:122653093-122653630:- isoform2=exon:chr8:122624356-122627278:-@junction:chr8:122627279-122629344:-@exon:chr8:122629345-122629446:-@junction:chr8:122629447-122653092:-@exon:chr8:122653093-122653630:- HAS2 MXE	3.90485e-06	7.84663e-06	0.766453	0.462408	0.304045	0.0869565	0.012012	0 hours	HAS2	2.38897	9.24922	0.380435	0
isoform1=exon:chr7:121719651-121719766:-@junction:chr7:121719767-121726065:-@exon:chr7:121726066-121726233:-@junction:chr7:121726234-121731756:-@exon:chr7:121731757-121731897:- isoform2=exon:chr7:121719651-121719766:-@junction:chr7:121719767-121721553:-@exon:chr7:121721554-121721649:-@junction:chr7:121721650-121731756:-@exon:chr7:121731757-121731897:- AASS MXE	0.00534511	0.0073747	0.464822	0.630042	-0.16522	0	0.0045045	0 hours	AASS	8.25013	4.39767	0.0108696	0.162162
isoform1=exon:chr8:42231586-42231877:-@junction:chr8:42231878-42233197:-@exon:chr8:42233198-42233348:-@junction:chr8:42233349-42234452:-@exon:chr8:42234453-42234750:- isoform2=exon:chr8:42231586-42231877:-@junction:chr8:42231878-42232278:-@exon:chr8:42232279-42232431:-@junction:chr8:42232432-42234452:-@exon:chr8:42234453-42234750:- DKK4 MXE	3.42379e-05	6.12248e-05	0.420495	0.568296	-0.1478	0	0.0045045	0 hours	DKK4	0	5.44578	1	0.405405
isoform1=exon:chr8:54963571-54963748:-@junction:chr8:54963749-54967619:-@exon:chr8:54967620-54967693:-@junction:chr8:54967694-54974813:-@exon:chr8:54974814-54974884:- isoform2=exon:chr8:54963571-54963748:-@junction:chr8:54963749-54965214:-@exon:chr8:54965215-54965316:-@junction:chr8:54965317-54974813:-@exon:chr8:54974814-54974884:- LYPLA1 MXE	0.000695805	0.00106915	0.419259	0.560206	-0.140946	0	0	0 hours	LYPLA1	7.4003	6.68035	0	0.0105105
isoform1=exon:chr8:54965215-54965316:-@junction:chr8:54965317-54974813:-@exon:chr8:54974814-54974884:-@junction:chr8:54974885-54975887:-@exon:chr8:54975888-54975935:- isoform2=exon:chr8:54965215-54965316:-@junction:chr8:54965317-54967619:-@exon:chr8:54967620-54967693:-@junction:chr8:54967694-54975887:-@exon:chr8:54975888-54975935:- LYPLA1 MXE	0.000645843	0.000996164	0.35721	0.537557	-0.180347	0	0.0015015	0 hours	LYPLA1	7.4003	6.68035	0	0.0105105
isoform1=exon:chr8:62550506-62550562:-@junction:chr8:62550563-62555446:-@exon:chr8:62555447-62555479:-@junction:chr8:62555480-62555944:-@exon:chr8:62555945-62555992:- isoform2=exon:chr8:62550506-62550562:-@junction:chr8:62550563-62550880:-@exon:chr8:62550881-62550922:-@junction:chr8:62550923-62555944:-@exon:chr8:62555945-62555992:- ASPH MXE	0.00175242	0.00256356	0.551262	0.671189	-0.119927	0	0.0045045	0 hours	ASPH	4.39166	3.56917	0.0108696	0.100601
isoform1=exon:chr8:86022350-86022415:+@junction:chr8:86022416-86035647:+@exon:chr8:86035648-86035841:+@junction:chr8:86035842-86037026:+@exon:chr8:86037027-86037174:+ isoform2=exon:chr8:86022350-86022415:+@junction:chr8:86022416-86025166:+@exon:chr8:86025167-86025334:+@junction:chr8:86025335-86037026:+@exon:chr8:86037027-86037174:+ LRRCC1 MXE	5.24049e-06	1.03508e-05	0.837828	0.619482	0.218346	0	0.021021	0 hours	LRRCC1	3.59149	5.01348	0.293478	0.192192
isoform1=exon:chr8:86025167-86025334:+@junction:chr8:86025335-86035647:+@exon:chr8:86035648-86035841:+@junction:chr8:86035842-86037026:+@exon:chr8:86037027-86037174:+ isoform2=exon:chr8:86025167-86025334:+@junction:chr8:86025335-86027334:+@exon:chr8:86027335-86027510:+@junction:chr8:86027511-86037026:+@exon:chr8:86037027-86037174:+ LRRCC1 MXE	6.8475e-28	1.26245e-26	0.841086	0.472015	0.369072	0	0.0495495	0 hours	LRRCC1	3.59149	5.01348	0.293478	0.192192
isoform1=exon:chr8:86027335-86027510:+@junction:chr8:86027511-86035647:+@exon:chr8:86035648-86035841:+@junction:chr8:86035842-86037026:+@exon:chr8:86037027-86037174:+ isoform2=exon:chr8:86027335-86027510:+@junction:chr8:86027511-86027609:+@exon:chr8:86027610-86027819:+@junction:chr8:86027820-86037026:+@exon:chr8:86037027-86037174:+ LRRCC1 MXE	1.77948e-20	1.57197e-19	0.82481	0.615177	0.209633	0	0.00600601	0 hours	LRRCC1	3.59149	5.01348	0.293478	0.192192
isoform1=exon:chr9:14734664-14737593:-@junction:chr9:14737594-14746350:-@exon:chr9:14746351-14746466:-@junction:chr9:14746467-14746920:-@exon:chr9:14746921-14747049:- isoform2=exon:chr9:14734664-14737593:-@junction:chr9:14737594-14740146:-@exon:chr9:14740147-14740232:-@junction:chr9:14740233-14746920:-@exon:chr9:14746921-14747049:- FREM1 MXE	2.9773e-09	8.47175e-09	0.411647	0.605624	-0.193977	0	0.003003	0 hours	FREM1	0.215221	3.3858	0.880435	0.306306
isoform1=exon:chr12:94796946-94797038:-@junction:chr12:94797039-94806093:-@exon:chr12:94806094-94806205:-@junction:chr12:94806206-94806292:-@exon:chr12:94806293-94806367:- isoform2=exon:chr12:94796946-94797038:-@junction:chr12:94797039-94805472:-@exon:chr12:94805473-94805623:-@junction:chr12:94805624-94806292:-@exon:chr12:94806293-94806367:- CCDC41 MXE	0.00127126	0.00189085	0.969952	0.845544	0.124408	0	0.00600601	0 hours	CCDC41	3.89857	3.15705	0.0869565	0.261261
isoform1=exon:chr15:57213224-57213296:+@junction:chr15:57213297-57364850:+@exon:chr15:57364851-57364912:+@junction:chr15:57364913-57383986:+@exon:chr15:57383987-57384089:+ isoform2=exon:chr15:57213224-57213296:+@junction:chr15:57213297-57355947:+@exon:chr15:57355948-57356021:+@junction:chr15:57356022-57383986:+@exon:chr15:57383987-57384089:+ TCF12 MXE	0.0001988	0.000324842	0.977701	0.852998	0.124703	0	0.0105105	0 hours	TCF12	5.15266	4.46872	0.0326087	0.0555556
isoform1=exon:chr4:88898211-88898249:+@junction:chr4:88898250-88901544:+@exon:chr4:88901545-88901586:+@junction:chr4:88901587-88902626:+@exon:chr4:88902627-88902950:+ isoform2=exon:chr4:88898211-88898249:+@junction:chr4:88898250-88901197:+@exon:chr4:88901198-88901278:+@junction:chr4:88901279-88902626:+@exon:chr4:88902627-88902950:+ SPP1 MXE	9.89147e-22	9.91519e-21	0.872242	0.590212	0.28203	0	0.0195195	0 hours	SPP1	3.63546	2.28919	0.391304	0.546547
isoform1=exon:chr10:74790025-74790128:-@junction:chr10:74790129-74804738:-@exon:chr10:74804739-74804809:-@junction:chr10:74804810-74806682:-@exon:chr10:74806683-74806859:- isoform2=exon:chr10:74790025-74790128:-@junction:chr10:74790129-74803644:-@exon:chr10:74803645-74803715:-@junction:chr10:74803716-74806682:-@exon:chr10:74806683-74806859:- P4HA1 MXE	1.49221e-11	5.45727e-11	0.65217	0.764736	-0.112566	0	0	0 hours	P4HA1	4.81434	6.88048	0.0978261	0.042042
isoform1=exon:chr6:32546546-32546881:-@junction:chr6:32546882-32548522:-@exon:chr6:32548523-32548633:-@junction:chr6:32548634-32549333:-@exon:chr6:32549334-32549615:- isoform2=exon:chr6:32546546-32546881:-@junction:chr6:32546882-32548023:-@exon:chr6:32548024-32548047:-@junction:chr6:32548048-32549333:-@exon:chr6:32549334-32549615:- HLA-DRB1 MXE	0.000107647	0.000181669	0.805635	0.636425	0.169209	0	0	0 hours	HLA-DRB1	2.91636	5.94745	0.423913	0.184685
isoform1=exon:chr1:23650049-23650225:-@junction:chr1:23650226-23664246:-@exon:chr1:23664247-23664354:-@junction:chr1:23664355-23664982:-@exon:chr1:23664983-23665101:- isoform2=exon:chr1:23650049-23650225:-@junction:chr1:23650226-23660010:-@exon:chr1:23660011-23660124:-@junction:chr1:23660125-23664982:-@exon:chr1:23664983-23665101:- HNRNPR MXE	3.84042e-05	6.83075e-05	0.382309	0.506578	-0.124269	0	0	0 hours	HNRNPR	7.69076	7.41062	0	0.0015015
isoform1=exon:chr1:46056895-46056942:+@junction:chr1:46056943-46070607:+@exon:chr1:46070608-46070688:+@junction:chr1:46070689-46072153:+@exon:chr1:46072154-46072263:+ isoform2=exon:chr1:46056895-46056942:+@junction:chr1:46056943-46067926:+@exon:chr1:46067927-46068037:+@junction:chr1:46068038-46072153:+@exon:chr1:46072154-46072263:+ NASP MXE	0.00165399	0.00242778	0.440616	0.5424	-0.101783	0	0	0 hours	NASP	8.73658	7.05233	0	0.00750751
isoform1=exon:chr12:4652929-4653070:+@junction:chr12:4653071-4654947:+@exon:chr12:4654948-4654998:+@junction:chr12:4654999-4655474:+@exon:chr12:4655475-4655584:+ isoform2=exon:chr12:4652929-4653070:+@junction:chr12:4653071-4654384:+@exon:chr12:4654385-4654478:+@junction:chr12:4654479-4655474:+@exon:chr12:4655475-4655584:+ RAD51AP1 MXE	3.99716e-11	1.39793e-10	0.241737	0.363457	-0.121719	0.26087	0.154655	0 hours	RAD51AP1	7.73675	5.37668	0.0108696	0.168168
isoform1=exon:chr13:20397624-20399375:-@junction:chr13:20399376-20425494:-@exon:chr13:20425495-20425588:-@junction:chr13:20425589-20425828:-@exon:chr13:20425829-20426330:- isoform2=exon:chr13:20397624-20399375:-@junction:chr13:20399376-20409616:-@exon:chr13:20409617-20409829:-@junction:chr13:20409830-20425828:-@exon:chr13:20425829-20426330:- ZMYM5 MXE	0.0166463	0.0215925	0.899253	0.788799	0.110454	0.0217391	0.021021	0 hours	ZMYM5	3.98837	3.82116	0.271739	0.27027
isoform1=exon:chr13:20409617-20409829:-@junction:chr13:20409830-20425494:-@exon:chr13:20425495-20425588:-@junction:chr13:20425589-20425828:-@exon:chr13:20425829-20426290:- isoform2=exon:chr13:20409617-20409829:-@junction:chr13:20409830-20411795:-@exon:chr13:20411796-20411961:-@junction:chr13:20411962-20425828:-@exon:chr13:20425829-20426290:- ZMYM5 MXE	3.92569e-17	2.50398e-16	0.820969	0.593177	0.227792	0.0434783	0.039039	0 hours	ZMYM5	3.98837	3.82116	0.271739	0.27027
isoform1=exon:chr13:21727734-21729289:-@junction:chr13:21729290-21732060:-@exon:chr13:21732061-21732264:-@junction:chr13:21732265-21734040:-@exon:chr13:21734041-21734126:- isoform2=exon:chr13:21727734-21729289:-@junction:chr13:21729290-21729831:-@exon:chr13:21729832-21729950:-@junction:chr13:21729951-21734040:-@exon:chr13:21734041-21734126:- SKA3 MXE	6.21179e-09	1.70034e-08	0.49814	0.678869	-0.180729	0	0.0015015	0 hours	SKA3	6.72547	4.41875	0	0.24024
isoform1=exon:chr11:118630631-118630753:-@junction:chr11:118630754-118635916:-@exon:chr11:118635917-118636063:-@junction:chr11:118636064-118638930:-@exon:chr11:118638931-118639060:- isoform2=exon:chr11:118630631-118630753:-@junction:chr11:118630754-118633920:-@exon:chr11:118633921-118634015:-@junction:chr11:118634016-118638930:-@exon:chr11:118638931-118639060:- DDX6 MXE	1.18677e-06	2.5278e-06	0.62702	0.742247	-0.115227	0	0	0 hours	DDX6	6.30505	5.33206	0	0.00750751
isoform1=exon:chr13:54689924-54690344:-@junction:chr13:54690345-54699283:-@exon:chr13:54699284-54699407:-@junction:chr13:54699408-54701414:-@exon:chr13:54701415-54701564:- isoform2=exon:chr13:54689924-54690344:-@junction:chr13:54690345-54695074:-@exon:chr13:54695075-54695179:-@junction:chr13:54695180-54701414:-@exon:chr13:54701415-54701564:- LINC00458 MXE	4.80512e-17	3.04246e-16	0.535023	0.837735	-0.302712	0.0543478	0.0045045	0 hours	LINC00458	2.90557	5.93469	0.391304	0.168168
isoform1=exon:chr4:170663108-170663258:-@junction:chr4:170663259-170671686:-@exon:chr4:170671687-170671876:-@junction:chr4:170671877-170674826:-@exon:chr4:170674827-170674986:- isoform2=exon:chr4:170663108-170663258:-@junction:chr4:170663259-170669894:-@exon:chr4:170669895-170669993:-@junction:chr4:170669994-170674826:-@exon:chr4:170674827-170674986:- C4orf27 MXE	0.00220972	0.00319075	0.508063	0.640584	-0.13252	0	0	0 hours	C4orf27	6.82866	5.63171	0.0434783	0.144144
isoform1=exon:chr15:59193459-59193486:-@junction:chr15:59193487-59205697:-@exon:chr15:59205698-59205895:-@junction:chr15:59205896-59209133:-@exon:chr15:59209134-59209198:- isoform2=exon:chr15:59193459-59193486:-@junction:chr15:59193487-59204761:-@exon:chr15:59204762-59204809:-@junction:chr15:59204810-59209133:-@exon:chr15:59209134-59209198:- SLTM MXE	0.000934517	0.001413	0.47872	0.609417	-0.130697	0	0	0 hours	SLTM	7.35926	6.43058	0	0.00600601
isoform1=exon:chr1:11136899-11137005:-@junction:chr1:11137006-11137421:-@exon:chr1:11137422-11137500:- isoform2=retention:chr1:11137001-11137010:-@retention:chr1:11137417-11137426:- EXOSC10 RI	3.38877e-09	9.56486e-09	0.0572496	0.162816	-0.105567	0.25	0.0375375	0 hours	EXOSC10	4.5746	4.28399	0.0652174	0.0720721
isoform1=exon:chr1:35862153-35862271:+@junction:chr1:35862272-35862977:+@exon:chr1:35862978-35863146:+ isoform2=retention:chr1:35862267-35862276:+@retention:chr1:35862973-35862982:+ ZMYM4 RI	7.50157e-15	3.80987e-14	0.640906	0.260916	0.379989	0.0326087	0.03003	0 hours	ZMYM4	4.93646	5.02063	0.0434783	0.0315315
isoform1=exon:chr1:100480858-100480976:+@junction:chr1:100480977-100483237:+@exon:chr1:100483238-100483371:+ isoform2=retention:chr1:100480972-100480981:+@retention:chr1:100483233-100483242:+ SLC35A3 RI	6.38089e-28	1.18147e-26	0.83113	0.396071	0.43506	0	0.018018	0 hours	SLC35A3	1.8041	4.39901	0.347826	0.129129
isoform1=exon:chr1:167382263-167382351:+@junction:chr1:167382352-167384736:+@exon:chr1:167384737-167396582:+ isoform2=retention:chr1:167382347-167382356:+@retention:chr1:167384732-167384741:+ POU2F1 RI	0.00127661	0.00189771	0.129079	0.303883	-0.174805	0	0.102102	0 hours	POU2F1	4.75373	3.62633	0	0.033033
isoform1=exon:chr1:172520652-172520766:+@junction:chr1:172520767-172522399:+@exon:chr1:172522400-172522510:+ isoform2=retention:chr1:172520762-172520771:+@retention:chr1:172522395-172522404:+ SUCO RI	4.29858e-21	4.03723e-20	0.406894	0.0688178	0.338076	0	0.0585586	0 hours	SUCO	4.2034	5.46079	0.0978261	0.024024
isoform1=exon:chr1:186325418-186325581:-@junction:chr1:186325582-186326528:-@exon:chr1:186326529-186326755:- isoform2=retention:chr1:186325577-186325586:-@retention:chr1:186326524-186326533:- TPR RI	4.56499e-41	3.13344e-39	0.0933352	0.222978	-0.129643	0	0	0 hours	TPR	7.3069	6.36479	0	0.003003
isoform1=exon:chr1:197094000-197094085:-@junction:chr1:197094086-197094175:-@exon:chr1:197094176-197094321:- isoform2=retention:chr1:197094081-197094090:-@retention:chr1:197094171-197094180:- ASPM RI	6.00138e-05	0.000104352	0.194832	0.322741	-0.127909	0	0.0345345	0 hours	ASPM	6.02985	5.31334	0	0.0615616
isoform1=exon:chr1:202714986-202715110:-@junction:chr1:202715111-202715269:-@exon:chr1:202715270-202715451:- isoform2=retention:chr1:202715106-202715115:-@retention:chr1:202715265-202715274:- KDM5B RI	5.96751e-43	5.19093e-41	0.00802908	0.150541	-0.142512	0.836957	0.045045	0 hours	KDM5B	6.3135	5.51588	0	0.00900901
isoform1=exon:chr1:222827585-222827640:+@junction:chr1:222827641-222827730:+@exon:chr1:222827731-222827821:+ isoform2=retention:chr1:222827636-222827645:+@retention:chr1:222827726-222827735:+ MIA3 RI	8.41091e-20	7.00603e-19	0.76054	0.346257	0.414284	0.0108696	0.0780781	0 hours	MIA3	4.12336	4.34848	0.0978261	0.0870871
isoform1=exon:chr10:27349441-27349469:-@junction:chr10:27349470-27350072:-@exon:chr10:27350073-27350171:- isoform2=retention:chr10:27349465-27349474:-@retention:chr10:27350068-27350077:- ANKRD26 RI	5.51305e-17	3.46867e-16	0.716464	0.247693	0.468771	0.0108696	0.042042	0 hours	ANKRD26	3.46337	4.07752	0.141304	0.130631
isoform1=exon:chr10:28970187-28970474:+@junction:chr10:28970475-28970911:+@exon:chr10:28970912-28971868:+ isoform2=retention:chr10:28970470-28970479:+@retention:chr10:28970907-28970916:+ BAMBI RI	1.31711e-09	3.89928e-09	0.101865	0.259252	-0.157387	0.0326087	0.118619	0 hours	BAMBI	1.21993	5.68783	0.619565	0.0750751
isoform1=exon:chr10:44139307-44140249:-@junction:chr10:44140250-44141511:-@exon:chr10:44141512-44141650:- isoform2=retention:chr10:44140245-44140254:-@retention:chr10:44141507-44141516:- ZNF32 RI	7.14132e-16	4.01905e-15	0.656244	0.283789	0.372454	0.0217391	0.105105	0 hours	ZNF32	3.09151	2.94716	0.423913	0.433934
isoform1=exon:chr10:64975023-64975215:-@junction:chr10:64975216-64975312:-@exon:chr10:64975313-64975456:- isoform2=retention:chr10:64975211-64975220:-@retention:chr10:64975308-64975317:- JMJD1C RI	2.01759e-42	1.64465e-40	0.0472559	0.296847	-0.249591	0	0.00750751	0 hours	JMJD1C	7.33367	5.48569	0	0.00750751
isoform1=exon:chr10:94267332-94267423:-@junction:chr10:94267424-94267869:-@exon:chr10:94267870-94267962:- isoform2=retention:chr10:94267419-94267428:-@retention:chr10:94267865-94267874:- IDE RI	0.000440336	0.000692284	0.134609	0.242263	-0.107654	0	0.10961	0 hours	IDE	5.39997	4.76754	0.0326087	0.102102
isoform1=exon:chr10:121336123-121336262:-@junction:chr10:121336263-121336591:-@exon:chr10:121336592-121336715:- isoform2=retention:chr10:121336258-121336267:-@retention:chr10:121336587-121336596:- TIAL1 RI	2.45094e-19	1.95127e-18	0.182311	0.381515	-0.199203	0	0	0 hours	TIAL1	3.77345	4.82161	0.0978261	0.0570571
isoform1=exon:chr11:9455117-9455183:+@junction:chr11:9455184-9455267:+@exon:chr11:9455268-9455393:+ isoform2=retention:chr11:9455179-9455188:+@retention:chr11:9455263-9455272:+ IPO7 RI	2.94904e-10	9.34308e-10	0.0639743	0.181906	-0.117932	0.0108696	0.0870871	0 hours	IPO7	6.87597	6.99469	0	0
isoform1=exon:chr11:18373428-18373516:+@junction:chr11:18373517-18373875:+@exon:chr11:18373876-18373993:+ isoform2=retention:chr11:18373512-18373521:+@retention:chr11:18373871-18373880:+ GTF2H1 RI	5.25877e-24	6.61737e-23	0.0188521	0.131536	-0.112684	0.554348	0.111111	0 hours	GTF2H1	4.48885	3.88707	0.184783	0.181682
isoform1=exon:chr11:33163213-33163308:-@junction:chr11:33163309-33163430:-@exon:chr11:33163431-33163532:- isoform2=retention:chr11:33163304-33163313:-@retention:chr11:33163426-33163435:- CSTF3 RI	1.191e-32	3.50037e-31	0.0477147	0.192559	-0.144845	0	0	0 hours	CSTF3	5.34778	5.45915	0.0652174	0.0600601
isoform1=exon:chr11:34104372-34104424:+@junction:chr11:34104425-34104501:+@exon:chr11:34104502-34104588:+ isoform2=retention:chr11:34104420-34104429:+@retention:chr11:34104497-34104506:+ CAPRIN1 RI	0.00202815	0.00294267	0.0811063	0.195859	-0.114752	0	0.151652	0 hours	CAPRIN1	7.20775	6.62937	0	0.0165165
isoform1=exon:chr11:93469860-93469917:-@junction:chr11:93469918-93470229:-@exon:chr11:93470230-93470405:- isoform2=retention:chr11:93469913-93469922:-@retention:chr11:93470225-93470234:- TAF1D RI	2.6343e-18	1.88324e-17	0.397936	0.297551	0.100385	0	0	0 hours	TAF1D	6.60677	6.36797	0	0.00600601
isoform1=exon:chr12:6692193-6692279:-@junction:chr12:6692280-6692363:-@exon:chr12:6692364-6692544:- isoform2=retention:chr12:6692275-6692284:-@retention:chr12:6692359-6692368:- CHD4 RI	3.28528e-09	9.28692e-09	0.0397783	0.241386	-0.201608	0.0217391	0.0720721	0 hours	CHD4	6.60405	5.71905	0	0.003003
isoform1=exon:chr12:62783211-62783294:+@junction:chr12:62783295-62783384:+@exon:chr12:62783385-62783479:+ isoform2=retention:chr12:62783290-62783299:+@retention:chr12:62783380-62783389:+ USP15 RI	0.0047225	0.00655476	0.0634773	0.183161	-0.119684	0	0.0690691	0 hours	USP15	4.6878	3.86043	0.0978261	0.126126
isoform1=exon:chr12:98931253-98931350:+@junction:chr12:98931351-98938007:+@exon:chr12:98938008-98938127:+ isoform2=retention:chr12:98931346-98931355:+@retention:chr12:98938003-98938012:+ TMPO RI	7.55604e-09	2.05484e-08	0.0771602	0.38253	-0.30537	0.0326087	0.0345345	0 hours	TMPO	8.02623	8.04323	0	0.00600601
isoform1=exon:chr12:107391266-107391468:-@junction:chr12:107391469-107391692:-@exon:chr12:107391693-107391844:- isoform2=retention:chr12:107391464-107391473:-@retention:chr12:107391688-107391697:- CRY1 RI	1.04013e-17	7.0032e-17	0.0441598	0.153481	-0.109321	0.391304	0.0465465	0 hours	CRY1	3.5451	3.30948	0.163043	0.253754
isoform1=exon:chr12:123808227-123808378:-@junction:chr12:123808379-123810048:-@exon:chr12:123810049-123810146:- isoform2=retention:chr12:123808374-123808383:-@retention:chr12:123810044-123810053:- SBNO1 RI	1.85262e-05	3.4337e-05	0.0469219	0.164581	-0.11766	0.0543478	0.0225225	0 hours	SBNO1	7.31733	5.73719	0	0.0045045
isoform1=exon:chr13:20567203-20567704:+@junction:chr13:20567705-20567965:+@exon:chr13:20567966-20568059:+ isoform2=retention:chr13:20567700-20567709:+@retention:chr13:20567961-20567970:+ ZMYM2 RI	1.09407e-23	1.33524e-22	0.545026	0.800147	-0.255121	0	0	0 hours	ZMYM2	6.42503	5.87885	0	0.00600601
isoform1=exon:chr13:31725746-31725879:-@junction:chr13:31725880-31726988:-@exon:chr13:31726989-31727088:- isoform2=retention:chr13:31725875-31725884:-@retention:chr13:31726984-31726993:- HSPH1 RI	6.43196e-20	5.43092e-19	0.0324734	0.210769	-0.178296	0.0108696	0.127628	0 hours	HSPH1	8.51158	7.50734	0	0.0225225
isoform1=exon:chr13:79932409-79932568:-@junction:chr13:79932569-79933709:-@exon:chr13:79933710-79933821:- isoform2=retention:chr13:79932564-79932573:-@retention:chr13:79933705-79933714:- RBM26 RI	3.58412e-15	1.8853e-14	0.0761772	0.250483	-0.174306	0.119565	0.039039	0 hours	RBM26	6.04608	5.70489	0	0.00900901
isoform1=exon:chr13:95271404-95271584:+@junction:chr13:95271585-95271721:+@exon:chr13:95271722-95271771:+ isoform2=retention:chr13:95271580-95271589:+@retention:chr13:95271717-95271726:+ GPR180 RI	0.00651561	0.00888187	0.259913	0.398319	-0.138406	0	0.0255255	0 hours	GPR180	3.30899	2.78398	0.25	0.264264
isoform1=exon:chr13:115037659-115037956:+@junction:chr13:115037957-115038038:+@exon:chr13:115038039-115038150:+ isoform2=retention:chr13:115037952-115037961:+@retention:chr13:115038034-115038043:+ CDC16 RI	1.6172e-26	2.5687e-25	0.649996	0.501098	0.148898	0	0	0 hours	CDC16	4.72964	4.84586	0.0652174	0.105105
isoform1=exon:chr14:21462953-21463060:+@junction:chr14:21463061-21463323:+@exon:chr14:21463324-21463392:+ isoform2=retention:chr14:21463056-21463065:+@retention:chr14:21463319-21463328:+ METTL17 RI	1.38405e-24	1.83422e-23	0.138109	0.32035	-0.182241	0	0.012012	0 hours	METTL17	4.73598	4.03015	0.0434783	0.154655
isoform1=exon:chr14:21464060-21464110:+@junction:chr14:21464111-21464367:+@exon:chr14:21464368-21464451:+ isoform2=retention:chr14:21464106-21464115:+@retention:chr14:21464363-21464372:+ METTL17 RI	4.94028e-21	4.59663e-20	0.0409886	0.15803	-0.117041	0.076087	0.102102	0 hours	METTL17	4.73598	4.03015	0.0434783	0.154655
isoform1=exon:chr14:23939251-23939310:+@junction:chr14:23939311-23940114:+@exon:chr14:23940115-23940186:+ isoform2=retention:chr14:23939306-23939315:+@retention:chr14:23940110-23940119:+ NGDN RI	3.23181e-57	9.74127e-55	0.119815	0.0159039	0.103911	0	0.635135	0 hours	NGDN	6.10462	5.10222	0.0217391	0.0900901
isoform1=exon:chr14:50246313-50246393:+@junction:chr14:50246394-50246465:+@exon:chr14:50246466-50246524:+ isoform2=retention:chr14:50246389-50246398:+@retention:chr14:50246461-50246470:+ KLHDC2 RI	9.69726e-28	1.75539e-26	0.041771	0.45649	-0.414719	0.315217	0.0555556	0 hours	KLHDC2	4.1774	3.63264	0.119565	0.231231
isoform1=exon:chr14:50246931-50247040:+@junction:chr14:50247041-50247420:+@exon:chr14:50247421-50247493:+ isoform2=retention:chr14:50247036-50247045:+@retention:chr14:50247416-50247425:+ KLHDC2 RI	1.84156e-12	7.4218e-12	0.189135	0.393353	-0.204218	0.0326087	0.0375375	0 hours	KLHDC2	4.1774	3.63264	0.119565	0.231231
isoform1=exon:chr14:61438169-61441912:-@junction:chr14:61441913-61442192:-@exon:chr14:61442193-61442844:- isoform2=retention:chr14:61441908-61441917:-@retention:chr14:61442188-61442197:- TRMT5 RI	0.0146381	0.0190927	0.0913304	0.237409	-0.146079	0.076087	0.0915916	0 hours	TRMT5	3.65258	3.04583	0.0434783	0.142643
isoform1=exon:chr15:56680670-56680718:+@junction:chr15:56680719-56681515:+@exon:chr15:56681516-56681598:+ isoform2=retention:chr15:56680714-56680723:+@retention:chr15:56681511-56681520:+ TEX9 RI	0.000101607	0.000172035	0.0471462	0.157975	-0.110829	0.26087	0.16967	0 hours	TEX9	1.75724	1.53094	0.478261	0.531532
isoform1=exon:chr15:69718409-69718521:+@junction:chr15:69718522-69718674:+@exon:chr15:69718675-69718796:+ isoform2=retention:chr15:69718517-69718526:+@retention:chr15:69718670-69718679:+ KIF23 RI	1.55266e-19	1.2609e-18	0.0380088	0.144471	-0.106462	0.0217391	0.0660661	0 hours	KIF23	5.75644	4.14055	0.0108696	0.192192
isoform1=exon:chr15:86265222-86265347:+@junction:chr15:86265348-86265460:+@exon:chr15:86265461-86265578:+ isoform2=retention:chr15:86265343-86265352:+@retention:chr15:86265456-86265465:+ AKAP13 RI	7.29062e-18	5.01293e-17	0.025262	0.136673	-0.111411	0.293478	0.135135	0 hours	AKAP13	3.55189	4.22521	0.0108696	0.033033
isoform1=exon:chr16:10481001-10481147:+@junction:chr16:10481148-10481234:+@exon:chr16:10481235-10481351:+ isoform2=retention:chr16:10481143-10481152:+@retention:chr16:10481230-10481239:+ ATF7IP2 RI	1.04805e-09	3.14365e-09	0.368072	0.176017	0.192055	0	0.153153	0 hours	ATF7IP2	2.50196	2.61	0.369565	0.316817
isoform1=exon:chr17:2225797-2227668:-@junction:chr17:2227669-2227797:-@exon:chr17:2227798-2227872:- isoform2=retention:chr17:2227664-2227673:-@retention:chr17:2227793-2227802:- TSR1 RI	5.27499e-44	5.25917e-42	0.0012347	0.123195	-0.12196	0.967391	0.156156	0 hours	TSR1	6.33946	4.82525	0	0.0975976
isoform1=exon:chr17:2227798-2227872:-@junction:chr17:2227873-2227982:-@exon:chr17:2227983-2228123:- isoform2=retention:chr17:2227868-2227877:-@retention:chr17:2227978-2227987:- TSR1 RI	2.43343e-43	2.19026e-41	0.00368517	0.154732	-0.151047	0.945652	0.0900901	0 hours	TSR1	6.33946	4.82525	0	0.0975976
isoform1=exon:chr17:8788024-8788100:-@junction:chr17:8788101-8788236:-@exon:chr17:8788237-8788403:- isoform2=retention:chr17:8788096-8788105:-@retention:chr17:8788232-8788241:- PIK3R5 RI	9.02293e-11	3.02421e-10	0.11383	0.267577	-0.153748	0.0108696	0.00750751	0 hours	PIK3R5	0.185275	3.21298	0.934783	0.421922
isoform1=exon:chr17:34149644-34149837:+@junction:chr17:34149838-34151081:+@exon:chr17:34151082-34151202:+ isoform2=retention:chr17:34149833-34149842:+@retention:chr17:34151077-34151086:+ TAF15 RI	3.12704e-11	1.10616e-10	0.0787908	0.235865	-0.157074	0.0217391	0.015015	0 hours	TAF15	2.84712	2.35174	0.141304	0.274775
isoform1=exon:chr17:40720488-40720577:+@junction:chr17:40720578-40720854:+@exon:chr17:40720855-40720961:+ isoform2=retention:chr17:40720573-40720582:+@retention:chr17:40720850-40720859:+ MLX RI	3.94249e-36	1.62734e-34	0.317004	0.067794	0.24921	0	0.162162	0 hours	MLX	4.73156	5.18382	0.0326087	0.0495495
isoform1=exon:chr17:40724333-40725042:-@junction:chr17:40725043-40725124:-@exon:chr17:40725125-40725184:- isoform2=retention:chr17:40725038-40725047:-@retention:chr17:40725120-40725129:- PSMC3IP RI	4.01617e-10	1.25491e-09	0.123559	0.294346	-0.170787	0	0.00900901	0 hours	PSMC3IP	4.6932	4.02367	0.0543478	0.0795796
isoform1=exon:chr18:21043931-21044076:+@junction:chr18:21044077-21044169:+@exon:chr18:21044170-21044277:+ isoform2=retention:chr18:21044072-21044081:+@retention:chr18:21044165-21044174:+ RIOK3 RI	6.59846e-26	9.8642e-25	0.0793066	0.179525	-0.100218	0.26087	0.042042	0 hours	RIOK3	2.94905	3.86991	0.293478	0.165165
isoform1=exon:chr18:56400629-56400806:+@junction:chr18:56400807-56401538:+@exon:chr18:56401539-56401613:+ isoform2=retention:chr18:56400802-56400811:+@retention:chr18:56401534-56401543:+ MALT1 RI	2.24583e-41	1.60819e-39	0.38715	0.099427	0.287723	0	0.039039	0 hours	MALT1	2.07247	4.4714	0.48913	0.132132
isoform1=exon:chr2:10581635-10581849:-@junction:chr2:10581850-10581942:-@exon:chr2:10581943-10582055:- isoform2=retention:chr2:10581845-10581854:-@retention:chr2:10581938-10581947:- ODC1 RI	3.23727e-44	3.33002e-42	0.00112336	0.219722	-0.218599	0.956522	0.162162	0 hours	ODC1	5.13958	5.26109	0.0978261	0.174174
isoform1=exon:chr2:10581943-10582055:-@junction:chr2:10582056-10582137:-@exon:chr2:10582138-10582300:- isoform2=retention:chr2:10582051-10582060:-@retention:chr2:10582133-10582142:- ODC1 RI	9.47139e-33	2.80271e-31	0.00386514	0.299913	-0.296048	0.902174	0.315315	0 hours	ODC1	5.13958	5.26109	0.0978261	0.174174
isoform1=exon:chr2:11355447-11355538:-@junction:chr2:11355539-11355635:-@exon:chr2:11355636-11355771:- isoform2=retention:chr2:11355534-11355543:-@retention:chr2:11355631-11355640:- ROCK2 RI	1.48448e-26	2.36949e-25	0.59522	0.156562	0.438658	0	0.0945946	0 hours	ROCK2	3.72192	4.17614	0.0434783	0.0510511
isoform1=exon:chr2:11357216-11357295:-@junction:chr2:11357296-11358580:-@exon:chr2:11358581-11358592:- isoform2=retention:chr2:11357291-11357300:-@retention:chr2:11358576-11358585:- ROCK2 RI	1.09572e-05	2.0796e-05	0.377449	0.185572	0.191877	0.0869565	0.127628	0 hours	ROCK2	3.72192	4.17614	0.0434783	0.0510511
isoform1=exon:chr2:37468721-37468934:+@junction:chr2:37468935-37469777:+@exon:chr2:37469778-37469836:+ isoform2=retention:chr2:37468930-37468939:+@retention:chr2:37469773-37469782:+ NDUFAF7 RI	0.00781154	0.0105585	0.305215	0.43789	-0.132675	0	0.00900901	0 hours	NDUFAF7	5.92193	4.51672	0.0217391	0.114114
isoform1=exon:chr2:48035133-48035386:-@junction:chr2:48035387-48035467:-@exon:chr2:48035468-48035566:- isoform2=retention:chr2:48035382-48035391:-@retention:chr2:48035463-48035472:- FBXO11 RI	2.14664e-39	1.22029e-37	0.69171	0.16434	0.52737	0	0.0870871	0 hours	FBXO11	5.06308	5.32915	0	0.0045045
isoform1=exon:chr2:48035468-48035566:-@junction:chr2:48035567-48036296:-@exon:chr2:48036297-48036390:- isoform2=retention:chr2:48035562-48035571:-@retention:chr2:48036292-48036301:- FBXO11 RI	1.29987e-32	3.78598e-31	0.653153	0.213008	0.440145	0	0.0840841	0 hours	FBXO11	5.06308	5.32915	0	0.0045045
isoform1=exon:chr2:48036297-48036405:-@junction:chr2:48036406-48036738:-@exon:chr2:48036739-48036846:- isoform2=retention:chr2:48036401-48036410:-@retention:chr2:48036734-48036743:- FBXO11 RI	9.17422e-38	4.45345e-36	0.581098	0.117127	0.463971	0	0.154655	0 hours	FBXO11	5.06308	5.32915	0	0.0045045
isoform1=exon:chr2:61413581-61413632:+@junction:chr2:61413633-61413751:+@exon:chr2:61413752-61414686:+ isoform2=retention:chr2:61413628-61413637:+@retention:chr2:61413747-61413756:+ AHSA2 RI	3.04955e-10	9.6356e-10	0.622293	0.302772	0.319521	0	0.0705706	0 hours	AHSA2	4.32457	4.33111	0.0543478	0.0555556
isoform1=exon:chr2:69583628-69583689:-@junction:chr2:69583690-69585460:-@exon:chr2:69585461-69585595:- isoform2=retention:chr2:69583685-69583694:-@retention:chr2:69585456-69585465:- GFPT1 RI	4.95779e-41	3.382e-39	0.0160798	0.170221	-0.154141	0.608696	0.0375375	0 hours	GFPT1	5.99839	6.47528	0	0.0045045
isoform1=exon:chr2:85769688-85769870:+@junction:chr2:85769871-85770023:+@exon:chr2:85770024-85770157:+ isoform2=retention:chr2:85769866-85769875:+@retention:chr2:85770019-85770028:+ MAT2A RI	1.55597e-15	8.44159e-15	0.00938368	0.193475	-0.184091	0.75	0.244745	0 hours	MAT2A	7.29985	5.41544	0	0.048048
isoform1=exon:chr2:101885502-101885598:+@junction:chr2:101885599-101885677:+@exon:chr2:101885678-101886778:+ isoform2=retention:chr2:101885594-101885603:+@retention:chr2:101885673-101885682:+ CNOT11 RI	2.48681e-19	1.97861e-18	0.0443982	0.407528	-0.36313	0.369565	0.0930931	0 hours	CNOT11	4.21311	3.39782	0.141304	0.298799
isoform1=exon:chr2:171862984-171863153:-@junction:chr2:171863154-171863309:-@exon:chr2:171863310-171863399:- isoform2=retention:chr2:171863149-171863158:-@retention:chr2:171863305-171863314:- TLK1 RI	5.09463e-19	3.91878e-18	0.0468012	0.289224	-0.242423	0.402174	0.0750751	0 hours	TLK1	10.8106	8.2549	0	0
isoform1=exon:chr2:187540331-187540444:+@junction:chr2:187540445-187540546:+@exon:chr2:187540547-187540654:+ isoform2=retention:chr2:187540440-187540449:+@retention:chr2:187540542-187540551:+ ITGAV RI	6.11579e-16	3.46597e-15	0.775118	0.365482	0.409636	0	0.0615616	0 hours	ITGAV	2.89917	5.4937	0.228261	0.0225225
isoform1=exon:chr2:216248743-216248907:-@junction:chr2:216248908-216249582:-@exon:chr2:216249583-216249699:- isoform2=retention:chr2:216248903-216248912:-@retention:chr2:216249578-216249587:- FN1 RI	1.42086e-12	5.79111e-12	0.738939	0.305225	0.433713	0	0.03003	0 hours	FN1	2.44886	4.66281	0.152174	0.0255255
isoform1=exon:chr20:34213953-34214303:-@junction:chr20:34214304-34214488:-@exon:chr20:34214489-34214725:- isoform2=retention:chr20:34214299-34214308:-@retention:chr20:34214484-34214493:- CPNE1 RI	4.0794e-35	1.53255e-33	0.427006	0.276425	0.150581	0	0	0 hours	CPNE1	6.63042	5.58538	0	0.033033
isoform1=exon:chr21:30330708-30330861:-@junction:chr21:30330862-30331779:-@exon:chr21:30331780-30332019:- isoform2=retention:chr21:30330857-30330866:-@retention:chr21:30331775-30331784:- LTN1 RI	1.65171e-26	2.6171e-25	0.0315633	0.224858	-0.193295	0.304348	0.027027	0 hours	LTN1	4.11565	4.22918	0.119565	0.126126
isoform1=exon:chr21:45105651-45105670:+@junction:chr21:45105671-45106684:+@exon:chr21:45106685-45106816:+ isoform2=retention:chr21:45105666-45105675:+@retention:chr21:45106680-45106689:+ RRP1B RI	1.57364e-40	9.85315e-39	0.00710951	0.192336	-0.185226	0.782609	0.0900901	0 hours	RRP1B	6.98493	5.48912	0	0.0705706
isoform1=exon:chr3:3190676-3192729:-@junction:chr3:3192730-3194139:-@exon:chr3:3194140-3194271:- isoform2=retention:chr3:3192725-3192734:-@retention:chr3:3194135-3194144:- CRBN RI	4.79547e-15	2.48318e-14	0.0652931	0.172248	-0.106955	0	0.042042	0 hours	CRBN	6.27392	5.05213	0	0.0645646
isoform1=exon:chr3:9882216-9882300:-@junction:chr3:9882301-9882381:-@exon:chr3:9882382-9882489:- isoform2=retention:chr3:9882296-9882305:-@retention:chr3:9882377-9882386:- RPUSD3 RI	8.1234e-23	9.15543e-22	0.00734955	0.186495	-0.179146	0.771739	0.252252	0 hours	RPUSD3	4.00838	3.07151	0.108696	0.207207
isoform1=exon:chr3:25678706-25678803:-@junction:chr3:25678804-25679655:-@exon:chr3:25679656-25679801:- isoform2=retention:chr3:25678799-25678808:-@retention:chr3:25679651-25679660:- TOP2B RI	9.18621e-22	9.23681e-21	0.0468604	0.246391	-0.199531	0.0434783	0.00750751	0 hours	TOP2B	7.60734	7.30411	0	0.0045045
isoform1=exon:chr3:41278079-41278200:+@junction:chr3:41278201-41279506:+@exon:chr3:41279507-41279567:+ isoform2=retention:chr3:41278196-41278205:+@retention:chr3:41279502-41279511:+ CTNNB1 RI	2.02038e-05	3.7297e-05	0.0420186	0.161644	-0.119626	0.0652174	0.184685	0 hours	CTNNB1	9.10777	8.08937	0	0
isoform1=exon:chr3:52728505-52729051:-@junction:chr3:52729052-52729205:-@exon:chr3:52729206-52729318:- isoform2=retention:chr3:52729047-52729056:-@retention:chr3:52729201-52729210:- GLT8D1 RI	6.83953e-30	1.53104e-28	0.808922	0.330837	0.478085	0	0.0015015	0 hours	GLT8D1	2.86461	3.36163	0.119565	0.175676
isoform1=exon:chr3:52729206-52729318:-@junction:chr3:52729319-52729436:-@exon:chr3:52729437-52729603:- isoform2=retention:chr3:52729314-52729323:-@retention:chr3:52729432-52729441:- GLT8D1 RI	2.50988e-37	1.17864e-35	0.758353	0.287262	0.471091	0	0	0 hours	GLT8D1	2.86461	3.36163	0.119565	0.175676
isoform1=exon:chr3:69057579-69057679:-@junction:chr3:69057680-69058787:-@exon:chr3:69058788-69059011:- isoform2=retention:chr3:69057675-69057684:-@retention:chr3:69058783-69058792:- EOGT RI	1.22585e-19	1.00495e-18	0.824469	0.443333	0.381136	0	0.0285285	0 hours	EOGT	2.56447	4.69017	0.184783	0.0945946
isoform1=exon:chr3:112729892-112730253:-@junction:chr3:112730254-112731580:-@exon:chr3:112731581-112731658:- isoform2=retention:chr3:112730249-112730258:-@retention:chr3:112731576-112731585:- C3orf17 RI	2.40093e-12	9.55139e-12	0.421499	0.312405	0.109095	0	0.0435435	0 hours	C3orf17	4.20636	3.61637	0.076087	0.207207
isoform1=exon:chr3:145788829-145788954:-@junction:chr3:145788955-145789063:-@exon:chr3:145789064-145789210:- isoform2=retention:chr3:145788950-145788959:-@retention:chr3:145789059-145789068:- PLOD2 RI	1.35725e-38	7.00848e-37	0.618179	0.0367845	0.581394	0.0108696	0.244745	0 hours	PLOD2	2.23926	4.96802	0.358696	0.102102
isoform1=exon:chr3:156868071-156868170:-@junction:chr3:156868171-156869965:-@exon:chr3:156869966-156870030:- isoform2=retention:chr3:156868166-156868175:-@retention:chr3:156869961-156869970:- CCNL1 RI	2.94695e-37	1.36412e-35	0.135734	0.300249	-0.164514	0	0	0 hours	CCNL1	4.25867	4.63483	0.0543478	0.0600601
isoform1=exon:chr3:180680671-180680728:+@junction:chr3:180680729-180680815:+@exon:chr3:180680816-180680878:+ isoform2=retention:chr3:180680724-180680733:+@retention:chr3:180680811-180680820:+ FXR1 RI	2.02358e-22	2.17838e-21	0.0880207	0.236842	-0.148821	0	0	0 hours	FXR1	5.89704	6.02167	0	0.0045045
isoform1=exon:chr3:182743543-182743592:-@junction:chr3:182743593-182751778:-@exon:chr3:182751779-182751865:- isoform2=retention:chr3:182743588-182743597:-@retention:chr3:182751774-182751783:- MCCC1 RI	1.37133e-24	1.81922e-23	0.0201278	0.120137	-0.100009	0.369565	0.0465465	0 hours	MCCC1	2.2309	3.94917	0.380435	0.28979
isoform1=exon:chr3:193365859-193365923:+@junction:chr3:193365924-193366583:+@exon:chr3:193366584-193366660:+ isoform2=retention:chr3:193365919-193365928:+@retention:chr3:193366579-193366588:+ OPA1 RI	0.0283315	0.035762	0.0704125	0.186734	-0.116321	0.0217391	0.021021	0 hours	OPA1	5.4036	5.56954	0.0108696	0.024024
isoform1=exon:chr4:104084294-104084413:-@junction:chr4:104084414-104084635:-@exon:chr4:104084636-104084710:- isoform2=retention:chr4:104084409-104084418:-@retention:chr4:104084631-104084640:- CENPE RI	1.87323e-16	1.11833e-15	0.467938	0.323865	0.144073	0	0.048048	0 hours	CENPE	6.73738	6.60113	0	0.0345345
isoform1=exon:chr4:113568190-113568283:+@junction:chr4:113568284-113568354:+@exon:chr4:113568355-113568705:+ isoform2=retention:chr4:113568279-113568288:+@retention:chr4:113568350-113568359:+ LARP7 RI	3.50243e-32	9.72055e-31	0.716677	0.516724	0.199953	0	0	0 hours	LARP7	8.69727	8.70566	0	0.003003
isoform1=exon:chr4:128814440-128814573:+@junction:chr4:128814574-128814667:+@exon:chr4:128814668-128814759:+ isoform2=retention:chr4:128814569-128814578:+@retention:chr4:128814663-128814672:+ PLK4 RI	4.26343e-20	3.65223e-19	0.0231309	0.142329	-0.119198	0.391304	0.0645646	0 hours	PLK4	4.26483	3.19299	0.141304	0.340841
isoform1=exon:chr4:140263980-140264114:+@junction:chr4:140264115-140265339:+@exon:chr4:140265340-140265493:+ isoform2=retention:chr4:140264110-140264119:+@retention:chr4:140265335-140265344:+ NAA15 RI	2.81736e-36	1.18558e-34	0.00575525	0.112332	-0.106577	0.913043	0.123123	0 hours	NAA15	9.0534	7.32379	0	0.00900901
isoform1=exon:chr5:52779899-52780123:+@junction:chr5:52780124-52780826:+@exon:chr5:52780827-52781057:+ isoform2=retention:chr5:52780119-52780128:+@retention:chr5:52780822-52780831:+ FST RI	1.71551e-46	2.29225e-44	0.812826	0.190848	0.621977	0	0.00600601	0 hours	FST	1.73719	7.80139	0.586957	0.0225225
isoform1=exon:chr5:57753008-57753206:-@junction:chr5:57753207-57753314:-@exon:chr5:57753315-57753410:- isoform2=retention:chr5:57753202-57753211:-@retention:chr5:57753310-57753319:- PLK2 RI	7.33572e-15	3.72856e-14	0.0609371	0.326148	-0.265211	0.0869565	0.0525526	0 hours	PLK2	0.793705	2.69086	0.76087	0.393393
isoform1=exon:chr5:65288538-65288735:+@junction:chr5:65288736-65290574:+@exon:chr5:65290575-65290692:+ isoform2=retention:chr5:65288731-65288740:+@retention:chr5:65290570-65290579:+ ERBB2IP RI	1.22891e-27	2.19092e-26	0.0567445	0.222683	-0.165938	0.228261	0.0105105	0 hours	ERBB2IP	4.24262	4.14272	0.0652174	0.0990991
isoform1=exon:chr5:72848160-72848677:-@junction:chr5:72848678-72849230:-@exon:chr5:72849231-72849311:- isoform2=retention:chr5:72848673-72848682:-@retention:chr5:72849226-72849235:- ANKRA2 RI	2.03582e-09	5.89768e-09	0.0768006	0.21158	-0.134779	0.173913	0.123123	0 hours	ANKRA2	2.29384	2.41688	0.543478	0.43994
isoform1=exon:chr5:82875799-82875981:+@junction:chr5:82875982-82876125:+@exon:chr5:82876126-82878122:+ isoform2=retention:chr5:82875977-82875986:+@retention:chr5:82876121-82876130:+ VCAN RI	5.02982e-39	2.72768e-37	0.0924621	0.285883	-0.19342	0	0	0 hours	VCAN	5.78065	6.02988	0	0.012012
isoform1=exon:chr5:179047893-179048036:-@junction:chr5:179048037-179048242:-@exon:chr5:179048243-179048398:- isoform2=retention:chr5:179048032-179048041:-@retention:chr5:179048238-179048247:- HNRNPH1 RI	2.33414e-09	6.69755e-09	0.0918978	0.2203	-0.128402	0	0.0585586	0 hours	HNRNPH1	11.2664	9.92871	0	0
isoform1=exon:chr6:43495897-43495943:-@junction:chr6:43495944-43496565:-@exon:chr6:43496566-43496663:- isoform2=retention:chr6:43495939-43495948:-@retention:chr6:43496561-43496570:- XPO5 RI	4.75836e-05	8.37608e-05	0.045963	0.32913	-0.283167	0.0652174	0.12012	0 hours	XPO5	5.36132	3.67669	0	0.132132
isoform1=exon:chr7:11101418-11101468:+@junction:chr7:11101469-11101590:+@exon:chr7:11101591-11101712:+ isoform2=retention:chr7:11101464-11101473:+@retention:chr7:11101586-11101595:+ PHF14 RI	7.14917e-06	1.39119e-05	0.115455	0.219278	-0.103823	0	0.0015015	0 hours	PHF14	5.42682	4.18083	0.0108696	0.0510511
isoform1=exon:chr7:24705207-24705306:+@junction:chr7:24705307-24705639:+@exon:chr7:24705640-24705708:+ isoform2=retention:chr7:24705302-24705311:+@retention:chr7:24705635-24705644:+ MPP6 RI	1.24694e-23	1.51326e-22	0.0237608	0.150945	-0.127184	0.23913	0.0915916	0 hours	MPP6	6.80608	4.82085	0	0.048048
isoform1=exon:chr7:86823041-86823418:+@junction:chr7:86823419-86823999:+@exon:chr7:86824000-86824144:+ isoform2=retention:chr7:86823414-86823423:+@retention:chr7:86823995-86824004:+ DMTF1 RI	0.000940618	0.0014214	0.0469777	0.152576	-0.105599	0.076087	0.192192	0 hours	DMTF1	5.43376	5.12911	0.0108696	0.0225225
isoform1=exon:chr7:94164621-94164835:+@junction:chr7:94164836-94166783:+@exon:chr7:94166784-94167206:+ isoform2=retention:chr7:94164831-94164840:+@retention:chr7:94166779-94166788:+ CASD1 RI	9.56055e-30	2.11098e-28	0.811331	0.336958	0.474374	0	0.0285285	0 hours	CASD1	3.3579	3.9739	0.108696	0.187688
isoform1=exon:chr7:94180650-94180790:+@junction:chr7:94180791-94181661:+@exon:chr7:94181662-94181739:+ isoform2=retention:chr7:94180786-94180795:+@retention:chr7:94181657-94181666:+ CASD1 RI	6.37172e-32	1.7205e-30	0.74251	0.2487	0.49381	0	0.036036	0 hours	CASD1	3.3579	3.9739	0.108696	0.187688
isoform1=exon:chr7:99696646-99696826:-@junction:chr7:99696827-99696901:-@exon:chr7:99696902-99697026:- isoform2=retention:chr7:99696822-99696831:-@retention:chr7:99696897-99696906:- MCM7 RI	2.17244e-14	1.05575e-13	0.149056	0.312044	-0.162988	0	0.0975976	0 hours	MCM7	8.32733	6.5365	0	0.033033
isoform1=exon:chr7:102962958-102963079:-@junction:chr7:102963080-102963149:-@exon:chr7:102963150-102963241:- isoform2=retention:chr7:102963075-102963084:-@retention:chr7:102963145-102963154:- DNAJC2 RI	1.92776e-43	1.74725e-41	0.0341204	0.183273	-0.149152	0.0543478	0	0 hours	DNAJC2	6.11363	5.24916	0	0.033033
isoform1=exon:chr7:138263949-138264277:+@junction:chr7:138264278-138265306:+@exon:chr7:138265307-138265439:+ isoform2=retention:chr7:138264273-138264282:+@retention:chr7:138265302-138265311:+ TRIM24 RI	1.9194e-15	1.0344e-14	0.0722334	0.192347	-0.120114	0.076087	0.0135135	0 hours	TRIM24	5.47455	5.32287	0	0.0345345
isoform1=exon:chr7:148494904-148494951:+@junction:chr7:148494952-148495028:+@exon:chr7:148495029-148495111:+ isoform2=retention:chr7:148494947-148494956:+@retention:chr7:148495024-148495033:+ CUL1 RI	1.16998e-26	1.89552e-25	0.0122518	0.278544	-0.266292	0.641304	0.141141	0 hours	CUL1	7.19004	5.0346	0.0108696	0.138138
isoform1=exon:chr8:6366453-6366583:-@junction:chr8:6366584-6371198:-@exon:chr8:6371199-6371365:- isoform2=retention:chr8:6366579-6366588:-@retention:chr8:6371194-6371203:- ANGPT2 RI	3.07577e-33	9.47903e-32	0.287023	0.0598179	0.227205	0.0108696	0.142643	0 hours	ANGPT2	0.531863	4.30905	0.695652	0.225225
isoform1=exon:chr8:68139372-68139544:-@junction:chr8:68139545-68139681:-@exon:chr8:68139682-68139833:- isoform2=retention:chr8:68139540-68139549:-@retention:chr8:68139677-68139686:- ARFGEF1 RI	1.87901e-30	4.40395e-29	0.0296318	0.569628	-0.539996	0.358696	0.0405405	0 hours	ARFGEF1	4.97832	4.10741	0.0108696	0.0705706
isoform1=exon:chr8:87489523-87489553:-@junction:chr8:87489554-87491151:-@exon:chr8:87491152-87491240:- isoform2=retention:chr8:87489549-87489558:-@retention:chr8:87491147-87491156:- RMDN1 RI	1.67621e-39	9.61297e-38	0.0118154	0.15422	-0.142405	0.804348	0.102102	0 hours	RMDN1	4.18753	4.14164	0.119565	0.135135
isoform1=exon:chr8:103277328-103277506:-@junction:chr8:103277507-103279174:-@exon:chr8:103279175-103279235:- isoform2=retention:chr8:103277502-103277511:-@retention:chr8:103279170-103279179:- UBR5 RI	2.04718e-26	3.21618e-25	0.0169764	0.260265	-0.243289	0.717391	0.118619	0 hours	UBR5	5.743	4.46242	0	0.039039
isoform1=exon:chr8:141524468-141524594:+@junction:chr8:141524595-141525224:+@exon:chr8:141525225-141527236:+ isoform2=retention:chr8:141524590-141524599:+@retention:chr8:141525220-141525229:+ CHRAC1 RI	1.40122e-09	4.13789e-09	0.0512735	0.214931	-0.163658	0.0543478	0.112613	0 hours	CHRAC1	4.71153	3.70831	0.0434783	0.166667
isoform1=exon:chr9:72965030-72965209:+@junction:chr9:72965210-72965291:+@exon:chr9:72965292-72965387:+ isoform2=retention:chr9:72965205-72965214:+@retention:chr9:72965287-72965296:+ SMC5 RI	1.51696e-32	4.39849e-31	0.421499	0.165213	0.256286	0	0.0990991	0 hours	SMC5	4.74938	4.67284	0.0543478	0.0780781
isoform1=exon:chr9:80877823-80877900:+@junction:chr9:80877901-80879065:+@exon:chr9:80879066-80879232:+ isoform2=retention:chr9:80877896-80877905:+@retention:chr9:80879061-80879070:+ CEP78 RI	6.27147e-08	1.54769e-07	0.0812335	0.340719	-0.259485	0.0217391	0.0690691	0 hours	CEP78	3.82622	3.42422	0.0108696	0.0915916
isoform1=exon:chrX:76937012-76940085:-@junction:chrX:76940086-76940430:-@exon:chrX:76940431-76940498:- isoform2=retention:chrX:76940081-76940090:-@retention:chrX:76940426-76940435:- ATRX RI	1.04015e-40	6.64107e-39	0.000580964	0.120285	-0.119704	0.978261	0.189189	0 hours	ATRX	7.71967	7.2894	0	0
isoform1=exon:chrX:106310786-106310923:-@junction:chrX:106310924-106312484:-@exon:chrX:106312485-106312632:- isoform2=retention:chrX:106310919-106310928:-@retention:chrX:106312480-106312489:- RBM41 RI	1.02373e-29	2.2489e-28	0.0301148	0.225732	-0.195617	0.413043	0.0435435	0 hours	RBM41	5.0737	4.14017	0.0326087	0.135135
isoform1=exon:chrX:117900493-117900540:+@junction:chrX:117900541-117900806:+@exon:chrX:117900807-117900939:+ isoform2=retention:chrX:117900536-117900545:+@retention:chrX:117900802-117900811:+ IL13RA1 RI	0.00127452	0.00189525	0.340839	0.105923	0.234916	0.0217391	0.0780781	0 hours	IL13RA1	1.93224	5.29217	0.467391	0.0720721
isoform1=exon:chrX:133559231-133559360:+@junction:chrX:133559361-133559690:+@exon:chrX:133559691-133562820:+ isoform2=retention:chrX:133559356-133559365:+@retention:chrX:133559686-133559695:+ PHF6 RI	2.04564e-08	5.31441e-08	0.231294	0.528644	-0.29735	0	0.003003	0 hours	PHF6	6.19081	5.9341	0.0217391	0.015015
isoform1=exon:chrX:155110956-155111111:+@junction:chrX:155111112-155125285:+@exon:chrX:155125286-155125343:+ isoform2=junction:chrX:155111112-155119120:+@exon:chrX:155119121-155119275:+@junction:chrX:155119276-155125285:+ VAMP7 SE	5.82258e-08	1.44213e-07	0.648757	0.85714	-0.208383	0.0869565	0.0135135	0 hours	VAMP7	3.37829	4.69531	0.358696	0.172673
isoform1=exon:chrX:155130161-155130251:+@junction:chrX:155130252-155169364:+@exon:chrX:155169365-155169454:+ isoform2=junction:chrX:155130252-155149476:+@exon:chrX:155149477-155149544:+@junction:chrX:155149545-155169364:+ VAMP7 SE	1.38075e-18	1.01855e-17	0.956044	0.852325	0.103719	0	0.0015015	0 hours	VAMP7	3.37829	4.69531	0.358696	0.172673
isoform1=exon:chrX:154319059-154319114:+@junction:chrX:154319115-154344331:+@exon:chrX:154344332-154344458:+ isoform2=junction:chrX:154319115-154327589:+@exon:chrX:154327590-154327664:+@junction:chrX:154327665-154344331:+ BRCC3 SE	6.86179e-17	4.28193e-16	0.123715	0.252229	-0.128514	0.434783	0.10961	0 hours	BRCC3	5.54999	4.00568	0.0543478	0.258258
isoform1=exon:chrX:130928352-130928494:-@junction:chrX:130928495-130959249:-@exon:chrX:130959250-130959393:- isoform2=junction:chrX:130928495-130929836:-@exon:chrX:130929837-130930359:-@junction:chrX:130930360-130959249:- RP11-453F18__B.1 SE	1.75124e-16	1.04695e-15	0.148932	0.283759	-0.134827	0.434783	0.136637	0 hours	RP11-453F18__B.1	6.51295	3.87397	0	0.192192
isoform1=exon:chrX:128625918-128626070:-@junction:chrX:128626071-128630726:-@exon:chrX:128630727-128630848:- isoform2=junction:chrX:128626071-128627016:-@exon:chrX:128627017-128627052:-@junction:chrX:128627053-128630726:- SMARCA1 SE	8.30745e-28	1.51014e-26	0.745314	0.576284	0.16903	0	0	0 hours	SMARCA1	7.79161	7.4486	0	0.0045045
isoform1=exon:chrX:106143293-106144138:-@junction:chrX:106144139-106145369:-@exon:chrX:106145370-106145445:- isoform2=junction:chrX:106144139-106144703:-@exon:chrX:106144704-106144768:-@junction:chrX:106144769-106145369:- RIPPLY1 SE	1.56696e-13	7.04455e-13	0.352849	0.666748	-0.313899	0	0.0045045	0 hours	RIPPLY1	0	2.06033	1	0.707207
isoform1=exon:chrX:106143293-106144138:-@junction:chrX:106144139-106146362:-@exon:chrX:106146363-106146547:- isoform2=junction:chrX:106144139-106144703:-@exon:chrX:106144704-106144768:-@junction:chrX:106144769-106146362:- RIPPLY1 SE	9.55709e-13	3.974e-12	0.354308	0.599029	-0.24472	0	0.0015015	0 hours	RIPPLY1	0	2.06033	1	0.707207
isoform1=exon:chrX:106144704-106144768:-@junction:chrX:106144769-106146362:-@exon:chrX:106146363-106146547:- isoform2=junction:chrX:106144769-106145369:-@exon:chrX:106145370-106145445:-@junction:chrX:106145446-106146362:- RIPPLY1 SE	1.39121e-12	5.6774e-12	0.346859	0.619849	-0.27299	0	0.0045045	0 hours	RIPPLY1	0	2.06033	1	0.707207
isoform1=exon:chrX:102930428-102931979:-@junction:chrX:102931980-102940098:-@exon:chrX:102940099-102940188:- isoform2=junction:chrX:102931980-102939608:-@exon:chrX:102939609-102939657:-@junction:chrX:102939658-102940098:- MORF4L2 SE	4.78344e-10	1.48392e-09	0.342967	0.214074	0.128893	0.163043	0.417417	0 hours	MORF4L2	9.86301	10.0562	0	0
isoform1=exon:chrX:102933427-102933548:-@junction:chrX:102933549-102941558:-@exon:chrX:102941559-102941596:- isoform2=junction:chrX:102933549-102940098:-@exon:chrX:102940099-102940188:-@junction:chrX:102940189-102941558:- MORF4L2 SE	5.75882e-26	8.67908e-25	0.67959	0.808116	-0.128526	0.0869565	0.142643	0 hours	MORF4L2	9.86301	10.0562	0	0
isoform1=exon:chrX:102470020-102470166:+@junction:chrX:102470167-102471076:+@exon:chrX:102471077-102472174:+ isoform2=junction:chrX:102470167-102470609:+@exon:chrX:102470610-102470692:+@junction:chrX:102470693-102471076:+ BEX4 SE	2.14474e-36	9.14405e-35	0.972424	0.838232	0.134192	0	0.0045045	0 hours	BEX4	7.35405	7.75109	0.0652174	0.039039
isoform1=exon:chrX:99887482-99887565:-@junction:chrX:99887566-99890174:-@exon:chrX:99890175-99890249:- isoform2=junction:chrX:99887566-99888927:-@exon:chrX:99888928-99889026:-@junction:chrX:99889027-99890174:- TSPAN6 SE	5.54614e-21	5.11263e-20	0.960473	0.469432	0.491041	0.0217391	0.45045	0 hours	TSPAN6	8.57051	8.21887	0	0.0165165
isoform1=exon:chrX:53441707-53441819:-@junction:chrX:53441820-53449440:-@exon:chrX:53449441-53449603:- isoform2=junction:chrX:53441820-53441929:-@exon:chrX:53441930-53442118:-@junction:chrX:53442119-53449440:- SMC1A SE	2.58569e-06	5.30354e-06	0.98613	0.874081	0.112049	0	0.003003	0 hours	SMC1A	5.46773	5.29122	0.0108696	0.0315315
isoform1=exon:chrX:38135840-38136025:-@junction:chrX:38136026-38150211:-@exon:chrX:38150212-38150277:- isoform2=junction:chrX:38136026-38146346:-@exon:chrX:38146347-38146498:-@junction:chrX:38146499-38150211:- RPGR SE	2.75717e-11	9.80674e-11	0.743655	0.605744	0.137912	0.0108696	0.0045045	0 hours	RPGR	1.95972	1.74109	0.445652	0.484985
isoform1=exon:chrX:38135840-38136025:-@junction:chrX:38136026-38150211:-@exon:chrX:38150212-38150277:- isoform2=junction:chrX:38136026-38146346:-@exon:chrX:38146347-38147294:-@junction:chrX:38147295-38150211:- RPGR SE	1.98674e-11	7.16276e-11	0.749779	0.607455	0.142323	0	0.0105105	0 hours	RPGR	1.95972	1.74109	0.445652	0.484985
isoform1=exon:chrX:24750487-24750571:+@junction:chrX:24750572-24753515:+@exon:chrX:24753516-24753605:+ isoform2=junction:chrX:24750572-24751871:+@exon:chrX:24751872-24751933:+@junction:chrX:24751934-24753515:+ POLA1 SE	1.47321e-19	1.20241e-18	0.975504	0.838892	0.136612	0	0.003003	0 hours	POLA1	5.65211	4.12609	0.0108696	0.0945946
isoform1=exon:chrX:24190873-24190917:+@junction:chrX:24190918-24197299:+@exon:chrX:24197300-24197667:+ isoform2=junction:chrX:24190918-24193505:+@exon:chrX:24193506-24193560:+@junction:chrX:24193561-24197299:+ ZFX SE	2.02019e-11	7.27731e-11	0.0950838	0.19569	-0.100607	0.608696	0.346847	0 hours	ZFX	6.80222	5.38475	0	0.036036
isoform1=exon:chrX:24190873-24190917:+@junction:chrX:24190918-24197299:+@exon:chrX:24197300-24197667:+ isoform2=junction:chrX:24190918-24195800:+@exon:chrX:24195801-24195983:+@junction:chrX:24195984-24197299:+ ZFX SE	3.12946e-13	1.36477e-12	0.111407	0.228922	-0.117515	0.619565	0.325826	0 hours	ZFX	6.80222	5.38475	0	0.036036
isoform1=exon:chrX:23876759-23876850:-@junction:chrX:23876851-23897031:-@exon:chrX:23897032-23897151:- isoform2=junction:chrX:23876851-23892519:-@exon:chrX:23892520-23892574:-@junction:chrX:23892575-23897031:- APOO SE	0.00046652	0.000731056	0.0314499	0.13229	-0.10084	0.847826	0.702703	0 hours	APOO	7.84063	7.37956	0.0434783	0.0720721
isoform1=exon:chrX:23801917-23802000:+@junction:chrX:23802001-23803444:+@exon:chrX:23803445-23803546:+ isoform2=junction:chrX:23802001-23802410:+@exon:chrX:23802411-23802520:+@junction:chrX:23802521-23803444:+ SAT1 SE	8.78089e-13	3.66299e-12	0.0317086	0.134574	-0.102865	0.75	0.378378	0 hours	SAT1	7.70024	6.93436	0.0108696	0.0855856
isoform1=exon:chrX:15849229-15849691:-@junction:chrX:15849692-15863501:-@exon:chrX:15863502-15863639:- isoform2=junction:chrX:15849692-15851566:-@exon:chrX:15851567-15851647:-@junction:chrX:15851648-15863501:- AP1S2 SE	7.19809e-35	2.6429e-33	0.407079	0.635111	-0.228033	0.0108696	0.003003	0 hours	AP1S2	7.32829	7.82646	0.0108696	0
isoform1=exon:chrX:14862625-14862862:-@junction:chrX:14862863-14868626:-@exon:chrX:14868627-14868796:- isoform2=junction:chrX:14862863-14862977:-@exon:chrX:14862978-14863408:-@junction:chrX:14863409-14868626:- FANCB SE	1.13344e-05	2.14617e-05	0.947059	0.803404	0.143655	0	0.0285285	0 hours	FANCB	3.98665	3.67126	0.271739	0.28979
isoform1=exon:chr22:42949865-42950048:+@junction:chr22:42950049-42951237:+@exon:chr22:42951238-42951351:+ isoform2=junction:chr22:42950049-42950943:+@exon:chr22:42950944-42951093:+@junction:chr22:42951094-42951237:+ SERHL2 SE	8.65761e-20	7.20689e-19	0.279266	0.685624	-0.406358	0	0.0135135	0 hours	SERHL2	0.539457	4.19617	0.695652	0.282282
isoform1=exon:chr22:42954354-42954463:+@junction:chr22:42954464-42967126:+@exon:chr22:42967127-42967907:+ isoform2=junction:chr22:42954464-42956191:+@exon:chr22:42956192-42956271:+@junction:chr22:42956272-42967126:+ SERHL2 SE	5.93545e-31	1.4515e-29	0.312906	0.809804	-0.496899	0.0108696	0	0 hours	SERHL2	0.539457	4.19617	0.695652	0.282282
isoform1=exon:chr22:42956192-42956271:+@junction:chr22:42956272-42967126:+@exon:chr22:42967127-42967209:+ isoform2=junction:chr22:42956272-42962309:+@exon:chr22:42962310-42962344:+@junction:chr22:42962345-42967126:+ SERHL2 SE	1.10846e-29	2.40248e-28	0.326069	0.662631	-0.336562	0	0.0135135	0 hours	SERHL2	0.539457	4.19617	0.695652	0.282282
isoform1=exon:chr22:42968442-42968535:+@junction:chr22:42968536-42969941:+@exon:chr22:42969942-42970387:+ isoform2=junction:chr22:42968536-42969639:+@exon:chr22:42969640-42969751:+@junction:chr22:42969752-42969941:+ SERHL2 SE	1.299e-31	3.39442e-30	0.303075	0.121735	0.18134	0.0217391	0.533033	0 hours	SERHL2	0.539457	4.19617	0.695652	0.282282
isoform1=exon:chr22:42906637-42906730:+@junction:chr22:42906731-42908123:+@exon:chr22:42908124-42908565:+ isoform2=junction:chr22:42906731-42907821:+@exon:chr22:42907822-42907933:+@junction:chr22:42907934-42908123:+ SERHL SE	3.58083e-13	1.55794e-12	0.405189	0.749069	-0.34388	0.0326087	0.0045045	0 hours	SERHL	1.11118	3.3933	0.565217	0.246246
isoform1=exon:chr22:39473010-39473383:+@junction:chr22:39473384-39476937:+@exon:chr22:39476938-39477199:+ isoform2=junction:chr22:39473384-39474936:+@exon:chr22:39474937-39475090:+@junction:chr22:39475091-39476937:+ APOBEC3G SE	1.64227e-15	8.87633e-15	0.410616	0.716486	-0.305871	0.0108696	0.00900901	0 hours	APOBEC3G	0.0599875	4.60463	0.978261	0.238739
isoform1=exon:chr22:39477476-39477590:+@junction:chr22:39477591-39482283:+@exon:chr22:39482284-39482572:+ isoform2=junction:chr22:39477591-39479735:+@exon:chr22:39479736-39479889:+@junction:chr22:39479890-39482283:+ APOBEC3G SE	7.07392e-21	6.46125e-20	0.362285	0.802766	-0.440481	0.0108696	0.0015015	0 hours	APOBEC3G	0.0599875	4.60463	0.978261	0.238739
isoform1=exon:chr22:29140603-29140692:+@junction:chr22:29140693-29147228:+@exon:chr22:29147229-29147276:+ isoform2=junction:chr22:29140693-29141851:+@exon:chr22:29141852-29141996:+@junction:chr22:29141997-29147228:+ HSCB SE	1.32864e-23	1.60789e-22	0.940456	0.730656	0.209799	0	0.03003	0 hours	HSCB	3.9439	3.46132	0.206522	0.316817
isoform1=exon:chr22:29121231-29121355:-@junction:chr22:29121356-29130390:-@exon:chr22:29130391-29130715:- isoform2=junction:chr22:29121356-29126407:-@exon:chr22:29126408-29126536:-@junction:chr22:29126537-29130390:- CHEK2 SE	1.26246e-16	7.67474e-16	0.0296996	0.156869	-0.127169	0.869565	0.36036	0 hours	CHEK2	4.89196	3.47871	0.141304	0.234234
isoform1=exon:chrX:86890563-86890775:+@junction:chrX:86890776-86921474:+@exon:chrX:86921475-86925050:+ isoform2=junction:chrX:86890776-86919763:+@exon:chrX:86919764-86919935:+@junction:chrX:86919936-86921474:+ KLHL4 SE	3.85162e-24	4.8942e-23	0.947484	0.766442	0.181042	0	0.00750751	0 hours	KLHL4	3.62586	3.98009	0.195652	0.246246
isoform1=exon:chr21:35276239-35276325:-@junction:chr21:35276326-35281385:-@exon:chr21:35281386-35281515:- isoform2=junction:chr21:35276326-35278752:-@exon:chr21:35278753-35279757:-@junction:chr21:35279758-35281385:- ATP5O SE	1.076e-64	4.98074e-62	0.630435	0.0265597	0.603875	0.369565	0.951952	0 hours	ATP5O	7.80766	7.59389	0	0.0135135
isoform1=exon:chr21:35279645-35279757:-@junction:chr21:35279758-35286753:-@exon:chr21:35286754-35286804:- isoform2=junction:chr21:35279758-35284592:-@exon:chr21:35284593-35284703:-@junction:chr21:35284704-35286753:- ATP5O SE	7.42053e-11	2.51379e-10	0.683928	0.417448	0.26648	0.315217	0.503003	0 hours	ATP5O	7.80766	7.59389	0	0.0135135
isoform1=exon:chr21:34811521-34811604:-@junction:chr21:34811605-34828033:-@exon:chr21:34828034-34828091:- isoform2=junction:chr21:34811605-34821088:-@exon:chr21:34821089-34823170:-@junction:chr21:34823171-34828033:- TMEM50B SE	3.4689e-28	6.54446e-27	0.262304	0.716205	-0.453901	0.369565	0.0855856	0 hours	TMEM50B	4.10159	4.31222	0.0434783	0.103604
isoform1=exon:chr21:33032022-33033021:+@junction:chr21:33033022-33038761:+@exon:chr21:33038762-33038831:+ isoform2=junction:chr21:33033022-33036102:+@exon:chr21:33036103-33036199:+@junction:chr21:33036200-33038761:+ SOD1 SE	0.000674595	0.00103841	0.0428705	0.165261	-0.122391	0.945652	0.8003	0 hours	SOD1	8.87595	8.86221	0	0.003003
isoform1=exon:chr21:33031935-33032154:+@junction:chr21:33032155-33039570:+@exon:chr21:33039571-33039654:+ isoform2=junction:chr21:33032155-33038761:+@exon:chr21:33038762-33038831:+@junction:chr21:33038832-33039570:+ SOD1 SE	1.39673e-10	4.59e-10	0.024249	0.349752	-0.325503	0.967391	0.633634	0 hours	SOD1	8.87595	8.86221	0	0.003003
isoform1=exon:chr21:24733426-24734561:-@junction:chr21:24734562-24744648:-@exon:chr21:24744649-24744770:- isoform2=junction:chr21:24734562-24736359:-@exon:chr21:24736360-24736515:-@junction:chr21:24736516-24744648:- AP000459.4 SE	2.05494e-10	6.62045e-10	0.863556	0.619357	0.244199	0	0.0045045	0 hours	AP000459.4	7.67259	1.31151	0.0108696	0.776276
isoform1=exon:chr21:24733426-24734561:-@junction:chr21:24734562-24745269:-@exon:chr21:24745270-24745406:- isoform2=junction:chr21:24734562-24744648:-@exon:chr21:24744649-24744770:-@junction:chr21:24744771-24745269:- AP000459.4 SE	1.62261e-52	3.62596e-50	0.997396	0.460419	0.536977	0	0.045045	0 hours	AP000459.4	7.67259	1.31151	0.0108696	0.776276
isoform1=exon:chr21:24736360-24736515:-@junction:chr21:24736516-24745269:-@exon:chr21:24745270-24745406:- isoform2=junction:chr21:24736516-24744648:-@exon:chr21:24744649-24744770:-@junction:chr21:24744771-24745269:- AP000459.4 SE	1.65933e-31	4.24193e-30	0.987116	0.668873	0.318244	0	0.0045045	0 hours	AP000459.4	7.67259	1.31151	0.0108696	0.776276
isoform1=exon:chr20:44442076-44442103:+@junction:chr20:44442104-44444492:+@exon:chr20:44444493-44444552:+ isoform2=junction:chr20:44442104-44444179:+@exon:chr20:44444180-44444384:+@junction:chr20:44444385-44444492:+ UBE2C SE	4.47898e-10	1.39347e-09	0.755687	0.44764	0.308046	0	0.325826	0 hours	UBE2C	8.07295	6.39123	0	0.114114
isoform1=exon:chr20:44443023-44443109:+@junction:chr20:44443110-44445347:+@exon:chr20:44445348-44445441:+ isoform2=junction:chr20:44443110-44444492:+@exon:chr20:44444493-44444552:+@junction:chr20:44444553-44445347:+ UBE2C SE	1.65658e-16	9.92741e-16	0.953875	0.45791	0.495964	0.0108696	0.382883	0 hours	UBE2C	8.07295	6.39123	0	0.114114
isoform1=exon:chr20:43132456-43132636:-@junction:chr20:43132637-43138531:-@exon:chr20:43138532-43138669:- isoform2=junction:chr20:43132637-43135467:-@exon:chr20:43135468-43135637:-@junction:chr20:43135638-43138531:- SERINC3 SE	1.12143e-22	1.23595e-21	0.290338	0.121945	0.168393	0.282609	0.690691	0 hours	SERINC3	4.55402	7.11491	0.0978261	0.0225225
isoform1=exon:chr20:43135468-43135637:-@junction:chr20:43135638-43150553:-@exon:chr20:43150554-43150651:- isoform2=junction:chr20:43135638-43138531:-@exon:chr20:43138532-43138669:-@junction:chr20:43138670-43150553:- SERINC3 SE	3.52161e-59	1.20115e-56	0.765842	0.988435	-0.222593	0	0	0 hours	SERINC3	4.55402	7.11491	0.0978261	0.0225225
isoform1=exon:chr20:43142520-43142681:-@junction:chr20:43142682-43150553:-@exon:chr20:43150554-43150651:- isoform2=junction:chr20:43142682-43147952:-@exon:chr20:43147953-43148055:-@junction:chr20:43148056-43150553:- SERINC3 SE	8.54787e-25	1.16009e-23	0.165962	0.0502821	0.115679	0.293478	0.744745	0 hours	SERINC3	4.55402	7.11491	0.0978261	0.0225225
isoform1=exon:chr20:35812583-35812776:+@junction:chr20:35812777-35832287:+@exon:chr20:35832288-35832363:+ isoform2=junction:chr20:35812777-35827452:+@exon:chr20:35827453-35827628:+@junction:chr20:35827629-35832287:+ RPN2 SE	8.42814e-39	4.44053e-37	0.54302	0.0772556	0.465764	0.271739	0.854354	0 hours	RPN2	8.93908	9.11555	0	0
isoform1=exon:chr20:35826800-35826895:+@junction:chr20:35826896-35833169:+@exon:chr20:35833170-35833304:+ isoform2=junction:chr20:35826896-35832287:+@exon:chr20:35832288-35832363:+@junction:chr20:35832364-35833169:+ RPN2 SE	0.010486	0.0139594	0.156126	0.0225106	0.133615	0.826087	0.900901	0 hours	RPN2	8.93908	9.11555	0	0
isoform1=exon:chr20:34430495-34430666:+@junction:chr20:34430667-34450934:+@exon:chr20:34450935-34451170:+ isoform2=junction:chr20:34430667-34446223:+@exon:chr20:34446224-34446303:+@junction:chr20:34446304-34450934:+ PHF20 SE	0.000146969	0.0002439	0.396428	0.12692	0.269508	0.554348	0.642643	0 hours	PHF20	6.27228	5.55493	0	0.0165165
isoform1=exon:chr20:31390191-31390276:+@junction:chr20:31390277-31394014:+@exon:chr20:31394015-31394133:+ isoform2=junction:chr20:31390277-31393143:+@exon:chr20:31393144-31393213:+@junction:chr20:31393214-31394014:+ DNMT3B SE	8.73918e-41	5.69386e-39	0.999858	0.620444	0.379414	0	0.00900901	0 hours	DNMT3B	9.27008	6.07057	0	0.0405405
isoform1=exon:chr20:31390191-31390276:+@junction:chr20:31390277-31395567:+@exon:chr20:31395568-31397161:+ isoform2=junction:chr20:31390277-31393143:+@exon:chr20:31393144-31393213:+@junction:chr20:31393214-31395567:+ DNMT3B SE	1.47111e-30	3.48575e-29	0.686152	0.288114	0.398038	0	0.331832	0 hours	DNMT3B	9.27008	6.07057	0	0.0405405
isoform1=exon:chr20:31390191-31390276:+@junction:chr20:31390277-31395567:+@exon:chr20:31395568-31397162:+ isoform2=junction:chr20:31390277-31394014:+@exon:chr20:31394015-31394133:+@junction:chr20:31394134-31395567:+ DNMT3B SE	3.07085e-12	1.2094e-11	0.434102	0.126561	0.307541	0.391304	0.545045	0 hours	DNMT3B	9.27008	6.07057	0	0.0405405
isoform1=exon:chr20:31393144-31393213:+@junction:chr20:31393214-31395567:+@exon:chr20:31395568-31397162:+ isoform2=junction:chr20:31393214-31394014:+@exon:chr20:31394015-31394133:+@junction:chr20:31394134-31395567:+ DNMT3B SE	1.20146e-36	5.20805e-35	0.98107	0.646095	0.334974	0	0.015015	0 hours	DNMT3B	9.27008	6.07057	0	0.0405405
isoform1=exon:chr19:58897767-58897989:+@junction:chr19:58897990-58899503:+@exon:chr19:58899504-58899612:+ isoform2=junction:chr19:58897990-58898398:+@exon:chr19:58898399-58898706:+@junction:chr19:58898707-58899503:+ RPS5 SE	1.77468e-05	3.29868e-05	0.172456	0.0396688	0.132787	0.826087	0.941441	0 hours	RPS5	8.39796	8.68714	0	0
isoform1=exon:chr19:58899504-58899612:+@junction:chr19:58899613-58905863:+@exon:chr19:58905864-58905962:+ isoform2=junction:chr19:58899613-58904725:+@exon:chr19:58904726-58904854:+@junction:chr19:58904855-58905863:+ RPS5 SE	0.00488024	0.00676139	0.16101	0.261847	-0.100836	0.728261	0.59009	0 hours	RPS5	8.39796	8.68714	0	0
isoform1=exon:chr19:45417812-45417990:+@junction:chr19:45417991-45422429:+@exon:chr19:45422430-45422466:+ isoform2=junction:chr19:45417991-45419446:+@exon:chr19:45419447-45419582:+@junction:chr19:45419583-45422429:+ APOC1 SE	7.58377e-11	2.5664e-10	0.118565	0.527497	-0.408932	0.619565	0.403904	0 hours	APOC1	4.47322	6.39175	0.130435	0.042042
isoform1=exon:chr19:39923847-39924058:-@junction:chr19:39924059-39924304:-@exon:chr19:39924305-39924401:- isoform2=junction:chr19:39924059-39924133:-@exon:chr19:39924134-39924209:-@junction:chr19:39924210-39924304:- RPS16 SE	1.98996e-06	4.13996e-06	0.0427732	0.223624	-0.180851	0.956522	0.719219	0 hours	RPS16	8.35009	8.39902	0	0.0015015
isoform1=exon:chr19:34945349-34945461:+@junction:chr19:34945462-34954930:+@exon:chr19:34954931-34955024:+ isoform2=junction:chr19:34945462-34951374:+@exon:chr19:34951375-34951471:+@junction:chr19:34951472-34954930:+ UBA2 SE	7.31166e-18	5.02473e-17	0.819451	0.404595	0.414856	0.130435	0.346847	0 hours	UBA2	6.87369	6.50432	0	0.0285285
isoform1=exon:chr19:17970685-17970783:+@junction:chr19:17970784-17972902:+@exon:chr19:17972903-17973032:+ isoform2=junction:chr19:17970784-17972101:+@exon:chr19:17972102-17972281:+@junction:chr19:17972282-17972902:+ RPL18A SE	5.79657e-07	1.27989e-06	0	0.184923	-0.184923	1	0.777778	0 hours	RPL18A	6.0407	6.14433	0	0.0015015
isoform1=exon:chr19:17514938-17514998:-@junction:chr19:17514999-17516099:-@exon:chr19:17516100-17516457:- isoform2=junction:chr19:17514999-17515179:-@exon:chr19:17515180-17515246:-@junction:chr19:17515247-17516099:- BST2 SE	4.77507e-19	3.68391e-18	0.963425	0.829835	0.13359	0	0.00750751	0 hours	BST2	4.75439	2.03013	0.217391	0.651652
isoform1=exon:chr19:9939003-9939065:+@junction:chr19:9939066-9939512:+@exon:chr19:9939513-9939550:+ isoform2=junction:chr19:9939066-9939267:+@exon:chr19:9939268-9939351:+@junction:chr19:9939352-9939512:+ UBL5 SE	0.00073196	0.00112178	0.123969	0.290828	-0.166859	0.858696	0.689189	0 hours	UBL5	6.9865	7.60794	0	0.003003
isoform1=exon:chr19:8533658-8533718:+@junction:chr19:8533719-8538547:+@exon:chr19:8538548-8538592:+ isoform2=junction:chr19:8533719-8536209:+@exon:chr19:8536210-8536311:+@junction:chr19:8536312-8538547:+ HNRNPM SE	1.40382e-12	5.72529e-12	0.995765	0.892878	0.102887	0	0.0045045	0 hours	HNRNPM	7.41339	6.51596	0	0
isoform1=exon:chr19:8536210-8536311:+@junction:chr19:8536312-8539050:+@exon:chr19:8539051-8539128:+ isoform2=junction:chr19:8536312-8538547:+@exon:chr19:8538548-8538592:+@junction:chr19:8538593-8539050:+ HNRNPM SE	3.20849e-29	6.64301e-28	0.978337	0.811206	0.167131	0	0.012012	0 hours	HNRNPM	7.41339	6.51596	0	0
isoform1=exon:chr19:1105657-1105808:+@junction:chr19:1105809-1106398:+@exon:chr19:1106399-1106442:+ isoform2=junction:chr19:1105809-1106179:+@exon:chr19:1106180-1106265:+@junction:chr19:1106266-1106398:+ GPX4 SE	5.54257e-11	1.90297e-10	0.0640607	0.398693	-0.334632	0.869565	0.534535	0 hours	GPX4	7.33401	7.45264	0.0108696	0.0045045
isoform1=exon:chr18:66367642-66367722:-@junction:chr18:66367723-66377257:-@exon:chr18:66377258-66377381:- isoform2=junction:chr18:66367723-66368981:-@exon:chr18:66368982-66369027:-@junction:chr18:66369028-66377257:- TMX3 SE	4.87278e-28	9.08721e-27	0.719236	0.891204	-0.171968	0	0.003003	0 hours	TMX3	3.90772	4.42123	0.108696	0.0825826
isoform1=exon:chr18:48444480-48444583:+@junction:chr18:48444584-48447030:+@exon:chr18:48447031-48447081:+ isoform2=junction:chr18:48444584-48446825:+@exon:chr18:48446826-48446935:+@junction:chr18:48446936-48447030:+ ME2 SE	3.99343e-19	3.10677e-18	0.980745	0.875739	0.105007	0	0.003003	0 hours	ME2	4.07995	3.51814	0.0978261	0.261261
isoform1=exon:chr18:47017902-47017954:-@junction:chr18:47017955-47018644:-@exon:chr18:47018645-47018769:- isoform2=junction:chr18:47017955-47018105:-@exon:chr18:47018106-47018203:-@junction:chr18:47018204-47018644:- RPL17 SE	1.18905e-25	1.74533e-24	0.0988688	0.243147	-0.144278	0.0108696	0.0105105	0 hours	RPL17	6.37467	6.64015	0	0
isoform1=exon:chr18:43685160-43685334:+@junction:chr18:43685335-43704787:+@exon:chr18:43704788-43704859:+ isoform2=junction:chr18:43685335-43703264:+@exon:chr18:43703265-43703330:+@junction:chr18:43703331-43704787:+ HAUS1 SE	6.55666e-15	3.34834e-14	0.0429989	0.445377	-0.402378	0.913043	0.48048	0 hours	HAUS1	7.96144	7.31892	0.0108696	0.0405405
isoform1=exon:chr18:43699892-43700026:+@junction:chr18:43700027-43704787:+@exon:chr18:43704788-43704859:+ isoform2=junction:chr18:43700027-43703264:+@exon:chr18:43703265-43703330:+@junction:chr18:43703331-43704787:+ HAUS1 SE	1.84741e-08	4.82261e-08	0.269616	0.14609	0.123527	0.478261	0.765766	0 hours	HAUS1	7.96144	7.31892	0.0108696	0.0405405
isoform1=exon:chr18:43699892-43700026:+@junction:chr18:43700027-43705709:+@exon:chr18:43705710-43705757:+ isoform2=junction:chr18:43700027-43704787:+@exon:chr18:43704788-43704859:+@junction:chr18:43704860-43705709:+ HAUS1 SE	1.06075e-29	2.32236e-28	0.548563	0.0391631	0.5094	0.434783	0.858859	0 hours	HAUS1	7.96144	7.31892	0.0108696	0.0405405
isoform1=exon:chr18:34361762-34361885:-@junction:chr18:34361886-34380160:-@exon:chr18:34380161-34380225:- isoform2=junction:chr18:34361886-34378411:-@exon:chr18:34378412-34378572:-@junction:chr18:34378573-34380160:- TPGS2 SE	0.00455838	0.00633782	0.261223	0.362486	-0.101264	0.663043	0.481982	0 hours	TPGS2	6.17869	5.9121	0	0.0225225
isoform1=exon:chr18:34366536-34366945:-@junction:chr18:34366946-34380160:-@exon:chr18:34380161-34380225:- isoform2=junction:chr18:34366946-34378411:-@exon:chr18:34378412-34378572:-@junction:chr18:34378573-34380160:- TPGS2 SE	5.8227e-05	0.000101463	0.0242719	0.13696	-0.112688	0.891304	0.713213	0 hours	TPGS2	6.17869	5.9121	0	0.0225225
isoform1=exon:chr18:33718758-33718835:+@junction:chr18:33718836-33721099:+@exon:chr18:33721100-33721164:+ isoform2=junction:chr18:33718836-33719381:+@exon:chr18:33719382-33719576:+@junction:chr18:33719577-33721099:+ ELP2 SE	2.43311e-15	1.30284e-14	0.0120161	0.151016	-0.139	0.956522	0.498498	0 hours	ELP2	5.85969	4.52299	0.0434783	0.105105
isoform1=exon:chr18:23637553-23637706:-@junction:chr18:23637707-23658039:-@exon:chr18:23658040-23658124:- isoform2=junction:chr18:23637707-23648457:-@exon:chr18:23648458-23648521:-@junction:chr18:23648522-23658039:- SS18 SE	1.64831e-12	6.68662e-12	0.0414611	0.146263	-0.104802	0.826087	0.408408	0 hours	SS18	6.55117	5.53524	0	0.0615616
isoform1=exon:chr18:19192292-19192404:+@junction:chr18:19192405-19209022:+@exon:chr18:19209023-19209440:+ isoform2=junction:chr18:19192405-19203708:+@exon:chr18:19203709-19203900:+@junction:chr18:19203901-19209022:+ SNRPD1 SE	0.00330041	0.00467402	0.165414	0.311846	-0.146432	0.826087	0.663664	0 hours	SNRPD1	9.65769	9.11436	0	0.0045045
isoform1=exon:chr18:19202686-19202762:+@junction:chr18:19202763-19209022:+@exon:chr18:19209023-19209070:+ isoform2=junction:chr18:19202763-19203835:+@exon:chr18:19203836-19203900:+@junction:chr18:19203901-19209022:+ SNRPD1 SE	7.48312e-07	1.63198e-06	0.0240696	0.250366	-0.226297	0.967391	0.734234	0 hours	SNRPD1	9.65769	9.11436	0	0.0045045
isoform1=exon:chr18:12836790-12836890:-@junction:chr18:12836891-12859162:-@exon:chr18:12859163-12859253:- isoform2=junction:chr18:12836891-12840712:-@exon:chr18:12840713-12840961:-@junction:chr18:12840962-12859162:- PTPN2 SE	5.40093e-14	2.52689e-13	0.00423489	0.143018	-0.138783	0.967391	0.536036	0 hours	PTPN2	5.09049	3.89674	0.0434783	0.168168
isoform1=exon:chr18:9124872-9124994:+@junction:chr18:9124995-9134183:+@exon:chr18:9134184-9134293:+ isoform2=junction:chr18:9124995-9126828:+@exon:chr18:9126829-9126905:+@junction:chr18:9126906-9134183:+ NDUFV2 SE	0.000470529	0.000737159	0.556394	0.385722	0.170671	0.434783	0.57958	0 hours	NDUFV2	7.10795	6.40547	0	0.015015
isoform1=exon:chr17:80430440-80430574:+@junction:chr17:80430575-80436675:+@exon:chr17:80436676-80436794:+ isoform2=junction:chr17:80430575-80436446:+@exon:chr17:80436447-80436543:+@junction:chr17:80436544-80436675:+ NARF SE	4.77836e-14	2.24474e-13	0.05207	0.179008	-0.126938	0.771739	0.370871	0 hours	NARF	3.98684	3.23013	0.0434783	0.142643
isoform1=exon:chr17:74730229-74731240:-@junction:chr17:74731241-74732235:-@exon:chr17:74732236-74732546:- isoform2=junction:chr17:74731241-74731853:-@exon:chr17:74731854-74731957:-@junction:chr17:74731958-74732235:- SRSF2 SE	2.43057e-28	4.66015e-27	0.0284917	0.213157	-0.184665	0.793478	0.168168	0 hours	SRSF2	8.55052	8.30986	0	0.0045045
isoform1=exon:chr17:65871036-65871136:+@junction:chr17:65871137-65887959:+@exon:chr17:65887960-65888078:+ isoform2=junction:chr17:65871137-65882243:+@exon:chr17:65882244-65882432:+@junction:chr17:65882433-65887959:+ BPTF SE	3.69751e-12	1.44512e-11	0.436028	0.537836	-0.101808	0	0.015015	0 hours	BPTF	6.66589	5.73368	0	0.0015015
isoform1=exon:chr17:62504710-62504838:+@junction:chr17:62504839-62510365:+@exon:chr17:62510366-62510476:+ isoform2=junction:chr17:62504839-62506290:+@exon:chr17:62506291-62506398:+@junction:chr17:62506399-62510365:+ CEP95 SE	4.44942e-08	1.11567e-07	0.972244	0.857481	0.114763	0	0	0 hours	CEP95	6.08622	4.84962	0	0.0165165
isoform1=exon:chr17:57643988-57644155:+@junction:chr17:57644156-57650476:+@exon:chr17:57650477-57650596:+ isoform2=junction:chr17:57644156-57647878:+@exon:chr17:57647879-57648024:+@junction:chr17:57648025-57650476:+ DHX40 SE	8.46277e-13	3.53712e-12	0.948645	0.786547	0.162099	0	0.0195195	0 hours	DHX40	3.75945	2.77985	0.076087	0.223724
isoform1=exon:chr17:53478830-53478899:-@junction:chr17:53478900-53485106:-@exon:chr17:53485107-53485181:- isoform2=junction:chr17:53478900-53481127:-@exon:chr17:53481128-53481229:-@junction:chr17:53481230-53485106:- MMD SE	1.90385e-08	4.96496e-08	0.957902	0.812369	0.145532	0	0.00750751	0 hours	MMD	5.27881	4.33096	0.0543478	0.142643
isoform1=exon:chr17:53046088-53046176:+@junction:chr17:53046177-53063502:+@exon:chr17:53063503-53063627:+ isoform2=junction:chr17:53046177-53062974:+@exon:chr17:53062975-53063052:+@junction:chr17:53063053-53063502:+ STXBP4 SE	7.03937e-08	1.72765e-07	0.950141	0.720607	0.229534	0	0.0435435	0 hours	STXBP4	2.60224	2.31662	0.271739	0.357357
isoform1=exon:chr17:53063503-53063627:+@junction:chr17:53063628-53076705:+@exon:chr17:53076706-53076812:+ isoform2=junction:chr17:53063628-53068185:+@exon:chr17:53068186-53068318:+@junction:chr17:53068319-53076705:+ STXBP4 SE	0.000531075	0.000826718	0.930923	0.790465	0.140458	0	0.00600601	0 hours	STXBP4	2.60224	2.31662	0.271739	0.357357
isoform1=exon:chr17:53068186-53068318:+@junction:chr17:53068319-53076992:+@exon:chr17:53076993-53077203:+ isoform2=junction:chr17:53068319-53076705:+@exon:chr17:53076706-53076812:+@junction:chr17:53076813-53076992:+ STXBP4 SE	0.000120242	0.000202055	0.960886	0.803101	0.157785	0	0.00750751	0 hours	STXBP4	2.60224	2.31662	0.271739	0.357357
isoform1=exon:chr17:52978195-52978284:+@junction:chr17:52978285-52982849:+@exon:chr17:52982850-52982928:+ isoform2=junction:chr17:52978285-52981073:+@exon:chr17:52981074-52981153:+@junction:chr17:52981154-52982849:+ TOM1L1 SE	1.16568e-09	3.47478e-09	0.166389	0.272781	-0.106393	0.554348	0.303303	0 hours	TOM1L1	4.73914	3.19378	0.0434783	0.195195
isoform1=exon:chr17:49237341-49237442:+@junction:chr17:49237443-49239088:+@exon:chr17:49239089-49239396:+ isoform2=junction:chr17:49237443-49238458:+@exon:chr17:49238459-49238633:+@junction:chr17:49238634-49239088:+ NME1 SE	2.45686e-05	4.47317e-05	0.0326087	0.183201	-0.150592	0.967391	0.776276	0 hours	NME1	7.44801	6.76733	0	0.021021
isoform1=exon:chr17:48814321-48814387:+@junction:chr17:48814388-48817666:+@exon:chr17:48817667-48817706:+ isoform2=junction:chr17:48814388-48814647:+@exon:chr17:48814648-48814840:+@junction:chr17:48814841-48817666:+ LUC7L3 SE	1.3397e-24	1.78182e-23	0.0720619	0.182146	-0.110084	0	0.0315315	0 hours	LUC7L3	7.31999	6.95919	0	0
isoform1=exon:chr17:46970179-46970272:+@junction:chr17:46970273-46971733:+@exon:chr17:46971734-46971811:+ isoform2=junction:chr17:46970273-46970770:+@exon:chr17:46970771-46970818:+@junction:chr17:46970819-46971733:+ ATP5G1 SE	0.000808629	0.00123157	0.972363	0.79475	0.177614	0	0.147147	0 hours	ATP5G1	6.67389	6.01786	0.0108696	0.0375375
isoform1=exon:chr17:35297907-35298184:+@junction:chr17:35298185-35300048:+@exon:chr17:35300049-35301917:+ isoform2=junction:chr17:35298185-35299496:+@exon:chr17:35299497-35299662:+@junction:chr17:35299663-35300048:+ LHX1 SE	4.67122e-21	4.37138e-20	0.333575	0.805702	-0.472127	0	0.012012	0 hours	LHX1	0.0446101	6.18916	0.98913	0.190691
isoform1=exon:chr17:27805269-27805365:+@junction:chr17:27805366-27809214:+@exon:chr17:27809215-27809306:+ isoform2=junction:chr17:27805366-27807385:+@exon:chr17:27807386-27807499:+@junction:chr17:27807500-27809214:+ TAOK1 SE	4.37623e-21	4.10719e-20	0.972683	0.796764	0.175919	0	0.00600601	0 hours	TAOK1	5.29302	5.20601	0	0.0015015
isoform1=exon:chr17:27829607-27829741:+@junction:chr17:27829742-27837881:+@exon:chr17:27837882-27838010:+ isoform2=junction:chr17:27829742-27834913:+@exon:chr17:27834914-27835150:+@junction:chr17:27835151-27837881:+ TAOK1 SE	7.12827e-08	1.74848e-07	0.983845	0.856887	0.126958	0	0.0105105	0 hours	TAOK1	5.29302	5.20601	0	0.0015015
isoform1=exon:chr18:29672653-29672849:+@junction:chr18:29672850-29704696:+@exon:chr18:29704697-29704808:+ isoform2=junction:chr18:29672850-29703480:+@exon:chr18:29703481-29703537:+@junction:chr18:29703538-29704696:+ RNF138 SE	2.99456e-12	1.18079e-11	0.537274	0.366851	0.170422	0.0434783	0.283784	0 hours	RNF138	7.1272	4.82965	0.0108696	0.184685
isoform1=exon:chr18:29672653-29672849:+@junction:chr18:29672850-29706655:+@exon:chr18:29706656-29706763:+ isoform2=junction:chr18:29672850-29704696:+@exon:chr18:29704697-29704808:+@junction:chr18:29704809-29706655:+ RNF138 SE	2.26351e-28	4.3592e-27	0.795222	0.210179	0.585044	0.152174	0.447447	0 hours	RNF138	7.1272	4.82965	0.0108696	0.184685
isoform1=exon:chr18:29672653-29672849:+@junction:chr18:29672850-29709081:+@exon:chr18:29709082-29710678:+ isoform2=junction:chr18:29672850-29706655:+@exon:chr18:29706656-29706763:+@junction:chr18:29706764-29709081:+ RNF138 SE	3.69284e-15	1.93934e-14	0.03381	0.178111	-0.144301	0.826087	0.424925	0 hours	RNF138	7.1272	4.82965	0.0108696	0.184685
isoform1=exon:chr18:29703481-29703537:+@junction:chr18:29703538-29709081:+@exon:chr18:29709082-29710678:+ isoform2=junction:chr18:29703538-29706655:+@exon:chr18:29706656-29706763:+@junction:chr18:29706764-29709081:+ RNF138 SE	3.32618e-09	9.39434e-09	0.594498	0.200221	0.394277	0.315217	0.411411	0 hours	RNF138	7.1272	4.82965	0.0108696	0.184685
isoform1=exon:chr18:29704697-29704808:+@junction:chr18:29704809-29709081:+@exon:chr18:29709082-29709265:+ isoform2=junction:chr18:29704809-29706689:+@exon:chr18:29706690-29706763:+@junction:chr18:29706764-29709081:+ RNF138 SE	4.91e-14	2.30324e-13	0.0346743	0.15664	-0.121966	0.826087	0.442943	0 hours	RNF138	7.1272	4.82965	0.0108696	0.184685
isoform1=exon:chr17:17158173-17158259:-@junction:chr17:17158260-17168115:-@exon:chr17:17168116-17168295:- isoform2=junction:chr17:17158260-17165279:-@exon:chr17:17165280-17165420:-@junction:chr17:17165421-17168115:- COPS3 SE	6.36728e-17	3.98293e-16	0.97958	0.640199	0.33938	0.0108696	0.24024	0 hours	COPS3	7.73539	6.63924	0.0217391	0.0870871
isoform1=exon:chr17:17164914-17165006:-@junction:chr17:17165007-17168115:-@exon:chr17:17168116-17168295:- isoform2=junction:chr17:17165007-17165279:-@exon:chr17:17165280-17165420:-@junction:chr17:17165421-17168115:- COPS3 SE	1.17909e-07	2.83277e-07	0.271745	0.534158	-0.262413	0.684783	0.337838	0 hours	COPS3	7.73539	6.63924	0.0217391	0.0870871
isoform1=exon:chr17:17171199-17171359:-@junction:chr17:17171360-17174209:-@exon:chr17:17174210-17174290:- isoform2=junction:chr17:17171360-17174071:-@exon:chr17:17174072-17174121:-@junction:chr17:17174122-17174209:- COPS3 SE	1.68582e-14	8.2765e-14	0.750183	0.349158	0.401025	0.163043	0.459459	0 hours	COPS3	7.73539	6.63924	0.0217391	0.0870871
isoform1=exon:chr17:15879883-15880406:-@junction:chr17:15880407-15881357:-@exon:chr17:15881358-15881477:- isoform2=junction:chr17:15880407-15880892:-@exon:chr17:15880893-15881227:-@junction:chr17:15881228-15881357:- ZSWIM7 SE	5.08026e-11	1.7526e-10	0.251376	0.382849	-0.131473	0.206522	0.0960961	0 hours	ZSWIM7	3.73121	3.8898	0.293478	0.214715
isoform1=exon:chr17:15133095-15134397:-@junction:chr17:15134398-15162410:-@exon:chr17:15162411-15162510:- isoform2=junction:chr17:15134398-15142787:-@exon:chr17:15142788-15142928:-@junction:chr17:15142929-15162410:- PMP22 SE	2.27781e-18	1.64106e-17	0.513784	0.817872	-0.304089	0.0108696	0.00600601	0 hours	PMP22	0.599555	3.69119	0.880435	0.372372
isoform1=exon:chr17:8784947-8785198:-@junction:chr17:8785199-8788236:-@exon:chr17:8788237-8788403:- isoform2=junction:chr17:8785199-8788023:-@exon:chr17:8788024-8788100:-@junction:chr17:8788101-8788236:- PIK3R5 SE	3.47362e-15	1.82866e-14	0.332737	0.783267	-0.45053	0.0108696	0	0 hours	PIK3R5	0.185275	3.21298	0.934783	0.421922
isoform1=exon:chr17:7163222-7163855:-@junction:chr17:7163856-7164139:-@exon:chr17:7164140-7164304:- isoform2=junction:chr17:7163856-7163960:-@exon:chr17:7163961-7164045:-@junction:chr17:7164046-7164139:- CLDN7 SE	2.61006e-30	6.01939e-29	0.992701	0.656564	0.336137	0	0.00750751	0 hours	CLDN7	4.91553	1.99717	0.0434783	0.444444
isoform1=exon:chr17:6918359-6918475:+@junction:chr17:6918476-6919813:+@exon:chr17:6919814-6920004:+ isoform2=junction:chr17:6918476-6919092:+@exon:chr17:6919093-6919194:+@junction:chr17:6919195-6919813:+ C17orf49 SE	7.69386e-22	7.77848e-21	0.701061	0.803134	-0.102073	0	0	0 hours	C17orf49	4.07871	4.20263	0.0108696	0.012012
isoform1=exon:chr17:6546635-6547979:-@junction:chr17:6547980-6553675:-@exon:chr17:6553676-6553753:- isoform2=junction:chr17:6547980-6553301:-@exon:chr17:6553302-6553398:-@junction:chr17:6553399-6553675:- MED31 SE	2.86982e-20	2.50139e-19	0.779551	0.888484	-0.108933	0	0	0 hours	MED31	3.31729	4.01922	0.315217	0.231231
isoform1=exon:chr17:5291099-5291224:-@junction:chr17:5291225-5294880:-@exon:chr17:5294881-5294982:- isoform2=junction:chr17:5291225-5292121:-@exon:chr17:5292122-5292280:-@junction:chr17:5292281-5294880:- NUP88 SE	3.07278e-39	1.70198e-37	0.833041	0.950042	-0.117001	0	0	0 hours	NUP88	5.44539	5.05307	0	0.0525526
isoform1=exon:chr17:1264386-1264592:-@junction:chr17:1264593-1268152:-@exon:chr17:1268153-1268352:- isoform2=junction:chr17:1264593-1265223:-@exon:chr17:1265224-1265302:-@junction:chr17:1265303-1268152:- YWHAE SE	1.86401e-12	7.50758e-12	0.23913	0.0168687	0.222262	0.76087	0.951952	0 hours	YWHAE	10.5401	9.51625	0	0
isoform1=exon:chr16:88925027-88925197:+@junction:chr16:88925198-88926300:+@exon:chr16:88926301-88926380:+ isoform2=junction:chr16:88925198-88925752:+@exon:chr16:88925753-88926158:+@junction:chr16:88926159-88926300:+ TRAPPC2L SE	0.000215507	0.000350419	0.190809	0.346475	-0.155666	0.684783	0.46997	0 hours	TRAPPC2L	4.91013	4.91007	0.0434783	0.0750751
isoform1=exon:chr16:88876478-88876556:-@junction:chr16:88876557-88878227:-@exon:chr16:88878228-88878305:- isoform2=junction:chr16:88876557-88877957:-@exon:chr16:88877958-88878064:-@junction:chr16:88878065-88878227:- APRT SE	5.62613e-09	1.54722e-08	0.156491	0.45369	-0.297198	0.826087	0.483483	0 hours	APRT	7.86129	7.44728	0.0108696	0.0225225
isoform1=exon:chr17:47783228-47783258:-@junction:chr17:47783259-47784326:-@exon:chr17:47784327-47784430:- isoform2=junction:chr17:47783259-47783565:-@exon:chr17:47783566-47783671:-@junction:chr17:47783672-47784326:- SLC35B1 SE	3.43606e-42	2.7322e-40	0.859185	0.964473	-0.105287	0	0	0 hours	SLC35B1	4.6156	4.9676	0.0217391	0.0675676
isoform1=exon:chr17:47783228-47783258:-@junction:chr17:47783259-47784326:-@exon:chr17:47784327-47784430:- isoform2=junction:chr17:47783259-47783565:-@exon:chr17:47783566-47783696:-@junction:chr17:47783697-47784326:- SLC35B1 SE	1.561e-43	1.45555e-41	0.861098	0.966385	-0.105288	0	0	0 hours	SLC35B1	4.6156	4.9676	0.0217391	0.0675676
isoform1=exon:chr16:85833302-85833358:+@junction:chr16:85833359-85838542:+@exon:chr16:85838543-85838710:+ isoform2=junction:chr16:85833359-85834789:+@exon:chr16:85834790-85834884:+@junction:chr16:85834885-85838542:+ COX4I1 SE	0.00296276	0.00421889	0.0643388	0.175042	-0.110703	0.923913	0.797297	0 hours	COX4I1	7.84128	7.77076	0	0.0015015
isoform1=exon:chr16:81030919-81031034:-@junction:chr16:81031035-81040338:-@exon:chr16:81040339-81040444:- isoform2=junction:chr16:81031035-81031889:-@exon:chr16:81031890-81031956:-@junction:chr16:81031957-81040338:- CMC2 SE	1.28628e-15	7.03139e-15	0.143496	0.0414208	0.102075	0.445652	0.798799	0 hours	CMC2	5.25924	5.95084	0	0.0225225
isoform1=exon:chr16:81030919-81031034:-@junction:chr16:81031035-81040338:-@exon:chr16:81040339-81040480:- isoform2=junction:chr16:81031035-81031889:-@exon:chr16:81031890-81031959:-@junction:chr16:81031960-81040338:- CMC2 SE	1.15628e-15	6.35023e-15	0.147234	0.0398998	0.107334	0.467391	0.810811	0 hours	CMC2	5.25924	5.95084	0	0.0225225
isoform1=exon:chr16:81030919-81031034:-@junction:chr16:81031035-81040338:-@exon:chr16:81040339-81040499:- isoform2=junction:chr16:81031035-81031889:-@exon:chr16:81031890-81032078:-@junction:chr16:81032079-81040338:- CMC2 SE	6.38365e-16	3.61303e-15	0.155125	0.0414648	0.11366	0.467391	0.815315	0 hours	CMC2	5.25924	5.95084	0	0.0225225
isoform1=exon:chr16:71956377-71956583:+@junction:chr16:71956584-71958671:+@exon:chr16:71958672-71958720:+ isoform2=junction:chr16:71956584-71957190:+@exon:chr16:71957191-71957283:+@junction:chr16:71957284-71958671:+ IST1 SE	1.19602e-15	6.55739e-15	0.628878	0.760621	-0.131743	0	0.0015015	0 hours	IST1	5.96285	5.58617	0.0108696	0.03003
isoform1=exon:chr16:71787736-71787790:-@junction:chr16:71787791-71792710:-@exon:chr16:71792711-71792824:- isoform2=junction:chr16:71787791-71789921:-@exon:chr16:71789922-71790062:-@junction:chr16:71790063-71792710:- AP1G1 SE	3.25583e-14	1.56003e-13	0.964733	0.841106	0.123627	0	0.003003	0 hours	AP1G1	4.34659	4.08549	0	0.0135135
isoform1=exon:chr16:71792711-71792824:-@junction:chr16:71792825-71798252:-@exon:chr16:71798253-71798351:- isoform2=junction:chr16:71792825-71795414:-@exon:chr16:71795415-71795470:-@junction:chr16:71795471-71798252:- AP1G1 SE	2.07911e-13	9.21908e-13	0.970903	0.866997	0.103906	0	0.0015015	0 hours	AP1G1	4.34659	4.08549	0	0.0135135
isoform1=exon:chr20:25398741-25398831:+@junction:chr20:25398832-25405846:+@exon:chr20:25405847-25405963:+ isoform2=junction:chr20:25398832-25400319:+@exon:chr20:25400320-25400441:+@junction:chr20:25400442-25405846:+ GINS1 SE	4.9597e-18	3.46537e-17	0.0346783	0.136353	-0.101674	0.771739	0.285285	0 hours	GINS1	6.20847	4.49475	0	0.151652
isoform1=exon:chr16:66757504-66757725:-@junction:chr16:66757726-66759730:-@exon:chr16:66759731-66759847:- isoform2=junction:chr16:66757726-66758564:-@exon:chr16:66758565-66758651:-@junction:chr16:66758652-66759730:- DYNC1LI2 SE	7.33696e-12	2.77729e-11	0.0424487	0.161519	-0.119071	0.826087	0.477477	0 hours	DYNC1LI2	4.7344	4.70954	0.0326087	0.0405405
isoform1=exon:chr16:64977656-64982002:-@junction:chr16:64982003-64984669:-@exon:chr16:64984670-64984921:- isoform2=junction:chr16:64982003-64982511:-@exon:chr16:64982512-64982690:-@junction:chr16:64982691-64984669:- CDH11 SE	2.02459e-40	1.25554e-38	0.352626	0.164463	0.188164	0.0326087	0.381381	0 hours	CDH11	0.732255	4.71476	0.771739	0.15015
isoform1=exon:chr16:46637506-46638055:-@junction:chr16:46638056-46642208:-@exon:chr16:46642209-46642301:- isoform2=junction:chr16:46638056-46638139:-@exon:chr16:46638140-46638373:-@junction:chr16:46638374-46642208:- SHCBP1 SE	3.42435e-23	4.0093e-22	0.9652	0.744767	0.220433	0	0.0045045	0 hours	SHCBP1	3.01337	1.81714	0.326087	0.558559
isoform1=exon:chr16:20749030-20749278:-@junction:chr16:20749279-20750218:-@exon:chr16:20750219-20750393:- isoform2=junction:chr16:20749279-20749409:-@exon:chr16:20749410-20749591:-@junction:chr16:20749592-20750218:- THUMPD1 SE	4.94796e-12	1.90751e-11	0.0190252	0.128422	-0.109397	0.934783	0.525526	0 hours	THUMPD1	8.90828	7.41315	0	0.012012
isoform1=exon:chrX:153995531-153995657:+@junction:chrX:153995658-153999033:+@exon:chrX:153999034-153999151:+ isoform2=junction:chrX:153995658-153997441:+@exon:chrX:153997442-153997585:+@junction:chrX:153997586-153999033:+ DKC1 SE	5.1395e-11	1.77162e-10	0.0233601	0.15275	-0.12939	0.891304	0.56006	0 hours	DKC1	8.01651	6.36172	0	0.0375375
isoform1=exon:chr16:258077-258187:-@junction:chr16:258188-270647:-@exon:chr16:270648-270746:- isoform2=junction:chr16:258188-258599:-@exon:chr16:258600-258663:-@junction:chr16:258664-270647:- LUC7L SE	1.2071e-30	2.8919e-29	0.0168417	0.252353	-0.235511	0.869565	0.225225	0 hours	LUC7L	5.29856	3.91531	0.0217391	0.12012
isoform1=exon:chr22:32588889-32589179:-@junction:chr22:32589180-32598319:-@exon:chr22:32598320-32598537:- isoform2=junction:chr22:32589180-32590331:-@exon:chr22:32590332-32590477:-@junction:chr22:32590478-32598319:- RFPL2 SE	3.06848e-15	1.62528e-14	0.345407	0.771135	-0.425729	0	0	0 hours	RFPL2	0.0516468	3.3701	0.98913	0.427928
isoform1=exon:chr16:10479912-10479979:+@junction:chr16:10479980-10481234:+@exon:chr16:10481235-10481341:+ isoform2=junction:chr16:10479980-10481000:+@exon:chr16:10481001-10481147:+@junction:chr16:10481148-10481234:+ ATF7IP2 SE	4.39551e-23	5.10486e-22	0.367562	0.770075	-0.402512	0.141304	0.0495495	0 hours	ATF7IP2	2.50196	2.61	0.369565	0.316817
isoform1=exon:chr8:141745144-141745554:-@junction:chr8:141745555-141753328:-@exon:chr8:141753329-141753429:- isoform2=junction:chr8:141745555-141749116:-@exon:chr8:141749117-141749206:-@junction:chr8:141749207-141753328:- PTK2 SE	4.23038e-07	9.51744e-07	0.985637	0.867553	0.118084	0	0.0045045	0 hours	PTK2	4.80937	4.70799	0	0.0375375
isoform1=exon:chr8:141753329-141753429:-@junction:chr8:141753430-141756858:-@exon:chr8:141756859-141756959:- isoform2=junction:chr8:141753430-141754750:-@exon:chr8:141754751-141754866:-@junction:chr8:141754867-141756858:- PTK2 SE	0.00147307	0.00217281	0.917831	0.793994	0.123837	0	0.00900901	0 hours	PTK2	4.80937	4.70799	0	0.0375375
isoform1=exon:chr8:141754751-141754866:-@junction:chr8:141754867-141762330:-@exon:chr8:141762331-141762415:- isoform2=junction:chr8:141754867-141756858:-@exon:chr8:141756859-141756959:-@junction:chr8:141756960-141762330:- PTK2 SE	5.03983e-10	1.55935e-09	0.984666	0.780171	0.204496	0	0.012012	0 hours	PTK2	4.80937	4.70799	0	0.0375375
isoform1=exon:chr8:141756549-141756959:-@junction:chr8:141756960-141771263:-@exon:chr8:141771264-141771361:- isoform2=junction:chr8:141756960-141762330:-@exon:chr8:141762331-141762415:-@junction:chr8:141762416-141771263:- PTK2 SE	2.10116e-08	5.45207e-08	0.977985	0.782241	0.195745	0	0.012012	0 hours	PTK2	4.80937	4.70799	0	0.0375375
isoform1=exon:chr8:141762331-141762415:-@junction:chr8:141762416-141774332:-@exon:chr8:141774333-141774389:- isoform2=junction:chr8:141762416-141771263:-@exon:chr8:141771264-141771361:-@junction:chr8:141771362-141774332:- PTK2 SE	7.02809e-05	0.000121228	0.979099	0.805805	0.173294	0	0.027027	0 hours	PTK2	4.80937	4.70799	0	0.0375375
isoform1=exon:chr8:141828979-141829119:-@junction:chr8:141829120-141856358:-@exon:chr8:141856359-141856389:- isoform2=junction:chr8:141829120-141840570:-@exon:chr8:141840571-141840625:-@junction:chr8:141840626-141856358:- PTK2 SE	3.33805e-44	3.40665e-42	0.987713	0.769231	0.218482	0	0.00600601	0 hours	PTK2	4.80937	4.70799	0	0.0375375
isoform1=exon:chr8:141840571-141840625:-@junction:chr8:141840626-141856697:-@exon:chr8:141856698-141856777:- isoform2=junction:chr8:141840626-141856358:-@exon:chr8:141856359-141856421:-@junction:chr8:141856422-141856697:- PTK2 SE	5.54526e-13	2.36111e-12	0.988523	0.823261	0.165262	0	0.00600601	0 hours	PTK2	4.80937	4.70799	0	0.0375375
isoform1=exon:chr8:141856698-141856777:-@junction:chr8:141856778-141889569:-@exon:chr8:141889570-141889736:- isoform2=junction:chr8:141856778-141874410:-@exon:chr8:141874411-141874498:-@junction:chr8:141874499-141889569:- PTK2 SE	8.85539e-09	2.39214e-08	0.991523	0.853876	0.137647	0	0.012012	0 hours	PTK2	4.80937	4.70799	0	0.0375375
isoform1=exon:chr8:141856698-141856777:-@junction:chr8:141856778-141900641:-@exon:chr8:141900642-141900868:- isoform2=junction:chr8:141856778-141874410:-@exon:chr8:141874411-141874498:-@junction:chr8:141874499-141900641:- PTK2 SE	8.55405e-09	2.31459e-08	0.987654	0.846268	0.141386	0	0.00600601	0 hours	PTK2	4.80937	4.70799	0	0.0375375
isoform1=exon:chr8:141874411-141874498:-@junction:chr8:141874499-141900641:-@exon:chr8:141900642-141900702:- isoform2=junction:chr8:141874499-141889569:-@exon:chr8:141889570-141889736:-@junction:chr8:141889737-141900641:- PTK2 SE	2.75753e-22	2.91996e-21	0.859973	0.686759	0.173214	0	0.0045045	0 hours	PTK2	4.80937	4.70799	0	0.0375375
isoform1=exon:chr6:151773606-151773721:+@junction:chr6:151773722-151785587:+@exon:chr6:151785588-151785701:+ isoform2=junction:chr6:151773722-151779462:+@exon:chr6:151779463-151779707:+@junction:chr6:151779708-151785587:+ C6orf211 SE	4.31291e-05	7.62614e-05	0.0418104	0.189031	-0.14722	0.836957	0.65015	0 hours	C6orf211	8.19431	7.71649	0	0.042042
isoform1=exon:chr14:45618040-45618198:+@junction:chr14:45618199-45623122:+@exon:chr14:45623123-45623255:+ isoform2=junction:chr14:45618199-45620599:+@exon:chr14:45620600-45620731:+@junction:chr14:45620732-45623122:+ FANCM SE	6.171e-06	1.20965e-05	0.938234	0.781826	0.156407	0	0.00750751	0 hours	FANCM	3.59218	2.73985	0.0869565	0.280781
isoform1=exon:chr22:38352780-38352908:+@junction:chr22:38352909-38363105:+@exon:chr22:38363106-38363177:+ isoform2=junction:chr22:38352909-38355352:+@exon:chr22:38355353-38355483:+@junction:chr22:38355484-38363105:+ POLR2F SE	1.44496e-34	5.1451e-33	0.99889	0.446298	0.552593	0	0.445946	0 hours	POLR2F	5.0872	4.99951	0.0108696	0.0255255
isoform1=exon:chr2:175268831-175269043:+@junction:chr2:175269044-175289202:+@exon:chr2:175289203-175289298:+ isoform2=junction:chr2:175269044-175287612:+@exon:chr2:175287613-175287775:+@junction:chr2:175287776-175289202:+ SCRN3 SE	2.97104e-05	5.35125e-05	0.487678	0.648688	-0.16101	0.108696	0.0345345	0 hours	SCRN3	1.59066	1.57934	0.684783	0.612613
isoform1=exon:chr6:136589300-136589477:-@junction:chr6:136589478-136590574:-@exon:chr6:136590575-136590750:- isoform2=junction:chr6:136589478-136590278:-@exon:chr6:136590279-136590441:-@junction:chr6:136590442-136590574:- BCLAF1 SE	8.35759e-19	6.32726e-18	0.0213906	0.175787	-0.154397	0.847826	0.354354	0 hours	BCLAF1	7.81743	7.17456	0	0.003003
isoform1=exon:chr6:136596981-136597127:-@junction:chr6:136597128-136599002:-@exon:chr6:136599003-136599241:- isoform2=junction:chr6:136597128-136597605:-@exon:chr6:136597606-136597646:-@junction:chr6:136597647-136599002:- BCLAF1 SE	2.75162e-08	7.05654e-08	0.125785	0.231964	-0.106179	0.75	0.418919	0 hours	BCLAF1	7.81743	7.17456	0	0.003003
isoform1=exon:chr7:134464466-134464500:+@junction:chr7:134464501-134528634:+@exon:chr7:134528635-134528722:+ isoform2=junction:chr7:134464501-134494341:+@exon:chr7:134494342-134494378:+@junction:chr7:134494379-134528634:+ CALD1 SE	3.94843e-15	2.06687e-14	0.0371461	0.176623	-0.139477	0.858696	0.396396	0 hours	CALD1	6.2379	6.64157	0	0.0015015
isoform1=exon:chr7:134617739-134618141:+@junction:chr7:134618142-134625842:+@exon:chr7:134625843-134625988:+ isoform2=junction:chr7:134618142-134620438:+@exon:chr7:134620439-134620516:+@junction:chr7:134620517-134625842:+ CALD1 SE	1.3193e-07	3.14443e-07	0.16765	0.278814	-0.111164	0.413043	0.102102	0 hours	CALD1	6.2379	6.64157	0	0.0015015
isoform1=exon:chr6:4996456-4996654:-@junction:chr6:4996655-5000042:-@exon:chr6:5000043-5000138:- isoform2=junction:chr6:4996655-4998949:-@exon:chr6:4998950-4999075:-@junction:chr6:4999076-5000042:- RPP40 SE	4.35993e-07	9.78852e-07	0.723052	0.619039	0.104013	0	0.0015015	0 hours	RPP40	4.88483	3.3377	0.282609	0.417417
isoform1=exon:chr6:5000043-5000138:-@junction:chr6:5000139-5002334:-@exon:chr6:5002335-5002479:- isoform2=junction:chr6:5000139-5000796:-@exon:chr6:5000797-5000865:-@junction:chr6:5000866-5002334:- RPP40 SE	9.13255e-22	9.19246e-21	0.93691	0.814539	0.122371	0	0.003003	0 hours	RPP40	4.88483	3.3377	0.282609	0.417417
isoform1=exon:chr6:5000797-5000865:-@junction:chr6:5000866-5002334:-@exon:chr6:5002335-5002479:- isoform2=junction:chr6:5000866-5001327:-@exon:chr6:5001328-5001364:-@junction:chr6:5001365-5002334:- RPP40 SE	1.322e-12	5.41371e-12	0.0254276	0.127184	-0.101756	0.880435	0.501502	0 hours	RPP40	4.88483	3.3377	0.282609	0.417417
isoform1=exon:chr6:5000043-5000138:-@junction:chr6:5000139-5004113:-@exon:chr6:5004114-5004252:- isoform2=junction:chr6:5000139-5002334:-@exon:chr6:5002335-5002479:-@junction:chr6:5002480-5004113:- RPP40 SE	1.30147e-06	2.76394e-06	0.428811	0.692382	-0.263571	0.413043	0.117117	0 hours	RPP40	4.88483	3.3377	0.282609	0.417417
isoform1=exon:chr4:113567879-113568124:-@junction:chr4:113568125-113569809:-@exon:chr4:113569810-113569855:- isoform2=junction:chr4:113568125-113568570:-@exon:chr4:113568571-113568623:-@junction:chr4:113568624-113569809:- MIR302B SE	2.45044e-54	6.24738e-52	0.566169	0.266919	0.29925	0	0	0 hours	MIR302B	10.6039	10.5566	0	0.0015015
isoform1=exon:chr6:119288000-119288117:-@junction:chr6:119288118-119296188:-@exon:chr6:119296189-119296373:- isoform2=junction:chr6:119288118-119295592:-@exon:chr6:119295593-119295739:-@junction:chr6:119295740-119296188:- FAM184A SE	9.05077e-24	1.11403e-22	0.43756	0.762749	-0.325189	0.0326087	0.00600601	0 hours	FAM184A	1.06962	1.68873	0.608696	0.537538
isoform1=exon:chr6:117013456-117013555:+@junction:chr6:117013556-117023181:+@exon:chr6:117023182-117023313:+ isoform2=junction:chr6:117013556-117019866:+@exon:chr6:117019867-117019961:+@junction:chr6:117019962-117023181:+ KPNA5 SE	0.0314399	0.0394475	0.551829	0.726192	-0.174363	0.0108696	0.00600601	0 hours	KPNA5	2.01143	1.8898	0.467391	0.453453
isoform1=exon:chr6:111195988-111196418:+@junction:chr6:111196419-111211456:+@exon:chr6:111211457-111211559:+ isoform2=junction:chr6:111196419-111210059:+@exon:chr6:111210060-111210186:+@junction:chr6:111210187-111211456:+ AMD1 SE	2.047e-06	4.25112e-06	0.492442	0.200993	0.291449	0.434783	0.569069	0 hours	AMD1	8.80717	7.50017	0	0.0195195
isoform1=exon:chr6:110056353-110056501:+@junction:chr6:110056502-110062646:+@exon:chr6:110062647-110062747:+ isoform2=junction:chr6:110056502-110059527:+@exon:chr6:110059528-110059656:+@junction:chr6:110059657-110062646:+ FIG4 SE	1.90629e-29	4.03715e-28	0.972559	0.761304	0.211255	0	0.00750751	0 hours	FIG4	3.91655	1.7956	0.293478	0.578078
isoform1=exon:chr7:30537089-30537512:-@junction:chr7:30537513-30540151:-@exon:chr7:30540152-30540296:- isoform2=junction:chr7:30537513-30538418:-@exon:chr7:30538419-30538554:-@junction:chr7:30538555-30540151:- GGCT SE	2.07457e-05	3.81993e-05	0.663912	0.469891	0.194022	0.293478	0.333333	0 hours	GGCT	8.90858	6.67061	0	0.100601
isoform1=exon:chr5:89770681-89770837:+@junction:chr5:89770838-89783816:+@exon:chr5:89783817-89783946:+ isoform2=junction:chr5:89770838-89781341:+@exon:chr5:89781342-89781501:+@junction:chr5:89781502-89783816:+ POLR3G SE	1.83972e-05	3.41222e-05	0.991161	0.767185	0.223976	0	0.0225225	0 hours	POLR3G	9.56328	3.68127	0	0.342342
isoform1=exon:chr5:89770706-89770837:+@junction:chr5:89770838-89783816:+@exon:chr5:89783817-89783946:+ isoform2=junction:chr5:89770838-89781351:+@exon:chr5:89781352-89781501:+@junction:chr5:89781502-89783816:+ POLR3G SE	2.26968e-06	4.68876e-06	0.987538	0.699533	0.288005	0	0.045045	0 hours	POLR3G	9.56328	3.68127	0	0.342342
isoform1=exon:chr5:89783817-89783946:+@junction:chr5:89783947-89793472:+@exon:chr5:89793473-89793523:+ isoform2=junction:chr5:89783947-89791493:+@exon:chr5:89791494-89791550:+@junction:chr5:89791551-89793472:+ POLR3G SE	9.30957e-27	1.51966e-25	0.989715	0.491867	0.497848	0	0.192192	0 hours	POLR3G	9.56328	3.68127	0	0.342342
isoform1=exon:chr5:89797723-89797805:+@junction:chr5:89797806-89807869:+@exon:chr5:89807870-89807946:+ isoform2=junction:chr5:89797806-89802344:+@exon:chr5:89802345-89802491:+@junction:chr5:89802492-89807869:+ POLR3G SE	6.20883e-20	5.24593e-19	0.99829	0.83443	0.163861	0	0.00900901	0 hours	POLR3G	9.56328	3.68127	0	0.342342
isoform1=exon:chr6:90371806-90371958:-@junction:chr6:90371959-90374205:-@exon:chr6:90374206-90374347:- isoform2=junction:chr6:90371959-90372510:-@exon:chr6:90372511-90372686:-@junction:chr6:90372687-90374205:- MDN1 SE	1.06618e-11	3.97204e-11	0.983533	0.861147	0.122385	0	0.0045045	0 hours	MDN1	5.76943	4.40209	0	0.0285285
isoform1=exon:chr12:27798995-27799081:+@junction:chr12:27799082-27802942:+@exon:chr12:27802943-27802985:+ isoform2=junction:chr12:27799082-27800661:+@exon:chr12:27800662-27800775:+@junction:chr12:27800776-27802942:+ PPFIBP1 SE	0.00640639	0.00874125	0.961269	0.835086	0.126183	0	0.00600601	0 hours	PPFIBP1	2.04639	3.91087	0.336957	0.123123
isoform1=exon:chr6:88304071-88304125:+@junction:chr6:88304126-88311501:+@exon:chr6:88311502-88311599:+ isoform2=junction:chr6:88304126-88304259:+@exon:chr6:88304260-88304331:+@junction:chr6:88304332-88311501:+ ORC3 SE	6.11006e-17	3.83313e-16	0.0440179	0.157938	-0.11392	0.48913	0.234234	0 hours	ORC3	8.05774	6.66529	0	0.036036
isoform1=exon:chr6:88331668-88331731:+@junction:chr6:88331732-88362833:+@exon:chr6:88362834-88362967:+ isoform2=junction:chr6:88331732-88346124:+@exon:chr6:88346125-88346204:+@junction:chr6:88346205-88362833:+ ORC3 SE	5.69922e-08	1.41292e-07	0.0916544	0.20065	-0.108996	0.695652	0.472973	0 hours	ORC3	8.05774	6.66529	0	0.036036
isoform1=exon:chr6:107349417-107349475:+@junction:chr6:107349476-107365463:+@exon:chr6:107365464-107365536:+ isoform2=junction:chr6:107349476-107360952:+@exon:chr6:107360953-107361434:+@junction:chr6:107361435-107365463:+ C6orf203 SE	7.91067e-07	1.71973e-06	0.897592	0.719691	0.177901	0.0217391	0.0540541	0 hours	C6orf203	2.95972	2.90021	0.456522	0.447447
isoform1=exon:chr18:9561978-9562073:-@junction:chr18:9562074-9563375:-@exon:chr18:9563376-9563548:- isoform2=junction:chr18:9562074-9562919:-@exon:chr18:9562920-9563044:-@junction:chr18:9563045-9563375:- PPP4R1 SE	3.00655e-13	1.31426e-12	0.0949847	0.207621	-0.112637	0.608696	0.268769	0 hours	PPP4R1	4.28437	4.29342	0.0434783	0.105105
isoform1=exon:chr6:75947503-75947704:-@junction:chr6:75947705-75950891:-@exon:chr6:75950892-75950981:- isoform2=junction:chr6:75947705-75949992:-@exon:chr6:75949993-75950101:-@junction:chr6:75950102-75950891:- COX7A2 SE	1.94505e-10	6.28831e-10	0.36035	0.181303	0.179047	0.413043	0.780781	0 hours	COX7A2	7.89194	8.41878	0	0.003003
isoform1=exon:chr6:75947503-75947704:-@junction:chr6:75947705-75953432:-@exon:chr6:75953433-75953503:- isoform2=junction:chr6:75947705-75950838:-@exon:chr6:75950839-75950981:-@junction:chr6:75950982-75953432:- COX7A2 SE	1.622e-05	3.02835e-05	0.00364847	0.178564	-0.174916	0.978261	0.797297	0 hours	COX7A2	7.89194	8.41878	0	0.003003
isoform1=exon:chr6:75950017-75950101:-@junction:chr6:75950102-75953432:-@exon:chr6:75953433-75953503:- isoform2=junction:chr6:75950102-75950838:-@exon:chr6:75950839-75950981:-@junction:chr6:75950982-75953432:- COX7A2 SE	8.06285e-16	4.50831e-15	0.183242	0.595652	-0.41241	0.782609	0.372372	0 hours	COX7A2	7.89194	8.41878	0	0.003003
isoform1=exon:chr2:54876752-54877126:+@junction:chr2:54877127-54882206:+@exon:chr2:54882207-54882345:+ isoform2=junction:chr2:54877127-54880745:+@exon:chr2:54880746-54880990:+@junction:chr2:54880991-54882206:+ SPTBN1 SE	2.2974e-48	3.54483e-46	0.827564	0.961186	-0.133622	0	0.0045045	0 hours	SPTBN1	5.7077	4.83254	0	0.0045045
isoform1=exon:chr6:52138540-52138714:-@junction:chr6:52138715-52142332:-@exon:chr6:52142333-52142486:- isoform2=junction:chr6:52138715-52141864:-@exon:chr6:52141865-52141996:-@junction:chr6:52141997-52142332:- MCM3 SE	9.2584e-13	3.85227e-12	0.00258793	0.128301	-0.125714	0.98913	0.600601	0 hours	MCM3	9.30541	6.92741	0	0.033033
isoform1=exon:chr3:169501265-169501348:+@junction:chr3:169501349-169502409:+@exon:chr3:169502410-169502464:+ isoform2=junction:chr3:169501349-169501517:+@exon:chr3:169501518-169501646:+@junction:chr3:169501647-169502409:+ MYNN SE	1.88809e-17	1.23531e-16	0.0357425	0.182337	-0.146594	0.858696	0.369369	0 hours	MYNN	5.35955	3.55139	0.0434783	0.202703
isoform1=exon:chr3:27414214-27418336:-@junction:chr3:27418337-27424643:-@exon:chr3:27424644-27424741:- isoform2=junction:chr3:27418337-27420739:-@exon:chr3:27420740-27420847:-@junction:chr3:27420848-27424643:- SLC4A7 SE	1.12211e-25	1.65082e-24	0.947674	0.75024	0.197434	0	0.0045045	0 hours	SLC4A7	5.07907	4.45406	0	0.0435435
isoform1=exon:chr6:88228542-88228609:-@junction:chr6:88228610-88231181:-@exon:chr6:88231182-88231242:- isoform2=junction:chr6:88228610-88229897:-@exon:chr6:88229898-88229974:-@junction:chr6:88229975-88231181:- RARS2 SE	4.55573e-11	1.58302e-10	0.0519501	0.241946	-0.189996	0.793478	0.475976	0 hours	RARS2	7.3647	6.16915	0.0217391	0.0810811
isoform1=exon:chr6:88240502-88240660:-@junction:chr6:88240661-88258308:-@exon:chr6:88258309-88258364:- isoform2=junction:chr6:88240661-88255333:-@exon:chr6:88255334-88255417:-@junction:chr6:88255418-88258308:- RARS2 SE	2.57763e-10	8.2166e-10	0.0604498	0.225557	-0.165108	0.782609	0.481982	0 hours	RARS2	7.3647	6.16915	0.0217391	0.0810811
isoform1=exon:chr6:88265126-88265223:-@junction:chr6:88265224-88279234:-@exon:chr6:88279235-88279308:- isoform2=junction:chr6:88265224-88273847:-@exon:chr6:88273848-88273950:-@junction:chr6:88273951-88279234:- RARS2 SE	7.15804e-08	1.75545e-07	0.0476627	0.161734	-0.114071	0.815217	0.566066	0 hours	RARS2	7.3647	6.16915	0.0217391	0.0810811
isoform1=exon:chr14:37717004-37717112:+@junction:chr14:37717113-37737862:+@exon:chr14:37737863-37737923:+ isoform2=junction:chr14:37717113-37736142:+@exon:chr14:37736143-37736374:+@junction:chr14:37736375-37737862:+ MIPOL1 SE	3.90832e-15	2.04835e-14	0.968243	0.832699	0.135544	0	0.00900901	0 hours	MIPOL1	1.73133	1.13986	0.336957	0.551051
isoform1=exon:chr14:37754523-37754652:+@junction:chr14:37754653-37777553:+@exon:chr14:37777554-37777724:+ isoform2=junction:chr14:37754653-37777260:+@exon:chr14:37777261-37777294:+@junction:chr14:37777295-37777553:+ MIPOL1 SE	3.69937e-15	1.94198e-14	0.950276	0.766254	0.184022	0	0.0135135	0 hours	MIPOL1	1.73133	1.13986	0.336957	0.551051
isoform1=exon:chr4:44691860-44691992:+@junction:chr4:44691993-44693682:+@exon:chr4:44693683-44693816:+ isoform2=junction:chr4:44691993-44692733:+@exon:chr4:44692734-44692877:+@junction:chr4:44692878-44693682:+ GUF1 SE	2.24895e-10	7.21678e-10	0.96587	0.821533	0.144337	0	0.003003	0 hours	GUF1	4.32947	3.20523	0.119565	0.246246
isoform1=exon:chr4:44696429-44696530:+@junction:chr4:44696531-44699424:+@exon:chr4:44699425-44699461:+ isoform2=junction:chr4:44696531-44697631:+@exon:chr4:44697632-44697751:+@junction:chr4:44697752-44699424:+ GUF1 SE	0.000206214	0.000336406	0.87643	0.724161	0.152269	0	0.0165165	0 hours	GUF1	4.32947	3.20523	0.119565	0.246246
isoform1=exon:chr8:94792821-94792975:+@junction:chr8:94792976-94793885:+@exon:chr8:94793886-94793972:+ isoform2=junction:chr8:94792976-94793101:+@exon:chr8:94793102-94793210:+@junction:chr8:94793211-94793885:+ TMEM67 SE	3.08589e-23	3.62285e-22	0.936589	0.752116	0.184474	0	0.00750751	0 hours	TMEM67	2.28622	2.07182	0.358696	0.385886
isoform1=exon:chr6:28053259-28053669:+@junction:chr6:28053670-28056340:+@exon:chr6:28056341-28057341:+ isoform2=junction:chr6:28053670-28053949:+@exon:chr6:28053950-28054088:+@junction:chr6:28054089-28056340:+ ZNF165 SE	4.14289e-40	2.50916e-38	0.979715	0.618048	0.361666	0	0.0105105	0 hours	ZNF165	6.21692	0.840504	0.119565	0.812312
isoform1=exon:chr6:96034278-96034859:+@junction:chr6:96034860-96052702:+@exon:chr6:96052703-96052779:+ isoform2=junction:chr6:96034860-96044612:+@exon:chr6:96044613-96044722:+@junction:chr6:96044723-96052702:+ MANEA SE	9.50399e-10	2.86335e-09	0.658055	0.815466	-0.157411	0.0652174	0.0045045	0 hours	MANEA	1.91064	3.17014	0.5	0.331832
isoform1=exon:chr6:96044613-96044722:+@junction:chr6:96044723-96053623:+@exon:chr6:96053624-96053899:+ isoform2=junction:chr6:96044723-96052702:+@exon:chr6:96052703-96052779:+@junction:chr6:96052780-96053623:+ MANEA SE	0.00434803	0.00606031	0.928465	0.819508	0.108957	0.0108696	0	0 hours	MANEA	1.91064	3.17014	0.5	0.331832
isoform1=exon:chr20:47679739-47679830:+@junction:chr20:47679831-47686741:+@exon:chr20:47686742-47686834:+ isoform2=junction:chr20:47679831-47685346:+@exon:chr20:47685347-47685359:+@junction:chr20:47685360-47686741:+ CSE1L SE	4.32109e-05	7.63957e-05	0.132947	0.237413	-0.104466	0.858696	0.608108	0 hours	CSE1L	9.90026	8.79926	0	0.0045045
isoform1=exon:chr20:47686742-47686834:+@junction:chr20:47686835-47691321:+@exon:chr20:47691322-47691387:+ isoform2=junction:chr20:47686835-47689104:+@exon:chr20:47689105-47689234:+@junction:chr20:47689235-47691321:+ CSE1L SE	1.84504e-19	1.48716e-18	0.00280977	0.43233	-0.42952	0.98913	0.465465	0 hours	CSE1L	9.90026	8.79926	0	0.0045045
isoform1=exon:chr9:32553649-32553942:-@junction:chr9:32553943-32572878:-@exon:chr9:32572879-32573157:- isoform2=junction:chr9:32553943-32570957:-@exon:chr9:32570958-32571050:-@junction:chr9:32571051-32572878:- NDUFB6 SE	2.95679e-30	6.80693e-29	0.992735	0.864201	0.128534	0	0.0195195	0 hours	NDUFB6	8.68621	9.08005	0.0108696	0.00900901
isoform1=exon:chr6:90562885-90562953:+@junction:chr6:90562954-90565188:+@exon:chr6:90565189-90565263:+ isoform2=junction:chr6:90562954-90564535:+@exon:chr6:90564536-90564636:+@junction:chr6:90564637-90565188:+ CASP8AP2 SE	1.40923e-31	3.653e-30	0.984902	0.84859	0.136313	0	0.00900901	0 hours	CASP8AP2	4.821	4.22316	0.0434783	0.0900901
isoform1=exon:chr2:74159725-74159810:+@junction:chr2:74159811-74185272:+@exon:chr2:74185273-74185372:+ isoform2=junction:chr2:74159811-74173845:+@exon:chr2:74173846-74174033:+@junction:chr2:74174034-74185272:+ DGUOK SE	0.000170708	0.000281315	0.469309	0.240733	0.228576	0.456522	0.602102	0 hours	DGUOK	7.62966	7.49263	0.0108696	0.039039
isoform1=exon:chr3:142183939-142184082:-@junction:chr3:142184083-142186775:-@exon:chr3:142186776-142186910:- isoform2=junction:chr3:142184083-142185165:-@exon:chr3:142185166-142185375:-@junction:chr3:142185376-142186775:- ATR SE	4.15111e-06	8.31569e-06	0.493137	0.71746	-0.224322	0.0217391	0.00600601	0 hours	ATR	2.1521	2.10174	0.304348	0.309309
isoform1=exon:chr3:142278093-142278283:-@junction:chr3:142278284-142280084:-@exon:chr3:142280085-142280263:- isoform2=junction:chr3:142278284-142279104:-@exon:chr3:142279105-142279296:-@junction:chr3:142279297-142280084:- ATR SE	5.01052e-20	4.25845e-19	0.518293	0.808956	-0.290663	0.0978261	0.00900901	0 hours	ATR	2.1521	2.10174	0.304348	0.309309
isoform1=exon:chr5:154244752-154244945:+@junction:chr5:154244946-154250220:+@exon:chr5:154250221-154250382:+ isoform2=junction:chr5:154244946-154247251:+@exon:chr5:154247252-154247352:+@junction:chr5:154247353-154250220:+ CNOT8 SE	3.85798e-13	1.67179e-12	0.0878689	0.208549	-0.12068	0.673913	0.352853	0 hours	CNOT8	5.59091	5.21707	0.0434783	0.0990991
isoform1=exon:chr5:154244752-154244945:+@junction:chr5:154244946-154251289:+@exon:chr5:154251290-154251391:+ isoform2=junction:chr5:154244946-154250220:+@exon:chr5:154250221-154250382:+@junction:chr5:154250383-154251289:+ CNOT8 SE	2.05173e-06	4.26026e-06	0.886092	0.781297	0.104795	0	0.0135135	0 hours	CNOT8	5.59091	5.21707	0.0434783	0.0990991
isoform1=exon:chr7:94162991-94163114:+@junction:chr7:94163115-94166783:+@exon:chr7:94166784-94167206:+ isoform2=junction:chr7:94163115-94164620:+@exon:chr7:94164621-94164835:+@junction:chr7:94164836-94166783:+ CASD1 SE	1.0536e-13	4.80834e-13	0.567404	0.88369	-0.316286	0.0869565	0.003003	0 hours	CASD1	3.3579	3.9739	0.108696	0.187688
isoform1=exon:chr7:94180650-94180790:+@junction:chr7:94180791-94183794:+@exon:chr7:94183795-94183887:+ isoform2=junction:chr7:94180791-94181661:+@exon:chr7:94181662-94181739:+@junction:chr7:94181740-94183794:+ CASD1 SE	3.40411e-06	6.88632e-06	0.644426	0.863826	-0.2194	0.0978261	0.0045045	0 hours	CASD1	3.3579	3.9739	0.108696	0.187688
isoform1=exon:chr2:201983214-201983624:+@junction:chr2:201983625-201997751:+@exon:chr2:201997752-201997825:+ isoform2=junction:chr2:201983625-201994451:+@exon:chr2:201994452-201994869:+@junction:chr2:201994870-201997751:+ CFLAR SE	2.96758e-10	9.39492e-10	0.339248	0.71965	-0.380402	0.0543478	0.045045	0 hours	CFLAR	0.46881	3.30601	0.543478	0.234234
isoform1=exon:chr2:201994052-201994243:+@junction:chr2:201994244-201997751:+@exon:chr2:201997752-201997825:+ isoform2=junction:chr2:201994244-201994451:+@exon:chr2:201994452-201994869:+@junction:chr2:201994870-201997751:+ CFLAR SE	0.000107037	0.000180686	0.339385	0.644714	-0.305329	0.0543478	0.0825826	0 hours	CFLAR	0.46881	3.30601	0.543478	0.234234
isoform1=exon:chr2:201994226-201994869:+@junction:chr2:201994870-202000694:+@exon:chr2:202000695-202000830:+ isoform2=junction:chr2:201994870-201997751:+@exon:chr2:201997752-201997857:+@junction:chr2:201997858-202000694:+ CFLAR SE	1.34193e-18	9.92735e-18	0.606942	0.838781	-0.23184	0.0217391	0.003003	0 hours	CFLAR	0.46881	3.30601	0.543478	0.234234
isoform1=exon:chr2:202004909-202005162:+@junction:chr2:202005163-202013725:+@exon:chr2:202013726-202013775:+ isoform2=junction:chr2:202005163-202010100:+@exon:chr2:202010101-202010155:+@junction:chr2:202010156-202013725:+ CFLAR SE	5.20551e-13	2.22302e-12	0.346298	0.71234	-0.366043	0.0326087	0.0135135	0 hours	CFLAR	0.46881	3.30601	0.543478	0.234234
isoform1=exon:chr3:49133365-49133512:-@junction:chr3:49133513-49135785:-@exon:chr3:49135786-49135913:- isoform2=junction:chr3:49133513-49135624:-@exon:chr3:49135625-49135691:-@junction:chr3:49135692-49135785:- QARS SE	0.0071646	0.0097287	0.755951	0.624171	0.131779	0.0217391	0.277778	0 hours	QARS	6.56773	6.51505	0	0.0165165
isoform1=exon:chr8:42206534-42206608:+@junction:chr8:42206609-42213033:+@exon:chr8:42213034-42213085:+ isoform2=junction:chr8:42206609-42210036:+@exon:chr8:42210037-42210086:+@junction:chr8:42210087-42213033:+ POLB SE	5.12049e-11	1.76554e-10	0.175549	0.422137	-0.246588	0.48913	0.286787	0 hours	POLB	4.2719	5.09959	0.141304	0.142643
isoform1=exon:chr5:112043218-112043579:+@junction:chr5:112043580-112102022:+@exon:chr5:112102023-112102080:+ isoform2=junction:chr5:112043580-112090569:+@exon:chr5:112090570-112090722:+@junction:chr5:112090723-112102022:+ APC SE	4.51641e-27	7.58255e-26	0.341486	0.810939	-0.469454	0.336957	0.00600601	0 hours	APC	3.99853	4.66321	0.0543478	0.0630631
isoform1=exon:chr5:108103794-108103939:+@junction:chr5:108103940-108168470:+@exon:chr5:108168471-108168521:+ isoform2=junction:chr5:108103940-108133824:+@exon:chr5:108133825-108134090:+@junction:chr5:108134091-108168470:+ FER SE	8.95804e-13	3.73208e-12	0.54484	0.844012	-0.299172	0.108696	0.012012	0 hours	FER	2.33959	3.61001	0.26087	0.12012
isoform1=exon:chr5:108281831-108281923:+@junction:chr5:108281924-108294925:+@exon:chr5:108294926-108295048:+ isoform2=junction:chr5:108281924-108290429:+@exon:chr5:108290430-108290633:+@junction:chr5:108290634-108294925:+ FER SE	2.35795e-16	1.39549e-15	0.462416	0.786076	-0.32366	0.0543478	0.015015	0 hours	FER	2.33959	3.61001	0.26087	0.12012
isoform1=exon:chr5:108382805-108382899:+@junction:chr5:108382900-108516447:+@exon:chr5:108516448-108516602:+ isoform2=junction:chr5:108382900-108436096:+@exon:chr5:108436097-108436220:+@junction:chr5:108436221-108516447:+ FER SE	0.00303851	0.00432106	0.907943	0.805713	0.10223	0	0.00600601	0 hours	FER	2.33959	3.61001	0.26087	0.12012
isoform1=exon:chr5:89815250-89815301:-@junction:chr5:89815302-89820851:-@exon:chr5:89820852-89821117:- isoform2=junction:chr5:89815302-89816180:-@exon:chr5:89816181-89816278:-@junction:chr5:89816279-89820851:- LYSMD3 SE	7.85827e-25	1.07325e-23	0.0823472	0.234103	-0.151756	0.652174	0.214715	0 hours	LYSMD3	3.70483	3.52084	0.23913	0.231231
isoform1=exon:chr5:82933624-82937604:-@junction:chr5:82937605-82948271:-@exon:chr5:82948272-82948643:- isoform2=junction:chr5:82937605-82940181:-@exon:chr5:82940182-82940484:-@junction:chr5:82940485-82948271:- HAPLN1 SE	6.77988e-28	1.25177e-26	0.366769	0.861573	-0.494804	0	0	0 hours	HAPLN1	0.195612	7.82843	0.923913	0.226727
isoform1=exon:chr5:82940407-82940484:-@junction:chr5:82940485-82969242:-@exon:chr5:82969243-82969363:- isoform2=junction:chr5:82940485-82948271:-@exon:chr5:82948272-82948640:-@junction:chr5:82948641-82969242:- HAPLN1 SE	1.26479e-21	1.26197e-20	0.366056	0.828476	-0.46242	0	0.0015015	0 hours	HAPLN1	0.195612	7.82843	0.923913	0.226727
isoform1=exon:chr5:82940182-82940484:-@junction:chr5:82940485-82969242:-@exon:chr5:82969243-82969368:- isoform2=junction:chr5:82940485-82948271:-@exon:chr5:82948272-82948643:-@junction:chr5:82948644-82969242:- HAPLN1 SE	1.04104e-23	1.27291e-22	0.37417	0.830679	-0.456509	0	0.003003	0 hours	HAPLN1	0.195612	7.82843	0.923913	0.226727
isoform1=exon:chr5:82969243-82969368:-@junction:chr5:82969369-83016607:-@exon:chr5:83016608-83016632:- isoform2=junction:chr5:82969369-82971106:-@exon:chr5:82971107-82971156:-@junction:chr5:82971157-83016607:- HAPLN1 SE	2.5461e-43	2.27586e-41	0.328215	0.127834	0.200381	0.0108696	0.03003	0 hours	HAPLN1	0.195612	7.82843	0.923913	0.226727
isoform1=exon:chr3:141713862-141713983:-@junction:chr3:141713984-141724282:-@exon:chr3:141724283-141724386:- isoform2=junction:chr3:141713984-141719093:-@exon:chr3:141719094-141719196:-@junction:chr3:141719197-141724282:- TFDP2 SE	3.46492e-26	5.35267e-25	0.00374151	0.20065	-0.196908	0.945652	0.318318	0 hours	TFDP2	4.38412	2.29067	0.0217391	0.252252
isoform1=exon:chr16:15092197-15092262:+@junction:chr16:15092263-15100250:+@exon:chr16:15100251-15100267:+ isoform2=junction:chr16:15092263-15098043:+@exon:chr16:15098044-15098190:+@junction:chr16:15098191-15100250:+ PDXDC1 SE	2.66441e-07	6.1273e-07	0.691205	0.412017	0.279188	0.195652	0.295796	0 hours	PDXDC1	4.39085	3.92436	0.0108696	0.0525526
isoform1=exon:chr21:38458090-38459701:+@junction:chr21:38459702-38460495:+@exon:chr21:38460496-38460646:+ isoform2=junction:chr21:38459702-38460132:+@exon:chr21:38460133-38460175:+@junction:chr21:38460176-38460495:+ TTC3 SE	3.99571e-13	1.72801e-12	0.519674	0.834202	-0.314528	0.0543478	0.0045045	0 hours	TTC3	4.51756	5.74359	0	0.00600601
isoform1=exon:chr21:38460133-38460175:+@junction:chr21:38460176-38461098:+@exon:chr21:38461099-38461186:+ isoform2=junction:chr21:38460176-38460495:+@exon:chr21:38460496-38460646:+@junction:chr21:38460647-38461098:+ TTC3 SE	2.04032e-11	7.34572e-11	0.582288	0.838116	-0.255828	0.0543478	0.00600601	0 hours	TTC3	4.51756	5.74359	0	0.00600601
isoform1=exon:chr21:38461099-38461186:+@junction:chr21:38461187-38463592:+@exon:chr21:38463593-38463713:+ isoform2=junction:chr21:38461187-38462532:+@exon:chr21:38462533-38462586:+@junction:chr21:38462587-38463592:+ TTC3 SE	1.29895e-09	3.85079e-09	0.678997	0.844907	-0.165909	0.0434783	0.00600601	0 hours	TTC3	4.51756	5.74359	0	0.00600601
isoform1=exon:chr21:38466305-38466390:+@junction:chr21:38466391-38468880:+@exon:chr21:38468881-38468943:+ isoform2=junction:chr21:38466391-38467649:+@exon:chr21:38467650-38467744:+@junction:chr21:38467745-38468880:+ TTC3 SE	5.90655e-16	3.35179e-15	0.62184	0.842254	-0.220414	0.0652174	0.00750751	0 hours	TTC3	4.51756	5.74359	0	0.00600601
isoform1=exon:chr21:38528957-38529208:+@junction:chr21:38529209-38532000:+@exon:chr21:38532001-38532047:+ isoform2=junction:chr21:38529209-38529462:+@exon:chr21:38529463-38529516:+@junction:chr21:38529517-38532000:+ TTC3 SE	4.18837e-42	3.31009e-40	0.509535	0.188611	0.320924	0.0108696	0.340841	0 hours	TTC3	4.51756	5.74359	0	0.00600601
isoform1=exon:chr21:38528957-38529208:+@junction:chr21:38529209-38532000:+@exon:chr21:38532001-38532047:+ isoform2=junction:chr21:38529209-38530432:+@exon:chr21:38530433-38530505:+@junction:chr21:38530506-38532000:+ TTC3 SE	8.40365e-15	4.25301e-14	0.294577	0.15279	0.141786	0.173913	0.385886	0 hours	TTC3	4.51756	5.74359	0	0.00600601
isoform1=exon:chr9:125047448-125047566:+@junction:chr9:125047567-125054027:+@exon:chr9:125054028-125054077:+ isoform2=junction:chr9:125047567-125048317:+@exon:chr9:125048318-125048445:+@junction:chr9:125048446-125054027:+ MRRF SE	4.65485e-09	1.29134e-08	0.14296	0.242987	-0.100027	0.48913	0.280781	0 hours	MRRF	4.2922	3.47817	0.130435	0.24024
isoform1=exon:chr5:74034143-74034242:-@junction:chr5:74034243-74035813:-@exon:chr5:74035814-74035962:- isoform2=junction:chr5:74034243-74034326:-@exon:chr5:74034327-74034467:-@junction:chr5:74034468-74035813:- GFM2 SE	2.80721e-17	1.80746e-16	0.932776	0.817243	0.115533	0	0.0015015	0 hours	GFM2	4.6046	4.60672	0.0217391	0.0435435
isoform1=exon:chr6:49574863-49574933:-@junction:chr6:49574934-49580109:-@exon:chr6:49580110-49580247:- isoform2=junction:chr6:49574934-49578736:-@exon:chr6:49578737-49578858:-@junction:chr6:49578859-49580109:- RHAG SE	3.91802e-12	1.52635e-11	0.346383	0.673034	-0.32665	0	0.00600601	0 hours	RHAG	0	2.39855	1	0.615616
isoform1=exon:chr5:68498333-68498396:+@junction:chr5:68498397-68505533:+@exon:chr5:68505534-68505756:+ isoform2=junction:chr5:68498397-68504022:+@exon:chr5:68504023-68504186:+@junction:chr5:68504187-68505533:+ CENPH SE	1.88082e-12	7.56589e-12	0.0772606	0.228088	-0.150827	0.717391	0.405405	0 hours	CENPH	5.78346	3.86414	0.076087	0.24024
isoform1=exon:chr5:68471224-68471364:+@junction:chr5:68471365-68473350:+@exon:chr5:68473351-68473527:+ isoform2=junction:chr5:68471365-68473117:+@exon:chr5:68473118-68473176:+@junction:chr5:68473177-68473350:+ CCNB1 SE	1.62569e-05	3.03392e-05	0.761651	0.493271	0.26838	0.0217391	0.343844	0 hours	CCNB1	9.45973	8.26647	0	0.0285285
isoform1=exon:chr5:65319118-65319192:+@junction:chr5:65319193-65321307:+@exon:chr5:65321308-65321380:+ isoform2=junction:chr5:65319193-65320133:+@exon:chr5:65320134-65320278:+@junction:chr5:65320279-65321307:+ ERBB2IP SE	0.00721323	0.0097937	0.952232	0.847397	0.104835	0	0.003003	0 hours	ERBB2IP	4.24262	4.14272	0.0652174	0.0990991
isoform1=exon:chr5:61811215-61811328:+@junction:chr5:61811329-61826535:+@exon:chr5:61826536-61826612:+ isoform2=junction:chr5:61811329-61821968:+@exon:chr5:61821969-61822084:+@junction:chr5:61822085-61826535:+ KIF2A SE	4.48585e-20	3.83011e-19	0.967182	0.783512	0.18367	0	0.0165165	0 hours	KIF2A	6.50005	5.81664	0	0.027027
isoform1=exon:chr5:60241034-60241255:+@junction:chr5:60241256-60394818:+@exon:chr5:60394819-60394859:+ isoform2=junction:chr5:60241256-60368951:+@exon:chr5:60368952-60369041:+@junction:chr5:60369042-60394818:+ NDUFAF2 SE	1.30431e-06	2.76951e-06	0.699406	0.556048	0.143358	0.228261	0.25976	0 hours	NDUFAF2	5.79135	5.20334	0.0869565	0.154655
isoform1=exon:chr5:75858221-75858377:+@junction:chr5:75858378-75871517:+@exon:chr5:75871518-75871594:+ isoform2=junction:chr5:75858378-75866404:+@exon:chr5:75866405-75866482:+@junction:chr5:75866483-75871517:+ IQGAP2 SE	6.83668e-44	6.66242e-42	0.962142	0.57155	0.390591	0	0.00900901	0 hours	IQGAP2	4.96283	1.58084	0.0434783	0.465465
isoform1=exon:chr5:64817302-64817355:-@junction:chr5:64817356-64838628:-@exon:chr5:64838629-64838653:- isoform2=junction:chr5:64817356-64824943:-@exon:chr5:64824944-64825026:-@junction:chr5:64825027-64838628:- CENPK SE	2.83183e-07	6.49271e-07	0.0106874	0.123819	-0.113132	0.945652	0.702703	0 hours	CENPK	7.4491	5.99556	0	0.0645646
isoform1=exon:chr5:64838629-64838675:-@junction:chr5:64838676-64850623:-@exon:chr5:64850624-64850725:- isoform2=junction:chr5:64838676-64848319:-@exon:chr5:64848320-64848376:-@junction:chr5:64848377-64850623:- CENPK SE	1.23836e-09	3.67961e-09	0.0111144	0.181626	-0.170511	0.945652	0.636637	0 hours	CENPK	7.4491	5.99556	0	0.0645646
isoform1=exon:chr6:4115940-4116263:-@junction:chr6:4116264-4127995:-@exon:chr6:4127996-4128065:- isoform2=junction:chr6:4116264-4125483:-@exon:chr6:4125484-4126471:-@junction:chr6:4126472-4127995:- ECI2 SE	8.7858e-12	3.29779e-11	0.0342903	0.171223	-0.136933	0.836957	0.504505	0 hours	ECI2	6.00377	3.98347	0.0217391	0.201201
isoform1=exon:chr5:54952543-54952602:-@junction:chr5:54952603-54965384:-@exon:chr5:54965385-54965448:- isoform2=junction:chr5:54952603-54965055:-@exon:chr5:54965056-54965149:-@junction:chr5:54965150-54965384:- SLC38A9 SE	1.07083e-31	2.81523e-30	0.981625	0.554124	0.427502	0	0.112613	0 hours	SLC38A9	4.11849	2.99633	0.108696	0.280781
isoform1=exon:chr5:52779334-52779552:+@junction:chr5:52779553-52780826:+@exon:chr5:52780827-52781057:+ isoform2=junction:chr5:52779553-52779898:+@exon:chr5:52779899-52780123:+@junction:chr5:52780124-52780826:+ FST SE	3.1438e-52	6.90623e-50	0.528131	0.976314	-0.448183	0.0543478	0	0 hours	FST	1.73719	7.80139	0.586957	0.0225225
isoform1=exon:chr5:52779334-52779552:+@junction:chr5:52779553-52780829:+@exon:chr5:52780830-52781057:+ isoform2=junction:chr5:52779553-52779898:+@exon:chr5:52779899-52780123:+@junction:chr5:52780124-52780829:+ FST SE	2.2772e-49	3.78395e-47	0.513741	0.968729	-0.454988	0.0217391	0	0 hours	FST	1.73719	7.80139	0.586957	0.0225225
isoform1=exon:chr5:52779899-52780123:+@junction:chr5:52780124-52781780:+@exon:chr5:52781781-52782964:+ isoform2=junction:chr5:52780124-52780826:+@exon:chr5:52780827-52781057:+@junction:chr5:52781058-52781780:+ FST SE	3.85213e-49	6.24094e-47	0.769896	0.992137	-0.222241	0.0108696	0	0 hours	FST	1.73719	7.80139	0.586957	0.0225225
isoform1=exon:chr5:52779899-52780123:+@junction:chr5:52780124-52781780:+@exon:chr5:52781781-52781920:+ isoform2=junction:chr5:52780124-52780829:+@exon:chr5:52780830-52781057:+@junction:chr5:52781058-52781780:+ FST SE	1.61929e-45	1.89078e-43	0.397707	0.910983	-0.513275	0.119565	0.0375375	0 hours	FST	1.73719	7.80139	0.586957	0.0225225
isoform1=exon:chr6:36446898-36447000:+@junction:chr6:36447001-36449338:+@exon:chr6:36449339-36449536:+ isoform2=junction:chr6:36447001-36447367:+@exon:chr6:36447368-36447488:+@junction:chr6:36447489-36449338:+ KCTD20 SE	3.54404e-08	8.98207e-08	0.974519	0.870558	0.103961	0	0.0045045	0 hours	KCTD20	4.10338	4.28072	0.076087	0.0705706
isoform1=exon:chr5:110081270-110082047:+@junction:chr5:110082048-110091164:+@exon:chr5:110091165-110091221:+ isoform2=junction:chr5:110082048-110083863:+@exon:chr5:110083864-110083964:+@junction:chr5:110083965-110091164:+ SLC25A46 SE	8.93495e-25	1.21009e-23	0.971864	0.83066	0.141204	0	0.00600601	0 hours	SLC25A46	3.50491	2.94319	0.217391	0.265766
isoform1=exon:chr5:43494612-43494703:-@junction:chr5:43494704-43503766:-@exon:chr5:43503767-43503862:- isoform2=junction:chr5:43494704-43502473:-@exon:chr5:43502474-43502597:-@junction:chr5:43502598-43503766:- C5orf34 SE	1.45741e-28	2.86638e-27	0.961305	0.78901	0.172295	0	0.00600601	0 hours	C5orf34	2.91514	1.99858	0.402174	0.569069
isoform1=exon:chr5:42799982-42801433:-@junction:chr5:42801434-42806997:-@exon:chr5:42806998-42807210:- isoform2=junction:chr5:42801434-42804757:-@exon:chr5:42804758-42804875:-@junction:chr5:42804876-42806997:- SEPP1 SE	1.64103e-14	8.07187e-14	0.413911	0.724562	-0.310652	0.0326087	0.003003	0 hours	SEPP1	2.89404	2.76637	0.228261	0.256757
isoform1=exon:chr5:36975878-36976504:+@junction:chr5:36976505-36995723:+@exon:chr5:36995724-36995906:+ isoform2=junction:chr5:36976505-36984777:+@exon:chr5:36984778-36986403:+@junction:chr5:36986404-36995723:+ NIPBL SE	5.96954e-36	2.41032e-34	0.992454	0.802696	0.189758	0	0.027027	0 hours	NIPBL	5.73758	5.26399	0	0.0135135
isoform1=exon:chr5:31534379-31534524:+@junction:chr5:31534525-31535850:+@exon:chr5:31535851-31536000:+ isoform2=junction:chr5:31534525-31535065:+@exon:chr5:31535066-31535158:+@junction:chr5:31535159-31535850:+ C5orf22 SE	1.46042e-15	7.93646e-15	0.104736	0.227979	-0.123242	0.597826	0.298799	0 hours	C5orf22	6.71437	4.77496	0.0108696	0.168168
isoform1=exon:chr3:27760226-27760384:-@junction:chr3:27760385-27761661:-@exon:chr3:27761662-27761816:- isoform2=junction:chr3:27760385-27760850:-@exon:chr3:27760851-27760972:-@junction:chr3:27760973-27761661:- EOMES SE	6.07493e-53	1.43159e-50	0.390783	0.958638	-0.567854	0	0	0 hours	EOMES	0.0322889	8.51069	0.98913	0.0015015
isoform1=exon:chr12:121132627-121132803:+@junction:chr12:121132804-121134118:+@exon:chr12:121134119-121134156:+ isoform2=junction:chr12:121132804-121132897:+@exon:chr12:121132898-121132955:+@junction:chr12:121132956-121134118:+ MLEC SE	1.40701e-41	1.03615e-39	0.794511	0.945845	-0.151333	0	0	0 hours	MLEC	5.57816	5.46579	0	0.0135135
isoform1=exon:chr11:57505080-57505140:+@junction:chr11:57505141-57506135:+@exon:chr11:57506136-57506242:+ isoform2=junction:chr11:57505141-57505825:+@exon:chr11:57505826-57505902:+@junction:chr11:57505903-57506135:+ TMX2 SE	8.10112e-13	3.38924e-12	0.97814	0.731291	0.246848	0	0.133634	0 hours	TMX2	5.91748	5.68466	0.108696	0.141141
isoform1=exon:chr5:158699031-158699129:+@junction:chr5:158699130-158705245:+@exon:chr5:158705246-158705362:+ isoform2=junction:chr5:158699130-158702155:+@exon:chr5:158702156-158702254:+@junction:chr5:158702255-158705245:+ UBLCP1 SE	4.75753e-05	8.37576e-05	0.0909919	0.204328	-0.113336	0.663043	0.516517	0 hours	UBLCP1	6.73044	6.3216	0.0108696	0.0840841
isoform1=exon:chr7:83098559-83098618:-@junction:chr7:83098619-83277743:-@exon:chr7:83277744-83278326:- isoform2=junction:chr7:83098619-83119429:-@exon:chr7:83119430-83119590:-@junction:chr7:83119591-83277743:- SEMA3E SE	2.27709e-21	2.18942e-20	0.382686	0.826524	-0.443838	0	0.0015015	0 hours	SEMA3E	0.514617	3.04928	0.717391	0.33033
isoform1=exon:chr6:82921084-82921121:-@junction:chr6:82921122-82922423:-@exon:chr6:82922424-82922510:- isoform2=junction:chr6:82921122-82921206:-@exon:chr6:82921207-82921289:-@junction:chr6:82921290-82922423:- IBTK SE	5.55326e-15	2.85731e-14	0.973087	0.868493	0.104594	0	0.0045045	0 hours	IBTK	5.31572	4.81435	0.0217391	0.0720721
isoform1=exon:chr6:82941435-82941559:-@junction:chr6:82941560-82949882:-@exon:chr6:82949883-82950282:- isoform2=junction:chr6:82941560-82943875:-@exon:chr6:82943876-82943972:-@junction:chr6:82943973-82949882:- IBTK SE	2.02392e-12	8.12137e-12	0.976538	0.846354	0.130184	0	0.003003	0 hours	IBTK	5.31572	4.81435	0.0217391	0.0720721
isoform1=exon:chr6:82941435-82941559:-@junction:chr6:82941560-82957278:-@exon:chr6:82957279-82957388:- isoform2=junction:chr6:82941560-82943875:-@exon:chr6:82943876-82943972:-@junction:chr6:82943973-82957278:- IBTK SE	5.9887e-11	2.04909e-10	0.986191	0.853141	0.13305	0	0.0015015	0 hours	IBTK	5.31572	4.81435	0.0217391	0.0720721
isoform1=exon:chr6:82943876-82943972:-@junction:chr6:82943973-82957278:-@exon:chr6:82957279-82957388:- isoform2=junction:chr6:82943973-82949882:-@exon:chr6:82949883-82950560:-@junction:chr6:82950561-82957278:- IBTK SE	8.94153e-23	9.99062e-22	0.97026	0.800836	0.169424	0	0.0015015	0 hours	IBTK	5.31572	4.81435	0.0217391	0.0720721
isoform1=exon:chr4:184618832-184618988:+@junction:chr4:184618989-184626131:+@exon:chr4:184626132-184626223:+ isoform2=junction:chr4:184618989-184622849:+@exon:chr4:184622850-184622961:+@junction:chr4:184622962-184626131:+ TRAPPC11 SE	6.56929e-08	1.61687e-07	0.913341	0.732231	0.181111	0	0.024024	0 hours	TRAPPC11	3.37639	2.30908	0.217391	0.37988
isoform1=exon:chr13:35691551-35691630:+@junction:chr13:35691631-35692513:+@exon:chr13:35692514-35692611:+ isoform2=junction:chr13:35691631-35692364:+@exon:chr13:35692365-35692427:+@junction:chr13:35692428-35692513:+ NBEA SE	1.72121e-11	6.25591e-11	0.94652	0.805421	0.141099	0	0.0045045	0 hours	NBEA	3.50004	2.35558	0.184783	0.288288
isoform1=exon:chr4:170511877-170511960:-@junction:chr4:170511961-170523158:-@exon:chr4:170523159-170523255:- isoform2=junction:chr4:170511961-170520250:-@exon:chr4:170520251-170520348:-@junction:chr4:170520349-170523158:- NEK1 SE	4.36e-19	3.37373e-18	0.898867	0.724029	0.174838	0	0.0105105	0 hours	NEK1	3.66371	3.23745	0.141304	0.213213
isoform1=exon:chr6:76527218-76527381:+@junction:chr6:76527382-76538256:+@exon:chr6:76538257-76538330:+ isoform2=junction:chr6:76527382-76532498:+@exon:chr6:76532499-76532568:+@junction:chr6:76532569-76538256:+ MYO6 SE	9.47501e-18	6.42625e-17	0.987868	0.816219	0.171649	0	0.03003	0 hours	MYO6	4.52706	3.36903	0.0217391	0.190691
isoform1=exon:chr6:76566814-76566971:+@junction:chr6:76566972-76570739:+@exon:chr6:76570740-76570812:+ isoform2=junction:chr6:76566972-76568618:+@exon:chr6:76568619-76568710:+@junction:chr6:76568711-76570739:+ MYO6 SE	1.95651e-14	9.55836e-14	0.979223	0.868824	0.110399	0	0.0015015	0 hours	MYO6	4.52706	3.36903	0.0217391	0.190691
isoform1=exon:chr6:76580364-76580402:+@junction:chr6:76580403-76589536:+@exon:chr6:76589537-76589667:+ isoform2=junction:chr6:76580403-76582923:+@exon:chr6:76582924-76583017:+@junction:chr6:76583018-76589536:+ MYO6 SE	4.09217e-15	2.13607e-14	0.968347	0.807188	0.16116	0	0.00750751	0 hours	MYO6	4.52706	3.36903	0.0217391	0.190691
isoform1=exon:chrX:44023168-44023273:-@junction:chrX:44023274-44037612:-@exon:chrX:44037613-44037810:- isoform2=junction:chrX:44023274-44035537:-@exon:chrX:44035538-44035630:-@junction:chrX:44035631-44037612:- EFHC2 SE	0.00942025	0.0126132	0.900672	0.73469	0.165983	0	0.0045045	0 hours	EFHC2	0.484706	1.20675	0.869565	0.743243
isoform1=exon:chr17:57991996-57992064:+@junction:chr17:57992065-58007477:+@exon:chr17:58007478-58007535:+ isoform2=junction:chr17:57992065-58003795:+@exon:chr17:58003796-58003943:+@junction:chr17:58003944-58007477:+ RPS6KB1 SE	8.21241e-10	2.49276e-09	0.978441	0.866226	0.112215	0	0.00600601	0 hours	RPS6KB1	3.76165	3.11343	0.173913	0.247748
isoform1=exon:chr6:31132905-31133063:-@junction:chr6:31133064-31133703:-@exon:chr6:31133704-31133824:- isoform2=junction:chr6:31133064-31133347:-@exon:chr6:31133348-31133478:-@junction:chr6:31133479-31133703:- POU5F1 SE	1.16718e-14	5.81393e-14	0.994984	0.70133	0.293654	0	0.0135135	0 hours	POU5F1	5.07406	2.05672	0	0.521021
isoform1=exon:chr12:113354314-113354543:+@junction:chr12:113354544-113357193:+@exon:chr12:113357194-113357708:+ isoform2=junction:chr12:113354544-113355351:+@exon:chr12:113355352-113355505:+@junction:chr12:113355506-113357193:+ OAS1 SE	6.25401e-09	1.71153e-08	0.392542	0.771961	-0.379418	0	0	0 hours	OAS1	0	2.06169	1	0.624625
isoform1=exon:chr4:145916152-145916755:-@junction:chr4:145916756-146002811:-@exon:chr4:146002812-146002902:- isoform2=junction:chr4:145916756-145985723:-@exon:chr4:145985724-145985844:-@junction:chr4:145985845-146002811:- ANAPC10 SE	2.27491e-28	4.37464e-27	0.952565	0.852346	0.10022	0	0	0 hours	ANAPC10	4.63989	4.52909	0.0108696	0.0825826
isoform1=exon:chr4:144917257-144917457:-@junction:chr4:144917458-144920563:-@exon:chr4:144920564-144920602:- isoform2=junction:chr4:144917458-144918692:-@exon:chr4:144918693-144918787:-@junction:chr4:144918788-144920563:- GYPB SE	3.33783e-17	2.13955e-16	0.326898	0.722916	-0.396019	0	0	0 hours	GYPB	0	4.83791	1	0.387387
isoform1=exon:chr4:144918492-144918787:-@junction:chr4:144918788-144940403:-@exon:chr4:144940404-144940477:- isoform2=junction:chr4:144918788-144920563:-@exon:chr4:144920564-144920602:-@junction:chr4:144920603-144940403:- GYPB SE	2.18534e-15	1.17284e-14	0.348925	0.784413	-0.435488	0	0	0 hours	GYPB	0	4.83791	1	0.387387
isoform1=exon:chr4:144920564-144920602:-@junction:chr4:144920603-144922337:-@exon:chr4:144922338-144922436:- isoform2=junction:chr4:144920603-144921535:-@exon:chr4:144921536-144921628:-@junction:chr4:144921629-144922337:- GYPB SE	2.45827e-54	6.24738e-52	0.34289	0.129752	0.213138	0	0.572072	0 hours	GYPB	0	4.83791	1	0.387387
isoform1=exon:chr4:144920409-144920602:-@junction:chr4:144920603-144937954:-@exon:chr4:144937955-144938037:- isoform2=junction:chr4:144920603-144922337:-@exon:chr4:144922338-144922436:-@junction:chr4:144922437-144937954:- GYPB SE	9.38384e-17	5.79162e-16	0.339393	0.815752	-0.476359	0	0	0 hours	GYPB	0	4.83791	1	0.387387
isoform1=exon:chr4:144920409-144920602:-@junction:chr4:144920603-144940403:-@exon:chr4:144940404-144940455:- isoform2=junction:chr4:144920603-144922337:-@exon:chr4:144922338-144922436:-@junction:chr4:144922437-144940403:- GYPB SE	1.6972e-15	9.16174e-15	0.346473	0.685631	-0.339158	0	0	0 hours	GYPB	0	4.83791	1	0.387387
isoform1=exon:chr4:144922338-144922436:-@junction:chr4:144922437-144940403:-@exon:chr4:144940404-144940477:- isoform2=junction:chr4:144922437-144923723:-@exon:chr4:144923724-144923847:-@junction:chr4:144923848-144940403:- GYPB SE	7.38063e-40	4.40831e-38	0.335224	0.15357	0.181654	0	0.123123	0 hours	GYPB	0	4.83791	1	0.387387
isoform1=exon:chr2:170655789-170656026:+@junction:chr2:170656027-170661983:+@exon:chr2:170661984-170662087:+ isoform2=junction:chr2:170656027-170657461:+@exon:chr2:170657462-170657536:+@junction:chr2:170657537-170661983:+ SSB SE	2.32482e-12	9.26567e-12	1	0.645996	0.354004	0	0.327327	0 hours	SSB	9.37551	8.98152	0	0
isoform1=exon:chr2:170655389-170655486:+@junction:chr2:170655487-170662174:+@exon:chr2:170662175-170662349:+ isoform2=junction:chr2:170655487-170661983:+@exon:chr2:170661984-170662087:+@junction:chr2:170662088-170662174:+ SSB SE	2.86432e-05	5.16694e-05	0	0.148245	-0.148245	1	0.836336	0 hours	SSB	9.37551	8.98152	0	0
isoform1=exon:chr4:128842679-128842926:-@junction:chr4:128842927-128854139:-@exon:chr4:128854140-128854248:- isoform2=junction:chr4:128842927-128851837:-@exon:chr4:128851838-128851972:-@junction:chr4:128851973-128854139:- MFSD8 SE	6.44457e-08	1.58799e-07	0.372921	0.630697	-0.257776	0.228261	0.0585586	0 hours	MFSD8	2.77909	2.7653	0.336957	0.339339
isoform1=exon:chr4:128859938-128859993:-@junction:chr4:128859994-128863199:-@exon:chr4:128863200-128863313:- isoform2=junction:chr4:128859994-128861007:-@exon:chr4:128861008-128861152:-@junction:chr4:128861153-128863199:- MFSD8 SE	3.46549e-12	1.35822e-11	0.825784	0.700277	0.125507	0	0.00600601	0 hours	MFSD8	2.77909	2.7653	0.336957	0.339339
isoform1=exon:chr4:128861008-128861152:-@junction:chr4:128861153-128864906:-@exon:chr4:128864907-128865147:- isoform2=junction:chr4:128861153-128863199:-@exon:chr4:128863200-128863313:-@junction:chr4:128863314-128864906:- MFSD8 SE	3.52306e-25	4.96871e-24	0.957916	0.812536	0.14538	0	0.00600601	0 hours	MFSD8	2.77909	2.7653	0.336957	0.339339
isoform1=exon:chr6:12015759-12015901:+@junction:chr6:12015902-12120122:+@exon:chr6:12120123-12120167:+ isoform2=junction:chr6:12015902-12089416:+@exon:chr6:12089417-12089470:+@junction:chr6:12089471-12120122:+ HIVEP1 SE	4.10773e-15	2.14333e-14	0.920398	0.763675	0.156724	0	0.00900901	0 hours	HIVEP1	2.47933	2.29333	0.141304	0.222222
isoform1=exon:chr12:54789045-54790160:-@junction:chr12:54790161-54792380:-@exon:chr12:54792381-54792482:- isoform2=junction:chr12:54790161-54791148:-@exon:chr12:54791149-54791271:-@junction:chr12:54791272-54792380:- ITGA5 SE	4.11614e-47	5.9277e-45	0.537024	0.973577	-0.436553	0.0217391	0	0 hours	ITGA5	0.841532	5.54866	0.652174	0.0840841
isoform1=exon:chr4:107168296-107168444:-@junction:chr4:107168445-107170077:-@exon:chr4:107170078-107170139:- isoform2=junction:chr4:107168445-107169401:-@exon:chr4:107169402-107169463:-@junction:chr4:107169464-107170077:- TBCK SE	2.99339e-13	1.30939e-12	0.932717	0.805766	0.126951	0	0.00750751	0 hours	TBCK	2.064	2.45778	0.152174	0.0930931
isoform1=exon:chr12:123815789-123815922:-@junction:chr12:123815923-123820941:-@exon:chr12:123820942-123821038:- isoform2=junction:chr12:123815923-123818599:-@exon:chr12:123818600-123818760:-@junction:chr12:123818761-123820941:- SBNO1 SE	9.54912e-15	4.799e-14	0.987327	0.850829	0.136499	0	0.00900901	0 hours	SBNO1	7.31733	5.73719	0	0.0045045
isoform1=exon:chr12:123825535-123825635:-@junction:chr12:123825636-123832575:-@exon:chr12:123832576-123832680:- isoform2=junction:chr12:123825636-123829804:-@exon:chr12:123829805-123830114:-@junction:chr12:123830115-123832575:- SBNO1 SE	8.91904e-08	2.1717e-07	0.985785	0.882741	0.103044	0	0.00600601	0 hours	SBNO1	7.31733	5.73719	0	0.0045045
isoform1=exon:chr12:123825535-123825635:-@junction:chr12:123825636-123832575:-@exon:chr12:123832576-123832680:- isoform2=junction:chr12:123825636-123829804:-@exon:chr12:123829805-123830117:-@junction:chr12:123830118-123832575:- SBNO1 SE	2.49855e-09	7.15503e-09	0.985424	0.881052	0.104372	0	0.00600601	0 hours	SBNO1	7.31733	5.73719	0	0.0045045
isoform1=exon:chr6:10702602-10702722:+@junction:chr6:10702723-10704739:+@exon:chr6:10704740-10704885:+ isoform2=junction:chr6:10702723-10703637:+@exon:chr6:10703638-10703690:+@junction:chr6:10703691-10704739:+ PAK1IP1 SE	1.45363e-09	4.28486e-09	0.0303309	0.191768	-0.161437	0.934783	0.612613	0 hours	PAK1IP1	8.85315	7.11405	0	0.100601
isoform1=exon:chr6:18128542-18131011:-@junction:chr6:18131012-18139193:-@exon:chr6:18139194-18139268:- isoform2=junction:chr6:18131012-18134034:-@exon:chr6:18134035-18134120:-@junction:chr6:18134121-18139193:- TPMT SE	7.55731e-05	0.00012965	0.626028	0.461734	0.164294	0.228261	0.243243	0 hours	TPMT	5.07433	4.00562	0.141304	0.235736
isoform1=exon:chr3:69037657-69038168:-@junction:chr3:69038169-69050758:-@exon:chr3:69050759-69050792:- isoform2=junction:chr3:69038169-69047161:-@exon:chr3:69047162-69047265:-@junction:chr3:69047266-69050758:- EOGT SE	6.28973e-42	4.82374e-40	0.36881	0.886476	-0.517666	0.076087	0.0015015	0 hours	EOGT	2.56447	4.69017	0.184783	0.0945946
isoform1=exon:chr4:99273627-99273752:+@junction:chr4:99273753-99325627:+@exon:chr4:99325628-99325737:+ isoform2=junction:chr4:99273753-99313102:+@exon:chr4:99313103-99313231:+@junction:chr4:99313232-99325627:+ RAP1GDS1 SE	1.01712e-05	1.94094e-05	0.356805	0.547421	-0.190616	0.228261	0.171171	0 hours	RAP1GDS1	6.58182	6.40388	0	0.027027
isoform1=exon:chr6:17507400-17507543:+@junction:chr6:17507544-17514079:+@exon:chr6:17514080-17514185:+ isoform2=junction:chr6:17507544-17507871:+@exon:chr6:17507872-17507957:+@junction:chr6:17507958-17514079:+ CAP2 SE	1.1211e-20	1.00837e-19	0.508659	0.850567	-0.341908	0.163043	0.0105105	0 hours	CAP2	3.80528	6.34181	0.152174	0.0885886
isoform1=exon:chr5:65449291-65449424:+@junction:chr5:65449425-65455046:+@exon:chr5:65455047-65455162:+ isoform2=junction:chr5:65449425-65451892:+@exon:chr5:65451893-65454760:+@junction:chr5:65454761-65455046:+ SREK1 SE	9.56118e-11	3.18977e-10	0.0441593	0.147717	-0.103558	0.75	0.451952	0 hours	SREK1	5.65148	4.83494	0	0.021021
isoform1=exon:chr5:65470774-65470869:+@junction:chr5:65470870-65474546:+@exon:chr5:65474547-65474685:+ isoform2=junction:chr5:65470870-65473344:+@exon:chr5:65473345-65473486:+@junction:chr5:65473487-65474546:+ SREK1 SE	1.94346e-18	1.41195e-17	0.842016	0.447338	0.394678	0.076087	0.228228	0 hours	SREK1	5.65148	4.83494	0	0.021021
isoform1=exon:chr6:84911455-84911485:-@junction:chr6:84911486-84922674:-@exon:chr6:84922675-84922742:- isoform2=junction:chr6:84911486-84913698:-@exon:chr6:84913699-84913814:-@junction:chr6:84913815-84922674:- KIAA1009 SE	0.0214522	0.0274446	0.891191	0.787556	0.103635	0.0217391	0.0165165	0 hours	KIAA1009	3.33398	2.86456	0.152174	0.310811
isoform1=exon:chr6:84930775-84930889:-@junction:chr6:84930890-84937297:-@exon:chr6:84937298-84937326:- isoform2=junction:chr6:84930890-84936054:-@exon:chr6:84936055-84936170:-@junction:chr6:84936171-84937297:- KIAA1009 SE	9.49579e-20	7.87427e-19	0.946278	0.796669	0.149608	0	0.0015015	0 hours	KIAA1009	3.33398	2.86456	0.152174	0.310811
isoform1=exon:chr4:83280624-83280792:-@junction:chr4:83280793-83294598:-@exon:chr4:83294599-83294639:- isoform2=junction:chr4:83280793-83292680:-@exon:chr4:83292681-83292737:-@junction:chr4:83292738-83294598:- HNRNPD SE	1.5065e-15	8.18004e-15	0.820327	0.704199	0.116128	0	0	0 hours	HNRNPD	7.67036	7.62736	0	0.0015015
isoform1=exon:chr8:95750597-95750687:+@junction:chr8:95750688-95751872:+@exon:chr8:95751873-95751953:+ isoform2=junction:chr8:95750688-95751640:+@exon:chr8:95751641-95751762:+@junction:chr8:95751763-95751872:+ DPY19L4 SE	7.96049e-08	1.94415e-07	0.957995	0.796697	0.161299	0	0.012012	0 hours	DPY19L4	2.55287	2.71122	0.326087	0.277778
isoform1=exon:chr8:95751873-95752018:+@junction:chr8:95752019-95773927:+@exon:chr8:95773928-95774062:+ isoform2=junction:chr8:95752019-95768263:+@exon:chr8:95768264-95768387:+@junction:chr8:95768388-95773927:+ DPY19L4 SE	1.75903e-10	5.70968e-10	0.927866	0.792217	0.135648	0	0.0045045	0 hours	DPY19L4	2.55287	2.71122	0.326087	0.277778
isoform1=exon:chr1:43212046-43213083:-@junction:chr1:43213084-43213870:-@exon:chr1:43213871-43213988:- isoform2=junction:chr1:43213084-43213393:-@exon:chr1:43213394-43213469:-@junction:chr1:43213470-43213870:- LEPRE1 SE	9.0808e-31	2.20405e-29	0.600057	0.959955	-0.359898	0.0434783	0.0015015	0 hours	LEPRE1	1.01329	2.93748	0.576087	0.193694
isoform1=exon:chr1:43213871-43213988:-@junction:chr1:43213989-43217944:-@exon:chr1:43217945-43218040:- isoform2=junction:chr1:43213989-43215856:-@exon:chr1:43215857-43216007:-@junction:chr1:43216008-43217944:- LEPRE1 SE	6.82195e-25	9.43642e-24	0.699131	0.958452	-0.25932	0.0217391	0	0 hours	LEPRE1	1.01329	2.93748	0.576087	0.193694
isoform1=exon:chr4:77055328-77055515:-@junction:chr4:77055516-77065542:-@exon:chr4:77065543-77065626:- isoform2=junction:chr4:77055516-77065301:-@exon:chr4:77065302-77065445:-@junction:chr4:77065446-77065542:- NUP54 SE	1.38329e-09	4.08773e-09	0.774597	0.570239	0.204358	0.163043	0.214715	0 hours	NUP54	7.27472	6.24146	0.0108696	0.0870871
isoform1=exon:chr4:72994302-72994636:+@junction:chr4:72994637-73012694:+@exon:chr4:73012695-73013529:+ isoform2=junction:chr4:72994637-73003756:+@exon:chr4:73003757-73003856:+@junction:chr4:73003857-73012694:+ NPFFR2 SE	5.22628e-07	1.16069e-06	0.926686	0.721181	0.205505	0.0108696	0.012012	0 hours	NPFFR2	1.84305	2.11371	0.608696	0.618619
isoform1=exon:chr12:62696571-62696701:+@junction:chr12:62696702-62708570:+@exon:chr12:62708571-62708697:+ isoform2=junction:chr12:62696702-62706066:+@exon:chr12:62706067-62706090:+@junction:chr12:62706091-62708570:+ USP15 SE	2.08754e-11	7.50947e-11	0.0193576	0.12203	-0.102672	0.826087	0.495495	0 hours	USP15	4.6878	3.86043	0.0978261	0.126126
isoform1=exon:chr3:108279582-108279688:-@junction:chr3:108279689-108284201:-@exon:chr3:108284202-108284301:- isoform2=junction:chr3:108279689-108281968:-@exon:chr3:108281969-108282091:-@junction:chr3:108282092-108284201:- KIAA1524 SE	2.59157e-13	1.13939e-12	0.120565	0.244198	-0.123633	0.565217	0.310811	0 hours	KIAA1524	5.82121	4.47203	0.0326087	0.193694
isoform1=exon:chr4:57774075-57774379:+@junction:chr4:57774380-57785952:+@exon:chr4:57785953-57786036:+ isoform2=junction:chr4:57774380-57776795:+@exon:chr4:57776796-57777702:+@junction:chr4:57777703-57785952:+ REST SE	0.0220112	0.0281265	0.272788	0.375517	-0.102729	0.402174	0.294294	0 hours	REST	5.82495	6.05744	0.0217391	0.00600601
isoform1=exon:chr4:56758801-56758877:+@junction:chr4:56758878-56762882:+@exon:chr4:56762883-56763066:+ isoform2=junction:chr4:56758878-56759717:+@exon:chr4:56759718-56759946:+@junction:chr4:56759947-56762882:+ EXOC1 SE	8.90631e-34	2.9224e-32	0.525495	0.896832	-0.371337	0.141304	0.0045045	0 hours	EXOC1	3.47885	3.28141	0.217391	0.274775
isoform1=exon:chr10:114192134-114192279:-@junction:chr10:114192280-114198093:-@exon:chr10:114198094-114198147:- isoform2=junction:chr10:114192280-114194054:-@exon:chr10:114194055-114194222:-@junction:chr10:114194223-114198093:- ZDHHC6 SE	6.46248e-10	1.97687e-09	0.107965	0.224651	-0.116686	0.619565	0.394895	0 hours	ZDHHC6	6.26992	4.8324	0.0108696	0.196697
isoform1=exon:chr1:173768688-173769657:-@junction:chr1:173769658-173776404:-@exon:chr1:173776405-173776448:- isoform2=junction:chr1:173769658-173772100:-@exon:chr1:173772101-173772643:-@junction:chr1:173772644-173776404:- CENPL SE	4.9381e-20	4.20241e-19	0.960642	0.859131	0.101511	0	0.0015015	0 hours	CENPL	2.9265	2.16695	0.173913	0.363363
isoform1=exon:chr2:17954486-17954566:+@junction:chr2:17954567-17959268:+@exon:chr2:17959269-17959330:+ isoform2=junction:chr2:17954567-17955537:+@exon:chr2:17955538-17955668:+@junction:chr2:17955669-17959268:+ GEN1 SE	6.63751e-08	1.63273e-07	0.956187	0.823209	0.132978	0	0.00750751	0 hours	GEN1	3.28865	2.7475	0.282609	0.337838
isoform1=exon:chr2:17955538-17955668:+@junction:chr2:17955669-17961244:+@exon:chr2:17961245-17961388:+ isoform2=junction:chr2:17955669-17959268:+@exon:chr2:17959269-17959330:+@junction:chr2:17959331-17961244:+ GEN1 SE	1.63418e-08	4.29279e-08	0.960453	0.827192	0.133262	0	0.0105105	0 hours	GEN1	3.28865	2.7475	0.282609	0.337838
isoform1=exon:chr4:39699783-39700010:+@junction:chr4:39700011-39776453:+@exon:chr4:39776454-39776553:+ isoform2=junction:chr4:39700011-39757276:+@exon:chr4:39757277-39757359:+@junction:chr4:39757360-39776453:+ UBE2K SE	0.000315758	0.000504318	0.0440955	0.180742	-0.136647	0.804348	0.654655	0 hours	UBE2K	6.69129	6.56177	0	0.00750751
isoform1=exon:chr11:8705553-8705628:+@junction:chr11:8705629-8707224:+@exon:chr11:8707225-8707395:+ isoform2=junction:chr11:8705629-8706369:+@exon:chr11:8706370-8706439:+@junction:chr11:8706440-8707224:+ RPL27A SE	5.25982e-26	7.98274e-25	0.957361	0.734268	0.223093	0	0.133634	0 hours	RPL27A	6.52893	6.88642	0	0
isoform1=exon:chr4:26641763-26641809:+@junction:chr4:26641810-26667954:+@exon:chr4:26667955-26668027:+ isoform2=junction:chr4:26641810-26661218:+@exon:chr4:26661219-26661329:+@junction:chr4:26661330-26667954:+ TBC1D19 SE	1.5486e-05	2.89589e-05	0.921906	0.755351	0.166556	0	0.00900901	0 hours	TBC1D19	1.19019	1.12894	0.521739	0.708709
isoform1=exon:chr9:102782898-102783013:-@junction:chr9:102783014-102820101:-@exon:chr9:102820102-102820141:- isoform2=junction:chr9:102783014-102814698:-@exon:chr9:102814699-102814814:-@junction:chr9:102814815-102820101:- ERP44 SE	0.00129911	0.00192962	0.0990298	0.206363	-0.107334	0.619565	0.536036	0 hours	ERP44	5.31615	5.66754	0.0978261	0.0750751
isoform1=exon:chr12:95910336-95912129:-@junction:chr12:95912130-95918455:-@exon:chr12:95918456-95918564:- isoform2=junction:chr12:95912130-95914772:-@exon:chr12:95914773-95914978:-@junction:chr12:95914979-95918455:- USP44 SE	1.88702e-39	1.07743e-37	0.98635	0.579097	0.407252	0	0.00750751	0 hours	USP44	8.8486	2.48417	0	0.451952
isoform1=exon:chr12:95914773-95914978:-@junction:chr12:95914979-95922582:-@exon:chr12:95922583-95922778:- isoform2=junction:chr12:95914979-95918455:-@exon:chr12:95918456-95918564:-@junction:chr12:95918565-95922582:- USP44 SE	1.21791e-36	5.26177e-35	0.969996	0.512314	0.457683	0	0.0105105	0 hours	USP44	8.8486	2.48417	0	0.451952
isoform1=exon:chr12:95914773-95914978:-@junction:chr12:95914979-95926604:-@exon:chr12:95926605-95928102:- isoform2=junction:chr12:95914979-95922582:-@exon:chr12:95922583-95922778:-@junction:chr12:95922779-95926604:- USP44 SE	2.43359e-15	1.30284e-14	0.231306	0.363111	-0.131804	0.673913	0.0675676	0 hours	USP44	8.8486	2.48417	0	0.451952
isoform1=exon:chr12:95918456-95918564:-@junction:chr12:95918565-95926604:-@exon:chr12:95926605-95928102:- isoform2=junction:chr12:95918565-95922582:-@exon:chr12:95922583-95922778:-@junction:chr12:95922779-95926604:- USP44 SE	2.15521e-34	7.57636e-33	0.956901	0.516935	0.439966	0	0.0195195	0 hours	USP44	8.8486	2.48417	0	0.451952
isoform1=exon:chr12:50848097-50848200:+@junction:chr12:50848201-50856364:+@exon:chr12:50856365-50856413:+ isoform2=junction:chr12:50848201-50854917:+@exon:chr12:50854918-50855130:+@junction:chr12:50855131-50856364:+ LARP4 SE	2.97694e-09	8.47175e-09	0.968211	0.85406	0.114151	0	0.0135135	0 hours	LARP4	6.41797	5.44291	0	0.0375375
isoform1=exon:chr3:20212535-20212724:-@junction:chr3:20212725-20218092:-@exon:chr3:20218093-20218151:- isoform2=junction:chr3:20212725-20216496:-@exon:chr3:20216497-20216547:-@junction:chr3:20216548-20218092:- SGOL1 SE	9.27192e-08	2.24959e-07	0.225105	0.342258	-0.117153	0.423913	0.208709	0 hours	SGOL1	5.47822	4.68992	0.0326087	0.0990991
isoform1=exon:chr10:7830110-7830226:+@junction:chr10:7830227-7840952:+@exon:chr10:7840953-7841157:+ isoform2=junction:chr10:7830227-7839009:+@exon:chr10:7839010-7839141:+@junction:chr10:7839142-7840952:+ ATP5C1 SE	1.52135e-11	5.55756e-11	0.624872	0.2651	0.359772	0.304348	0.68018	0 hours	ATP5C1	8.97567	8.95335	0	0.0045045
isoform1=exon:chr5:40767568-40767792:-@junction:chr5:40767793-40771820:-@exon:chr5:40771821-40771957:- isoform2=junction:chr5:40767793-40769517:-@exon:chr5:40769518-40769605:-@junction:chr5:40769606-40771820:- PRKAA1 SE	1.31688e-09	3.89928e-09	0.962325	0.837964	0.124361	0	0.003003	0 hours	PRKAA1	2.7641	2.96568	0.23913	0.252252
isoform1=exon:chr3:193333463-193333559:+@junction:chr3:193333560-193335572:+@exon:chr3:193335573-193335626:+ isoform2=junction:chr3:193333560-193334966:+@exon:chr3:193334967-193335074:+@junction:chr3:193335075-193335572:+ OPA1 SE	0.000232863	0.00037726	0.982367	0.878221	0.104146	0	0	0 hours	OPA1	5.4036	5.56954	0.0108696	0.024024
isoform1=exon:chr3:193361764-193361894:+@junction:chr3:193361895-193363516:+@exon:chr3:193363517-193363589:+ isoform2=junction:chr3:193361895-193363341:+@exon:chr3:193363342-193363414:+@junction:chr3:193363415-193363516:+ OPA1 SE	1.81046e-17	1.18692e-16	0.987276	0.853728	0.133548	0	0.00600601	0 hours	OPA1	5.4036	5.56954	0.0108696	0.024024
isoform1=exon:chr2:58311224-58311273:+@junction:chr2:58311274-58315475:+@exon:chr2:58315476-58315581:+ isoform2=junction:chr2:58311274-58313473:+@exon:chr2:58313474-58313561:+@junction:chr2:58313562-58315475:+ VRK2 SE	3.98766e-11	1.39498e-10	0.135559	0.325529	-0.189971	0.565217	0.33033	0 hours	VRK2	6.45179	5.51984	0.0217391	0.045045
isoform1=exon:chr14:74324841-74325602:+@junction:chr14:74325603-74340725:+@exon:chr14:74340726-74340917:+ isoform2=junction:chr14:74325603-74327241:+@exon:chr14:74327242-74327360:+@junction:chr14:74327361-74340725:+ PTGR2 SE	1.66016e-16	9.94331e-16	0.972881	0.868903	0.103978	0	0	0 hours	PTGR2	2.24598	1.19073	0.304348	0.546547
isoform1=exon:chr3:186504916-186505053:+@junction:chr3:186505054-186505591:+@exon:chr3:186505592-186505671:+ isoform2=junction:chr3:186505054-186505267:+@exon:chr3:186505268-186505373:+@junction:chr3:186505374-186505591:+ EIF4A2 SE	1.93129e-21	1.87361e-20	0.568237	0.232721	0.335516	0.0978261	0.564565	0 hours	EIF4A2	7.58726	7.10612	0	0.0045045
isoform1=exon:chr3:185326791-185327138:+@junction:chr3:185327139-185330394:+@exon:chr3:185330395-185330446:+ isoform2=junction:chr3:185327139-185329438:+@exon:chr3:185329439-185329533:+@junction:chr3:185329534-185330394:+ SENP2 SE	3.61025e-12	1.41367e-11	0.981139	0.827311	0.153829	0	0.00600601	0 hours	SENP2	4.14669	3.37239	0.0434783	0.163664
isoform1=exon:chr3:185332291-185332528:+@junction:chr3:185332529-185337086:+@exon:chr3:185337087-185337290:+ isoform2=junction:chr3:185332529-185335267:+@exon:chr3:185335268-185335399:+@junction:chr3:185335400-185337086:+ SENP2 SE	3.50735e-11	1.23328e-10	0.978829	0.869903	0.108926	0	0.0015015	0 hours	SENP2	4.14669	3.37239	0.0434783	0.163664
isoform1=exon:chr4:77097590-77097681:-@junction:chr4:77097682-77102106:-@exon:chr4:77102107-77102254:- isoform2=junction:chr4:77097682-77100669:-@exon:chr4:77100670-77100858:-@junction:chr4:77100859-77102106:- SCARB2 SE	5.08778e-08	1.2674e-07	0.965801	0.858238	0.107564	0	0.003003	0 hours	SCARB2	3.03018	3.33937	0.25	0.211712
isoform1=exon:chr3:167437850-167438061:-@junction:chr3:167438062-167452593:-@exon:chr3:167452594-167452651:- isoform2=junction:chr3:167438062-167443188:-@exon:chr3:167443189-167443261:-@junction:chr3:167443262-167452593:- PDCD10 SE	7.8738e-24	9.72853e-23	0.255412	0.380511	-0.125099	0	0	0 hours	PDCD10	7.9528	7.38391	0	0
isoform1=exon:chr4:83778842-83778917:-@junction:chr4:83778918-83784470:-@exon:chr4:83784471-83784545:- isoform2=junction:chr4:83778918-83782783:-@exon:chr4:83782784-83782861:-@junction:chr4:83782862-83784470:- SEC31A SE	1.15828e-16	7.06801e-16	0.274195	0.405955	-0.131761	0.0217391	0.0195195	0 hours	SEC31A	6.22567	6.53187	0	0.00750751
isoform1=exon:chr4:83818946-83819215:-@junction:chr4:83819216-83821229:-@exon:chr4:83821230-83821376:- isoform2=junction:chr4:83819216-83820865:-@exon:chr4:83820866-83820890:-@junction:chr4:83820891-83821229:- THAP9-AS1 SE	3.91087e-13	1.69301e-12	0.145783	0.274331	-0.128547	0.271739	0.166667	0 hours	THAP9-AS1	5.03674	3.57199	0.0869565	0.250751
isoform1=exon:chr21:34713305-34713480:+@junction:chr21:34713481-34715840:+@exon:chr21:34715841-34715982:+ isoform2=junction:chr21:34713481-34715573:+@exon:chr21:34715574-34715728:+@junction:chr21:34715729-34715840:+ IFNAR1 SE	3.46369e-36	1.4435e-34	0.7839	0.915037	-0.131137	0	0.00750751	0 hours	IFNAR1	3.10839	3.09946	0.336957	0.292793
isoform1=exon:chr21:34713305-34713480:+@junction:chr21:34713481-34717551:+@exon:chr21:34717552-34717666:+ isoform2=junction:chr21:34713481-34715840:+@exon:chr21:34715841-34715982:+@junction:chr21:34715983-34717551:+ IFNAR1 SE	3.07898e-33	9.47903e-32	0.802526	0.281327	0.521199	0.0978261	0.303303	0 hours	IFNAR1	3.10839	3.09946	0.336957	0.292793
isoform1=exon:chr3:179322599-179322727:+@junction:chr3:179322728-179333770:+@exon:chr3:179333771-179333837:+ isoform2=junction:chr3:179322728-179332739:+@exon:chr3:179332740-179332847:+@junction:chr3:179332848-179333770:+ NDUFB5 SE	0.00106073	0.00159362	0.043223	0.149521	-0.106298	0.836957	0.686186	0 hours	NDUFB5	5.71069	5.61019	0.0434783	0.0870871
isoform1=exon:chr3:179322579-179322727:+@junction:chr3:179322728-179336202:+@exon:chr3:179336203-179336265:+ isoform2=junction:chr3:179322728-179334770:+@exon:chr3:179334771-179334832:+@junction:chr3:179334833-179336202:+ NDUFB5 SE	0.00108626	0.00162838	0.996215	0.886895	0.10932	0	0.0645646	0 hours	NDUFB5	5.71069	5.61019	0.0434783	0.0870871
isoform1=exon:chr3:176782708-176782810:-@junction:chr3:176782811-176816253:-@exon:chr3:176816254-176816329:- isoform2=junction:chr3:176782811-176797614:-@exon:chr3:176797615-176797733:-@junction:chr3:176797734-176816253:- TBL1XR1 SE	3.28086e-12	1.28858e-11	0.164987	0.300917	-0.13593	0.402174	0.0600601	0 hours	TBL1XR1	9.35581	9.17703	0	0
isoform1=exon:chr8:57124315-57124396:+@junction:chr8:57124397-57127156:+@exon:chr8:57127157-57127226:+ isoform2=junction:chr8:57124397-57125320:+@exon:chr8:57125321-57125468:+@junction:chr8:57125469-57127156:+ CHCHD7 SE	1.34411e-28	2.6516e-27	0.58965	0.463293	0.126357	0	0.003003	0 hours	CHCHD7	4.07044	4.52636	0.0652174	0.0900901
isoform1=exon:chr3:160117431-160117537:+@junction:chr3:160117538-160122115:+@exon:chr3:160122116-160122124:+ isoform2=junction:chr3:160117538-160120463:+@exon:chr3:160120464-160120655:+@junction:chr3:160120656-160122115:+ SMC4 SE	2.53244e-06	5.20009e-06	0.103594	0.209687	-0.106093	0.608696	0.40991	0 hours	SMC4	6.31224	6.47597	0	0.015015
isoform1=exon:chr3:160120464-160120655:+@junction:chr3:160120656-160129707:+@exon:chr3:160129708-160129872:+ isoform2=junction:chr3:160120656-160122165:+@exon:chr3:160122166-160122292:+@junction:chr3:160122293-160129707:+ SMC4 SE	1.91237e-06	3.98493e-06	0.540713	0.258837	0.281877	0.315217	0.453453	0 hours	SMC4	6.31224	6.47597	0	0.015015
isoform1=exon:chr3:158538004-158538115:+@junction:chr3:158538116-158539772:+@exon:chr3:158539773-158539929:+ isoform2=junction:chr3:158538116-158539385:+@exon:chr3:158539386-158539442:+@junction:chr3:158539443-158539772:+ MFSD1 SE	0.000758362	0.00115896	0.907719	0.76295	0.144769	0.0108696	0.015015	0 hours	MFSD1	1.95118	1.80196	0.478261	0.551051
isoform1=exon:chr3:158539386-158539442:+@junction:chr3:158539443-158541216:+@exon:chr3:158541217-158541275:+ isoform2=junction:chr3:158539443-158539772:+@exon:chr3:158539773-158539929:+@junction:chr3:158539930-158541216:+ MFSD1 SE	2.31203e-07	5.3626e-07	0.959732	0.834352	0.12538	0	0.00750751	0 hours	MFSD1	1.95118	1.80196	0.478261	0.551051
isoform1=exon:chr3:158289043-158289136:+@junction:chr3:158289137-158310222:+@exon:chr3:158310223-158310370:+ isoform2=junction:chr3:158289137-158300444:+@exon:chr3:158300445-158300718:+@junction:chr3:158300719-158310222:+ MLF1 SE	4.14674e-16	2.38553e-15	0.0377635	0.192397	-0.154634	0.847826	0.411411	0 hours	MLF1	5.22865	4.22821	0.173913	0.246246
isoform1=exon:chr3:158288973-158289180:+@junction:chr3:158289181-158314650:+@exon:chr3:158314651-158314734:+ isoform2=junction:chr3:158289181-158310222:+@exon:chr3:158310223-158310370:+@junction:chr3:158310371-158314650:+ MLF1 SE	1.00328e-36	4.39309e-35	0.989945	0.730403	0.259542	0	0.0645646	0 hours	MLF1	5.22865	4.22821	0.173913	0.246246
isoform1=exon:chr3:156262097-156262228:-@junction:chr3:156262229-156271443:-@exon:chr3:156271444-156271570:- isoform2=junction:chr3:156262229-156266654:-@exon:chr3:156266655-156266792:-@junction:chr3:156266793-156271443:- SSR3 SE	2.42785e-27	4.15137e-26	0.59471	0.831824	-0.237115	0.141304	0.105105	0 hours	SSR3	7.82391	8.40239	0	0
isoform1=exon:chr3:156261743-156262228:-@junction:chr3:156262229-156272745:-@exon:chr3:156272746-156272906:- isoform2=junction:chr3:156262229-156271443:-@exon:chr3:156271444-156271570:-@junction:chr3:156271571-156272745:- SSR3 SE	2.98372e-11	1.05748e-10	0.435263	0.112506	0.322757	0.543478	0.818318	0 hours	SSR3	7.82391	8.40239	0	0
isoform1=exon:chr11:46403607-46403683:+@junction:chr11:46403684-46405018:+@exon:chr11:46405019-46405120:+ isoform2=junction:chr11:46403684-46404136:+@exon:chr11:46404137-46404298:+@junction:chr11:46404299-46405018:+ MDK SE	9.81072e-08	2.37233e-07	0.203249	0.0234295	0.17982	0.76087	0.923423	0 hours	MDK	7.6901	7.30643	0.0108696	0.0105105
isoform1=exon:chr8:67998242-67998345:+@junction:chr8:67998346-68005777:+@exon:chr8:68005778-68005855:+ isoform2=junction:chr8:67998346-68004037:+@exon:chr8:68004038-68004118:+@junction:chr8:68004119-68005777:+ CSPP1 SE	3.21983e-11	1.13774e-10	0.287548	0.423626	-0.136078	0.130435	0.0315315	0 hours	CSPP1	3.43559	3.40434	0.141304	0.1997
isoform1=exon:chr8:67998242-67998345:+@junction:chr8:67998346-68007527:+@exon:chr8:68007528-68007967:+ isoform2=junction:chr8:67998346-68005777:+@exon:chr8:68005778-68005876:+@junction:chr8:68005877-68007527:+ CSPP1 SE	1.35618e-18	1.0027e-17	0.96186	0.809621	0.152239	0	0.003003	0 hours	CSPP1	3.43559	3.40434	0.141304	0.1997
isoform1=exon:chr9:20341663-20346572:-@junction:chr9:20346573-20354805:-@exon:chr9:20354806-20354877:- isoform2=junction:chr9:20346573-20353522:-@exon:chr9:20353523-20353594:-@junction:chr9:20353595-20354805:- MLLT3 SE	0.00333374	0.00471813	0.90492	0.781119	0.123801	0	0	0 hours	MLLT3	1.71143	3.09987	0.456522	0.267267
isoform1=exon:chr3:149613260-149613357:+@junction:chr3:149613358-149638920:+@exon:chr3:149638921-149638971:+ isoform2=junction:chr3:149613358-149629764:+@exon:chr3:149629765-149629870:+@junction:chr3:149629871-149638920:+ RNF13 SE	2.55261e-10	8.14286e-10	0.119694	0.231701	-0.112007	0.576087	0.351351	0 hours	RNF13	5.17294	3.49495	0.130435	0.318318
isoform1=exon:chr3:149468044-149468169:-@junction:chr3:149468170-149469189:-@exon:chr3:149469190-149469272:- isoform2=junction:chr3:149468170-149468464:-@exon:chr3:149468465-149468638:-@junction:chr3:149468639-149469189:- COMMD2 SE	6.89343e-12	2.61474e-11	0.95695	0.748929	0.208021	0.0326087	0.172673	0 hours	COMMD2	6.21255	5.38532	0	0.0690691
isoform1=exon:chr3:148781218-148781311:-@junction:chr3:148781312-148786026:-@exon:chr3:148786027-148786122:- isoform2=junction:chr3:148781312-148782577:-@exon:chr3:148782578-148782653:-@junction:chr3:148782654-148786026:- HLTF SE	2.73158e-32	7.73013e-31	0.991346	0.845848	0.145498	0	0.0045045	0 hours	HLTF	6.78318	5.58125	0	0.0660661
isoform1=exon:chr3:138251356-138251412:-@junction:chr3:138251413-138289159:-@exon:chr3:138289160-138289340:- isoform2=junction:chr3:138251413-138256019:-@exon:chr3:138256020-138256189:-@junction:chr3:138256190-138289159:- CEP70 SE	8.19682e-23	9.21414e-22	0.987762	0.857989	0.129774	0	0.0195195	0 hours	CEP70	4.99755	2.64324	0.0652174	0.421922
isoform1=exon:chr3:136035783-136035906:+@junction:chr3:136035907-136045644:+@exon:chr3:136045645-136045752:+ isoform2=junction:chr3:136035907-136045167:+@exon:chr3:136045168-136045227:+@junction:chr3:136045228-136045644:+ PCCB SE	5.43937e-10	1.67856e-09	0.0323755	0.149337	-0.116961	0.804348	0.489489	0 hours	PCCB	4.90438	4.0237	0.0217391	0.0795796
isoform1=exon:chr1:40026488-40026794:-@junction:chr1:40026795-40027744:-@exon:chr1:40027745-40027875:- isoform2=junction:chr1:40026795-40027399:-@exon:chr1:40027400-40027459:-@junction:chr1:40027460-40027744:- PABPC4 SE	1.07203e-08	2.87138e-08	0.0486768	0.221046	-0.172369	0.771739	0.525526	0 hours	PABPC4	5.61409	5.01723	0	0.0465465
isoform1=exon:chr1:40029286-40029413:-@junction:chr1:40029414-40030094:-@exon:chr1:40030095-40030163:- isoform2=junction:chr1:40029414-40029507:-@exon:chr1:40029508-40029594:-@junction:chr1:40029595-40030094:- PABPC4 SE	2.45455e-33	7.64746e-32	0.934982	0.787405	0.147576	0	0	0 hours	PABPC4	5.61409	5.01723	0	0.0465465
isoform1=exon:chr1:40030095-40030214:-@junction:chr1:40030215-40030777:-@exon:chr1:40030778-40031050:- isoform2=junction:chr1:40030215-40030372:-@exon:chr1:40030373-40030445:-@junction:chr1:40030446-40030777:- PABPC4 SE	2.57404e-15	1.37519e-14	0.0850125	0.348044	-0.263032	0.717391	0.361862	0 hours	PABPC4	5.61409	5.01723	0	0.0465465
isoform1=exon:chr17:58035652-58035805:-@junction:chr17:58035806-58039900:-@exon:chr17:58039901-58039960:- isoform2=junction:chr17:58035806-58037428:-@exon:chr17:58037429-58037529:-@junction:chr17:58037530-58039900:- RNFT1 SE	2.76957e-32	7.82058e-31	0.957115	0.850457	0.106658	0	0.0015015	0 hours	RNFT1	2.63387	2.80598	0.532609	0.459459
isoform1=exon:chr17:58035795-58036062:-@junction:chr17:58036063-58039900:-@exon:chr17:58039901-58039960:- isoform2=junction:chr17:58036063-58037428:-@exon:chr17:58037429-58037529:-@junction:chr17:58037530-58039900:- RNFT1 SE	3.99858e-07	9.01159e-07	0.789254	0.551806	0.237448	0.0978261	0.129129	0 hours	RNFT1	2.63387	2.80598	0.532609	0.459459
isoform1=exon:chr10:27326800-27326983:-@junction:chr10:27326984-27332354:-@exon:chr10:27332355-27332496:- isoform2=junction:chr10:27326984-27328893:-@exon:chr10:27328894-27329107:-@junction:chr10:27329108-27332354:- ANKRD26 SE	2.0334e-08	5.28366e-08	0.807812	0.926909	-0.119097	0.0326087	0.003003	0 hours	ANKRD26	3.46337	4.07752	0.141304	0.130631
isoform1=exon:chr12:110584758-110584853:+@junction:chr12:110584854-110618226:+@exon:chr12:110618227-110618376:+ isoform2=junction:chr12:110584854-110600723:+@exon:chr12:110600724-110600870:+@junction:chr12:110600871-110618226:+ IFT81 SE	0.00403683	0.0056466	0.959474	0.818951	0.140523	0	0.00900901	0 hours	IFT81	2.88082	3.06314	0.228261	0.268769
isoform1=exon:chr3:121563300-121563394:+@junction:chr3:121563395-121575857:+@exon:chr3:121575858-121576003:+ isoform2=junction:chr3:121563395-121573533:+@exon:chr3:121573534-121573670:+@junction:chr3:121573671-121575857:+ EAF2 SE	2.22029e-18	1.6014e-17	0.882521	0.547112	0.335409	0	0.0195195	0 hours	EAF2	2.52152	0.798663	0.576087	0.848348
isoform1=exon:chr3:121563300-121563394:+@junction:chr3:121563395-121591383:+@exon:chr3:121591384-121591635:+ isoform2=junction:chr3:121563395-121575857:+@exon:chr3:121575858-121576003:+@junction:chr3:121576004-121591383:+ EAF2 SE	0.00908489	0.0121957	0.527388	0.382902	0.144485	0.195652	0.0825826	0 hours	EAF2	2.52152	0.798663	0.576087	0.848348
isoform1=exon:chr1:155278707-155278867:+@junction:chr1:155278868-155282045:+@exon:chr1:155282046-155282186:+ isoform2=junction:chr1:155278868-155279833:+@exon:chr1:155279834-155279996:+@junction:chr1:155279997-155282045:+ FDPS SE	1.48871e-24	1.96889e-23	0.999224	0.511133	0.488091	0	0.406907	0 hours	FDPS	7.27969	7.54862	0.0108696	0.003003
isoform1=exon:chr1:155278759-155278867:+@junction:chr1:155278868-155282045:+@exon:chr1:155282046-155282186:+ isoform2=junction:chr1:155278868-155279854:+@exon:chr1:155279855-155279996:+@junction:chr1:155279997-155282045:+ FDPS SE	1.56218e-13	7.02792e-13	0.999221	0.784509	0.214711	0	0.132132	0 hours	FDPS	7.27969	7.54862	0.0108696	0.003003
isoform1=exon:chr1:155278654-155278756:+@junction:chr1:155278757-155287731:+@exon:chr1:155287732-155287773:+ isoform2=junction:chr1:155278757-155282045:+@exon:chr1:155282046-155282186:+@junction:chr1:155282187-155287731:+ FDPS SE	6.52679e-35	2.41696e-33	0.0173431	0.722842	-0.705499	0.956522	0.213213	0 hours	FDPS	7.27969	7.54862	0.0108696	0.003003
isoform1=exon:chr3:119219542-119219707:+@junction:chr3:119219708-119242452:+@exon:chr3:119242453-119242477:+ isoform2=junction:chr3:119219708-119236051:+@exon:chr3:119236052-119236162:+@junction:chr3:119236163-119242452:+ TIMMDC1 SE	0.0142777	0.018647	0.343205	0.189735	0.15347	0.554348	0.621622	0 hours	TIMMDC1	6.26659	5.96218	0.0543478	0.0855856
isoform1=exon:chr3:118935086-118935191:-@junction:chr3:118935192-118942904:-@exon:chr3:118942905-118943092:- isoform2=junction:chr3:118935192-118937558:-@exon:chr3:118937559-118937619:-@junction:chr3:118937620-118942904:- B4GALT4 SE	3.66803e-12	1.43586e-11	0.305369	0.63524	-0.329872	0.282609	0.0855856	0 hours	B4GALT4	2.47088	4.51024	0.402174	0.192192
isoform1=exon:chr3:118948694-118949091:-@junction:chr3:118949092-118959696:-@exon:chr3:118959697-118959725:- isoform2=junction:chr3:118949092-118955699:-@exon:chr3:118955700-118955917:-@junction:chr3:118955918-118959696:- B4GALT4 SE	0.000366197	0.000581438	0.962364	0.824401	0.137963	0	0.0045045	0 hours	B4GALT4	2.47088	4.51024	0.402174	0.192192
isoform1=exon:chr4:69334597-69334664:+@junction:chr4:69334665-69340440:+@exon:chr4:69340441-69340479:+ isoform2=junction:chr4:69334665-69337177:+@exon:chr4:69337178-69337341:+@junction:chr4:69337342-69340440:+ TMPRSS11E SE	7.14758e-23	8.10497e-22	0.432863	0.792941	-0.360078	0.0326087	0	0 hours	TMPRSS11E	0.364817	2.80596	0.902174	0.462462
isoform1=exon:chr4:89422066-89422136:+@junction:chr4:89422137-89425645:+@exon:chr4:89425646-89425748:+ isoform2=junction:chr4:89422137-89425382:+@exon:chr4:89425383-89425566:+@junction:chr4:89425567-89425645:+ HERC5 SE	1.78511e-43	1.64091e-41	0.964056	0.544303	0.419753	0	0.021021	0 hours	HERC5	1.28376	0.47687	0.717391	0.863363
isoform1=exon:chr3:112063809-112064135:+@junction:chr3:112064136-112068558:+@exon:chr3:112068559-112068666:+ isoform2=junction:chr3:112064136-112066404:+@exon:chr3:112066405-112066677:+@junction:chr3:112066678-112068558:+ CD200 SE	1.84493e-31	4.69786e-30	0.993999	0.83841	0.155589	0	0.00900901	0 hours	CD200	6.4256	2.10974	0.0543478	0.545045
isoform1=exon:chr6:56912111-56912194:+@junction:chr6:56912195-56917483:+@exon:chr6:56917484-56917844:+ isoform2=junction:chr6:56912195-56915571:+@exon:chr6:56915572-56915652:+@junction:chr6:56915653-56917483:+ KIAA1586 SE	1.36664e-19	1.11825e-18	0.716426	0.821596	-0.10517	0	0.0135135	0 hours	KIAA1586	5.96391	4.24345	0.0543478	0.217718
isoform1=exon:chr3:101293038-101293123:+@junction:chr3:101293124-101309058:+@exon:chr3:101309059-101309114:+ isoform2=junction:chr3:101293124-101304280:+@exon:chr3:101304281-101304355:+@junction:chr3:101304356-101309058:+ PCNP SE	2.30489e-07	5.34987e-07	0.070651	0.304128	-0.233477	0.858696	0.605105	0 hours	PCNP	9.20518	9.01268	0	0
isoform1=exon:chr3:101298433-101298848:+@junction:chr3:101298849-101311470:+@exon:chr3:101311471-101311615:+ isoform2=junction:chr3:101298849-101309058:+@exon:chr3:101309059-101309114:+@junction:chr3:101309115-101311470:+ PCNP SE	1.09758e-17	7.36322e-17	0.183667	0.656013	-0.472347	0.782609	0.3003	0 hours	PCNP	9.20518	9.01268	0	0
isoform1=exon:chr3:100053545-100053642:+@junction:chr3:100053643-100059916:+@exon:chr3:100059917-100059987:+ isoform2=junction:chr3:100053643-100058658:+@exon:chr3:100058659-100058779:+@junction:chr3:100058780-100059916:+ NIT2 SE	1.65106e-07	3.88303e-07	0.500917	0.193551	0.307366	0.315217	0.429429	0 hours	NIT2	3.63341	3.38308	0.26087	0.286787
isoform1=exon:chr3:100029247-100029386:+@junction:chr3:100029387-100037912:+@exon:chr3:100037913-100038048:+ isoform2=junction:chr3:100029387-100034942:+@exon:chr3:100034943-100035031:+@junction:chr3:100035032-100037912:+ TBC1D23 SE	4.61759e-10	1.43384e-09	0.979979	0.872101	0.107878	0	0.00900901	0 hours	TBC1D23	3.81182	3.89507	0.23913	0.226727
isoform1=exon:chr6:33239852-33239899:+@junction:chr6:33239900-33243573:+@exon:chr6:33243574-33243660:+ isoform2=junction:chr6:33239900-33240363:+@exon:chr6:33240364-33240503:+@junction:chr6:33240504-33243573:+ RPS18 SE	3.65648e-08	9.25076e-08	0.5	0.231775	0.268225	0.5	0.755255	0 hours	RPS18	9.59274	9.98633	0	0
isoform1=exon:chr17:57812699-57812834:+@junction:chr17:57812835-57842331:+@exon:chr17:57842332-57842429:+ isoform2=junction:chr17:57812835-57816197:+@exon:chr17:57816198-57816308:+@junction:chr17:57816309-57842331:+ VMP1 SE	0.000123558	0.000207171	0.15982	0.292482	-0.132662	0.641304	0.477477	0 hours	VMP1	6.58426	5.71393	0.0108696	0.0375375
isoform1=exon:chr3:73110174-73110211:+@junction:chr3:73110212-73113153:+@exon:chr3:73113154-73113297:+ isoform2=junction:chr3:73110212-73112823:+@exon:chr3:73112824-73112898:+@junction:chr3:73112899-73113153:+ PPP4R2 SE	5.47114e-30	1.23539e-28	0.979206	0.731939	0.247267	0	0.0600601	0 hours	PPP4R2	4.83781	5.05832	0.0108696	0.033033
isoform1=exon:chr20:49557642-49557746:-@junction:chr20:49557747-49562273:-@exon:chr20:49562274-49562299:- isoform2=junction:chr20:49557747-49558567:-@exon:chr20:49558568-49558663:-@junction:chr20:49558664-49562273:- DPM1 SE	0.0255457	0.0323971	0.967183	0.814169	0.153014	0.0108696	0.0990991	0 hours	DPM1	6.86989	7.27783	0.0652174	0.0765766
isoform1=exon:chr3:69246866-69247925:-@junction:chr3:69247926-69267472:-@exon:chr3:69267473-69267530:- isoform2=junction:chr3:69247926-69265413:-@exon:chr3:69265414-69265500:-@junction:chr3:69265501-69267472:- FRMD4B SE	3.07283e-10	9.70441e-10	0.417219	0.743515	-0.326295	0.0108696	0.0015015	0 hours	FRMD4B	0.695865	2.13519	0.717391	0.385886
isoform1=exon:chr3:69068978-69072471:-@junction:chr3:69072472-69074710:-@exon:chr3:69074711-69074863:- isoform2=junction:chr3:69072472-69073205:-@exon:chr3:69073206-69073331:-@junction:chr3:69073332-69074710:- TMF1 SE	7.91528e-07	1.72044e-06	0.814469	0.928301	-0.113833	0.0108696	0	0 hours	TMF1	3.18561	4.57127	0.228261	0.105105
isoform1=exon:chr7:83606448-83606512:-@junction:chr7:83606513-83614751:-@exon:chr7:83614752-83614793:- isoform2=junction:chr7:83606513-83610636:-@exon:chr7:83610637-83610794:-@junction:chr7:83610795-83614751:- SEMA3A SE	3.31611e-36	1.38645e-34	0.994646	0.868365	0.126281	0	0.0015015	0 hours	SEMA3A	6.79239	3.58179	0.0326087	0.219219
isoform1=exon:chr7:83640499-83640613:-@junction:chr7:83640614-83675639:-@exon:chr7:83675640-83675759:- isoform2=junction:chr7:83640614-83643524:-@exon:chr7:83643525-83643667:-@junction:chr7:83643668-83675639:- SEMA3A SE	9.91732e-29	1.97751e-27	0.995752	0.883893	0.111859	0	0	0 hours	SEMA3A	6.79239	3.58179	0.0326087	0.219219
isoform1=exon:chr7:83643525-83643667:-@junction:chr7:83643668-83689780:-@exon:chr7:83689781-83689874:- isoform2=junction:chr7:83643668-83675639:-@exon:chr7:83675640-83675759:-@junction:chr7:83675760-83689780:- SEMA3A SE	2.82759e-12	1.11699e-11	0.981997	0.859155	0.122843	0	0.003003	0 hours	SEMA3A	6.79239	3.58179	0.0326087	0.219219
isoform1=exon:chr7:83675640-83675759:-@junction:chr7:83675760-83739785:-@exon:chr7:83739786-83739905:- isoform2=junction:chr7:83675760-83689780:-@exon:chr7:83689781-83689874:-@junction:chr7:83689875-83739785:- SEMA3A SE	1.08319e-30	2.60952e-29	0.99695	0.860273	0.136677	0	0.0045045	0 hours	SEMA3A	6.79239	3.58179	0.0326087	0.219219
isoform1=exon:chr7:83689781-83689874:-@junction:chr7:83689875-83758438:-@exon:chr7:83758439-83758501:- isoform2=junction:chr7:83689875-83739785:-@exon:chr7:83739786-83739905:-@junction:chr7:83739906-83758438:- SEMA3A SE	7.68135e-33	2.28869e-31	0.997706	0.867528	0.130178	0	0.00900901	0 hours	SEMA3A	6.79239	3.58179	0.0326087	0.219219
isoform1=exon:chr4:16510158-16510306:-@junction:chr4:16510307-16587544:-@exon:chr4:16587545-16587628:- isoform2=junction:chr4:16510307-16513603:-@exon:chr4:16513604-16513727:-@junction:chr4:16513728-16587544:- LDB2 SE	5.25158e-24	6.61475e-23	0.405611	0.887297	-0.481687	0.326087	0.0435435	0 hours	LDB2	3.97491	6.4544	0.108696	0.018018
isoform1=exon:chr1:150939543-150939678:-@junction:chr1:150939679-150940139:-@exon:chr1:150940140-150940166:- isoform2=junction:chr1:150939679-150939867:-@exon:chr1:150939868-150939960:-@junction:chr1:150939961-150940139:- CERS2 SE	2.99164e-45	3.3829e-43	0.826956	0.955662	-0.128706	0	0	0 hours	CERS2	3.88187	4.19745	0.0434783	0.0810811
isoform1=exon:chr1:52912262-52912339:-@junction:chr1:52912340-52926805:-@exon:chr1:52926806-52926895:- isoform2=junction:chr1:52912340-52924007:-@exon:chr1:52924008-52924121:-@junction:chr1:52924122-52926805:- ZCCHC11 SE	1.69678e-07	3.98693e-07	0.783765	0.68318	0.100585	0	0.0015015	0 hours	ZCCHC11	3.82916	4.99088	0.0652174	0.0525526
isoform1=exon:chr10:15858834-15858914:-@junction:chr10:15858915-15875628:-@exon:chr10:15875629-15875708:- isoform2=junction:chr10:15858915-15863654:-@exon:chr10:15863655-15863725:-@junction:chr10:15863726-15875628:- FAM188A SE	1.39131e-17	9.21451e-17	0.956983	0.856288	0.100695	0	0.0015015	0 hours	FAM188A	2.16611	3.23686	0.478261	0.340841
isoform1=exon:chr3:57264742-57264795:+@junction:chr3:57264796-57271519:+@exon:chr3:57271520-57271579:+ isoform2=junction:chr3:57264796-57269593:+@exon:chr3:57269594-57269692:+@junction:chr3:57269693-57271519:+ APPL1 SE	1.80739e-08	4.72671e-08	0.141236	0.334068	-0.192831	0.684783	0.396396	0 hours	APPL1	5.06523	4.83214	0.0217391	0.033033
isoform1=exon:chr5:134116823-134116936:+@junction:chr5:134116937-134118634:+@exon:chr5:134118635-134118755:+ isoform2=junction:chr5:134116937-134117610:+@exon:chr5:134117611-134117776:+@junction:chr5:134117777-134118634:+ DDX46 SE	4.90824e-22	5.06495e-21	0.987338	0.852237	0.1351	0	0.00900901	0 hours	DDX46	6.13085	5.50845	0	0.0165165
isoform1=exon:chr3:56592873-56592938:+@junction:chr3:56592939-56597711:+@exon:chr3:56597712-56598153:+ isoform2=junction:chr3:56592939-56593596:+@exon:chr3:56593597-56593622:+@junction:chr3:56593623-56597711:+ CCDC66 SE	2.03149e-30	4.74418e-29	0.787736	0.894071	-0.106334	0	0	0 hours	CCDC66	4.5237	3.39854	0.0217391	0.135135
isoform1=exon:chr3:56593597-56593622:+@junction:chr3:56593623-56597711:+@exon:chr3:56597712-56597853:+ isoform2=junction:chr3:56593623-56594889:+@exon:chr3:56594890-56595040:+@junction:chr3:56595041-56597711:+ CCDC66 SE	6.28604e-19	4.80669e-18	0.06408	0.245226	-0.181146	0.76087	0.265766	0 hours	CCDC66	4.5237	3.39854	0.0217391	0.135135
isoform1=exon:chr3:56597712-56598153:+@junction:chr3:56598154-56600621:+@exon:chr3:56600622-56600734:+ isoform2=junction:chr3:56598154-56599161:+@exon:chr3:56599162-56599232:+@junction:chr3:56599233-56600621:+ CCDC66 SE	4.93245e-09	1.36543e-08	0.141687	0.263277	-0.121589	0.326087	0.225225	0 hours	CCDC66	4.5237	3.39854	0.0217391	0.135135
isoform1=exon:chr2:44021596-44021782:+@junction:chr2:44021783-44023856:+@exon:chr2:44023857-44023934:+ isoform2=junction:chr2:44021783-44023025:+@exon:chr2:44023026-44023097:+@junction:chr2:44023098-44023856:+ DYNC2LI1 SE	2.34224e-39	1.3199e-37	0.572199	0.89582	-0.323621	0	0.0045045	0 hours	DYNC2LI1	1.57149	2.52175	0.641304	0.448949
isoform1=exon:chr2:44021596-44021782:+@junction:chr2:44021783-44023856:+@exon:chr2:44023857-44023934:+ isoform2=junction:chr2:44021783-44023028:+@exon:chr2:44023029-44023097:+@junction:chr2:44023098-44023856:+ DYNC2LI1 SE	1.66148e-42	1.38041e-40	0.550117	0.90904	-0.358923	0	0.003003	0 hours	DYNC2LI1	1.57149	2.52175	0.641304	0.448949
isoform1=exon:chr2:44021596-44021782:+@junction:chr2:44021783-44027979:+@exon:chr2:44027980-44028056:+ isoform2=junction:chr2:44021783-44023856:+@exon:chr2:44023857-44023934:+@junction:chr2:44023935-44027979:+ DYNC2LI1 SE	1.56771e-41	1.13514e-39	0.843428	0.265268	0.578159	0.0217391	0.271772	0 hours	DYNC2LI1	1.57149	2.52175	0.641304	0.448949
isoform1=exon:chr3:54667586-54667767:-@junction:chr3:54667768-54671717:-@exon:chr3:54671718-54673884:- isoform2=junction:chr3:54667768-54668487:-@exon:chr3:54668488-54668592:-@junction:chr3:54668593-54671717:- ESRG SE	4.00005e-15	2.09051e-14	0.967622	0.594446	0.373176	0	0.00750751	0 hours	ESRG	9.02281	2.40427	0	0.600601
isoform1=exon:chr8:120855849-120855987:-@junction:chr8:120855988-120865286:-@exon:chr8:120865287-120865455:- isoform2=junction:chr8:120855988-120859229:-@exon:chr8:120859230-120859320:-@junction:chr8:120859321-120865286:- DSCC1 SE	9.00277e-26	1.33202e-24	0.987003	0.858191	0.128812	0	0	0 hours	DSCC1	5.29536	2.93996	0.0652174	0.355856
isoform1=exon:chr8:120859230-120859320:-@junction:chr8:120859321-120865286:-@exon:chr8:120865287-120865455:- isoform2=junction:chr8:120859321-120862621:-@exon:chr8:120862622-120862756:-@junction:chr8:120862757-120865286:- DSCC1 SE	1.53805e-11	5.61224e-11	0.960344	0.84597	0.114374	0	0.00600601	0 hours	DSCC1	5.29536	2.93996	0.0652174	0.355856
isoform1=exon:chr8:120862622-120862756:-@junction:chr8:120862757-120867853:-@exon:chr8:120867854-120868250:- isoform2=junction:chr8:120862757-120865286:-@exon:chr8:120865287-120865455:-@junction:chr8:120865456-120867853:- DSCC1 SE	5.37824e-26	8.14338e-25	0.982317	0.84264	0.139676	0	0.0045045	0 hours	DSCC1	5.29536	2.93996	0.0652174	0.355856
isoform1=exon:chr3:52720187-52720441:+@junction:chr3:52720442-52721261:+@exon:chr3:52721262-52721399:+ isoform2=junction:chr3:52720442-52720784:+@exon:chr3:52720785-52720843:+@junction:chr3:52720844-52721261:+ GNL3 SE	4.61028e-07	1.02988e-06	0.0020048	0.106423	-0.104418	0.98913	0.75976	0 hours	GNL3	8.5934	7.25656	0	0.0255255
isoform1=exon:chr12:27472261-27472356:+@junction:chr12:27472357-27475260:+@exon:chr12:27475261-27475616:+ isoform2=junction:chr12:27472357-27475075:+@exon:chr12:27475076-27475167:+@junction:chr12:27475168-27475260:+ STK38L SE	1.15119e-27	2.06655e-26	0.975787	0.8303	0.145487	0	0.0045045	0 hours	STK38L	5.61631	3.06337	0.0326087	0.258258
isoform1=exon:chr6:44214824-44214932:+@junction:chr6:44214933-44217113:+@exon:chr6:44217114-44217320:+ isoform2=junction:chr6:44214933-44216353:+@exon:chr6:44216354-44216513:+@junction:chr6:44216514-44217113:+ HSP90AB1 SE	3.77893e-05	6.72877e-05	0.659383	0.46957	0.189814	0.0108696	0.331832	0 hours	HSP90AB1	12.2254	11.4763	0	0
isoform1=exon:chr4:120982029-120982132:-@junction:chr4:120982133-120987816:-@exon:chr4:120987817-120987988:- isoform2=junction:chr4:120982133-120986826:-@exon:chr4:120986827-120986973:-@junction:chr4:120986974-120987816:- MAD2L1 SE	9.89392e-14	4.52967e-13	0.896332	0.578207	0.318125	0.0108696	0.271772	0 hours	MAD2L1	7.88421	6.96915	0	0.0375375
isoform1=exon:chr1:224492736-224492868:-@junction:chr1:224492869-224505395:-@exon:chr1:224505396-224505495:- isoform2=junction:chr1:224492869-224499501:-@exon:chr1:224499502-224499559:-@junction:chr1:224499560-224505395:- NVL SE	1.66551e-12	6.74796e-12	0.110786	0.250517	-0.13973	0.673913	0.352853	0 hours	NVL	5.39496	3.8531	0.0217391	0.165165
isoform1=exon:chr4:113558282-113558395:+@junction:chr4:113558396-113565823:+@exon:chr4:113565824-113566027:+ isoform2=junction:chr4:113558396-113558799:+@exon:chr4:113558800-113558943:+@junction:chr4:113558944-113565823:+ LARP7 SE	8.44896e-22	8.52858e-21	0.227192	0.075354	0.151838	0.184783	0.717718	0 hours	LARP7	8.69727	8.70566	0	0.003003
isoform1=exon:chr12:102517664-102517819:+@junction:chr12:102517820-102547646:+@exon:chr12:102547647-102547754:+ isoform2=junction:chr12:102517820-102542012:+@exon:chr12:102542013-102542241:+@junction:chr12:102542242-102547646:+ PARPBP SE	1.44434e-16	8.73549e-16	0.552084	0.347098	0.204985	0.0217391	0.255255	0 hours	PARPBP	6.13847	4.93199	0.0326087	0.154655
isoform1=exon:chr12:102569261-102569444:+@junction:chr12:102569445-102576326:+@exon:chr12:102576327-102576405:+ isoform2=junction:chr12:102569445-102572369:+@exon:chr12:102572370-102572548:+@junction:chr12:102572549-102576326:+ PARPBP SE	2.37124e-17	1.53668e-16	0.946324	0.843031	0.103293	0	0.0045045	0 hours	PARPBP	6.13847	4.93199	0.0326087	0.154655
isoform1=exon:chr12:102559507-102559661:+@junction:chr12:102559662-102589728:+@exon:chr12:102589729-102591139:+ isoform2=junction:chr12:102559662-102576326:+@exon:chr12:102576327-102576405:+@junction:chr12:102576406-102589728:+ PARPBP SE	7.04632e-13	2.96517e-12	0.35833	0.46003	-0.1017	0	0.039039	0 hours	PARPBP	6.13847	4.93199	0.0326087	0.154655
isoform1=exon:chr12:54063655-54063898:-@junction:chr12:54063899-54069836:-@exon:chr12:54069837-54069866:- isoform2=junction:chr12:54063899-54066359:-@exon:chr12:54066360-54066429:-@junction:chr12:54066430-54069836:- ATP5G2 SE	0.00182299	0.00266288	0.331638	0.18705	0.144588	0.641304	0.774775	0 hours	ATP5G2	7.24848	7.21063	0	0.003003
isoform1=exon:chr1:220275705-220275754:+@junction:chr1:220275755-220276028:+@exon:chr1:220276029-220276119:+ isoform2=junction:chr1:220275755-220275836:+@exon:chr1:220275837-220275946:+@junction:chr1:220275947-220276028:+ IARS2 SE	1.49561e-24	1.97601e-23	0.994013	0.861644	0.132368	0	0.0045045	0 hours	IARS2	6.74355	5.3796	0	0.0495495
isoform1=exon:chr5:63986359-63986641:+@junction:chr5:63986642-63991333:+@exon:chr5:63991334-63991491:+ isoform2=junction:chr5:63986642-63989913:+@exon:chr5:63989914-63990009:+@junction:chr5:63990010-63991333:+ FAM159B SE	2.15412e-20	1.89157e-19	0.442139	0.294193	0.147946	0.0108696	0.0510511	0 hours	FAM159B	2.70513	5.86576	0.48913	0.174174
isoform1=exon:chr5:63986269-63986641:+@junction:chr5:63986642-63991333:+@exon:chr5:63991334-63991491:+ isoform2=junction:chr5:63986642-63989913:+@exon:chr5:63989914-63990026:+@junction:chr5:63990027-63991333:+ FAM159B SE	2.30882e-19	1.84606e-18	0.449409	0.318956	0.130453	0.0108696	0.0465465	0 hours	FAM159B	2.70513	5.86576	0.48913	0.174174
isoform1=exon:chr3:189674517-189675793:-@junction:chr3:189675794-189688604:-@exon:chr3:189688605-189688680:- isoform2=junction:chr3:189675794-189681746:-@exon:chr3:189681747-189681887:-@junction:chr3:189681888-189688604:- LEPREL1 SE	3.72384e-39	2.04512e-37	0.420141	0.92343	-0.503289	0.0652174	0.0105105	0 hours	LEPREL1	1.08026	6.37861	0.663043	0.0735736
isoform1=exon:chr1:222750787-222750985:-@junction:chr1:222750986-222757469:-@exon:chr1:222757470-222757639:- isoform2=junction:chr1:222750986-222753100:-@exon:chr1:222753101-222753167:-@junction:chr1:222753168-222757469:- TAF1A SE	2.76679e-19	2.1866e-18	0.86603	0.743718	0.122312	0	0	0 hours	TAF1A	4.44706	2.95232	0.228261	0.432432
isoform1=exon:chr1:222750787-222750985:-@junction:chr1:222750986-222757469:-@exon:chr1:222757470-222757639:- isoform2=junction:chr1:222750986-222753100:-@exon:chr1:222753101-222753214:-@junction:chr1:222753215-222757469:- TAF1A SE	2.79544e-20	2.43984e-19	0.8615	0.737401	0.1241	0	0	0 hours	TAF1A	4.44706	2.95232	0.228261	0.432432
isoform1=exon:chr1:222750787-222750985:-@junction:chr1:222750986-222757469:-@exon:chr1:222757470-222757639:- isoform2=junction:chr1:222750986-222753100:-@exon:chr1:222753101-222753232:-@junction:chr1:222753233-222757469:- TAF1A SE	2.6056e-19	2.06425e-18	0.867716	0.744478	0.123238	0	0	0 hours	TAF1A	4.44706	2.95232	0.228261	0.432432
isoform1=exon:chr10:91477333-91477479:+@junction:chr10:91477480-91483720:+@exon:chr10:91483721-91483860:+ isoform2=junction:chr10:91477480-91479175:+@exon:chr10:91479176-91479463:+@junction:chr10:91479464-91483720:+ KIF20B SE	4.61187e-34	1.58133e-32	0.801981	0.174768	0.627213	0.130435	0.563063	0 hours	KIF20B	7.50779	6.24736	0	0.0285285
isoform1=exon:chr1:182823176-182823313:+@junction:chr1:182823314-182825666:+@exon:chr1:182825667-182825707:+ isoform2=junction:chr1:182823314-182824711:+@exon:chr1:182824712-182824848:+@junction:chr1:182824849-182825666:+ DHX9 SE	7.06257e-12	2.67733e-11	0.0355889	0.162598	-0.127009	0.76087	0.427928	0 hours	DHX9	7.34406	6.78555	0	0.00600601
isoform1=exon:chr1:197065128-197065294:-@junction:chr1:197065295-197086918:-@exon:chr1:197086919-197087113:- isoform2=junction:chr1:197065295-197069560:-@exon:chr1:197069561-197074315:-@junction:chr1:197074316-197086918:- ASPM SE	1.30874e-29	2.81303e-28	0.962404	0.83677	0.125634	0	0.00750751	0 hours	ASPM	6.02985	5.31334	0	0.0615616
isoform1=exon:chr7:35840542-35840880:+@junction:chr7:35840881-35912275:+@exon:chr7:35912276-35912376:+ isoform2=junction:chr7:35840881-35903161:+@exon:chr7:35903162-35903268:+@junction:chr7:35903269-35912275:+ SEPT7 SE	4.13207e-06	8.28011e-06	0.0217391	0.1961	-0.17436	0.978261	0.768769	0 hours	SEPT7	7.48561	7.95553	0	0
isoform1=exon:chr1:154245812-154246074:+@junction:chr1:154246075-154247425:+@exon:chr1:154247426-154247477:+ isoform2=junction:chr1:154246075-154246225:+@exon:chr1:154246226-154246437:+@junction:chr1:154246438-154247425:+ HAX1 SE	0.00021655	0.000352027	0.0560013	0.195456	-0.139455	0.771739	0.623123	0 hours	HAX1	6.19818	6.13414	0.0652174	0.105105
isoform1=exon:chr1:184446520-184446737:+@junction:chr1:184446738-184559872:+@exon:chr1:184559873-184559949:+ isoform2=junction:chr1:184446738-184476721:+@exon:chr1:184476722-184476816:+@junction:chr1:184476817-184559872:+ C1orf21 SE	0.000516076	0.000804433	0.960171	0.809539	0.150632	0	0.00600601	0 hours	C1orf21	1.63655	1.53293	0.402174	0.474474
isoform1=exon:chr11:57508825-57509189:+@junction:chr11:57509190-57510334:+@exon:chr11:57510335-57510510:+ isoform2=junction:chr11:57509190-57509588:+@exon:chr11:57509589-57509719:+@junction:chr11:57509720-57510334:+ C11orf31 SE	1.3197e-14	6.54848e-14	0.25458	0.0148843	0.239696	0.728261	0.947447	0 hours	C11orf31	6.86555	6.43404	0	0.0105105
isoform1=exon:chr8:21902183-21903802:+@junction:chr8:21903803-21905466:+@exon:chr8:21905467-21906317:+ isoform2=junction:chr8:21903803-21904037:+@exon:chr8:21904038-21904144:+@junction:chr8:21904145-21905466:+ FGF17 SE	2.67172e-25	3.81367e-24	0.337378	0.713799	-0.376421	0	0.015015	0 hours	FGF17	0.0268574	3.02852	0.98913	0.427928
isoform1=exon:chr2:190333201-190333295:+@junction:chr2:190333296-190335544:+@exon:chr2:190335545-190335604:+ isoform2=junction:chr2:190333296-190334801:+@exon:chr2:190334802-190334971:+@junction:chr2:190334972-190335544:+ WDR75 SE	1.39024e-06	2.94283e-06	0.0440879	0.172631	-0.128543	0.826087	0.597598	0 hours	WDR75	6.89125	5.91586	0	0.0705706
isoform1=exon:chr5:70808068-70808255:+@junction:chr5:70808256-70810770:+@exon:chr5:70810771-70810949:+ isoform2=junction:chr5:70808256-70809011:+@exon:chr5:70809012-70809234:+@junction:chr5:70809235-70810770:+ BDP1 SE	0.000130802	0.000218413	0.972262	0.869209	0.103053	0	0.00600601	0 hours	BDP1	5.30564	5.4323	0	0.015015
isoform1=exon:chr14:50122389-50122561:-@junction:chr14:50122562-50131343:-@exon:chr14:50131344-50131381:- isoform2=junction:chr14:50122562-50130032:-@exon:chr14:50130033-50130105:-@junction:chr14:50130106-50131343:- POLE2 SE	7.19227e-13	3.02169e-12	0.968131	0.844535	0.123595	0	0.00750751	0 hours	POLE2	4.15571	3.29061	0.141304	0.36036
isoform1=exon:chr14:50131812-50131881:-@junction:chr14:50131882-50136241:-@exon:chr14:50136242-50136316:- isoform2=junction:chr14:50131882-50133047:-@exon:chr14:50133048-50133131:-@junction:chr14:50133132-50136241:- POLE2 SE	1.30292e-11	4.79886e-11	0.959876	0.85292	0.106956	0	0.003003	0 hours	POLE2	4.15571	3.29061	0.141304	0.36036
isoform1=exon:chr14:50140841-50140934:-@junction:chr14:50140935-50146442:-@exon:chr14:50146443-50146518:- isoform2=junction:chr14:50140935-50141067:-@exon:chr14:50141068-50141145:-@junction:chr14:50141146-50146442:- POLE2 SE	9.29075e-15	4.68186e-14	0.957204	0.808104	0.149099	0	0.0015015	0 hours	POLE2	4.15571	3.29061	0.141304	0.36036
isoform1=exon:chr12:98931253-98931350:+@junction:chr12:98931351-98938219:+@exon:chr12:98938220-98938315:+ isoform2=junction:chr12:98931351-98938007:+@exon:chr12:98938008-98938127:+@junction:chr12:98938128-98938219:+ TMPO SE	5.16132e-12	1.98327e-11	0.954639	0.85267	0.101969	0	0.012012	0 hours	TMPO	8.02623	8.04323	0	0.00600601
isoform1=exon:chr2:166802034-166802200:-@junction:chr2:166802201-166806104:-@exon:chr2:166806105-166806234:- isoform2=junction:chr2:166802201-166805903:-@exon:chr2:166805904-166806014:-@junction:chr2:166806015-166806104:- TTC21B SE	6.52857e-07	1.43248e-06	0.977069	0.873297	0.103772	0	0.003003	0 hours	TTC21B	3.44838	2.75646	0.173913	0.307808
isoform1=exon:chr1:160648536-160648921:-@junction:chr1:160648922-160654676:-@exon:chr1:160654677-160654979:- isoform2=junction:chr1:160648922-160650991:-@exon:chr1:160650992-160651258:-@junction:chr1:160651259-160654676:- CD48 SE	3.61566e-38	1.83057e-36	0.348255	0.89245	-0.544195	0	0	0 hours	CD48	0.0618278	4.31297	0.98913	0.357357
isoform1=exon:chr2:219399332-219399429:-@junction:chr2:219399430-219411641:-@exon:chr2:219411642-219411814:- isoform2=junction:chr2:219399430-219410943:-@exon:chr2:219410944-219411021:-@junction:chr2:219411022-219411641:- USP37 SE	2.61258e-21	2.49718e-20	0.965661	0.790708	0.174953	0	0.00750751	0 hours	USP37	3.85411	2.74857	0.0108696	0.171171
isoform1=exon:chr1:235359346-235359430:-@junction:chr1:235359431-235383107:-@exon:chr1:235383108-235383283:- isoform2=junction:chr1:235359431-235377083:-@exon:chr1:235377084-235377341:-@junction:chr1:235377342-235383107:- ARID4B SE	1.97963e-26	3.11384e-25	0.58373	0.73359	-0.14986	0	0.003003	0 hours	ARID4B	6.14959	5.86529	0	0.003003
isoform1=exon:chr1:172544658-172544763:+@junction:chr1:172544764-172546903:+@exon:chr1:172546904-172546959:+ isoform2=junction:chr1:172544764-172546678:+@exon:chr1:172546679-172546699:+@junction:chr1:172546700-172546903:+ SUCO SE	3.75038e-21	3.54032e-20	0.495451	0.69274	-0.197289	0	0.0015015	0 hours	SUCO	4.2034	5.46079	0.0978261	0.024024
isoform1=exon:chr3:137988882-137988974:+@junction:chr3:137988975-137993290:+@exon:chr3:137993291-137993386:+ isoform2=junction:chr3:137988975-137991808:+@exon:chr3:137991809-137991958:+@junction:chr3:137991959-137993290:+ ARMC8 SE	1.58066e-27	2.776e-26	0.985978	0.884771	0.101207	0	0	0 hours	ARMC8	5.26607	4.01515	0.0652174	0.117117
isoform1=exon:chr15:60747525-60747641:-@junction:chr15:60747642-60760259:-@exon:chr15:60760260-60760361:- isoform2=junction:chr15:60747642-60758792:-@exon:chr15:60758793-60758912:-@junction:chr15:60758913-60760259:- NARG2 SE	6.04068e-09	1.6556e-08	0.119655	0.273534	-0.153879	0.608696	0.376877	0 hours	NARG2	4.50837	4.03369	0.0326087	0.0525526
isoform1=exon:chr3:44819607-44819683:+@junction:chr3:44819684-44826336:+@exon:chr3:44826337-44826434:+ isoform2=junction:chr3:44819684-44822376:+@exon:chr3:44822377-44822414:+@junction:chr3:44822415-44826336:+ KIF15 SE	4.02563e-13	1.73979e-12	0.969382	0.780429	0.188953	0	0.0135135	0 hours	KIF15	4.68385	3.11094	0.076087	0.312312
isoform1=exon:chr1:112303328-112303470:+@junction:chr1:112303471-112303847:+@exon:chr1:112303848-112303906:+ isoform2=junction:chr1:112303471-112303608:+@exon:chr1:112303609-112303747:+@junction:chr1:112303748-112303847:+ DDX20 SE	3.25462e-21	3.07906e-20	0.98018	0.825085	0.155095	0	0.00750751	0 hours	DDX20	3.86336	2.96372	0.217391	0.324324
isoform1=exon:chr3:39104541-39104681:+@junction:chr3:39104682-39108038:+@exon:chr3:39108039-39108121:+ isoform2=junction:chr3:39104682-39107281:+@exon:chr3:39107282-39107380:+@junction:chr3:39107381-39108038:+ WDR48 SE	6.3923e-16	3.61635e-15	0.103638	0.233568	-0.129931	0.608696	0.288288	0 hours	WDR48	5.09983	3.98312	0.0543478	0.156156
isoform1=exon:chr3:98492764-98492827:+@junction:chr3:98492828-98506879:+@exon:chr3:98506880-98506916:+ isoform2=junction:chr3:98492828-98503788:+@exon:chr3:98503789-98503884:+@junction:chr3:98503885-98506879:+ ST3GAL6 SE	2.61255e-17	1.68632e-16	0.687234	0.843849	-0.156615	0.0326087	0.003003	0 hours	ST3GAL6	2.16815	3.09312	0.282609	0.247748
isoform1=exon:chr8:67833919-67834349:-@junction:chr8:67834350-67837671:-@exon:chr8:67837672-67837776:- isoform2=junction:chr8:67834350-67834848:-@exon:chr8:67834849-67834960:-@junction:chr8:67834961-67837671:- SNHG6 SE	0.000141435	0.000235108	0.986381	0.874392	0.111989	0	0.0975976	0 hours	SNHG6	7.48237	8.37613	0.0326087	0.00750751
isoform1=exon:chr15:50999506-51000071:-@junction:chr15:51000072-51014320:-@exon:chr15:51014321-51014398:- isoform2=junction:chr15:51000072-51012136:-@exon:chr15:51012137-51012297:-@junction:chr15:51012298-51014320:- SPPL2A SE	1.38446e-33	4.43063e-32	0.796086	0.918306	-0.12222	0	0	0 hours	SPPL2A	2.44458	3.85987	0.434783	0.231231
isoform1=exon:chr15:51018113-51018574:-@junction:chr15:51018575-51024799:-@exon:chr15:51024800-51024881:- isoform2=junction:chr15:51018575-51023161:-@exon:chr15:51023162-51023236:-@junction:chr15:51023237-51024799:- SPPL2A SE	2.18158e-13	9.65031e-13	0.626607	0.874204	-0.247597	0.076087	0.00600601	0 hours	SPPL2A	2.44458	3.85987	0.434783	0.231231
isoform1=exon:chr15:51023162-51023236:-@junction:chr15:51023237-51028297:-@exon:chr15:51028298-51028399:- isoform2=junction:chr15:51023237-51024799:-@exon:chr15:51024800-51024881:-@junction:chr15:51024882-51028297:- SPPL2A SE	6.16114e-20	5.21244e-19	0.693049	0.884554	-0.191505	0.0108696	0.0045045	0 hours	SPPL2A	2.44458	3.85987	0.434783	0.231231
isoform1=exon:chr1:192987535-192987950:-@junction:chr1:192987951-192990226:-@exon:chr1:192990227-192990325:- isoform2=junction:chr1:192987951-192989436:-@exon:chr1:192989437-192989511:-@junction:chr1:192989512-192990226:- UCHL5 SE	4.33272e-23	5.04097e-22	0.48434	0.352813	0.131527	0.0108696	0.0585586	0 hours	UCHL5	5.35334	4.94552	0.0108696	0.045045
isoform1=exon:chr4:57342837-57342868:+@junction:chr4:57342869-57350901:+@exon:chr4:57350902-57351030:+ isoform2=junction:chr4:57342869-57349304:+@exon:chr4:57349305-57349436:+@junction:chr4:57349437-57350901:+ SRP72 SE	7.96991e-09	2.16105e-08	0.0877133	0.310596	-0.222883	0.826087	0.516517	0 hours	SRP72	7.36241	7.21125	0	0.00600601
isoform1=exon:chr1:155691308-155691409:+@junction:chr1:155691410-155697398:+@exon:chr1:155697399-155697529:+ isoform2=junction:chr1:155691410-155695782:+@exon:chr1:155695783-155695810:+@junction:chr1:155695811-155697398:+ DAP3 SE	3.67634e-07	8.31716e-07	0.568113	0.254928	0.313184	0.315217	0.527027	0 hours	DAP3	6.00967	5.57643	0	0.048048
isoform1=exon:chr1:155701735-155701824:+@junction:chr1:155701825-155707947:+@exon:chr1:155707948-155708320:+ isoform2=junction:chr1:155701825-155706796:+@exon:chr1:155706797-155706854:+@junction:chr1:155706855-155707947:+ DAP3 SE	6.79558e-36	2.73178e-34	0.618166	0.075292	0.542874	0.184783	0.695195	0 hours	DAP3	6.00967	5.57643	0	0.048048
isoform1=exon:chr1:173833039-173833442:-@junction:chr1:173833443-173834608:-@exon:chr1:173834609-173834685:- isoform2=junction:chr1:173833443-173834366:-@exon:chr1:173834367-173834420:-@junction:chr1:173834421-173834608:- GAS5 SE	6.93545e-08	1.70279e-07	0.439922	0.170914	0.269008	0.48913	0.677177	0 hours	GAS5	9.13369	7.94029	0	0.00600601
isoform1=exon:chr4:95158103-95158169:+@junction:chr4:95158170-95170804:+@exon:chr4:95170805-95170906:+ isoform2=junction:chr4:95158170-95162056:+@exon:chr4:95162057-95162157:+@junction:chr4:95162158-95170804:+ SMARCAD1 SE	2.37011e-12	9.44036e-12	0.992396	0.852843	0.139554	0	0.0195195	0 hours	SMARCAD1	6.48285	5.59841	0	0.045045
isoform1=exon:chr8:120803564-120803699:-@junction:chr8:120803700-120807771:-@exon:chr8:120807772-120807871:- isoform2=junction:chr8:120803700-120805605:-@exon:chr8:120805606-120805691:-@junction:chr8:120805692-120807771:- TAF2 SE	9.77579e-11	3.26052e-10	0.980701	0.876802	0.103899	0	0.0015015	0 hours	TAF2	4.45702	4.3332	0.119565	0.111111
isoform1=exon:chr8:120809902-120810086:-@junction:chr8:120810087-120816117:-@exon:chr8:120816118-120816259:- isoform2=junction:chr8:120810087-120814033:-@exon:chr8:120814034-120814265:-@junction:chr8:120814266-120816117:- TAF2 SE	6.21704e-08	1.53566e-07	0.983613	0.844702	0.138911	0	0.0105105	0 hours	TAF2	4.45702	4.3332	0.119565	0.111111
isoform1=exon:chr8:120816118-120816259:-@junction:chr8:120816260-120831585:-@exon:chr8:120831586-120831746:- isoform2=junction:chr8:120816260-120818522:-@exon:chr8:120818523-120818641:-@junction:chr8:120818642-120831585:- TAF2 SE	5.73024e-13	2.43507e-12	0.981779	0.837157	0.144622	0	0.00600601	0 hours	TAF2	4.45702	4.3332	0.119565	0.111111
isoform1=exon:chr8:98703180-98703416:+@junction:chr8:98703417-98725889:+@exon:chr8:98725890-98725997:+ isoform2=junction:chr8:98703417-98718853:+@exon:chr8:98718854-98718978:+@junction:chr8:98718979-98725889:+ MTDH SE	1.53133e-18	1.12197e-17	0.870407	0.454729	0.415679	0.0869565	0.345345	0 hours	MTDH	6.04565	5.89018	0.0108696	0.042042
isoform1=exon:chr4:169815721-169815916:-@junction:chr4:169815917-169927905:-@exon:chr4:169927906-169927939:- isoform2=junction:chr4:169815917-169923221:-@exon:chr4:169923222-169923356:-@junction:chr4:169923357-169927905:- CBR4 SE	9.4126e-22	9.44978e-21	0.99484	0.810616	0.184224	0	0.0375375	0 hours	CBR4	7.00968	5.69021	0.0108696	0.0930931
isoform1=exon:chr1:78196303-78196416:-@junction:chr1:78196417-78204949:-@exon:chr1:78204950-78205102:- isoform2=junction:chr1:78196417-78201740:-@exon:chr1:78201741-78201843:-@junction:chr1:78201844-78204949:- USP33 SE	2.19257e-10	7.0446e-10	0.034182	0.179237	-0.145055	0.891304	0.563063	0 hours	USP33	7.2425	6.03326	0	0.0285285
isoform1=exon:chr1:78200032-78200101:-@junction:chr1:78200102-78206561:-@exon:chr1:78206562-78206624:- isoform2=junction:chr1:78200102-78204949:-@exon:chr1:78204950-78205102:-@junction:chr1:78205103-78206561:- USP33 SE	2.69134e-10	8.55803e-10	0.03824	0.183134	-0.144894	0.847826	0.539039	0 hours	USP33	7.2425	6.03326	0	0.0285285
isoform1=exon:chr1:153635181-153635271:-@junction:chr1:153635272-153636518:-@exon:chr1:153636519-153636606:- isoform2=junction:chr1:153635272-153635690:-@exon:chr1:153635691-153635752:-@junction:chr1:153635753-153636518:- ILF2 SE	2.17955e-06	4.51265e-06	0	0.169712	-0.169712	1	0.797297	0 hours	ILF2	10.3919	9.94729	0	0.0015015
isoform1=exon:chr11:118276372-118276424:+@junction:chr11:118276425-118279714:+@exon:chr11:118279715-118279914:+ isoform2=junction:chr11:118276425-118277651:+@exon:chr11:118277652-118277812:+@junction:chr11:118277813-118279714:+ ATP5L SE	0.0047349	0.00657056	0.608696	0.481417	0.127278	0.391304	0.492492	0 hours	ATP5L	7.74502	7.65757	0	0.0045045
isoform1=exon:chr17:19288412-19288767:-@junction:chr17:19288768-19290072:-@exon:chr17:19290073-19290151:- isoform2=junction:chr17:19288768-19289622:-@exon:chr17:19289623-19289777:-@junction:chr17:19289778-19290072:- MFAP4 SE	8.80909e-38	4.30847e-36	0.456331	0.909523	-0.453192	0.0543478	0.00750751	0 hours	MFAP4	1.05889	5.12588	0.630435	0.228228
isoform1=exon:chr8:6357172-6360782:-@junction:chr8:6360783-6371198:-@exon:chr8:6371199-6371365:- isoform2=junction:chr8:6360783-6366452:-@exon:chr8:6366453-6366583:-@junction:chr8:6366584-6371198:- ANGPT2 SE	1.1641e-16	7.10019e-16	0.350129	0.789951	-0.439822	0	0	0 hours	ANGPT2	0.531863	4.30905	0.695652	0.225225
isoform1=exon:chr8:6365085-6366583:-@junction:chr8:6366584-6372197:-@exon:chr8:6372198-6372299:- isoform2=junction:chr8:6366584-6371198:-@exon:chr8:6371199-6371365:-@junction:chr8:6371366-6372197:- ANGPT2 SE	1.22083e-15	6.68493e-15	0.38681	0.821383	-0.434573	0	0	0 hours	ANGPT2	0.531863	4.30905	0.695652	0.225225
isoform1=exon:chr8:6385076-6385197:-@junction:chr8:6385198-6420167:-@exon:chr8:6420168-6420766:- isoform2=junction:chr8:6385198-6389852:-@exon:chr8:6389853-6390008:-@junction:chr8:6390009-6420167:- ANGPT2 SE	1.20205e-14	5.98303e-14	0.369967	0.693633	-0.323666	0	0	0 hours	ANGPT2	0.531863	4.30905	0.695652	0.225225
isoform1=exon:chr2:62063145-62063244:-@junction:chr2:62063245-62069256:-@exon:chr2:62069257-62069495:- isoform2=junction:chr2:62063245-62066555:-@exon:chr2:62066556-62067716:-@junction:chr2:62067717-62069256:- FAM161A SE	7.69303e-44	7.4112e-42	0.980489	0.53161	0.448879	0	0.118619	0 hours	FAM161A	4.15049	2.64838	0.173913	0.367868
isoform1=exon:chr6:122996223-122996289:+@junction:chr6:122996290-123038931:+@exon:chr6:123038932-123039108:+ isoform2=junction:chr6:122996290-123022584:+@exon:chr6:123022585-123022645:+@junction:chr6:123022646-123038931:+ PKIB SE	1.56756e-08	4.12782e-08	0.104483	0.222643	-0.11816	0.608696	0.307808	0 hours	PKIB	4.9591	4.6656	0.119565	0.201201
isoform1=exon:chr8:95502167-95502310:-@junction:chr8:95502311-95504879:-@exon:chr8:95504880-95505046:- isoform2=junction:chr8:95502311-95503805:-@exon:chr8:95503806-95504137:-@junction:chr8:95504138-95504879:- KIAA1429 SE	1.13394e-11	4.20756e-11	0.64873	0.95486	-0.30613	0.0869565	0	0 hours	KIAA1429	3.27344	3.90661	0.141304	0.0855856
isoform1=exon:chr15:65847225-65847298:+@junction:chr15:65847299-65855111:+@exon:chr15:65855112-65855222:+ isoform2=junction:chr15:65847299-65851017:+@exon:chr15:65851018-65851069:+@junction:chr15:65851070-65855111:+ PTPLAD1 SE	1.74334e-05	3.24275e-05	0.626854	0.438365	0.188489	0.336957	0.441441	0 hours	PTPLAD1	8.32698	7.99002	0	0.0045045
isoform1=exon:chr1:31732417-31732968:-@junction:chr1:31732969-31742004:-@exon:chr1:31742005-31742087:- isoform2=junction:chr1:31732969-31740717:-@exon:chr1:31740718-31740779:-@junction:chr1:31740780-31742004:- SNRNP40 SE	4.01944e-08	1.01216e-07	0.0151779	0.13599	-0.120812	0.923913	0.657658	0 hours	SNRNP40	7.29397	6.04988	0	0.0375375
isoform1=exon:chr2:165349322-165349692:-@junction:chr2:165349693-165353517:-@exon:chr2:165353518-165353605:- isoform2=junction:chr2:165349693-165350940:-@exon:chr2:165350941-165351034:-@junction:chr2:165351035-165353517:- GRB14 SE	1.4236e-17	9.40912e-17	0.956005	0.830386	0.12562	0	0	0 hours	GRB14	3.18463	1.06922	0.347826	0.722222
isoform1=exon:chr2:172782047-172782151:+@junction:chr2:172782152-172821858:+@exon:chr2:172821859-172822038:+ isoform2=junction:chr2:172782152-172809398:+@exon:chr2:172809399-172809519:+@junction:chr2:172809520-172821858:+ HAT1 SE	2.49844e-08	6.43655e-08	0.980358	0.742868	0.23749	0	0.18018	0 hours	HAT1	7.63755	6.83933	0	0.0195195
isoform1=exon:chr9:91933421-91933527:+@junction:chr9:91933528-91940341:+@exon:chr9:91940342-91940591:+ isoform2=junction:chr9:91933528-91934566:+@exon:chr9:91934567-91934712:+@junction:chr9:91934713-91940341:+ SECISBP2 SE	1.21721e-27	2.17304e-26	0.991169	0.761954	0.229215	0	0.045045	0 hours	SECISBP2	5.07849	4.13544	0	0.100601
isoform1=exon:chr9:91934567-91934712:+@junction:chr9:91934713-91940811:+@exon:chr9:91940812-91940953:+ isoform2=junction:chr9:91934713-91940462:+@exon:chr9:91940463-91940591:+@junction:chr9:91940592-91940811:+ SECISBP2 SE	3.03916e-33	9.40108e-32	0.957089	0.511877	0.445212	0.0326087	0.196697	0 hours	SECISBP2	5.07849	4.13544	0	0.100601
isoform1=exon:chr9:91947832-91947901:+@junction:chr9:91947902-91949436:+@exon:chr9:91949437-91949645:+ isoform2=junction:chr9:91947902-91948939:+@exon:chr9:91948940-91949070:+@junction:chr9:91949071-91949436:+ SECISBP2 SE	4.03759e-13	1.74437e-12	0.145802	0.271943	-0.126141	0.271739	0.0975976	0 hours	SECISBP2	5.07849	4.13544	0	0.100601
isoform1=exon:chr9:91947832-91947901:+@junction:chr9:91947902-91949550:+@exon:chr9:91949551-91949645:+ isoform2=junction:chr9:91947902-91948939:+@exon:chr9:91948940-91949070:+@junction:chr9:91949071-91949550:+ SECISBP2 SE	4.14706e-07	9.33972e-07	0.229586	0.334353	-0.104767	0.217391	0.102102	0 hours	SECISBP2	5.07849	4.13544	0	0.100601
isoform1=exon:chr4:79475590-79475642:+@junction:chr4:79475643-79500180:+@exon:chr4:79500181-79500275:+ isoform2=junction:chr4:79475643-79494333:+@exon:chr4:79494334-79494421:+@junction:chr4:79494422-79500180:+ ANXA3 SE	3.76422e-16	2.17319e-15	0.952541	0.650334	0.302207	0	0.00600601	0 hours	ANXA3	2.47899	1.60167	0.48913	0.696697
isoform1=exon:chr4:79500181-79500275:+@junction:chr4:79500276-79507413:+@exon:chr4:79507414-79507504:+ isoform2=junction:chr4:79500276-79503330:+@exon:chr4:79503331-79503444:+@junction:chr4:79503445-79507413:+ ANXA3 SE	8.39318e-10	2.54406e-09	0.90477	0.651643	0.253126	0.0108696	0.00750751	0 hours	ANXA3	2.47899	1.60167	0.48913	0.696697
isoform1=exon:chr4:79522664-79522722:+@junction:chr4:79522723-79531209:+@exon:chr4:79531210-79531517:+ isoform2=junction:chr4:79522723-79525430:+@exon:chr4:79525431-79525553:+@junction:chr4:79525554-79531209:+ ANXA3 SE	3.78401e-14	1.79716e-13	0.963991	0.67991	0.284082	0	0.0135135	0 hours	ANXA3	2.47899	1.60167	0.48913	0.696697
isoform1=exon:chr2:237300887-237300993:-@junction:chr2:237300994-237327791:-@exon:chr2:237327792-237327914:- isoform2=junction:chr2:237300994-237308055:-@exon:chr2:237308056-237308131:-@junction:chr2:237308132-237327791:- IQCA1 SE	9.83157e-17	6.04779e-16	0.448347	0.80733	-0.358983	0.0326087	0.0045045	0 hours	IQCA1	1.93689	1.82328	0.467391	0.498498
isoform1=exon:chr2:237308056-237308131:-@junction:chr2:237308132-237349682:-@exon:chr2:237349683-237349767:- isoform2=junction:chr2:237308132-237327791:-@exon:chr2:237327792-237327914:-@junction:chr2:237327915-237349682:- IQCA1 SE	1.58819e-16	9.54755e-16	0.391217	0.776239	-0.385023	0.173913	0.0165165	0 hours	IQCA1	1.93689	1.82328	0.467391	0.498498
isoform1=exon:chr1:117064409-117064605:-@junction:chr1:117064606-117086932:-@exon:chr1:117086933-117087226:- isoform2=junction:chr1:117064606-117078586:-@exon:chr1:117078587-117078850:-@junction:chr1:117078851-117086932:- CD58 SE	9.80587e-14	4.49095e-13	0.965623	0.856299	0.109324	0	0.003003	0 hours	CD58	2.84274	2.81426	0.456522	0.509009
isoform1=exon:chr1:94667451-94668288:-@junction:chr1:94668289-94668655:-@exon:chr1:94668656-94668766:- isoform2=junction:chr1:94668289-94668473:-@exon:chr1:94668474-94668554:-@junction:chr1:94668555-94668655:- ARHGAP29 SE	2.46513e-13	1.08528e-12	0.51916	0.777276	-0.258116	0.0108696	0.0315315	0 hours	ARHGAP29	0.492207	3.0066	0.804348	0.18018
isoform1=exon:chr1:156374053-156374393:-@junction:chr1:156374394-156396589:-@exon:chr1:156396590-156396664:- isoform2=junction:chr1:156374394-156377633:-@exon:chr1:156377634-156377767:-@junction:chr1:156377768-156396589:- C1orf61 SE	1.44371e-31	3.72748e-30	0.329972	0.170902	0.159069	0.0108696	0.295796	0 hours	C1orf61	0.266355	2.91028	0.804348	0.13964
isoform1=exon:chr1:156374048-156374393:-@junction:chr1:156374394-156396589:-@exon:chr1:156396590-156396664:- isoform2=junction:chr1:156374394-156384445:-@exon:chr1:156384446-156384545:-@junction:chr1:156384546-156396589:- C1orf61 SE	2.44691e-11	8.73433e-11	0.534067	0.369965	0.164102	0	0.00900901	0 hours	C1orf61	0.266355	2.91028	0.804348	0.13964
isoform1=exon:chr1:156374055-156374393:-@junction:chr1:156374394-156396589:-@exon:chr1:156396590-156396664:- isoform2=junction:chr1:156374394-156386560:-@exon:chr1:156386561-156386656:-@junction:chr1:156386657-156396589:- C1orf61 SE	1.03457e-43	9.85956e-42	0.336068	0.125464	0.210604	0.0108696	0.496997	0 hours	C1orf61	0.266355	2.91028	0.804348	0.13964
isoform1=exon:chr2:74056117-74056197:+@junction:chr2:74056198-74071939:+@exon:chr2:74071940-74072015:+ isoform2=junction:chr2:74056198-74057971:+@exon:chr2:74057972-74058186:+@junction:chr2:74058187-74071939:+ STAMBP SE	1.08573e-06	2.32252e-06	0.22785	0.396887	-0.169037	0.597826	0.342342	0 hours	STAMBP	4.59705	3.95892	0.0108696	0.127628
isoform1=exon:chr2:74087179-74087278:+@junction:chr2:74087279-74089329:+@exon:chr2:74089330-74089933:+ isoform2=junction:chr2:74087279-74087660:+@exon:chr2:74087661-74087716:+@junction:chr2:74087717-74089329:+ STAMBP SE	2.68652e-12	1.06353e-11	0.056439	0.166431	-0.109992	0.782609	0.402402	0 hours	STAMBP	4.59705	3.95892	0.0108696	0.127628
isoform1=exon:chr11:18326969-18327040:-@junction:chr11:18327041-18330492:-@exon:chr11:18330493-18330626:- isoform2=junction:chr11:18327041-18327681:-@exon:chr11:18327682-18327894:-@junction:chr11:18327895-18330492:- HPS5 SE	2.79807e-08	7.17139e-08	0.951779	0.80256	0.149219	0	0.00900901	0 hours	HPS5	3.06631	3.30396	0.293478	0.25976
isoform1=exon:chr11:18327682-18327894:-@junction:chr11:18327895-18332287:-@exon:chr11:18332288-18332480:- isoform2=junction:chr11:18327895-18330492:-@exon:chr11:18330493-18330626:-@junction:chr11:18330627-18332287:- HPS5 SE	0.00216255	0.00312751	0.957859	0.841622	0.116236	0	0.0045045	0 hours	HPS5	3.06631	3.30396	0.293478	0.25976
isoform1=exon:chr6:42852351-42852488:+@junction:chr6:42852489-42853993:+@exon:chr6:42853994-42854208:+ isoform2=junction:chr6:42852489-42853711:+@exon:chr6:42853712-42853821:+@junction:chr6:42853822-42853993:+ RPL7L1 SE	7.47483e-29	1.50905e-27	0.806508	0.910258	-0.10375	0	0	0 hours	RPL7L1	5.39528	5.3717	0	0.0105105
isoform1=exon:chr2:112865365-112865417:+@junction:chr2:112865418-112873660:+@exon:chr2:112873661-112876895:+ isoform2=junction:chr2:112865418-112870475:+@exon:chr2:112870476-112870506:+@junction:chr2:112870507-112873660:+ TMEM87B SE	2.40823e-21	2.30866e-20	0.719941	0.855688	-0.135747	0	0.003003	0 hours	TMEM87B	1.45098	2.37035	0.467391	0.393393
isoform1=exon:chr2:71558894-71558995:+@junction:chr2:71558996-71582848:+@exon:chr2:71582849-71582910:+ isoform2=junction:chr2:71558996-71575556:+@exon:chr2:71575557-71577401:+@junction:chr2:71577402-71582848:+ ZNF638 SE	8.69349e-09	2.34987e-08	0.132047	0.267872	-0.135825	0.663043	0.369369	0 hours	ZNF638	6.63402	6.37328	0	0.0045045
isoform1=exon:chr2:71503723-71503884:+@junction:chr2:71503885-71582848:+@exon:chr2:71582849-71582910:+ isoform2=junction:chr2:71503885-71575882:+@exon:chr2:71575883-71577401:+@junction:chr2:71577402-71582848:+ ZNF638 SE	0.000643947	0.000993476	0.387496	0.158424	0.229072	0.48913	0.581081	0 hours	ZNF638	6.63402	6.37328	0	0.0045045
isoform1=exon:chr2:71558889-71559005:+@junction:chr2:71559006-71582848:+@exon:chr2:71582849-71582910:+ isoform2=junction:chr2:71559006-71575882:+@exon:chr2:71575883-71577401:+@junction:chr2:71577402-71582848:+ ZNF638 SE	1.21849e-24	1.62981e-23	0.757607	0.501542	0.256065	0.0108696	0.121622	0 hours	ZNF638	6.63402	6.37328	0	0.0045045
isoform1=exon:chr2:71503691-71503884:+@junction:chr2:71503885-71590282:+@exon:chr2:71590283-71590321:+ isoform2=junction:chr2:71503885-71582848:+@exon:chr2:71582849-71582910:+@junction:chr2:71582911-71590282:+ ZNF638 SE	2.47576e-05	4.50174e-05	0.0597395	0.174299	-0.114559	0.76087	0.581081	0 hours	ZNF638	6.63402	6.37328	0	0.0045045
isoform1=exon:chr2:71645732-71645769:+@junction:chr2:71645770-71651779:+@exon:chr2:71651780-71651845:+ isoform2=junction:chr2:71645770-71649943:+@exon:chr2:71649944-71651168:+@junction:chr2:71651169-71651779:+ ZNF638 SE	1.17698e-30	2.82498e-29	0.981999	0.803359	0.17864	0	0.024024	0 hours	ZNF638	6.63402	6.37328	0	0.0045045
isoform1=exon:chr4:122735021-122735202:+@junction:chr4:122735203-122737523:+@exon:chr4:122737524-122737602:+ isoform2=junction:chr4:122735203-122737298:+@exon:chr4:122737299-122737349:+@junction:chr4:122737350-122737523:+ EXOSC9 SE	2.17831e-22	2.33524e-21	0.0939923	0.201643	-0.107651	0.0652174	0.0255255	0 hours	EXOSC9	6.62865	5.97341	0.0108696	0.042042
isoform1=exon:chr6:97678145-97679528:-@junction:chr6:97679529-97694503:-@exon:chr6:97694504-97694566:- isoform2=junction:chr6:97679529-97681736:-@exon:chr6:97681737-97681856:-@junction:chr6:97681857-97694503:- MMS22L SE	1.9813e-11	7.14515e-11	0.923214	0.738167	0.185047	0	0.00750751	0 hours	MMS22L	5.8467	3.83575	0	0.0600601
isoform1=exon:chr6:97701341-97702609:-@junction:chr6:97702610-97715747:-@exon:chr6:97715748-97715878:- isoform2=junction:chr6:97702610-97711210:-@exon:chr6:97711211-97711324:-@junction:chr6:97711325-97715747:- MMS22L SE	6.99579e-14	3.2383e-13	0.977014	0.840949	0.136065	0	0.018018	0 hours	MMS22L	5.8467	3.83575	0	0.0600601
isoform1=exon:chr1:109441501-109441616:+@junction:chr1:109441617-109445747:+@exon:chr1:109445748-109445856:+ isoform2=junction:chr1:109441617-109444411:+@exon:chr1:109444412-109444567:+@junction:chr1:109444568-109445747:+ GPSM2 SE	5.91713e-10	1.8195e-09	0.592011	0.768471	-0.176461	0.0326087	0.0105105	0 hours	GPSM2	2.42404	2.93848	0.076087	0.184685
isoform1=exon:chr1:109446747-109446876:+@junction:chr1:109446877-109461234:+@exon:chr1:109461235-109461411:+ isoform2=junction:chr1:109446877-109456959:+@exon:chr1:109456960-109457030:+@junction:chr1:109457031-109461234:+ GPSM2 SE	6.63594e-12	2.52446e-11	0.428565	0.737214	-0.308649	0.0652174	0.018018	0 hours	GPSM2	2.42404	2.93848	0.076087	0.184685
isoform1=exon:chr3:183558358-183558428:-@junction:chr3:183558429-183562018:-@exon:chr3:183562019-183562114:- isoform2=junction:chr3:183558429-183560085:-@exon:chr3:183560086-183560235:-@junction:chr3:183560236-183562018:- PARL SE	2.63529e-29	5.49132e-28	0.523674	0.693087	-0.169413	0	0	0 hours	PARL	5.84681	4.97029	0.076087	0.171171
isoform1=exon:chr2:191068647-191069958:-@junction:chr2:191069959-191109612:-@exon:chr2:191109613-191109694:- isoform2=junction:chr2:191069959-191077681:-@exon:chr2:191077682-191077801:-@junction:chr2:191077802-191109612:- HIBCH SE	1.48218e-12	6.03535e-12	0.995121	0.872169	0.122952	0	0.0225225	0 hours	HIBCH	6.11306	4.18205	0	0.159159
isoform1=exon:chr1:36690572-36690703:+@junction:chr1:36690704-36748133:+@exon:chr1:36748134-36748285:+ isoform2=junction:chr1:36690704-36724982:+@exon:chr1:36724983-36725085:+@junction:chr1:36725086-36748133:+ THRAP3 SE	3.59152e-08	9.09351e-08	0.717391	0.446696	0.270695	0.282609	0.445946	0 hours	THRAP3	9.25019	8.01225	0	0
isoform1=exon:chr1:36691013-36691064:+@junction:chr1:36691065-36748133:+@exon:chr1:36748134-36748285:+ isoform2=junction:chr1:36691065-36724982:+@exon:chr1:36724983-36725085:+@junction:chr1:36725086-36748133:+ THRAP3 SE	5.17463e-27	8.62061e-26	0.826796	0.244133	0.582664	0.152174	0.603604	0 hours	THRAP3	9.25019	8.01225	0	0
isoform1=exon:chr1:76877693-76878102:+@junction:chr1:76878103-77094304:+@exon:chr1:77094305-77100286:+ isoform2=junction:chr1:76878103-77093136:+@exon:chr1:77093137-77093244:+@junction:chr1:77093245-77094304:+ ST6GALNAC3 SE	1.57867e-07	3.72089e-07	0.862039	0.695671	0.166368	0.0108696	0.00900901	0 hours	ST6GALNAC3	1.56317	1.97883	0.586957	0.5
isoform1=exon:chr11:125322230-125322305:-@junction:chr11:125322306-125325730:-@exon:chr11:125325731-125326002:- isoform2=junction:chr11:125322306-125324025:-@exon:chr11:125324026-125324106:-@junction:chr11:125324107-125325730:- FEZ1 SE	0.0109049	0.0144681	0.941868	0.834841	0.107027	0	0.003003	0 hours	FEZ1	2.3787	4.25943	0.402174	0.255255
isoform1=exon:chr11:125322230-125322305:-@junction:chr11:125322306-125330393:-@exon:chr11:125330394-125330562:- isoform2=junction:chr11:125322306-125325730:-@exon:chr11:125325731-125326002:-@junction:chr11:125326003-125330393:- FEZ1 SE	2.1278e-21	2.05044e-20	0.314869	0.183072	0.131797	0.173913	0.435435	0 hours	FEZ1	2.3787	4.25943	0.402174	0.255255
isoform1=exon:chr11:125330394-125330562:-@junction:chr11:125330563-125351429:-@exon:chr11:125351430-125351529:- isoform2=junction:chr11:125330563-125333379:-@exon:chr11:125333380-125333466:-@junction:chr11:125333467-125351429:- FEZ1 SE	0.0013676	0.00202693	0.948617	0.798499	0.150118	0	0.003003	0 hours	FEZ1	2.3787	4.25943	0.402174	0.255255
isoform1=exon:chr1:155981601-155981678:-@junction:chr1:155981679-155989803:-@exon:chr1:155989804-155989958:- isoform2=junction:chr1:155981679-155987922:-@exon:chr1:155987923-155988159:-@junction:chr1:155988160-155989803:- SSR2 SE	4.97953e-09	1.37699e-08	0.386288	0.598019	-0.211731	0.391304	0.282282	0 hours	SSR2	5.62318	6.6008	0	0.012012
isoform1=exon:chr13:37581112-37581208:+@junction:chr13:37581209-37582865:+@exon:chr13:37582866-37582970:+ isoform2=junction:chr13:37581209-37582198:+@exon:chr13:37582199-37582314:+@junction:chr13:37582315-37582865:+ EXOSC8 SE	1.25519e-06	2.66829e-06	0.882121	0.64108	0.241041	0.108696	0.325826	0 hours	EXOSC8	7.9318	7.31722	0	0.00750751
isoform1=exon:chr1:100480858-100480976:+@junction:chr1:100480977-100487941:+@exon:chr1:100487942-100488512:+ isoform2=junction:chr1:100480977-100483237:+@exon:chr1:100483238-100483371:+@junction:chr1:100483372-100487941:+ SLC35A3 SE	6.79688e-24	8.44625e-23	0.391208	0.782271	-0.391062	0.0869565	0.003003	0 hours	SLC35A3	1.8041	4.39901	0.347826	0.129129
isoform1=exon:chr6:166736345-166736374:-@junction:chr6:166736375-166742994:-@exon:chr6:166742995-166743077:- isoform2=junction:chr6:166736375-166741763:-@exon:chr6:166741764-166741845:-@junction:chr6:166741846-166742994:- SFT2D1 SE	0.0180177	0.0232805	0.110724	0.251426	-0.140702	0.695652	0.627628	0 hours	SFT2D1	5.86179	6.30962	0.0326087	0.039039
isoform1=exon:chr6:10990551-10990675:-@junction:chr6:10990676-11000319:-@exon:chr6:11000320-11000397:- isoform2=junction:chr6:10990676-10995239:-@exon:chr6:10995240-10995411:-@junction:chr6:10995412-11000319:- ELOVL2 SE	5.86241e-13	2.48952e-12	0.368378	0.783482	-0.415104	0.0108696	0	0 hours	ELOVL2	0.267948	2.50251	0.934783	0.483483
isoform1=exon:chr6:160183951-160184085:+@junction:chr6:160184086-160197181:+@exon:chr6:160197182-160197304:+ isoform2=junction:chr6:160184086-160196201:+@exon:chr6:160196202-160196345:+@junction:chr6:160196346-160197181:+ ACAT2 SE	3.97623e-06	7.98512e-06	0.545487	0.321125	0.224363	0.445652	0.636637	0 hours	ACAT2	8.67895	8.82469	0	0
isoform1=exon:chr13:43643066-43643139:+@junction:chr13:43643140-43681313:+@exon:chr13:43681314-43683045:+ isoform2=junction:chr13:43643140-43659903:+@exon:chr13:43659904-43659974:+@junction:chr13:43659975-43681313:+ DNAJC15 SE	1.3408e-05	2.5226e-05	0.0287338	0.246309	-0.217575	0.847826	0.663664	0 hours	DNAJC15	6.27255	8.64054	0.0217391	0.00750751
isoform1=exon:chr4:88759784-88759837:+@junction:chr4:88759838-88766128:+@exon:chr4:88766129-88767940:+ isoform2=junction:chr4:88759838-88760836:+@exon:chr4:88760837-88760929:+@junction:chr4:88760930-88766128:+ MEPE SE	1.89886e-11	6.86312e-11	0.372168	0.592202	-0.220034	0	0.0015015	0 hours	MEPE	0.0266401	2.45812	0.98913	0.54955
isoform1=exon:chr1:92811403-92811471:+@junction:chr1:92811472-92852567:+@exon:chr1:92852568-92852790:+ isoform2=junction:chr1:92811472-92846280:+@exon:chr1:92846281-92846430:+@junction:chr1:92846431-92852567:+ RPAP2 SE	4.87709e-22	5.03801e-21	0.97747	0.843198	0.134272	0	0.00600601	0 hours	RPAP2	3.59963	3.43498	0.0869565	0.123123
isoform1=exon:chr12:82850506-82850599:+@junction:chr12:82850600-82871059:+@exon:chr12:82871060-82871131:+ isoform2=junction:chr12:82850600-82870422:+@exon:chr12:82870423-82870497:+@junction:chr12:82870498-82871059:+ METTL25 SE	1.34684e-15	7.34386e-15	0.959649	0.823034	0.136615	0	0.0045045	0 hours	METTL25	2.9458	1.95018	0.347826	0.501502
isoform1=exon:chr1:220368640-220368719:-@junction:chr1:220368720-220375617:-@exon:chr1:220375618-220375716:- isoform2=junction:chr1:220368720-220369591:-@exon:chr1:220369592-220369740:-@junction:chr1:220369741-220375617:- RAB3GAP2 SE	5.43442e-33	1.64569e-31	0.970154	0.801234	0.16892	0	0.0045045	0 hours	RAB3GAP2	5.0644	3.92272	0.0217391	0.0675676
isoform1=exon:chr1:212911825-212912028:-@junction:chr1:212912029-212957704:-@exon:chr1:212957705-212957835:- isoform2=junction:chr1:212912029-212955713:-@exon:chr1:212955714-212955768:-@junction:chr1:212955769-212957704:- NSL1 SE	1.04182e-13	4.75626e-13	0.824937	0.451674	0.373263	0.152174	0.363363	0 hours	NSL1	6.09302	5.23173	0	0.118619
isoform1=exon:chr17:53029263-53029473:-@junction:chr17:53029474-53040666:-@exon:chr17:53040667-53040792:- isoform2=junction:chr17:53029474-53038479:-@exon:chr17:53038480-53040276:-@junction:chr17:53040277-53040666:- COX11 SE	8.71306e-10	2.63793e-09	0.199477	0.510143	-0.310666	0.565217	0.309309	0 hours	COX11	5.78935	5.30441	0.0108696	0.0375375
isoform1=exon:chr11:100665836-100665897:+@junction:chr11:100665898-100784182:+@exon:chr11:100784183-100784255:+ isoform2=junction:chr11:100665898-100730284:+@exon:chr11:100730285-100730356:+@junction:chr11:100730357-100784182:+ ARHGAP42 SE	5.05512e-06	1.00152e-05	0.707706	0.836436	-0.128729	0.0326087	0	0 hours	ARHGAP42	1.97591	3.12779	0.336957	0.285285
isoform1=exon:chr2:11361324-11361483:-@junction:chr2:11361484-11364447:-@exon:chr2:11364448-11364586:- isoform2=junction:chr2:11361484-11362208:-@exon:chr2:11362209-11362300:-@junction:chr2:11362301-11364447:- ROCK2 SE	4.74064e-10	1.47135e-09	0.960183	0.845167	0.115016	0	0.0015015	0 hours	ROCK2	3.72192	4.17614	0.0434783	0.0510511
isoform1=exon:chr10:89653782-89653866:+@junction:chr10:89653867-89690802:+@exon:chr10:89690803-89690846:+ isoform2=junction:chr10:89653867-89685269:+@exon:chr10:89685270-89685314:+@junction:chr10:89685315-89690802:+ PTEN SE	1.1216e-23	1.36755e-22	0.413677	0.817405	-0.403728	0.130435	0.0135135	0 hours	PTEN	7.8114	6.07721	0	0.012012
isoform1=exon:chr1:35577373-35577513:+@junction:chr1:35577514-35578577:+@exon:chr1:35578578-35578816:+ isoform2=junction:chr1:35577514-35577687:+@exon:chr1:35577688-35577731:+@junction:chr1:35577732-35578577:+ ZMYM1 SE	1.19027e-07	2.85792e-07	0.963102	0.81003	0.153072	0	0.012012	0 hours	ZMYM1	4.12932	3.5122	0.173913	0.222222
isoform1=exon:chr1:212521731-212521839:+@junction:chr1:212521840-212529967:+@exon:chr1:212529968-212530018:+ isoform2=junction:chr1:212521840-212522530:+@exon:chr1:212522531-212522584:+@junction:chr1:212522585-212529967:+ PPP2R5A SE	0.000247705	0.000400262	0.938847	0.822958	0.115889	0	0.0045045	0 hours	PPP2R5A	3.53132	3.04706	0.217391	0.304805
isoform1=exon:chr5:72861566-72861737:+@junction:chr5:72861738-72864059:+@exon:chr5:72864060-72864152:+ isoform2=junction:chr5:72861738-72863086:+@exon:chr5:72863087-72863259:+@junction:chr5:72863260-72864059:+ UTP15 SE	4.97474e-14	2.33276e-13	0.985583	0.881675	0.103908	0	0	0 hours	UTP15	5.41591	3.5888	0.0978261	0.217718
isoform1=exon:chr5:72866411-72866536:+@junction:chr5:72866537-72872776:+@exon:chr5:72872777-72872861:+ isoform2=junction:chr5:72866537-72868313:+@exon:chr5:72868314-72868449:+@junction:chr5:72868450-72872776:+ UTP15 SE	4.61846e-22	4.79262e-21	0.990428	0.885323	0.105105	0	0.003003	0 hours	UTP15	5.41591	3.5888	0.0978261	0.217718
isoform1=exon:chr5:32379221-32379316:-@junction:chr5:32379317-32385613:-@exon:chr5:32385614-32385755:- isoform2=junction:chr5:32379317-32380180:-@exon:chr5:32380181-32380278:-@junction:chr5:32380279-32385613:- ZFR SE	5.18892e-38	2.57677e-36	0.990357	0.864159	0.126198	0	0.003003	0 hours	ZFR	6.84061	6.3954	0	0.0045045
isoform1=exon:chr4:8368009-8368807:-@junction:chr4:8368808-8375287:-@exon:chr4:8375288-8375355:- isoform2=junction:chr4:8368808-8372634:-@exon:chr4:8372635-8372721:-@junction:chr4:8372722-8375287:- ACOX3 SE	2.98061e-23	3.50242e-22	0.363986	0.798885	-0.434899	0.0543478	0.00600601	0 hours	ACOX3	1.47936	4.80662	0.619565	0.231231
isoform1=exon:chr4:8372635-8372721:-@junction:chr4:8372722-8376704:-@exon:chr4:8376705-8376879:- isoform2=junction:chr4:8372722-8375287:-@exon:chr4:8375288-8375355:-@junction:chr4:8375356-8376704:- ACOX3 SE	5.86682e-10	1.80489e-09	0.447621	0.705907	-0.258286	0.0108696	0.0135135	0 hours	ACOX3	1.47936	4.80662	0.619565	0.231231
isoform1=exon:chr4:8407682-8407770:-@junction:chr4:8407771-8416018:-@exon:chr4:8416019-8416108:- isoform2=junction:chr4:8407771-8411938:-@exon:chr4:8411939-8412082:-@junction:chr4:8412083-8416018:- ACOX3 SE	1.00217e-12	4.15899e-12	0.610973	0.832057	-0.221084	0.0108696	0.00900901	0 hours	ACOX3	1.47936	4.80662	0.619565	0.231231
isoform1=exon:chr4:8411939-8412082:-@junction:chr4:8412083-8416580:-@exon:chr4:8416581-8416655:- isoform2=junction:chr4:8412083-8416018:-@exon:chr4:8416019-8416108:-@junction:chr4:8416109-8416580:- ACOX3 SE	5.99502e-11	2.05071e-10	0.652207	0.820655	-0.168448	0.0326087	0.012012	0 hours	ACOX3	1.47936	4.80662	0.619565	0.231231
isoform1=exon:chr1:145508016-145508075:+@junction:chr1:145508076-145508474:+@exon:chr1:145508475-145508611:+ isoform2=junction:chr1:145508076-145508209:+@exon:chr1:145508210-145508284:+@junction:chr1:145508285-145508474:+ RBM8A SE	1.21832e-49	2.05073e-47	0.887338	0.989568	-0.10223	0	0	0 hours	RBM8A	6.38842	6.6097	0	0.0015015
isoform1=exon:chr4:166414323-166414422:+@junction:chr4:166414423-166418663:+@exon:chr4:166418664-166419472:+ isoform2=junction:chr4:166414423-166416710:+@exon:chr4:166416711-166416829:+@junction:chr4:166416830-166418663:+ CPE SE	4.77555e-24	6.03273e-23	0.396725	0.826455	-0.42973	0.0543478	0.003003	0 hours	CPE	1.74618	4.08743	0.467391	0.316817
isoform1=exon:chr12:88429223-88429515:+@junction:chr12:88429516-88436601:+@exon:chr12:88436602-88436697:+ isoform2=junction:chr12:88429516-88433924:+@exon:chr12:88433925-88434042:+@junction:chr12:88434043-88436601:+ C12orf29 SE	2.03365e-29	4.29285e-28	0.775793	0.616213	0.159579	0	0.00600601	0 hours	C12orf29	3.59644	3.62797	0.195652	0.192192
isoform1=exon:chr6:88187080-88187257:+@junction:chr6:88187258-88210875:+@exon:chr6:88210876-88211028:+ isoform2=junction:chr6:88187258-88210225:+@exon:chr6:88210226-88210385:+@junction:chr6:88210386-88210875:+ SLC35A1 SE	8.76315e-15	4.4315e-14	0.972857	0.871682	0.101175	0	0.00600601	0 hours	SLC35A1	3.26562	3.21202	0.380435	0.387387
isoform1=exon:chr9:106857605-106857833:+@junction:chr9:106857834-106861924:+@exon:chr9:106861925-106861963:+ isoform2=junction:chr9:106857834-106860726:+@exon:chr9:106860727-106860849:+@junction:chr9:106860850-106861924:+ SMC2 SE	7.49982e-10	2.28396e-09	0.125035	0.360966	-0.23593	0.815217	0.442943	0 hours	SMC2	7.2495	6.48882	0	0.012012
isoform1=exon:chr2:203762023-203762138:-@junction:chr2:203762139-203772587:-@exon:chr2:203772588-203772682:- isoform2=junction:chr2:203762139-203765747:-@exon:chr2:203765748-203765842:-@junction:chr2:203765843-203772587:- WDR12 SE	1.26418e-54	3.34388e-52	0.977475	0.210078	0.767396	0.0217391	0.53003	0 hours	WDR12	6.47417	4.65544	0	0.0990991
isoform1=exon:chr3:196857398-196857542:-@junction:chr3:196857543-196865092:-@exon:chr3:196865093-196865262:- isoform2=junction:chr3:196857543-196863412:-@exon:chr3:196863413-196863549:-@junction:chr3:196863550-196865092:- DLG1 SE	0.00139662	0.00206733	0.932895	0.798904	0.133991	0	0.0015015	0 hours	DLG1	4.32724	4.46421	0.0217391	0.0675676
isoform1=exon:chr5:34944972-34945130:+@junction:chr5:34945131-34950274:+@exon:chr5:34950275-34950447:+ isoform2=junction:chr5:34945131-34945826:+@exon:chr5:34945827-34945908:+@junction:chr5:34945909-34950274:+ DNAJC21 SE	3.78065e-26	5.8058e-25	0.810269	0.341512	0.468757	0.0869565	0.318318	0 hours	DNAJC21	4.2869	4.05711	0.0652174	0.0960961
isoform1=exon:chr14:39623415-39623498:-@junction:chr14:39623499-39628686:-@exon:chr14:39628687-39628754:- isoform2=junction:chr14:39623499-39627488:-@exon:chr14:39627489-39627606:-@junction:chr14:39627607-39628686:- TRAPPC6B SE	2.42702e-07	5.61625e-07	0.965746	0.817902	0.147845	0	0.0105105	0 hours	TRAPPC6B	4.48433	4.28424	0.0543478	0.13964
isoform1=exon:chr1:39929284-39929358:+@junction:chr1:39929359-39934286:+@exon:chr1:39934287-39934404:+ isoform2=junction:chr1:39929359-39930766:+@exon:chr1:39930767-39930784:+@junction:chr1:39930785-39934286:+ MACF1 SE	9.5155e-40	5.60593e-38	0.398078	0.124028	0.27405	0.0217391	0.563063	0 hours	MACF1	4.06302	4.15443	0.0108696	0.0015015
isoform1=exon:chr15:73004585-73004648:+@junction:chr15:73004649-73009118:+@exon:chr15:73009119-73009191:+ isoform2=junction:chr15:73004649-73007631:+@exon:chr15:73007632-73007743:+@junction:chr15:73007744-73009118:+ BBS4 SE	4.97236e-31	1.22522e-29	0.985472	0.8617	0.123773	0	0	0 hours	BBS4	5.57195	2.96029	0.0543478	0.337838
isoform1=exon:chr4:166006738-166006840:-@junction:chr4:166006841-166024101:-@exon:chr4:166024102-166024248:- isoform2=junction:chr4:166006841-166021779:-@exon:chr4:166021780-166022044:-@junction:chr4:166022045-166024101:- TMEM192 SE	0.00129983	0.00193046	0.269355	0.376856	-0.1075	0.304348	0.166667	0 hours	TMEM192	2.40437	2.51551	0.369565	0.285285
isoform1=exon:chr8:91075509-91075548:-@junction:chr8:91075549-91078125:-@exon:chr8:91078126-91078203:- isoform2=junction:chr8:91075549-91075633:-@exon:chr8:91075634-91075689:-@junction:chr8:91075690-91078125:- CALB1 SE	7.73282e-28	1.40766e-26	0.990794	0.855112	0.135682	0	0	0 hours	CALB1	4.75851	2.19138	0.0978261	0.43994
isoform1=exon:chr9:115167904-115168002:+@junction:chr9:115168003-115181139:+@exon:chr9:115181140-115181238:+ isoform2=junction:chr9:115168003-115179120:+@exon:chr9:115179121-115179224:+@junction:chr9:115179225-115181139:+ HSDL2 SE	9.06649e-15	4.57903e-14	0.578296	0.293126	0.28517	0.152174	0.264264	0 hours	HSDL2	2.70861	3.03633	0.445652	0.336336
isoform1=exon:chr1:68615871-68616039:-@junction:chr1:68616040-68620781:-@exon:chr1:68620782-68620867:- isoform2=junction:chr1:68616040-68619199:-@exon:chr1:68619200-68619336:-@junction:chr1:68619337-68620781:- WLS SE	8.18794e-50	1.39637e-47	0.360946	0.932253	-0.571306	0.0108696	0.003003	0 hours	WLS	0.0641039	5.75013	0.956522	0.0585586
isoform1=exon:chrX:122805520-122805612:-@junction:chrX:122805613-122840707:-@exon:chrX:122840708-122840799:- isoform2=junction:chrX:122805613-122837303:-@exon:chrX:122837304-122837355:-@junction:chrX:122837356-122840707:- THOC2 SE	0.00159701	0.00234893	0.288527	0.113341	0.175186	0.608696	0.719219	0 hours	THOC2	7.16341	6.62568	0	0.0015015
isoform1=exon:chr1:111663138-111663315:-@junction:chr1:111663316-111674045:-@exon:chr1:111674046-111674190:- isoform2=junction:chr1:111663316-111668848:-@exon:chr1:111668849-111668916:-@junction:chr1:111668917-111674045:- DRAM2 SE	7.19769e-12	2.72696e-11	0.292576	0.615857	-0.323282	0.391304	0.18018	0 hours	DRAM2	4.85097	5.41198	0.152174	0.142643
isoform1=exon:chr1:70889968-70890099:+@junction:chr1:70890100-70895999:+@exon:chr1:70896000-70896077:+ isoform2=junction:chr1:70890100-70895476:+@exon:chr1:70895477-70895534:+@junction:chr1:70895535-70895999:+ CTH SE	6.39753e-10	1.95886e-09	0.966423	0.821209	0.145214	0	0.00600601	0 hours	CTH	3.1955	2.64848	0.293478	0.478979
isoform1=exon:chr11:31477807-31477933:-@junction:chr11:31477934-31484718:-@exon:chr11:31484719-31484852:- isoform2=junction:chr11:31477934-31482172:-@exon:chr11:31482173-31482261:-@junction:chr11:31482262-31484718:- IMMP1L SE	2.28971e-27	3.94117e-26	0.958542	0.856103	0.102439	0	0	0 hours	IMMP1L	4.67045	4.49282	0.0869565	0.141141
isoform1=exon:chr2:203139836-203139912:+@junction:chr2:203139913-203149067:+@exon:chr2:203149068-203149101:+ isoform2=junction:chr2:203139913-203147073:+@exon:chr2:203147074-203147195:+@junction:chr2:203147196-203149067:+ NOP58 SE	3.42455e-08	8.69113e-08	0.0020042	0.104272	-0.102268	0.98913	0.725225	0 hours	NOP58	9.61844	8.29545	0	0.00750751
isoform1=exon:chr1:150236058-150236078:+@junction:chr1:150236079-150236992:+@exon:chr1:150236993-150237478:+ isoform2=junction:chr1:150236079-150236192:+@exon:chr1:150236193-150236277:+@junction:chr1:150236278-150236992:+ CA14 SE	6.95997e-19	5.29701e-18	0.59825	0.737548	-0.139298	0	0.0015015	0 hours	CA14	5.26389	2.92409	0.0652174	0.354354
isoform1=exon:chr14:50065415-50065921:+@junction:chr14:50065922-50080973:+@exon:chr14:50080974-50081389:+ isoform2=junction:chr14:50065922-50074117:+@exon:chr14:50074118-50074839:+@junction:chr14:50074840-50080973:+ LRR1 SE	3.46448e-11	1.21887e-10	0.0763167	0.21364	-0.137323	0.695652	0.40991	0 hours	LRR1	6.71475	5.67986	0.0434783	0.174174
isoform1=exon:chr14:50070270-50070336:+@junction:chr14:50070337-50080973:+@exon:chr14:50080974-50081389:+ isoform2=junction:chr14:50070337-50074117:+@exon:chr14:50074118-50074839:+@junction:chr14:50074840-50080973:+ LRR1 SE	1.23853e-13	5.61281e-13	0.115715	0.338836	-0.223121	0.673913	0.334835	0 hours	LRR1	6.71475	5.67986	0.0434783	0.174174
isoform1=exon:chr17:30533969-30534048:+@junction:chr17:30534049-30535125:+@exon:chr17:30535126-30535328:+ isoform2=junction:chr17:30534049-30534530:+@exon:chr17:30534531-30534582:+@junction:chr17:30534583-30535125:+ RHOT1 SE	4.8675e-12	1.87929e-11	0.0953307	0.204807	-0.109476	0.619565	0.298799	0 hours	RHOT1	4.15686	3.57647	0.141304	0.174174
isoform1=exon:chr1:159021469-159021888:+@junction:chr1:159021889-159024610:+@exon:chr1:159024611-159024914:+ isoform2=junction:chr1:159021889-159023322:+@exon:chr1:159023323-159023514:+@junction:chr1:159023515-159024610:+ IFI16 SE	2.03226e-21	1.96275e-20	0.395351	0.834789	-0.439437	0.0108696	0	0 hours	IFI16	0.319075	4.40849	0.923913	0.288288
isoform1=exon:chr10:97893340-97893405:+@junction:chr10:97893406-97915082:+@exon:chr10:97915083-97915155:+ isoform2=junction:chr10:97893406-97894926:+@exon:chr10:97894927-97895046:+@junction:chr10:97895047-97915082:+ ZNF518A SE	6.17234e-11	2.10803e-10	0.188658	0.309596	-0.120938	0.402174	0.112613	0 hours	ZNF518A	4.74399	4.12253	0.0217391	0.0735736
isoform1=exon:chr1:78097535-78099090:-@junction:chr1:78099091-78107068:-@exon:chr1:78107069-78107131:- isoform2=junction:chr1:78099091-78105133:-@exon:chr1:78105134-78105287:-@junction:chr1:78105288-78107068:- ZZZ3 SE	1.13318e-13	5.14976e-13	0.987016	0.869087	0.117929	0	0.00600601	0 hours	ZZZ3	4.58727	3.66835	0.0543478	0.148649
isoform1=exon:chr1:78105134-78105287:-@junction:chr1:78105288-78107206:-@exon:chr1:78107207-78107340:- isoform2=junction:chr1:78105288-78107068:-@exon:chr1:78107069-78107131:-@junction:chr1:78107132-78107206:- ZZZ3 SE	2.34573e-17	1.52091e-16	0.902847	0.739329	0.163518	0	0.0045045	0 hours	ZZZ3	4.58727	3.66835	0.0543478	0.148649
isoform1=exon:chr2:201721614-201721708:-@junction:chr2:201721709-201724402:-@exon:chr2:201724403-201724469:- isoform2=junction:chr2:201721709-201722695:-@exon:chr2:201722696-201722812:-@junction:chr2:201722813-201724402:- CLK1 SE	6.17082e-12	2.35305e-11	0.893695	0.499081	0.394614	0.0108696	0.252252	0 hours	CLK1	5.42665	5.09689	0.0543478	0.100601
isoform1=exon:chr3:119385766-119385829:-@junction:chr3:119385830-119396050:-@exon:chr3:119396051-119396141:- isoform2=junction:chr3:119385830-119393991:-@exon:chr3:119393992-119394080:-@junction:chr3:119394081-119396050:- COX17 SE	4.14675e-06	8.30824e-06	0.081077	0.325865	-0.244788	0.858696	0.624625	0 hours	COX17	5.42223	6.15986	0.0326087	0.015015
isoform1=exon:chr1:20304508-20304614:-@junction:chr1:20304615-20305226:-@exon:chr1:20305227-20305372:- isoform2=junction:chr1:20304615-20304872:-@exon:chr1:20304873-20305017:-@junction:chr1:20305018-20305226:- PLA2G2A SE	7.3613e-11	2.49437e-10	0.44787	0.679347	-0.231477	0.076087	0.0165165	0 hours	PLA2G2A	1.11476	1.3502	0.76087	0.732733
isoform1=exon:chr1:20305227-20305372:-@junction:chr1:20305373-20306854:-@exon:chr1:20306855-20306900:- isoform2=junction:chr1:20305373-20306072:-@exon:chr1:20306073-20306152:-@junction:chr1:20306153-20306854:- PLA2G2A SE	3.42865e-06	6.93056e-06	0.554407	0.714167	-0.159761	0.0434783	0.00750751	0 hours	PLA2G2A	1.11476	1.3502	0.76087	0.732733
isoform1=exon:chr1:20305227-20305372:-@junction:chr1:20305373-20306854:-@exon:chr1:20306855-20306909:- isoform2=junction:chr1:20305373-20306072:-@exon:chr1:20306073-20306183:-@junction:chr1:20306184-20306854:- PLA2G2A SE	2.94192e-06	6.00098e-06	0.555414	0.715127	-0.159713	0.0434783	0.00750751	0 hours	PLA2G2A	1.11476	1.3502	0.76087	0.732733
isoform1=exon:chr1:94933475-94933563:+@junction:chr1:94933564-94940698:+@exon:chr1:94940699-94940796:+ isoform2=junction:chr1:94933564-94939321:+@exon:chr1:94939322-94939391:+@junction:chr1:94939392-94940698:+ ABCD3 SE	3.88501e-06	7.80798e-06	0.963094	0.756703	0.20639	0	0.003003	0 hours	ABCD3	3.53851	3.59412	0.076087	0.217718
isoform1=exon:chr15:77227867-77228063:+@junction:chr15:77228064-77236098:+@exon:chr15:77236099-77236212:+ isoform2=junction:chr15:77228064-77233977:+@exon:chr15:77233978-77234031:+@junction:chr15:77234032-77236098:+ RCN2 SE	1.18386e-13	5.37443e-13	0.0501105	0.161931	-0.11182	0.782609	0.405405	0 hours	RCN2	5.95949	6.26649	0.0217391	0.0105105
isoform1=exon:chr15:77227867-77228063:+@junction:chr15:77228064-77239761:+@exon:chr15:77239762-77239830:+ isoform2=junction:chr15:77228064-77236098:+@exon:chr15:77236099-77236212:+@junction:chr15:77236213-77239761:+ RCN2 SE	8.65068e-53	2.00217e-50	0.876571	0.979349	-0.102779	0	0	0 hours	RCN2	5.95949	6.26649	0.0217391	0.0105105
isoform1=exon:chr17:35969826-35974398:-@junction:chr17:35974399-35980917:-@exon:chr17:35980918-35980993:- isoform2=junction:chr17:35974399-35979812:-@exon:chr17:35979813-35979884:-@junction:chr17:35979885-35980917:- DDX52 SE	4.14492e-19	3.21498e-18	0.656097	0.160981	0.495116	0.26087	0.555556	0 hours	DDX52	5.93496	5.07048	0	0.027027
isoform1=exon:chr5:93990335-93990457:+@junction:chr5:93990458-93999454:+@exon:chr5:93999455-93999613:+ isoform2=junction:chr5:93990458-93998002:+@exon:chr5:93998003-93998056:+@junction:chr5:93998057-93999454:+ ANKRD32 SE	1.60025e-17	1.05176e-16	0.946798	0.821473	0.125325	0	0	0 hours	ANKRD32	5.33161	4.9997	0.0543478	0.0525526
isoform1=exon:chr5:138629142-138629264:+@junction:chr5:138629265-138650363:+@exon:chr5:138650364-138650425:+ isoform2=junction:chr5:138629265-138642927:+@exon:chr5:138642928-138644016:+@junction:chr5:138644017-138650363:+ MATR3 SE	1.01776e-26	1.65303e-25	0.591211	0.106708	0.484503	0.336957	0.767267	0 hours	MATR3	8.01852	7.56872	0	0
isoform1=exon:chr5:138614740-138614818:+@junction:chr5:138614819-138651385:+@exon:chr5:138651386-138651427:+ isoform2=junction:chr5:138614819-138650363:+@exon:chr5:138650364-138650425:+@junction:chr5:138650426-138651385:+ MATR3 SE	1.87824e-26	2.96154e-25	0.77365	0.209416	0.564234	0.217391	0.654655	0 hours	MATR3	8.01852	7.56872	0	0
isoform1=exon:chr2:37483805-37484072:-@junction:chr2:37484073-37487365:-@exon:chr2:37487366-37487527:- isoform2=junction:chr2:37484073-37486725:-@exon:chr2:37486726-37486824:-@junction:chr2:37486825-37487365:- PRKD3 SE	2.23811e-09	6.43768e-09	0.84526	0.970708	-0.125448	0.0434783	0	0 hours	PRKD3	4.9676	6.30627	0	0.0015015
isoform1=exon:chr3:238973-239051:+@junction:chr3:239052-361365:+@exon:chr3:361366-361550:+ isoform2=junction:chr3:239052-286295:+@exon:chr3:286296-286375:+@junction:chr3:286376-361365:+ CHL1 SE	3.45778e-14	1.64948e-13	0.309382	0.670143	-0.360761	0	0.033033	0 hours	CHL1	0	3.16146	1	0.285285
isoform1=exon:chr7:23157453-23157583:+@junction:chr7:23157584-23164306:+@exon:chr7:23164307-23164400:+ isoform2=junction:chr7:23157584-23163395:+@exon:chr7:23163396-23163498:+@junction:chr7:23163499-23164306:+ KLHL7 SE	7.25065e-24	9.0015e-23	0.995566	0.654314	0.341252	0	0.108108	0 hours	KLHL7	6.26546	3.9825	0.0108696	0.156156
isoform1=exon:chr7:23180388-23180563:+@junction:chr7:23180564-23191685:+@exon:chr7:23191686-23191828:+ isoform2=junction:chr7:23180564-23183469:+@exon:chr7:23183470-23183644:+@junction:chr7:23183645-23191685:+ KLHL7 SE	5.62623e-24	7.04556e-23	0.995392	0.878111	0.117282	0	0.003003	0 hours	KLHL7	6.26546	3.9825	0.0108696	0.156156
isoform1=exon:chr15:44791925-44792011:+@junction:chr15:44792012-44806795:+@exon:chr15:44806796-44806858:+ isoform2=junction:chr15:44792012-44794159:+@exon:chr15:44794160-44794246:+@junction:chr15:44794247-44806795:+ CTDSPL2 SE	8.6924e-23	9.72903e-22	0.0580679	0.256289	-0.198221	0.782609	0.256757	0 hours	CTDSPL2	4.92799	4.08434	0.0217391	0.0675676
isoform1=exon:chr11:10781720-10781868:+@junction:chr11:10781869-10784977:+@exon:chr11:10784978-10785085:+ isoform2=junction:chr11:10781869-10783493:+@exon:chr11:10783494-10783601:+@junction:chr11:10783602-10784977:+ CTR9 SE	1.42836e-21	1.41537e-20	0.976518	0.842894	0.133624	0	0.0015015	0 hours	CTR9	5.64289	5.21865	0	0.042042
isoform1=exon:chr6:57011888-57013491:+@junction:chr6:57013492-57017018:+@exon:chr6:57017019-57017149:+ isoform2=junction:chr6:57013492-57015516:+@exon:chr6:57015517-57015660:+@junction:chr6:57015661-57017018:+ ZNF451 SE	4.53388e-07	1.01457e-06	0.959341	0.852514	0.106827	0	0.00600601	0 hours	ZNF451	5.22531	4.37836	0	0.0285285
isoform1=exon:chr6:57017019-57017149:+@junction:chr6:57017150-57025881:+@exon:chr6:57025882-57025950:+ isoform2=junction:chr6:57017150-57018658:+@exon:chr6:57018659-57018845:+@junction:chr6:57018846-57025881:+ ZNF451 SE	2.22931e-09	6.41662e-09	0.952476	0.840526	0.11195	0	0.015015	0 hours	ZNF451	5.22531	4.37836	0	0.0285285
isoform1=exon:chr1:207958964-207959027:+@junction:chr1:207959028-207966863:+@exon:chr1:207966864-207967218:+ isoform2=junction:chr1:207959028-207963597:+@exon:chr1:207963598-207963690:+@junction:chr1:207963691-207966863:+ CD46 SE	3.21748e-18	2.28253e-17	0.0741749	0.223747	-0.149572	0.630435	0.157658	0 hours	CD46	6.19292	6.22732	0	0.00900901
isoform1=exon:chr19:35996841-35996888:-@junction:chr19:35996889-36001085:-@exon:chr19:36001086-36001154:- isoform2=junction:chr19:35996889-35997027:-@exon:chr19:35997028-35997087:-@junction:chr19:35997088-36001085:- DMKN SE	1.7377e-20	1.53736e-19	0.306498	0.17249	0.134008	0	0.193694	0 hours	DMKN	4.53977	3.94607	0.0326087	0.0930931
isoform1=exon:chr19:35996841-35996888:-@junction:chr19:35996889-36001085:-@exon:chr19:36001086-36001113:- isoform2=junction:chr19:35996889-36000812:-@exon:chr19:36000813-36000863:-@junction:chr19:36000864-36001085:- DMKN SE	4.18868e-37	1.89196e-35	0.592724	0.474637	0.118088	0	0	0 hours	DMKN	4.53977	3.94607	0.0326087	0.0930931
isoform1=exon:chr1:163131705-163131766:-@junction:chr1:163131767-163172581:-@exon:chr1:163172582-163172693:- isoform2=junction:chr1:163131767-163138047:-@exon:chr1:163138048-163138158:-@junction:chr1:163138159-163172581:- RGS5 SE	8.05162e-45	8.7695e-43	0.425667	0.933607	-0.50794	0.0978261	0.003003	0 hours	RGS5	1.50511	3.52768	0.543478	0.246246
isoform1=exon:chr1:120269627-120269725:+@junction:chr1:120269726-120277256:+@exon:chr1:120277257-120277389:+ isoform2=junction:chr1:120269726-120272131:+@exon:chr1:120272132-120272256:+@junction:chr1:120272257-120277256:+ PHGDH SE	1.41367e-21	1.40354e-20	0.00379766	0.116865	-0.113067	0.934783	0.358859	0 hours	PHGDH	7.68701	5.34082	0	0.0735736
isoform1=exon:chr17:6352632-6352727:+@junction:chr17:6352728-6353347:+@exon:chr17:6353348-6353392:+ isoform2=junction:chr17:6352728-6353023:+@exon:chr17:6353024-6353098:+@junction:chr17:6353099-6353347:+ FAM64A SE	2.65724e-13	1.16669e-12	0.0489243	0.185148	-0.136224	0.532609	0.363363	0 hours	FAM64A	5.81801	3.14795	0.0326087	0.366366
isoform1=exon:chr3:52623086-52623268:-@junction:chr3:52623269-52643328:-@exon:chr3:52643329-52643477:- isoform2=junction:chr3:52623269-52637536:-@exon:chr3:52637537-52637748:-@junction:chr3:52637749-52643328:- PBRM1 SE	0.00050529	0.000788663	0.138399	0.25936	-0.120961	0.565217	0.451952	0 hours	PBRM1	5.31005	5.2223	0	0.018018
isoform1=exon:chr3:33165900-33166071:+@junction:chr3:33166072-33174046:+@exon:chr3:33174047-33174092:+ isoform2=junction:chr3:33166072-33171430:+@exon:chr3:33171431-33171559:+@junction:chr3:33171560-33174046:+ CRTAP SE	1.76677e-42	1.45854e-40	0.823751	0.950192	-0.126441	0	0.003003	0 hours	CRTAP	3.08779	4.06494	0.119565	0.0510511
isoform1=exon:chr11:67351066-67351315:+@junction:chr11:67351316-67352155:+@exon:chr11:67352156-67352243:+ isoform2=junction:chr11:67351316-67351934:+@exon:chr11:67351935-67352041:+@junction:chr11:67352042-67352155:+ GSTP1 SE	5.21834e-41	3.52393e-39	0.908414	0.284509	0.623905	0	0.563063	0 hours	GSTP1	10.654	10.6397	0	0
isoform1=exon:chr3:42661156-42661200:+@junction:chr3:42661201-42662920:+@exon:chr3:42662921-42663008:+ isoform2=junction:chr3:42661201-42661507:+@exon:chr3:42661508-42661535:+@junction:chr3:42661536-42662920:+ NKTR SE	4.70719e-31	1.16209e-29	0.251533	0.451181	-0.199647	0	0.0165165	0 hours	NKTR	6.14676	5.3875	0	0.0045045
isoform1=exon:chr3:42662497-42663008:+@junction:chr3:42663009-42672037:+@exon:chr3:42672038-42672067:+ isoform2=junction:chr3:42663009-42668691:+@exon:chr3:42668692-42668719:+@junction:chr3:42668720-42672037:+ NKTR SE	1.49942e-18	1.09921e-17	0.289466	0.437607	-0.148141	0	0.024024	0 hours	NKTR	6.14676	5.3875	0	0.0045045
isoform1=exon:chr3:42661311-42663008:+@junction:chr3:42663009-42672662:+@exon:chr3:42672663-42672808:+ isoform2=junction:chr3:42663009-42672037:+@exon:chr3:42672038-42672067:+@junction:chr3:42672068-42672662:+ NKTR SE	0.00130849	0.00194265	0.89481	0.793466	0.101345	0	0.00900901	0 hours	NKTR	6.14676	5.3875	0	0.0045045
isoform1=exon:chr8:8865480-8865658:+@junction:chr8:8865659-8869051:+@exon:chr8:8869052-8869262:+ isoform2=junction:chr8:8865659-8866541:+@exon:chr8:8866542-8866648:+@junction:chr8:8866649-8869051:+ ERI1 SE	2.74581e-23	3.23825e-22	0.0543045	0.229356	-0.175052	0.793478	0.255255	0 hours	ERI1	4.0945	3.87374	0.108696	0.117117
isoform1=exon:chr4:15969849-15970991:-@junction:chr4:15970992-15981017:-@exon:chr4:15981018-15981086:- isoform2=junction:chr4:15970992-15972665:-@exon:chr4:15972666-15972705:-@junction:chr4:15972706-15981017:- PROM1 SE	9.34577e-37	4.12009e-35	0.991633	0.569435	0.422198	0	0.0195195	0 hours	PROM1	5.73783	2.00782	0.0108696	0.606607
isoform1=exon:chr4:15972666-15972705:-@junction:chr4:15972706-15981503:-@exon:chr4:15981504-15981527:- isoform2=junction:chr4:15972706-15981017:-@exon:chr4:15981018-15981086:-@junction:chr4:15981087-15981503:- PROM1 SE	1.84142e-31	4.69786e-30	0.986472	0.655049	0.331423	0	0.0045045	0 hours	PROM1	5.73783	2.00782	0.0108696	0.606607
isoform1=exon:chr4:15972666-15972705:-@junction:chr4:15972706-15982044:-@exon:chr4:15982045-15982160:- isoform2=junction:chr4:15972706-15981017:-@exon:chr4:15981018-15981086:-@junction:chr4:15981087-15982044:- PROM1 SE	1.79327e-12	7.24252e-12	0.918433	0.666526	0.251907	0	0.003003	0 hours	PROM1	5.73783	2.00782	0.0108696	0.606607
isoform1=exon:chr4:15981018-15981086:-@junction:chr4:15981087-15982044:-@exon:chr4:15982045-15982160:- isoform2=junction:chr4:15981087-15981503:-@exon:chr4:15981504-15981527:-@junction:chr4:15981528-15982044:- PROM1 SE	1.43691e-26	2.30207e-25	0.972489	0.635249	0.337239	0	0.0015015	0 hours	PROM1	5.73783	2.00782	0.0108696	0.606607
isoform1=exon:chr4:15981504-15981527:-@junction:chr4:15981528-15982044:-@exon:chr4:15982045-15982160:- isoform2=junction:chr4:15981528-15981899:-@exon:chr4:15981900-15981924:-@junction:chr4:15981925-15982044:- PROM1 SE	1.81867e-37	8.63436e-36	0.017576	0.245996	-0.22842	0.913043	0.166667	0 hours	PROM1	5.73783	2.00782	0.0108696	0.606607
isoform1=exon:chr4:15982045-15982160:-@junction:chr4:15982161-15987382:-@exon:chr4:15987383-15987413:- isoform2=junction:chr4:15982161-15985885:-@exon:chr4:15985886-15985978:-@junction:chr4:15985979-15987382:- PROM1 SE	1.09689e-36	4.77073e-35	0.988001	0.569403	0.418598	0	0.0165165	0 hours	PROM1	5.73783	2.00782	0.0108696	0.606607
isoform1=exon:chr4:15989286-15989339:-@junction:chr4:15989340-15992844:-@exon:chr4:15992845-15992916:- isoform2=junction:chr4:15989340-15991354:-@exon:chr4:15991355-15991447:-@junction:chr4:15991448-15992844:- PROM1 SE	3.51734e-28	6.60698e-27	0.973002	0.621208	0.351794	0	0.0045045	0 hours	PROM1	5.73783	2.00782	0.0108696	0.606607
isoform1=exon:chr1:36923524-36923582:-@junction:chr1:36923583-36927688:-@exon:chr1:36927689-36927764:- isoform2=junction:chr1:36923583-36926864:-@exon:chr1:36926865-36926913:-@junction:chr1:36926914-36927688:- MRPS15 SE	4.86883e-07	1.08502e-06	0.0394826	0.231519	-0.192036	0.891304	0.63964	0 hours	MRPS15	6.62318	6.50714	0.0217391	0.0225225
isoform1=exon:chr1:36926293-36926377:-@junction:chr1:36926378-36929406:-@exon:chr1:36929407-36929451:- isoform2=junction:chr1:36926378-36927688:-@exon:chr1:36927689-36927764:-@junction:chr1:36927765-36929406:- MRPS15 SE	8.39206e-05	0.000143344	0.0445285	0.158295	-0.113766	0.880435	0.693694	0 hours	MRPS15	6.62318	6.50714	0.0217391	0.0225225
isoform1=exon:chrX:123159690-123159768:+@junction:chrX:123159769-123171376:+@exon:chrX:123171377-123171435:+ isoform2=junction:chrX:123159769-123164810:+@exon:chrX:123164811-123164975:+@junction:chrX:123164976-123171376:+ STAG2 SE	2.22915e-12	8.89808e-12	0.997228	0.886375	0.110854	0	0.003003	0 hours	STAG2	7.79252	7.07254	0	0.003003
isoform1=exon:chr1:225142661-225142800:+@junction:chr1:225142801-225152180:+@exon:chr1:225152181-225152311:+ isoform2=junction:chr1:225142801-225147854:+@exon:chr1:225147855-225148004:+@junction:chr1:225148005-225152180:+ DNAH14 SE	3.82464e-17	2.44434e-16	0.948586	0.823011	0.125575	0	0.0015015	0 hours	DNAH14	2.64504	1.9833	0.184783	0.268769
isoform1=exon:chr1:225155133-225155285:+@junction:chr1:225155286-225195114:+@exon:chr1:225195115-225195246:+ isoform2=junction:chr1:225155286-225156460:+@exon:chr1:225156461-225156576:+@junction:chr1:225156577-225195114:+ DNAH14 SE	1.44801e-13	6.53472e-13	0.957176	0.853534	0.103642	0	0.0015015	0 hours	DNAH14	2.64504	1.9833	0.184783	0.268769
isoform1=exon:chr4:40075075-40075171:+@junction:chr4:40075172-40103694:+@exon:chr4:40103695-40104838:+ isoform2=junction:chr4:40075172-40098846:+@exon:chr4:40098847-40099189:+@junction:chr4:40099190-40103694:+ N4BP2 SE	1.29714e-34	4.64426e-33	0.885865	0.587909	0.297956	0	0.033033	0 hours	N4BP2	6.20214	5.84947	0	0.0165165
isoform1=exon:chr2:228189981-228190143:+@junction:chr2:228190144-228197134:+@exon:chr2:228197135-228197304:+ isoform2=junction:chr2:228190144-228193393:+@exon:chr2:228193394-228195562:+@junction:chr2:228195563-228197134:+ MFF SE	7.15375e-16	4.0243e-15	0.676069	0.783248	-0.107179	0	0.0045045	0 hours	MFF	5.09887	4.58335	0.0543478	0.0975976
isoform1=exon:chr2:228189937-228190143:+@junction:chr2:228190144-228205007:+@exon:chr2:228205008-228205070:+ isoform2=junction:chr2:228190144-228197134:+@exon:chr2:228197135-228197304:+@junction:chr2:228197305-228205007:+ MFF SE	3.94973e-20	3.39473e-19	0.925192	0.473592	0.451599	0.0543478	0.327327	0 hours	MFF	5.09887	4.58335	0.0543478	0.0975976
isoform1=exon:chr9:72897338-72897499:+@junction:chr9:72897500-72912881:+@exon:chr9:72912882-72913137:+ isoform2=junction:chr9:72897500-72901115:+@exon:chr9:72901116-72901187:+@junction:chr9:72901188-72912881:+ SMC5 SE	1.71001e-05	3.18302e-05	0.973096	0.863803	0.109293	0	0.00900901	0 hours	SMC5	4.74938	4.67284	0.0543478	0.0780781
isoform1=exon:chr9:72914962-72915116:+@junction:chr9:72915117-72929657:+@exon:chr9:72929658-72929752:+ isoform2=junction:chr9:72915117-72920162:+@exon:chr9:72920163-72920276:+@junction:chr9:72920277-72929657:+ SMC5 SE	3.98942e-21	3.75777e-20	0.965919	0.826354	0.139566	0	0.0045045	0 hours	SMC5	4.74938	4.67284	0.0543478	0.0780781
isoform1=exon:chr18:19112434-19112621:-@junction:chr18:19112622-19119880:-@exon:chr18:19119881-19119970:- isoform2=junction:chr18:19112622-19116002:-@exon:chr18:19116003-19116146:-@junction:chr18:19116147-19119880:- ESCO1 SE	5.07424e-14	2.37598e-13	0.959596	0.82446	0.135137	0	0.0015015	0 hours	ESCO1	6.61473	5.58366	0	0.0825826
isoform1=exon:chr18:19116003-19116146:-@junction:chr18:19116147-19140819:-@exon:chr18:19140820-19140951:- isoform2=junction:chr18:19116147-19119880:-@exon:chr18:19119881-19119970:-@junction:chr18:19119971-19140819:- ESCO1 SE	1.03903e-05	1.97896e-05	0.915146	0.782968	0.132178	0	0	0 hours	ESCO1	6.61473	5.58366	0	0.0825826
isoform1=exon:chr5:10394865-10394897:+@junction:chr5:10394898-10400895:+@exon:chr5:10400896-10400954:+ isoform2=junction:chr5:10394898-10397404:+@exon:chr5:10397405-10397456:+@junction:chr5:10397457-10400895:+ MARCH6 SE	4.96586e-09	1.3738e-08	0.957448	0.855987	0.101461	0	0.0195195	0 hours	MARCH6	8.23938	6.7408	0	0.003003
isoform1=exon:chr15:75212621-75212783:-@junction:chr15:75212784-75221456:-@exon:chr15:75221457-75221573:- isoform2=junction:chr15:75212784-75219106:-@exon:chr15:75219107-75219228:-@junction:chr15:75219229-75221456:- COX5A SE	4.67624e-15	2.42435e-14	0.736053	0.349779	0.386274	0.108696	0.424925	0 hours	COX5A	7.33305	6.74337	0.0108696	0.015015
isoform1=exon:chr1:45219405-45219505:+@junction:chr1:45219506-45221600:+@exon:chr1:45221601-45221655:+ isoform2=junction:chr1:45219506-45220421:+@exon:chr1:45220422-45220517:+@junction:chr1:45220518-45221600:+ KIF2C SE	1.86638e-12	7.51482e-12	0.968821	0.850269	0.118551	0	0.003003	0 hours	KIF2C	4.98185	3.49154	0.0543478	0.261261
isoform1=exon:chr3:172473085-172473164:+@junction:chr3:172473165-172474772:+@exon:chr3:172474773-172474799:+ isoform2=junction:chr3:172473165-172473272:+@exon:chr3:172473273-172473365:+@junction:chr3:172473366-172474772:+ ECT2 SE	1.31672e-16	7.98595e-16	0.736464	0.562743	0.173721	0	0.003003	0 hours	ECT2	6.91274	5.36078	0.0108696	0.0840841
isoform1=exon:chr2:55747541-55747615:+@junction:chr2:55747616-55750856:+@exon:chr2:55750857-55750958:+ isoform2=junction:chr2:55747616-55749237:+@exon:chr2:55749238-55749302:+@junction:chr2:55749303-55750856:+ CCDC104 SE	0.000242342	0.00039189	0.179716	0.356933	-0.177217	0.532609	0.355856	0 hours	CCDC104	3.60921	3.89094	0.184783	0.183183
isoform1=exon:chr2:198318518-198318773:+@junction:chr2:198318774-198327262:+@exon:chr2:198327263-198327455:+ isoform2=junction:chr2:198318774-198324655:+@exon:chr2:198324656-198324805:+@junction:chr2:198324806-198327262:+ COQ10B SE	1.15956e-05	2.19307e-05	0.117989	0.23489	-0.116901	0.619565	0.441441	0 hours	COQ10B	5.42921	5.20677	0.0434783	0.13964
isoform1=exon:chr10:35300776-35300892:-@junction:chr10:35300893-35305119:-@exon:chr10:35305120-35305322:- isoform2=junction:chr10:35300893-35302626:-@exon:chr10:35302627-35302728:-@junction:chr10:35302729-35305119:- CUL2 SE	1.53006e-45	1.80283e-43	0.824829	0.968579	-0.14375	0	0	0 hours	CUL2	4.66038	4.35603	0.0978261	0.0975976
isoform1=exon:chr16:24578464-24578826:+@junction:chr16:24578827-24580065:+@exon:chr16:24580066-24581434:+ isoform2=junction:chr16:24578827-24579112:+@exon:chr16:24579113-24579214:+@junction:chr16:24579215-24580065:+ RBBP6 SE	2.78823e-16	1.63374e-15	0.496271	0.671199	-0.174928	0	0.0135135	0 hours	RBBP6	6.40693	5.89044	0	0.0195195
isoform1=exon:chr13:110804681-110804853:-@junction:chr13:110804854-110813538:-@exon:chr13:110813539-110813716:- isoform2=junction:chr13:110804854-110807629:-@exon:chr13:110807630-110807744:-@junction:chr13:110807745-110813538:- COL4A1 SE	1.1064e-29	2.40248e-28	0.401342	0.861215	-0.459874	0.076087	0.015015	0 hours	COL4A1	2.06208	4.88636	0.315217	0.0900901
isoform1=exon:chr5:60186716-60186913:-@junction:chr5:60186914-60194102:-@exon:chr5:60194103-60194227:- isoform2=junction:chr5:60186914-60187863:-@exon:chr5:60187864-60189470:-@junction:chr5:60189471-60194102:- ERCC8 SE	2.02899e-15	1.09074e-14	0.0515611	0.191686	-0.140125	0.815217	0.364865	0 hours	ERCC8	3.71799	2.84886	0.195652	0.343844
isoform1=exon:chr5:60199475-60199543:-@junction:chr5:60199544-60214091:-@exon:chr5:60214092-60214215:- isoform2=junction:chr5:60199544-60200614:-@exon:chr5:60200615-60200700:-@junction:chr5:60200701-60214091:- ERCC8 SE	8.93852e-17	5.53787e-16	0.16504	0.324448	-0.159408	0.445652	0.238739	0 hours	ERCC8	3.71799	2.84886	0.195652	0.343844
isoform1=exon:chr5:60217881-60217982:-@junction:chr5:60217983-60224690:-@exon:chr5:60224691-60224786:- isoform2=junction:chr5:60217983-60220117:-@exon:chr5:60220118-60220335:-@junction:chr5:60220336-60224690:- ERCC8 SE	7.58278e-20	6.33658e-19	0.0453099	0.1985	-0.15319	0.815217	0.334835	0 hours	ERCC8	3.71799	2.84886	0.195652	0.343844
isoform1=exon:chr1:95705333-95705465:+@junction:chr1:95705466-95712097:+@exon:chr1:95712098-95712213:+ isoform2=junction:chr1:95705466-95709766:+@exon:chr1:95709767-95710254:+@junction:chr1:95710255-95712097:+ RWDD3 SE	9.33238e-30	2.06411e-28	0.341795	0.808426	-0.46663	0.23913	0.0405405	0 hours	RWDD3	3.57873	4.11089	0.26087	0.205706
isoform1=exon:chr18:12963159-12963370:+@junction:chr18:12963371-12971151:+@exon:chr18:12971152-12971250:+ isoform2=junction:chr18:12963371-12964434:+@exon:chr18:12964435-12964494:+@junction:chr18:12964495-12971151:+ SEH1L SE	8.01478e-18	5.47888e-17	8.59816e-05	0.135995	-0.135909	1	0.481982	0 hours	SEH1L	6.67601	5.04414	0	0.0570571
isoform1=exon:chr2:33540211-33540336:+@junction:chr2:33540337-33572433:+@exon:chr2:33572434-33572476:+ isoform2=junction:chr2:33540337-33567904:+@exon:chr2:33567905-33568030:+@junction:chr2:33568031-33572433:+ LTBP1 SE	3.91672e-15	2.05109e-14	0.830058	0.63477	0.195288	0	0.003003	0 hours	LTBP1	2.76926	3.44684	0.184783	0.189189
isoform1=exon:chr22:40745836-40746039:+@junction:chr22:40746040-40754867:+@exon:chr22:40754868-40755039:+ isoform2=junction:chr22:40746040-40750251:+@exon:chr22:40750252-40750331:+@junction:chr22:40750332-40754867:+ ADSL SE	2.94637e-09	8.38925e-09	0.0772151	0.27803	-0.200815	0.880435	0.531532	0 hours	ADSL	7.14973	5.92357	0	0.039039
isoform1=exon:chr1:54389206-54389620:-@junction:chr1:54389621-54405657:-@exon:chr1:54405658-54405770:- isoform2=junction:chr1:54389621-54395711:-@exon:chr1:54395712-54395818:-@junction:chr1:54395819-54405657:- HSPB11 SE	1.89319e-06	3.9475e-06	0.0520178	0.275939	-0.223921	0.815217	0.594595	0 hours	HSPB11	5.45633	5.81795	0.0543478	0.0720721
isoform1=exon:chr10:70946199-70946306:+@junction:chr10:70946307-70949022:+@exon:chr10:70949023-70949191:+ isoform2=junction:chr10:70946307-70947397:+@exon:chr10:70947398-70947512:+@junction:chr10:70947513-70949022:+ SUPV3L1 SE	3.73384e-12	1.45722e-11	0.982678	0.873549	0.109129	0	0.012012	0 hours	SUPV3L1	4.73677	3.69358	0.108696	0.238739
isoform1=exon:chr6:112393105-112393279:-@junction:chr6:112393280-112395912:-@exon:chr6:112395913-112396053:- isoform2=junction:chr6:112393280-112393960:-@exon:chr6:112393961-112394101:-@junction:chr6:112394102-112395912:- TUBE1 SE	1.4685e-23	1.76725e-22	0.939659	0.740903	0.198756	0	0.012012	0 hours	TUBE1	3.16275	1.66515	0.336957	0.539039
isoform1=exon:chr5:115188676-115188711:+@junction:chr5:115188712-115205713:+@exon:chr5:115205714-115205825:+ isoform2=junction:chr5:115188712-115202366:+@exon:chr5:115202367-115202458:+@junction:chr5:115202459-115205713:+ AP3S1 SE	1.4468e-06	3.05506e-06	0.0591132	0.200614	-0.141501	0.793478	0.567568	0 hours	AP3S1	6.97553	6.282	0.0108696	0.0465465
isoform1=exon:chr3:124450353-124450451:+@junction:chr3:124450452-124456414:+@exon:chr3:124456415-124457086:+ isoform2=junction:chr3:124450452-124453939:+@exon:chr3:124453940-124454093:+@junction:chr3:124454094-124456414:+ UMPS SE	2.63802e-09	7.53946e-09	0.0552544	0.160005	-0.104751	0.75	0.484985	0 hours	UMPS	6.14065	5.10938	0.0434783	0.126126
isoform1=exon:chr2:48573340-48573890:+@junction:chr2:48573891-48589781:+@exon:chr2:48589782-48589846:+ isoform2=junction:chr2:48573891-48586185:+@exon:chr2:48586186-48586286:+@junction:chr2:48586287-48589781:+ FOXN2 SE	2.8446e-14	1.36957e-13	0.969708	0.804035	0.165673	0	0.00600601	0 hours	FOXN2	4.81236	2.67661	0.0326087	0.291291
isoform1=exon:chr11:85339629-85339732:+@junction:chr11:85339733-85345129:+@exon:chr11:85345130-85345220:+ isoform2=junction:chr11:85339733-85342730:+@exon:chr11:85342731-85342852:+@junction:chr11:85342853-85345129:+ TMEM126B SE	3.41539e-16	1.97885e-15	0.941335	0.774685	0.16665	0	0.0045045	0 hours	TMEM126B	7.91393	7.23132	0	0.0570571
isoform1=exon:chr15:56676150-56676229:+@junction:chr15:56676230-56681515:+@exon:chr15:56681516-56681598:+ isoform2=junction:chr15:56676230-56680669:+@exon:chr15:56680670-56680718:+@junction:chr15:56680719-56681515:+ TEX9 SE	6.92704e-25	9.57157e-24	0.962313	0.845487	0.116826	0	0.0015015	0 hours	TEX9	1.75724	1.53094	0.478261	0.531532
isoform1=exon:chr4:114386685-114386760:-@junction:chr4:114386761-114430793:-@exon:chr4:114430794-114430828:- isoform2=junction:chr4:114386761-114421618:-@exon:chr4:114421619-114421667:-@junction:chr4:114421668-114430793:- CAMK2D SE	2.66993e-07	6.13889e-07	0.690376	0.802864	-0.112488	0.0326087	0.0105105	0 hours	CAMK2D	4.35297	6.24492	0.163043	0.0495495
isoform1=exon:chr15:70968646-70968930:-@junction:chr15:70968931-70970437:-@exon:chr15:70970438-70970545:- isoform2=junction:chr15:70968931-70969446:-@exon:chr15:70969447-70969479:-@junction:chr15:70969480-70970437:- UACA SE	4.70752e-22	4.87723e-21	0.88682	0.624954	0.261866	0	0.00900901	0 hours	UACA	3.34084	3.35349	0.206522	0.154655
isoform1=exon:chr15:70975097-70975134:-@junction:chr15:70975135-70979878:-@exon:chr15:70979879-70979982:- isoform2=junction:chr15:70975135-70976603:-@exon:chr15:70976604-70976785:-@junction:chr15:70976786-70979878:- UACA SE	3.645e-15	1.91577e-14	0.971308	0.767895	0.203413	0	0.00750751	0 hours	UACA	3.34084	3.35349	0.206522	0.154655
isoform1=exon:chr15:70982793-70982850:-@junction:chr15:70982851-70987355:-@exon:chr15:70987356-70987444:- isoform2=junction:chr15:70982851-70983637:-@exon:chr15:70983638-70983702:-@junction:chr15:70983703-70987355:- UACA SE	1.04529e-12	4.3326e-12	0.956452	0.798504	0.157948	0	0.003003	0 hours	UACA	3.34084	3.35349	0.206522	0.154655
isoform1=exon:chr1:76257146-76257256:+@junction:chr1:76257257-76260194:+@exon:chr1:76260195-76260350:+ isoform2=junction:chr1:76257257-76259768:+@exon:chr1:76259769-76259918:+@junction:chr1:76259919-76260194:+ RABGGTB SE	2.08901e-24	2.73492e-23	0.781927	0.235158	0.546769	0.184783	0.641141	0 hours	RABGGTB	6.00042	6.1112	0.0217391	0.0510511
isoform1=exon:chr1:219352742-219352768:+@junction:chr1:219352769-219383873:+@exon:chr1:219383874-219383989:+ isoform2=junction:chr1:219352769-219366423:+@exon:chr1:219366424-219366593:+@junction:chr1:219366594-219383873:+ LYPLAL1 SE	2.69922e-10	8.57887e-10	0.103613	0.213556	-0.109942	0.565217	0.376877	0 hours	LYPLAL1	4.69054	3.36164	0.195652	0.378378
isoform1=exon:chr1:219352489-219352588:+@junction:chr1:219352589-219383873:+@exon:chr1:219383874-219383989:+ isoform2=junction:chr1:219352589-219366471:+@exon:chr1:219366472-219366593:+@junction:chr1:219366594-219383873:+ LYPLAL1 SE	3.9979e-43	3.54909e-41	0.923953	0.419182	0.50477	0	0.211712	0 hours	LYPLAL1	4.69054	3.36164	0.195652	0.378378
isoform1=exon:chr1:219352742-219352768:+@junction:chr1:219352769-219383873:+@exon:chr1:219383874-219383989:+ isoform2=junction:chr1:219352769-219366471:+@exon:chr1:219366472-219366593:+@junction:chr1:219366594-219383873:+ LYPLAL1 SE	4.11608e-10	1.28489e-09	0.10358	0.211232	-0.107652	0.565217	0.37988	0 hours	LYPLAL1	4.69054	3.36164	0.195652	0.378378
isoform1=exon:chr9:108484815-108484902:+@junction:chr9:108484903-108536145:+@exon:chr9:108536146-108538893:+ isoform2=junction:chr9:108484903-108510353:+@exon:chr9:108510354-108510471:+@junction:chr9:108510472-108536145:+ TMEM38B SE	1.42315e-05	2.66939e-05	0.969874	0.851427	0.118447	0	0.00900901	0 hours	TMEM38B	2.6227	3.74454	0.413043	0.264264
isoform1=exon:chr2:224842261-224842344:-@junction:chr2:224842345-224849468:-@exon:chr2:224849469-224849667:- isoform2=junction:chr2:224842345-224847397:-@exon:chr2:224847398-224847498:-@junction:chr2:224847499-224849468:- SERPINE2 SE	5.58784e-38	2.76427e-36	0.293577	0.102728	0.190849	0.163043	0.768769	0 hours	SERPINE2	1.9207	7.52812	0.315217	0.0165165
isoform1=exon:chr2:224842261-224842344:-@junction:chr2:224842345-224856519:-@exon:chr2:224856520-224856717:- isoform2=junction:chr2:224842345-224849468:-@exon:chr2:224849469-224849667:-@junction:chr2:224849668-224856519:- SERPINE2 SE	7.35822e-51	1.34324e-48	0.324743	0.0614808	0.263262	0.163043	0.786787	0 hours	SERPINE2	1.9207	7.52812	0.315217	0.0165165
isoform1=exon:chr3:142742817-142742860:+@junction:chr3:142742861-142745990:+@exon:chr3:142745991-142746095:+ isoform2=junction:chr3:142742861-142743325:+@exon:chr3:142743326-142743390:+@junction:chr3:142743391-142745990:+ U2SURP SE	3.25189e-16	1.88834e-15	0.00332015	0.145737	-0.142417	0.98913	0.509009	0 hours	U2SURP	7.21554	6.65367	0	0.0015015
isoform1=exon:chr10:60121255-60121286:+@junction:chr10:60121287-60124530:+@exon:chr10:60124531-60124636:+ isoform2=junction:chr10:60121287-60123368:+@exon:chr10:60123369-60123446:+@junction:chr10:60123447-60124530:+ UBE2D1 SE	8.93138e-24	1.10142e-22	0.9856	0.834367	0.151233	0	0.015015	0 hours	UBE2D1	5.84731	4.34333	0.076087	0.202703
isoform1=exon:chr1:47799469-47799788:+@junction:chr1:47799789-47838626:+@exon:chr1:47838627-47838779:+ isoform2=junction:chr1:47799789-47834140:+@exon:chr1:47834141-47834287:+@junction:chr1:47834288-47838626:+ CMPK1 SE	5.51354e-44	5.45504e-42	0.85047	0.970297	-0.119826	0	0	0 hours	CMPK1	4.69425	6.27386	0.184783	0.042042
isoform1=exon:chr17:49353229-49353352:+@junction:chr17:49353353-49357749:+@exon:chr17:49357750-49357840:+ isoform2=junction:chr17:49353353-49357365:+@exon:chr17:49357366-49357466:+@junction:chr17:49357467-49357749:+ UTP18 SE	1.21424e-07	2.91117e-07	0.0879334	0.194539	-0.106606	0.695652	0.483483	0 hours	UTP18	6.65894	5.31108	0	0.130631
isoform1=exon:chr17:49362606-49362729:+@junction:chr17:49362730-49371263:+@exon:chr17:49371264-49371406:+ isoform2=junction:chr17:49362730-49365484:+@exon:chr17:49365485-49365564:+@junction:chr17:49365565-49371263:+ UTP18 SE	4.3653e-07	9.79718e-07	0.0853332	0.251551	-0.166218	0.75	0.525526	0 hours	UTP18	6.65894	5.31108	0	0.130631
isoform1=exon:chr17:49365909-49365952:+@junction:chr17:49365953-49374325:+@exon:chr17:49374326-49374364:+ isoform2=junction:chr17:49365953-49371263:+@exon:chr17:49371264-49371406:+@junction:chr17:49371407-49374325:+ UTP18 SE	1.3603e-07	3.23501e-07	0.0390435	0.153837	-0.114794	0.826087	0.584084	0 hours	UTP18	6.65894	5.31108	0	0.130631
isoform1=exon:chr5:159470140-159470176:+@junction:chr5:159470177-159491938:+@exon:chr5:159491939-159492029:+ isoform2=junction:chr5:159470177-159478135:+@exon:chr5:159478136-159478190:+@junction:chr5:159478191-159491938:+ TTC1 SE	6.52513e-06	1.27464e-05	0.0896177	0.202334	-0.112717	0.793478	0.569069	0 hours	TTC1	7.38909	6.57101	0	0.0600601
isoform1=exon:chr12:110933817-110934008:-@junction:chr12:110934009-110939853:-@exon:chr12:110939854-110939916:- isoform2=junction:chr12:110934009-110937261:-@exon:chr12:110937262-110937351:-@junction:chr12:110937352-110939853:- VPS29 SE	4.661e-18	3.26194e-17	0.0345925	0.191823	-0.15723	0.576087	0.27027	0 hours	VPS29	7.44513	7.45169	0.0108696	0.0135135
isoform1=exon:chr12:110933817-110934008:-@junction:chr12:110934009-110939853:-@exon:chr12:110939854-110939904:- isoform2=junction:chr12:110934009-110937339:-@exon:chr12:110937340-110937351:-@junction:chr12:110937352-110939853:- VPS29 SE	3.61246e-32	1.00045e-30	0.132993	0.404446	-0.271453	0.0108696	0	0 hours	VPS29	7.44513	7.45169	0.0108696	0.0135135
isoform1=exon:chr2:64139674-64139795:-@junction:chr2:64139796-64141315:-@exon:chr2:64141316-64141421:- isoform2=junction:chr2:64139796-64140356:-@exon:chr2:64140357-64140444:-@junction:chr2:64140445-64141315:- VPS54 SE	0.000118047	0.00019842	0.74265	0.889174	-0.146523	0.0108696	0.0045045	0 hours	VPS54	2.03011	3.73194	0.478261	0.22973
isoform1=exon:chr1:62905470-62905708:+@junction:chr1:62905709-62910408:+@exon:chr1:62910409-62911100:+ isoform2=junction:chr1:62905709-62908829:+@exon:chr1:62908830-62908990:+@junction:chr1:62908991-62910408:+ USP1 SE	1.13009e-10	3.74989e-10	0.0532984	0.176435	-0.123137	0.804348	0.492492	0 hours	USP1	7.72563	6.33949	0.0108696	0.0600601
isoform1=exon:chr1:62905470-62905708:+@junction:chr1:62905709-62913011:+@exon:chr1:62913012-62913182:+ isoform2=junction:chr1:62905709-62910408:+@exon:chr1:62910409-62911100:+@junction:chr1:62911101-62913011:+ USP1 SE	3.42714e-44	3.47024e-42	0.925979	0.266952	0.659027	0.0434783	0.321321	0 hours	USP1	7.72563	6.33949	0.0108696	0.0600601
isoform1=exon:chr1:62907866-62907970:+@junction:chr1:62907971-62913011:+@exon:chr1:62913012-62913182:+ isoform2=junction:chr1:62907971-62910408:+@exon:chr1:62910409-62911100:+@junction:chr1:62911101-62913011:+ USP1 SE	2.93392e-15	1.55719e-14	0.109341	0.294882	-0.185541	0.652174	0.304805	0 hours	USP1	7.72563	6.33949	0.0108696	0.0600601
isoform1=exon:chrX:48380193-48380295:+@junction:chrX:48380296-48385376:+@exon:chrX:48385377-48385413:+ isoform2=junction:chrX:48380296-48382141:+@exon:chrX:48382142-48382460:+@junction:chrX:48382461-48385376:+ EBP SE	2.27016e-29	4.76881e-28	0.577615	0.0749325	0.502682	0.413043	0.86036	0 hours	EBP	8.19719	8.00045	0	0.015015
isoform1=exon:chr1:63920561-63920639:-@junction:chr1:63920640-63974198:-@exon:chr1:63974199-63974241:- isoform2=junction:chr1:63920640-63955753:-@exon:chr1:63955754-63955889:-@junction:chr1:63955890-63974198:- ITGB3BP SE	8.1709e-11	2.75001e-10	0.382359	0.145486	0.236874	0.369565	0.597598	0 hours	ITGB3BP	6.18596	4.95229	0.0108696	0.103604
isoform1=exon:chr11:82951801-82951976:+@junction:chr11:82951977-82958984:+@exon:chr11:82958985-82959129:+ isoform2=junction:chr11:82951977-82956539:+@exon:chr11:82956540-82956666:+@junction:chr11:82956667-82958984:+ ANKRD42 SE	2.79479e-16	1.63684e-15	0.336151	0.649401	-0.31325	0	0.0135135	0 hours	ANKRD42	1.1831	2.17164	0.586957	0.37988
isoform1=exon:chr2:204131237-204131404:+@junction:chr2:204131405-204144781:+@exon:chr2:204144782-204144836:+ isoform2=junction:chr2:204131405-204143295:+@exon:chr2:204143296-204143411:+@junction:chr2:204143412-204144781:+ CYP20A1 SE	9.59074e-18	6.49115e-17	0.711277	0.329764	0.381513	0.108696	0.277778	0 hours	CYP20A1	4.08087	3.4586	0.217391	0.315315
isoform1=exon:chr14:35465883-35465993:+@junction:chr14:35465994-35476488:+@exon:chr14:35476489-35476593:+ isoform2=junction:chr14:35465994-35470141:+@exon:chr14:35470142-35470226:+@junction:chr14:35470227-35476488:+ SRP54 SE	2.80761e-07	6.44174e-07	0.0646465	0.209958	-0.145311	0.782609	0.546547	0 hours	SRP54	6.90613	6.34834	0	0.0255255
isoform1=exon:chr6:146271400-146271618:-@junction:chr6:146271619-146273484:-@exon:chr6:146273485-146273614:- isoform2=junction:chr6:146271619-146272926:-@exon:chr6:146272927-146273059:-@junction:chr6:146273060-146273484:- SHPRH SE	3.91816e-19	3.05188e-18	0.0280793	0.187326	-0.159246	0.891304	0.361862	0 hours	SHPRH	4.18622	3.62949	0.0108696	0.0750751
isoform1=exon:chr1:89279240-89279416:+@junction:chr1:89279417-89289992:+@exon:chr1:89289993-89290069:+ isoform2=junction:chr1:89279417-89287623:+@exon:chr1:89287624-89287686:+@junction:chr1:89287687-89289992:+ PKN2 SE	0.00871669	0.0117293	0.962724	0.862722	0.100003	0	0.0045045	0 hours	PKN2	4.63664	5.0387	0.0217391	0.0315315
isoform1=exon:chr2:74425740-74425869:+@junction:chr2:74425870-74435695:+@exon:chr2:74435696-74435848:+ isoform2=junction:chr2:74425870-74434830:+@exon:chr2:74434831-74434953:+@junction:chr2:74434954-74435695:+ MTHFD2 SE	0.000107908	0.000182061	0.979779	0.775913	0.203866	0	0.130631	0 hours	MTHFD2	8.07931	6.73135	0	0.036036
isoform1=exon:chr1:70726271-70728530:-@junction:chr1:70728531-70740402:-@exon:chr1:70740403-70740501:- isoform2=junction:chr1:70728531-70736538:-@exon:chr1:70736539-70736639:-@junction:chr1:70736640-70740402:- ANKRD13C SE	2.33677e-22	2.4948e-21	0.685602	0.832725	-0.147123	0	0	0 hours	ANKRD13C	3.27064	3.81055	0.25	0.214715
isoform1=exon:chr1:70726271-70728530:-@junction:chr1:70728531-70742447:-@exon:chr1:70742448-70742526:- isoform2=junction:chr1:70728531-70740402:-@exon:chr1:70740403-70740501:-@junction:chr1:70740502-70742447:- ANKRD13C SE	9.03115e-21	8.17978e-20	0.780708	0.425934	0.354774	0.0869565	0.159159	0 hours	ANKRD13C	3.27064	3.81055	0.25	0.214715
isoform1=exon:chr4:129012156-129012299:+@junction:chr4:129012300-129019340:+@exon:chr4:129019341-129019485:+ isoform2=junction:chr4:129012300-129012501:+@exon:chr4:129012502-129012667:+@junction:chr4:129012668-129019340:+ LARP1B SE	6.73885e-20	5.66789e-19	0.968207	0.846265	0.121942	0	0.015015	0 hours	LARP1B	3.67823	2.8072	0.119565	0.190691
isoform1=exon:chr2:177134123-177134397:+@junction:chr2:177134398-177161587:+@exon:chr2:177161588-177161635:+ isoform2=junction:chr2:177134398-177134943:+@exon:chr2:177134944-177135147:+@junction:chr2:177135148-177161587:+ MTX2 SE	7.9041e-14	3.64833e-13	0.029235	0.147589	-0.118354	0.815217	0.435435	0 hours	MTX2	7.21993	5.88388	0.0217391	0.115616
isoform1=exon:chr1:76198538-76198607:+@junction:chr1:76198608-76205664:+@exon:chr1:76205665-76205795:+ isoform2=junction:chr1:76198608-76200475:+@exon:chr1:76200476-76200556:+@junction:chr1:76200557-76205664:+ ACADM SE	5.91902e-10	1.81965e-09	0.0485563	0.247884	-0.199328	0.826087	0.522523	0 hours	ACADM	6.3701	5.94316	0	0.0315315
isoform1=exon:chr14:54893654-54894559:-@junction:chr14:54894560-54903086:-@exon:chr14:54903087-54903155:- isoform2=junction:chr14:54894560-54898825:-@exon:chr14:54898826-54898938:-@junction:chr14:54898939-54903086:- CNIH1 SE	2.29596e-46	3.00585e-44	0.82894	0.117502	0.711438	0.108696	0.716216	0 hours	CNIH1	7.98131	8.00905	0	0.0525526
isoform1=exon:chr20:47770470-47770608:-@junction:chr20:47770609-47790731:-@exon:chr20:47790732-47790800:- isoform2=junction:chr20:47770609-47775475:-@exon:chr20:47775476-47775683:-@junction:chr20:47775684-47790731:- STAU1 SE	7.16695e-13	3.01202e-12	0.0106749	0.132292	-0.121617	0.967391	0.557057	0 hours	STAU1	6.62282	6.40298	0.0108696	0.012012
isoform1=exon:chr20:47770470-47770608:-@junction:chr20:47770609-47790731:-@exon:chr20:47790732-47790806:- isoform2=junction:chr20:47770609-47782533:-@exon:chr20:47782534-47782822:-@junction:chr20:47782823-47790731:- STAU1 SE	1.65938e-11	6.03966e-11	0.198506	0.309147	-0.110642	0	0.0525526	0 hours	STAU1	6.62282	6.40298	0.0108696	0.012012
isoform1=exon:chr4:154502559-154502712:+@junction:chr4:154502713-154504715:+@exon:chr4:154504716-154504824:+ isoform2=junction:chr4:154502713-154504341:+@exon:chr4:154504342-154504400:+@junction:chr4:154504401-154504715:+ KIAA0922 SE	1.53838e-16	9.27395e-16	0.964613	0.85472	0.109894	0	0.0045045	0 hours	KIAA0922	3.40285	2.28701	0.0978261	0.33033
isoform1=exon:chr1:92732257-92732298:-@junction:chr1:92732299-92735279:-@exon:chr1:92735280-92735333:- isoform2=junction:chr1:92732299-92733661:-@exon:chr1:92733662-92733692:-@junction:chr1:92733693-92735279:- GLMN SE	5.44455e-09	1.49951e-08	0.581231	0.217608	0.363623	0.293478	0.414414	0 hours	GLMN	7.05716	5.46184	0.0326087	0.121622
isoform1=exon:chr1:92755755-92755863:-@junction:chr1:92755864-92763517:-@exon:chr1:92763518-92763586:- isoform2=junction:chr1:92755864-92762960:-@exon:chr1:92762961-92763086:-@junction:chr1:92763087-92763517:- GLMN SE	7.07472e-09	1.92962e-08	0.061993	0.172541	-0.110548	0.76087	0.503003	0 hours	GLMN	7.05716	5.46184	0.0326087	0.121622
isoform1=exon:chr1:93682193-93682303:+@junction:chr1:93682304-93687165:+@exon:chr1:93687166-93687300:+ isoform2=junction:chr1:93682304-93683294:+@exon:chr1:93683295-93683426:+@junction:chr1:93683427-93687165:+ CCDC18 SE	0.00236811	0.00340505	0.902118	0.733519	0.168599	0	0.012012	0 hours	CCDC18	4.93291	4.06486	0.0434783	0.108108
isoform1=exon:chr1:93687416-93687493:+@junction:chr1:93687494-93697982:+@exon:chr1:93697983-93698150:+ isoform2=junction:chr1:93687494-93691889:+@exon:chr1:93691890-93692006:+@junction:chr1:93692007-93697982:+ CCDC18 SE	7.09388e-21	6.47491e-20	0.930766	0.721806	0.20896	0	0.00750751	0 hours	CCDC18	4.93291	4.06486	0.0434783	0.108108
isoform1=exon:chr1:93691890-93692006:+@junction:chr1:93692007-93701804:+@exon:chr1:93701805-93701947:+ isoform2=junction:chr1:93692007-93697982:+@exon:chr1:93697983-93698150:+@junction:chr1:93698151-93701804:+ CCDC18 SE	1.4597e-18	1.07217e-17	0.959884	0.694636	0.265248	0	0.00600601	0 hours	CCDC18	4.93291	4.06486	0.0434783	0.108108
isoform1=exon:chr7:158432488-158434246:-@junction:chr7:158434247-158438210:-@exon:chr7:158438211-158438311:- isoform2=junction:chr7:158434247-158436980:-@exon:chr7:158436981-158437080:-@junction:chr7:158437081-158438210:- NCAPG2 SE	6.40682e-06	1.25285e-05	0.207932	0.349363	-0.14143	0.51087	0.285285	0 hours	NCAPG2	5.05563	3.96996	0.0108696	0.0735736
isoform1=exon:chr1:6845384-6845635:+@junction:chr1:6845636-6885151:+@exon:chr1:6885152-6885270:+ isoform2=junction:chr1:6845636-6880240:+@exon:chr1:6880241-6880310:+@junction:chr1:6880311-6885151:+ CAMTA1 SE	2.25882e-22	2.41755e-21	0.624776	0.725311	-0.100534	0	0	0 hours	CAMTA1	4.28116	3.80254	0	0.0225225
isoform1=exon:chr7:142499628-142499645:+@junction:chr7:142499646-142500186:+@exon:chr7:142500187-142500432:+ isoform2=junction:chr7:142499646-142499788:+@exon:chr7:142499789-142499895:+@junction:chr7:142499896-142500186:+ TRBC2 SE	2.56388e-23	3.03198e-22	0.810358	0.478098	0.33226	0	0.00600601	0 hours	TRBC2	5.674	1.01911	0.130435	0.818318
isoform1=exon:chr5:145524035-145524100:-@junction:chr5:145524101-145529184:-@exon:chr5:145529185-145529262:- isoform2=junction:chr5:145524101-145524225:-@exon:chr5:145524226-145524272:-@junction:chr5:145524273-145529184:- LARS SE	3.3551e-11	1.18263e-10	0.730972	0.357953	0.373018	0.173913	0.313814	0 hours	LARS	7.9389	6.55392	0	0.00600601
isoform1=exon:chr5:145543873-145544034:-@junction:chr5:145544035-145552249:-@exon:chr5:145552250-145552337:- isoform2=junction:chr5:145544035-145551472:-@exon:chr5:145551473-145551553:-@junction:chr5:145551554-145552249:- LARS SE	4.08348e-23	4.75954e-22	0.966499	0.536615	0.429884	0.0326087	0.342342	0 hours	LARS	7.9389	6.55392	0	0.00600601
isoform1=exon:chr5:61687544-61687833:-@junction:chr5:61687834-61688752:-@exon:chr5:61688753-61688817:- isoform2=junction:chr5:61687834-61687997:-@exon:chr5:61687998-61688061:-@junction:chr5:61688062-61688752:- DIMT1 SE	0.000396182	0.000626668	0.134413	0.246354	-0.111941	0.641304	0.496997	0 hours	DIMT1	6.31679	5.97929	0.0108696	0.0495495
isoform1=exon:chr1:243335999-243336148:-@junction:chr1:243336149-243349560:-@exon:chr1:243349561-243349582:- isoform2=junction:chr1:243336149-243349080:-@exon:chr1:243349081-243349374:-@junction:chr1:243349375-243349560:- CEP170 SE	2.8263e-08	7.23803e-08	0.842644	0.701363	0.141281	0	0.00600601	0 hours	CEP170	3.52826	4.16607	0.0434783	0.0495495
isoform1=exon:chr1:245133629-245133745:+@junction:chr1:245133746-245222687:+@exon:chr1:245222688-245222760:+ isoform2=junction:chr1:245133746-245180543:+@exon:chr1:245180544-245180628:+@junction:chr1:245180629-245222687:+ EFCAB2 SE	5.49754e-34	1.8751e-32	0.448885	0.723193	-0.274308	0.0217391	0.003003	0 hours	EFCAB2	2.36746	2.32718	0.347826	0.337838
isoform1=exon:chr2:216243853-216244040:-@junction:chr2:216244041-216246934:-@exon:chr2:216246935-216247048:- isoform2=junction:chr2:216244041-216245533:-@exon:chr2:216245534-216245803:-@junction:chr2:216245804-216246934:- FN1 SE	1.76057e-21	1.7157e-20	0.442842	0.828114	-0.385272	0.0326087	0.0045045	0 hours	FN1	2.44886	4.66281	0.152174	0.0255255
isoform1=exon:chr6:111306209-111306341:+@junction:chr6:111306342-111318385:+@exon:chr6:111318386-111318467:+ isoform2=junction:chr6:111306342-111312949:+@exon:chr6:111312950-111312989:+@junction:chr6:111312990-111318385:+ RPF2 SE	5.14297e-07	1.14317e-06	0.0649556	0.250205	-0.185249	0.891304	0.629129	0 hours	RPF2	7.47138	6.01035	0	0.0765766
isoform1=exon:chr3:17444673-17444740:-@junction:chr3:17444741-17446363:-@exon:chr3:17446364-17446453:- isoform2=junction:chr3:17444741-17446185:-@exon:chr3:17446186-17446260:-@junction:chr3:17446261-17446363:- TBC1D5 SE	6.7392e-09	1.84159e-08	0.961158	0.789278	0.171881	0	0.00600601	0 hours	TBC1D5	2.7051	2.64413	0.206522	0.208709
isoform1=exon:chr12:76449813-76449938:-@junction:chr12:76449939-76453917:-@exon:chr12:76453918-76454059:- isoform2=junction:chr12:76449939-76453577:-@exon:chr12:76453578-76453658:-@junction:chr12:76453659-76453917:- NAP1L1 SE	3.02745e-07	6.92285e-07	1	0.896541	0.103459	0	0.0900901	0 hours	NAP1L1	9.47592	9.23554	0	0
isoform1=exon:chr12:76449813-76449941:-@junction:chr12:76449942-76467982:-@exon:chr12:76467983-76468019:- isoform2=junction:chr12:76449942-76453917:-@exon:chr12:76453918-76454059:-@junction:chr12:76454060-76467982:- NAP1L1 SE	1.56445e-26	2.48795e-25	0.986709	0.494169	0.49254	0	0.25976	0 hours	NAP1L1	9.47592	9.23554	0	0
isoform1=exon:chr5:94982558-94983778:+@junction:chr5:94983779-94988820:+@exon:chr5:94988821-94988918:+ isoform2=junction:chr5:94983779-94987840:+@exon:chr5:94987841-94988035:+@junction:chr5:94988036-94988820:+ RFESD SE	3.09673e-15	1.63957e-14	0.380601	0.756481	-0.37588	0.0326087	0.018018	0 hours	RFESD	0.570432	2.21866	0.880435	0.540541
isoform1=exon:chr5:94982558-94983778:+@junction:chr5:94983779-94989764:+@exon:chr5:94989765-94989940:+ isoform2=junction:chr5:94983779-94987840:+@exon:chr5:94987841-94988035:+@junction:chr5:94988036-94989764:+ RFESD SE	1.23501e-13	5.59878e-13	0.4077	0.76332	-0.35562	0.0217391	0.00900901	0 hours	RFESD	0.570432	2.21866	0.880435	0.540541
isoform1=exon:chr10:12175240-12175307:+@junction:chr10:12175308-12185115:+@exon:chr10:12185116-12185194:+ isoform2=junction:chr10:12175308-12178103:+@exon:chr10:12178104-12178169:+@junction:chr10:12178170-12185115:+ SEC61A2 SE	4.1986e-18	2.95429e-17	0.967181	0.800828	0.166353	0	0.003003	0 hours	SEC61A2	4.57863	4.14423	0	0.0555556
isoform1=exon:chr10:12178104-12178169:+@junction:chr10:12178170-12185115:+@exon:chr10:12185116-12185194:+ isoform2=junction:chr10:12178170-12184431:+@exon:chr10:12184432-12184564:+@junction:chr10:12184565-12185115:+ SEC61A2 SE	5.3904e-12	2.06701e-11	0.163922	0.267709	-0.103787	0.413043	0.166667	0 hours	SEC61A2	4.57863	4.14423	0	0.0555556
isoform1=exon:chr4:42051394-42051496:+@junction:chr4:42051497-42067326:+@exon:chr4:42067327-42067366:+ isoform2=junction:chr4:42051497-42065002:+@exon:chr4:42065003-42065138:+@junction:chr4:42065139-42067326:+ SLC30A9 SE	3.27436e-15	1.72797e-14	0.0926615	0.221258	-0.128596	0.641304	0.334835	0 hours	SLC30A9	6.42217	5.0149	0.0108696	0.0675676
isoform1=exon:chr4:42069102-42069209:+@junction:chr4:42069210-42080228:+@exon:chr4:42080229-42080342:+ isoform2=junction:chr4:42069210-42077673:+@exon:chr4:42077674-42077803:+@junction:chr4:42077804-42080228:+ SLC30A9 SE	1.85843e-10	6.01878e-10	0.103977	0.242554	-0.138577	0.641304	0.381381	0 hours	SLC30A9	6.42217	5.0149	0.0108696	0.0675676
isoform1=exon:chr10:103919653-103919781:+@junction:chr10:103919782-103920208:+@exon:chr10:103920209-103920850:+ isoform2=junction:chr10:103919782-103919989:+@exon:chr10:103919990-103920100:+@junction:chr10:103920101-103920208:+ NOLC1 SE	6.36357e-13	2.68834e-12	0.996245	0.894867	0.101378	0	0.012012	0 hours	NOLC1	8.49809	7.33622	0	0.0285285
isoform1=exon:chr15:25213079-25213229:+@junction:chr15:25213230-25220504:+@exon:chr15:25220505-25220656:+ isoform2=junction:chr15:25213230-25219434:+@exon:chr15:25219435-25219603:+@junction:chr15:25219604-25220504:+ SNRPN SE	5.18213e-26	7.87404e-25	0.504863	0.130707	0.374156	0.293478	0.824324	0 hours	SNRPN	9.49484	8.09027	0	0
isoform1=exon:chr15:25207261-25207356:+@junction:chr15:25207357-25220504:+@exon:chr15:25220505-25220656:+ isoform2=junction:chr15:25207357-25219457:+@exon:chr15:25219458-25219603:+@junction:chr15:25219604-25220504:+ SNRPN SE	0.0293847	0.0370194	0.993529	0.814891	0.178638	0	0.162162	0 hours	SNRPN	9.49484	8.09027	0	0
isoform1=exon:chr15:25213079-25213229:+@junction:chr15:25213230-25220504:+@exon:chr15:25220505-25220656:+ isoform2=junction:chr15:25213230-25219533:+@exon:chr15:25219534-25219603:+@junction:chr15:25219604-25220504:+ SNRPN SE	1.73272e-12	7.0093e-12	0.908958	0.611153	0.297805	0	0.201201	0 hours	SNRPN	9.49484	8.09027	0	0
isoform1=exon:chr15:25213079-25213229:+@junction:chr15:25213230-25220504:+@exon:chr15:25220505-25220656:+ isoform2=junction:chr15:25213230-25219544:+@exon:chr15:25219545-25219603:+@junction:chr15:25219604-25220504:+ SNRPN SE	1.12551e-13	5.12028e-13	0.917963	0.647963	0.27	0	0.175676	0 hours	SNRPN	9.49484	8.09027	0	0
isoform1=exon:chr15:25218866-25219603:+@junction:chr15:25219604-25222023:+@exon:chr15:25222024-25222176:+ isoform2=junction:chr15:25219604-25221451:+@exon:chr15:25221452-25221563:+@junction:chr15:25221564-25222023:+ SNRPN SE	0.0174675	0.022617	0.95719	0.522186	0.435004	0	0.453453	0 hours	SNRPN	9.49484	8.09027	0	0
isoform1=exon:chr14:62204805-62205091:+@junction:chr14:62205092-62211422:+@exon:chr14:62211423-62211531:+ isoform2=junction:chr14:62205092-62207472:+@exon:chr14:62207473-62207906:+@junction:chr14:62207907-62211422:+ HIF1A SE	8.94067e-20	7.43297e-19	0.588706	0.11606	0.472646	0.347826	0.68018	0 hours	HIF1A	8.64695	7.68393	0	0.003003
isoform1=exon:chr6:7595260-7595334:+@junction:chr6:7595335-7602855:+@exon:chr6:7602856-7602977:+ isoform2=junction:chr6:7595335-7599905:+@exon:chr6:7599906-7601757:+@junction:chr6:7601758-7602855:+ SNRNP48 SE	0.00142875	0.002112	0.894201	0.778174	0.116027	0.0326087	0.0570571	0 hours	SNRNP48	3.1073	2.88325	0.163043	0.28979
isoform1=exon:chr12:95650326-95650398:+@junction:chr12:95650399-95656681:+@exon:chr12:95656682-95656835:+ isoform2=junction:chr12:95650399-95650925:+@exon:chr12:95650926-95651015:+@junction:chr12:95651016-95656681:+ VEZT SE	2.07035e-09	5.98835e-09	0.908603	0.754888	0.153715	0	0.03003	0 hours	VEZT	4.19384	4.76978	0.0978261	0.0540541
isoform1=exon:chr12:110891617-110891676:-@junction:chr12:110891677-110897499:-@exon:chr12:110897500-110897667:- isoform2=junction:chr12:110891677-110895314:-@exon:chr12:110895315-110895439:-@junction:chr12:110895440-110897499:- GPN3 SE	0.00437093	0.00609092	0.39743	0.210426	0.187004	0.478261	0.576577	0 hours	GPN3	6.81179	6.27933	0.0543478	0.0945946
isoform1=exon:chr2:201936753-201936782:+@junction:chr2:201936783-201943603:+@exon:chr2:201943604-201943745:+ isoform2=junction:chr2:201936783-201937001:+@exon:chr2:201937002-201937084:+@junction:chr2:201937085-201943603:+ NDUFB3 SE	1.03525e-31	2.72721e-30	0.2162	0.0926787	0.123521	0.0217391	0.186186	0 hours	NDUFB3	7.34926	8.26847	0.0108696	0.0105105
isoform1=exon:chr7:124503404-124503694:-@junction:chr7:124503695-124532319:-@exon:chr7:124532320-124532434:- isoform2=junction:chr7:124503695-124510964:-@exon:chr7:124510965-124511095:-@junction:chr7:124511096-124532319:- POT1 SE	5.13858e-27	8.57158e-26	0.859635	0.630857	0.228778	0	0.00600601	0 hours	POT1	2.58062	2.45529	0.347826	0.391892
isoform1=exon:chr9:100407399-100407506:+@junction:chr9:100407507-100409773:+@exon:chr9:100409774-100409843:+ isoform2=junction:chr9:100407507-100407892:+@exon:chr9:100407893-100408014:+@junction:chr9:100408015-100409773:+ NCBP1 SE	4.96837e-40	2.98125e-38	0.842944	0.952964	-0.11002	0	0	0 hours	NCBP1	5.47201	4.68271	0	0.0840841
isoform1=exon:chr2:170393512-170393850:-@junction:chr2:170393851-170396560:-@exon:chr2:170396561-170396634:- isoform2=junction:chr2:170393851-170394522:-@exon:chr2:170394523-170394651:-@junction:chr2:170394652-170396560:- FASTKD1 SE	8.2287e-26	1.2273e-24	0.912994	0.793473	0.119521	0	0	0 hours	FASTKD1	5.23526	4.48036	0.0978261	0.154655
isoform1=exon:chr3:146239331-146239492:-@junction:chr3:146239493-146251256:-@exon:chr3:146251257-146251337:- isoform2=junction:chr3:146239493-146246400:-@exon:chr3:146246401-146246618:-@junction:chr3:146246619-146251256:- PLSCR1 SE	3.12723e-19	2.45649e-18	0.172614	0.046536	0.126078	0.467391	0.828829	0 hours	PLSCR1	4.50708	7.71142	0.152174	0.00600601
isoform1=exon:chr3:146254327-146254352:-@junction:chr3:146254353-146262253:-@exon:chr3:146262254-146262334:- isoform2=junction:chr3:146254353-146255782:-@exon:chr3:146255783-146255831:-@junction:chr3:146255832-146262253:- PLSCR1 SE	4.68736e-32	1.28442e-30	0.189425	0.035228	0.154197	0.304348	0.828829	0 hours	PLSCR1	4.50708	7.71142	0.152174	0.00600601
isoform1=exon:chr8:117668095-117668244:-@junction:chr8:117668245-117767904:-@exon:chr8:117767905-117768036:- isoform2=junction:chr8:117668245-117738254:-@exon:chr8:117738255-117738411:-@junction:chr8:117738412-117767904:- EIF3H SE	6.0403e-35	2.24966e-33	0.68633	0.0569616	0.629369	0.304348	0.783784	0 hours	EIF3H	7.39573	7.09352	0	0.00750751
isoform1=exon:chr8:27967887-27967955:+@junction:chr8:27967956-27987018:+@exon:chr8:27987019-27987180:+ isoform2=junction:chr8:27967956-27970535:+@exon:chr8:27970536-27970690:+@junction:chr8:27970691-27987018:+ ELP3 SE	1.07564e-05	2.04328e-05	0.95901	0.760873	0.198137	0	0.0045045	0 hours	ELP3	2.89378	2.27977	0.25	0.343844
isoform1=exon:chr2:45808832-45808949:-@junction:chr2:45808950-45826587:-@exon:chr2:45826588-45826974:- isoform2=junction:chr2:45808950-45812746:-@exon:chr2:45812747-45812913:-@junction:chr2:45812914-45826587:- SRBD1 SE	4.23068e-21	3.98213e-20	0.988582	0.85584	0.132741	0	0.0105105	0 hours	SRBD1	4.55409	3.32531	0.119565	0.283784
isoform1=exon:chr2:55804451-55804492:-@junction:chr2:55804493-55806814:-@exon:chr2:55806815-55806917:- isoform2=junction:chr2:55804493-55805382:-@exon:chr2:55805383-55805478:-@junction:chr2:55805479-55806814:- SMEK2 SE	6.93201e-23	7.88121e-22	0.271885	0.508103	-0.236218	0.108696	0.0135135	0 hours	SMEK2	4.1332	3.88266	0.108696	0.126126
isoform1=exon:chr2:55812187-55812303:-@junction:chr2:55812304-55816014:-@exon:chr2:55816015-55816092:- isoform2=junction:chr2:55812304-55813753:-@exon:chr2:55813754-55813870:-@junction:chr2:55813871-55816014:- SMEK2 SE	4.54744e-13	1.95422e-12	0.966264	0.857623	0.108641	0	0.0015015	0 hours	SMEK2	4.1332	3.88266	0.108696	0.126126
isoform1=exon:chr5:138117612-138117718:+@junction:chr5:138117719-138118865:+@exon:chr5:138118866-138119061:+ isoform2=junction:chr5:138117719-138117978:+@exon:chr5:138117979-138118092:+@junction:chr5:138118093-138118865:+ CTNNA1 SE	1.06171e-09	3.18171e-09	0.0136504	0.114009	-0.100359	0.836957	0.561562	0 hours	CTNNA1	6.87751	5.75614	0	0.003003
isoform1=exon:chr2:39505548-39505627:-@junction:chr2:39505628-39509653:-@exon:chr2:39509654-39509695:- isoform2=junction:chr2:39505628-39507412:-@exon:chr2:39507413-39507497:-@junction:chr2:39507498-39509653:- MAP4K3 SE	3.17421e-25	4.49137e-24	0.983782	0.873348	0.110434	0	0.0015015	0 hours	MAP4K3	5.15482	3.62271	0	0.172673
isoform1=exon:chr13:96624834-96624925:-@junction:chr13:96624926-96638586:-@exon:chr13:96638587-96638686:- isoform2=junction:chr13:96624926-96636057:-@exon:chr13:96636058-96636118:-@junction:chr13:96636119-96638586:- UGGT2 SE	5.10753e-10	1.57954e-09	0.641232	0.767178	-0.125946	0	0.033033	0 hours	UGGT2	3.59652	3.70745	0.184783	0.157658
isoform1=exon:chr8:72587612-72587770:+@junction:chr8:72587771-72614449:+@exon:chr8:72614450-72614670:+ isoform2=junction:chr8:72587771-72608175:+@exon:chr8:72608176-72608268:+@junction:chr8:72608269-72614449:+ RP11-1144P22.1 SE	7.37157e-28	1.34757e-26	0.0607854	0.265889	-0.205104	0.0217391	0.0810811	0 hours	RP11-1144P22.1	8.7656	2.62594	0.0108696	0.630631
isoform1=exon:chr2:201746144-201746211:-@junction:chr2:201746212-201749984:-@exon:chr2:201749985-201750090:- isoform2=junction:chr2:201746212-201747064:-@exon:chr2:201747065-201747105:-@junction:chr2:201747106-201749984:- PPIL3 SE	4.70615e-42	3.69675e-40	0.983283	0.875305	0.107978	0	0	0 hours	PPIL3	5.45823	5.06422	0.130435	0.177177
isoform1=exon:chr2:201746144-201746211:-@junction:chr2:201746212-201750420:-@exon:chr2:201750421-201750495:- isoform2=junction:chr2:201746212-201747064:-@exon:chr2:201747065-201747105:-@junction:chr2:201747106-201750420:- PPIL3 SE	9.65551e-34	3.15227e-32	0.94484	0.811007	0.133833	0	0	0 hours	PPIL3	5.45823	5.06422	0.130435	0.177177
isoform1=exon:chr2:201746144-201746211:-@junction:chr2:201746212-201749984:-@exon:chr2:201749985-201750090:- isoform2=junction:chr2:201746212-201747064:-@exon:chr2:201747065-201747158:-@junction:chr2:201747159-201749984:- PPIL3 SE	3.3482e-42	2.67877e-40	0.983531	0.876021	0.107509	0	0	0 hours	PPIL3	5.45823	5.06422	0.130435	0.177177
isoform1=exon:chr2:201746144-201746211:-@junction:chr2:201746212-201750420:-@exon:chr2:201750421-201750495:- isoform2=junction:chr2:201746212-201747064:-@exon:chr2:201747065-201747158:-@junction:chr2:201747159-201750420:- PPIL3 SE	6.02031e-34	2.02673e-32	0.949313	0.81913	0.130183	0	0	0 hours	PPIL3	5.45823	5.06422	0.130435	0.177177
isoform1=exon:chr2:44139571-44139697:-@junction:chr2:44139698-44152205:-@exon:chr2:44152206-44152296:- isoform2=junction:chr2:44139698-44145394:-@exon:chr2:44145395-44145537:-@junction:chr2:44145538-44152205:- LRPPRC SE	3.3204e-06	6.73274e-06	0.0714518	0.175259	-0.103807	0.73913	0.539039	0 hours	LRPPRC	7.03492	6.2012	0	0.003003
isoform1=exon:chr13:25889495-25889605:+@junction:chr13:25889606-25894667:+@exon:chr13:25894668-25894733:+ isoform2=junction:chr13:25889606-25893463:+@exon:chr13:25893464-25893488:+@junction:chr13:25893489-25894667:+ NUPL1 SE	4.50581e-18	3.16016e-17	0.968525	0.848628	0.119897	0	0.0015015	0 hours	NUPL1	4.70961	4.72228	0.0217391	0.0495495
isoform1=exon:chr6:71191704-71191857:+@junction:chr6:71191858-71212338:+@exon:chr6:71212339-71212494:+ isoform2=junction:chr6:71191858-71200736:+@exon:chr6:71200737-71200786:+@junction:chr6:71200787-71212338:+ FAM135A SE	6.00336e-32	1.62442e-30	0.974794	0.660313	0.314481	0	0.0405405	0 hours	FAM135A	4.28567	2.67357	0.0326087	0.231231
isoform1=exon:chr2:47600602-47600709:+@junction:chr2:47600710-47602372:+@exon:chr2:47602373-47602438:+ isoform2=junction:chr2:47600710-47600946:+@exon:chr2:47600947-47601187:+@junction:chr2:47601188-47602372:+ EPCAM SE	2.11712e-30	4.92639e-29	0.994513	0.726081	0.268432	0	0.024024	0 hours	EPCAM	7.8203	3.56317	0	0.444444
isoform1=exon:chr6:83885681-83885779:-@junction:chr6:83885780-83892563:-@exon:chr6:83892564-83892697:- isoform2=junction:chr6:83885780-83891454:-@exon:chr6:83891455-83891650:-@junction:chr6:83891651-83892563:- PGM3 SE	0.00132485	0.00196604	0.155393	0.271237	-0.115844	0.597826	0.472973	0 hours	PGM3	6.20676	6.37717	0.0217391	0.0135135
isoform1=exon:chr2:55200649-55200757:-@junction:chr2:55200758-55209650:-@exon:chr2:55209651-55209789:- isoform2=junction:chr2:55200758-55201830:-@exon:chr2:55201831-55201900:-@junction:chr2:55201901-55209650:- RTN4 SE	0.0197302	0.0253668	0.12346	0.270864	-0.147404	0.630435	0.528529	0 hours	RTN4	6.94082	7.62084	0	0
isoform1=exon:chr2:55591086-55591169:-@junction:chr2:55591170-55601949:-@exon:chr2:55601950-55602019:- isoform2=junction:chr2:55591170-55599587:-@exon:chr2:55599588-55599646:-@junction:chr2:55599647-55601949:- CCDC88A SE	5.64904e-15	2.9016e-14	0.967955	0.822309	0.145647	0	0.0045045	0 hours	CCDC88A	5.69519	5.34868	0	0.00900901
isoform1=exon:chr2:58390001-58390082:-@junction:chr2:58390083-58392858:-@exon:chr2:58392859-58393009:- isoform2=junction:chr2:58390083-58390568:-@exon:chr2:58390569-58390652:-@junction:chr2:58390653-58392858:- FANCL SE	3.14746e-12	1.23807e-11	0.180402	0.458644	-0.278242	0.608696	0.301802	0 hours	FANCL	7.51097	6.85893	0.0217391	0.027027
isoform1=exon:chr8:86377501-86377698:+@junction:chr8:86377699-86385921:+@exon:chr8:86385922-86386040:+ isoform2=junction:chr8:86377699-86385617:+@exon:chr8:86385618-86385697:+@junction:chr8:86385698-86385921:+ CA2 SE	1.55976e-51	3.11017e-49	0.276207	0.027315	0.248892	0.141304	0.764264	0 hours	CA2	1.73647	8.18141	0.663043	0.0495495
isoform1=exon:chr9:36589533-36589649:+@junction:chr9:36589650-36607571:+@exon:chr9:36607572-36607619:+ isoform2=junction:chr9:36589650-36599390:+@exon:chr9:36599391-36599483:+@junction:chr9:36599484-36607571:+ MELK SE	0.000237323	0.000384253	0.528371	0.265256	0.263115	0.315217	0.373874	0 hours	MELK	6.45974	4.98749	0.0217391	0.184685
isoform1=exon:chr9:36589533-36589649:+@junction:chr9:36589650-36630295:+@exon:chr9:36630296-36630364:+ isoform2=junction:chr9:36589650-36607571:+@exon:chr9:36607572-36607670:+@junction:chr9:36607671-36630295:+ MELK SE	3.21493e-10	1.01343e-09	0.0711133	0.189312	-0.118199	0.706522	0.454955	0 hours	MELK	6.45974	4.98749	0.0217391	0.184685
isoform1=exon:chr2:63821622-63821720:+@junction:chr2:63821721-63826303:+@exon:chr2:63826304-63826422:+ isoform2=junction:chr2:63821721-63824532:+@exon:chr2:63824533-63824708:+@junction:chr2:63824709-63826303:+ MDH1 SE	9.25718e-34	3.02986e-32	0.53203	0.0617905	0.47024	0.467391	0.912913	0 hours	MDH1	9.22052	9.18147	0	0
isoform1=exon:chr2:63816107-63816180:+@junction:chr2:63816181-63831829:+@exon:chr2:63831830-63831944:+ isoform2=junction:chr2:63816181-63826303:+@exon:chr2:63826304-63826426:+@junction:chr2:63826427-63831829:+ MDH1 SE	3.64872e-24	4.65507e-23	0.730267	0.227864	0.502404	0.26087	0.747748	0 hours	MDH1	9.22052	9.18147	0	0
isoform1=exon:chr2:163200598-163200785:+@junction:chr2:163200786-163208847:+@exon:chr2:163208848-163208917:+ isoform2=junction:chr2:163200786-163204087:+@exon:chr2:163204088-163204252:+@junction:chr2:163204253-163208847:+ GCA SE	1.47838e-27	2.61052e-26	0.996763	0.893083	0.103681	0	0.00750751	0 hours	GCA	6.01491	2.66944	0.0217391	0.478979
isoform1=exon:chr2:163200598-163200785:+@junction:chr2:163200786-163212947:+@exon:chr2:163212948-163212991:+ isoform2=junction:chr2:163200786-163208847:+@exon:chr2:163208848-163208917:+@junction:chr2:163208918-163212947:+ GCA SE	3.30152e-20	2.85463e-19	0.0632732	0.244132	-0.180859	0.75	0.312312	0 hours	GCA	6.01491	2.66944	0.0217391	0.478979
isoform1=exon:chr2:65316073-65316204:-@junction:chr2:65316205-65331867:-@exon:chr2:65331868-65331940:- isoform2=junction:chr2:65316205-65325104:-@exon:chr2:65325105-65325200:-@junction:chr2:65325201-65331867:- RAB1A SE	7.59896e-11	2.5702e-10	0.163966	0.506272	-0.342306	0.76087	0.373874	0 hours	RAB1A	8.1736	8.74958	0	0
isoform1=exon:chr3:133368624-133368787:-@junction:chr3:133368788-133372188:-@exon:chr3:133372189-133372368:- isoform2=junction:chr3:133368788-133371306:-@exon:chr3:133371307-133371473:-@junction:chr3:133371474-133372188:- TOPBP1 SE	2.76136e-14	1.33048e-13	0.970359	0.814759	0.1556	0	0.0045045	0 hours	TOPBP1	4.68987	4.97744	0.0543478	0.0555556
isoform1=exon:chr8:124382061-124382264:-@junction:chr8:124382265-124383475:-@exon:chr8:124383476-124383578:- isoform2=junction:chr8:124382265-124383142:-@exon:chr8:124383143-124383230:-@junction:chr8:124383231-124383475:- ATAD2 SE	7.14307e-09	1.94744e-08	0.973546	0.859781	0.113764	0	0.015015	0 hours	ATAD2	4.58811	3.85547	0.0108696	0.130631
isoform1=exon:chr1:21132963-21133993:-@junction:chr1:21133994-21139650:-@exon:chr1:21139651-21139732:- isoform2=junction:chr1:21133994-21137230:-@exon:chr1:21137231-21137377:-@junction:chr1:21137378-21139650:- EIF4G3 SE	3.19288e-41	2.24907e-39	0.653	0.896547	-0.243546	0	0	0 hours	EIF4G3	5.50049	5.59739	0	0.00750751
isoform1=exon:chr1:21132963-21133993:-@junction:chr1:21133994-21143884:-@exon:chr1:21143885-21144031:- isoform2=junction:chr1:21133994-21139650:-@exon:chr1:21139651-21139732:-@junction:chr1:21139733-21143884:- EIF4G3 SE	6.27285e-14	2.91407e-13	0.928144	0.505496	0.422648	0.0326087	0.258258	0 hours	EIF4G3	5.50049	5.59739	0	0.00750751
isoform1=exon:chr2:74650446-74651109:+@junction:chr2:74651110-74652201:+@exon:chr2:74652202-74652364:+ isoform2=junction:chr2:74651110-74652001:+@exon:chr2:74652002-74652102:+@junction:chr2:74652103-74652201:+ WDR54 SE	1.63174e-18	1.19065e-17	0.981975	0.859971	0.122004	0	0.015015	0 hours	WDR54	3.8718	2.3349	0.141304	0.441441
isoform1=exon:chr4:99956551-99956611:+@junction:chr4:99956612-99960524:+@exon:chr4:99960525-99960616:+ isoform2=junction:chr4:99956612-99957193:+@exon:chr4:99957194-99957240:+@junction:chr4:99957241-99960524:+ METAP1 SE	1.42106e-20	1.26669e-19	0.00713786	0.139373	-0.132235	0.967391	0.411411	0 hours	METAP1	7.37847	5.7225	0	0.0795796
isoform1=exon:chr4:99964400-99964538:+@junction:chr4:99964539-99978903:+@exon:chr4:99978904-99978969:+ isoform2=junction:chr4:99964539-99969883:+@exon:chr4:99969884-99970027:+@junction:chr4:99970028-99978903:+ METAP1 SE	4.55919e-13	1.95862e-12	0.0755224	0.208431	-0.132909	0.717391	0.384384	0 hours	METAP1	7.37847	5.7225	0	0.0795796
isoform1=exon:chr3:3190676-3192729:-@junction:chr3:3192730-3195107:-@exon:chr3:3195108-3195172:- isoform2=junction:chr3:3192730-3194139:-@exon:chr3:3194140-3194271:-@junction:chr3:3194272-3195107:- CRBN SE	1.01529e-23	1.24377e-22	0.976189	0.844196	0.131993	0	0	0 hours	CRBN	6.27392	5.05213	0	0.0645646
isoform1=exon:chr3:3191695-3192729:-@junction:chr3:3192730-3195643:-@exon:chr3:3195644-3195759:- isoform2=junction:chr3:3192730-3195107:-@exon:chr3:3195108-3195172:-@junction:chr3:3195173-3195643:- CRBN SE	1.1575e-18	8.6072e-18	0.15895	0.577179	-0.418229	0.717391	0.235736	0 hours	CRBN	6.27392	5.05213	0	0.0645646
isoform1=exon:chr3:3195108-3195172:-@junction:chr3:3195173-3197902:-@exon:chr3:3197903-3197965:- isoform2=junction:chr3:3195173-3196430:-@exon:chr3:3196431-3196515:-@junction:chr3:3196516-3197902:- CRBN SE	1.42701e-30	3.39989e-29	0.858384	0.37554	0.482844	0.108696	0.31982	0 hours	CRBN	6.27392	5.05213	0	0.0645646
isoform1=exon:chr3:3195108-3195172:-@junction:chr3:3195173-3209317:-@exon:chr3:3209318-3209477:- isoform2=junction:chr3:3195173-3197902:-@exon:chr3:3197903-3197965:-@junction:chr3:3197966-3209317:- CRBN SE	4.30785e-12	1.67068e-11	0.0588127	0.273073	-0.21426	0.771739	0.453453	0 hours	CRBN	6.27392	5.05213	0	0.0645646
isoform1=exon:chr20:17639241-17641173:-@junction:chr20:17641174-17662672:-@exon:chr20:17662673-17662705:- isoform2=junction:chr20:17641174-17660643:-@exon:chr20:17660644-17660720:-@junction:chr20:17660721-17662672:- RRBP1 SE	3.38402e-34	1.17274e-32	0.479919	0.313059	0.166859	0	0.003003	0 hours	RRBP1	2.80574	4.26025	0.076087	0.0405405
isoform1=exon:chr3:15452524-15452944:-@junction:chr3:15452945-15466461:-@exon:chr3:15466462-15466542:- isoform2=junction:chr3:15452945-15457278:-@exon:chr3:15457279-15457449:-@junction:chr3:15457450-15466461:- METTL6 SE	6.40565e-05	0.000111039	0.200495	0.316534	-0.116039	0.413043	0.312312	0 hours	METTL6	2.93232	2.53133	0.336957	0.337838
isoform1=exon:chr17:66246424-66246621:+@junction:chr17:66246622-66247190:+@exon:chr17:66247191-66247206:+ isoform2=junction:chr17:66246622-66246934:+@exon:chr17:66246935-66247108:+@junction:chr17:66247109-66247190:+ AMZ2 SE	4.30543e-23	5.01372e-22	0.931758	0.428316	0.503442	0.0434783	0.346847	0 hours	AMZ2	5.28754	4.51035	0.0869565	0.165165
isoform1=exon:chr4:128949630-128950008:+@junction:chr4:128950009-128956916:+@exon:chr4:128956917-128957441:+ isoform2=junction:chr4:128950009-128951664:+@exon:chr4:128951665-128951827:+@junction:chr4:128951828-128956916:+ C4orf29 SE	0.0184411	0.023792	0.938927	0.817688	0.121239	0	0.00600601	0 hours	C4orf29	2.66819	2.15718	0.217391	0.31982
isoform1=exon:chr4:76894470-76894544:-@junction:chr4:76894545-76897076:-@exon:chr4:76897077-76897148:- isoform2=junction:chr4:76894545-76896896:-@exon:chr4:76896897-76896997:-@junction:chr4:76896998-76897076:- SDAD1 SE	0.00112724	0.00168747	0.77084	0.64552	0.12532	0.228261	0.25976	0 hours	SDAD1	7.46921	6.3743	0	0.0285285
isoform1=exon:chr5:100142639-100147833:-@junction:chr5:100147834-100222046:-@exon:chr5:100222047-100222304:- isoform2=junction:chr5:100147834-100191806:-@exon:chr5:100191807-100192100:-@junction:chr5:100192101-100222046:- ST8SIA4 SE	5.89738e-22	6.02807e-21	0.34644	0.695644	-0.349205	0	0.0345345	0 hours	ST8SIA4	0.0605233	4.95806	0.98913	0.237237
isoform1=exon:chr5:95053239-95053469:+@junction:chr5:95053470-95072592:+@exon:chr5:95072593-95072626:+ isoform2=junction:chr5:95053470-95067562:+@exon:chr5:95067563-95067788:+@junction:chr5:95067789-95072592:+ RHOBTB3 SE	8.03967e-17	4.99292e-16	0.33533	0.74364	-0.40831	0.0978261	0.0600601	0 hours	RHOBTB3	2.64817	8.15165	0.271739	0.0720721
isoform1=exon:chr5:95067563-95067788:+@junction:chr5:95067789-95084036:+@exon:chr5:95084037-95084145:+ isoform2=junction:chr5:95067789-95072592:+@exon:chr5:95072593-95072779:+@junction:chr5:95072780-95084036:+ RHOBTB3 SE	1.08229e-29	2.35758e-28	0.421917	0.883946	-0.462029	0.119565	0.0015015	0 hours	RHOBTB3	2.64817	8.15165	0.271739	0.0720721
isoform1=exon:chr5:95084037-95084191:+@junction:chr5:95084192-95091099:+@exon:chr5:95091100-95091465:+ isoform2=junction:chr5:95084192-95087942:+@exon:chr5:95087943-95088054:+@junction:chr5:95088055-95091099:+ RHOBTB3 SE	8.85924e-26	1.31378e-24	0.776791	0.904208	-0.127418	0	0.0015015	0 hours	RHOBTB3	2.64817	8.15165	0.271739	0.0720721
isoform1=exon:chr5:95087943-95088054:+@junction:chr5:95088055-95099211:+@exon:chr5:95099212-95099246:+ isoform2=junction:chr5:95088055-95091099:+@exon:chr5:95091100-95091465:+@junction:chr5:95091466-95099211:+ RHOBTB3 SE	6.32961e-13	2.67573e-12	0.67287	0.814382	-0.141512	0.0434783	0.0105105	0 hours	RHOBTB3	2.64817	8.15165	0.271739	0.0720721
isoform1=exon:chr5:95103750-95103870:+@junction:chr5:95103871-95119500:+@exon:chr5:95119501-95119667:+ isoform2=junction:chr5:95103871-95115955:+@exon:chr5:95115956-95116129:+@junction:chr5:95116130-95119500:+ RHOBTB3 SE	1.30792e-26	2.11109e-25	0.591591	0.895517	-0.303926	0.0217391	0	0 hours	RHOBTB3	2.64817	8.15165	0.271739	0.0720721
isoform1=exon:chr6:10723148-10723474:+@junction:chr6:10723475-10725193:+@exon:chr6:10725194-10725270:+ isoform2=junction:chr6:10723475-10724788:+@exon:chr6:10724789-10724866:+@junction:chr6:10724867-10725193:+ TMEM14C SE	5.5716e-44	5.47072e-42	0.966811	0.49225	0.474561	0	0.235736	0 hours	TMEM14C	8.29694	8.47546	0.0108696	0.0195195
isoform1=exon:chr6:10723358-10723474:+@junction:chr6:10723475-10726139:+@exon:chr6:10726140-10726241:+ isoform2=junction:chr6:10723475-10725193:+@exon:chr6:10725194-10725270:+@junction:chr6:10725271-10726139:+ TMEM14C SE	1.06107e-09	3.18051e-09	0.0851133	0.346652	-0.261539	0.836957	0.498498	0 hours	TMEM14C	8.29694	8.47546	0.0108696	0.0195195
isoform1=exon:chr6:10723342-10723474:+@junction:chr6:10723475-10728872:+@exon:chr6:10728873-10728960:+ isoform2=junction:chr6:10723475-10726139:+@exon:chr6:10726140-10726241:+@junction:chr6:10726242-10728872:+ TMEM14C SE	8.83828e-06	1.70086e-05	0.311879	0.112214	0.199665	0.586957	0.764264	0 hours	TMEM14C	8.29694	8.47546	0.0108696	0.0195195
isoform1=exon:chr6:10723148-10723474:+@junction:chr6:10723475-10730847:+@exon:chr6:10730848-10730996:+ isoform2=junction:chr6:10723475-10728872:+@exon:chr6:10728873-10728960:+@junction:chr6:10728961-10730847:+ TMEM14C SE	8.0741e-18	5.51652e-17	0.0401732	0.509993	-0.46982	0.847826	0.412913	0 hours	TMEM14C	8.29694	8.47546	0.0108696	0.0195195
isoform1=exon:chr13:33016525-33018263:-@junction:chr13:33018264-33095509:-@exon:chr13:33095510-33095586:- isoform2=junction:chr13:33018264-33091993:-@exon:chr13:33091994-33092140:-@junction:chr13:33092141-33095509:- N4BP2L2 SE	6.81892e-16	3.84595e-15	0.151293	0.47648	-0.325187	0.532609	0.261261	0 hours	N4BP2L2	6.18113	5.84528	0	0.0195195
isoform1=exon:chr4:140299910-140300008:+@junction:chr4:140300009-140307286:+@exon:chr4:140307287-140307384:+ isoform2=junction:chr4:140300009-140305988:+@exon:chr4:140305989-140306132:+@junction:chr4:140306133-140307286:+ NAA15 SE	1.28418e-24	1.71237e-23	0.952111	0.673058	0.279053	0.0108696	0.0765766	0 hours	NAA15	9.0534	7.32379	0	0.00900901
isoform1=exon:chr4:145030457-145032563:-@junction:chr4:145032564-145038006:-@exon:chr4:145038007-145038092:- isoform2=junction:chr4:145032564-145035841:-@exon:chr4:145035842-145035920:-@junction:chr4:145035921-145038006:- GYPA SE	1.07878e-14	5.39434e-14	0.346141	0.731489	-0.385348	0	0	0 hours	GYPA	0	2.22439	1	0.615616
isoform1=exon:chr4:145038007-145038092:-@junction:chr4:145038093-145040838:-@exon:chr4:145040839-145040934:- isoform2=junction:chr4:145038093-145039866:-@exon:chr4:145039867-145039905:-@junction:chr4:145039906-145040838:- GYPA SE	5.55833e-13	2.36512e-12	0.249971	0.601366	-0.351394	0	0.0015015	0 hours	GYPA	0	2.22439	1	0.615616
isoform1=exon:chr4:145038007-145038092:-@junction:chr4:145038093-145041642:-@exon:chr4:145041643-145041741:- isoform2=junction:chr4:145038093-145039866:-@exon:chr4:145039867-145039905:-@junction:chr4:145039906-145041642:- GYPA SE	9.60022e-14	4.40143e-13	0.249443	0.658656	-0.409213	0	0	0 hours	GYPA	0	2.22439	1	0.615616
isoform1=exon:chr4:145038007-145038092:-@junction:chr4:145038093-145061751:-@exon:chr4:145061752-145061788:- isoform2=junction:chr4:145038093-145039866:-@exon:chr4:145039867-145039905:-@junction:chr4:145039906-145061751:- GYPA SE	7.53966e-14	3.48259e-13	0.245381	0.65443	-0.409049	0	0	0 hours	GYPA	0	2.22439	1	0.615616
isoform1=exon:chr4:145038007-145038092:-@junction:chr4:145038093-145041642:-@exon:chr4:145041643-145041741:- isoform2=junction:chr4:145038093-145040838:-@exon:chr4:145040839-145040934:-@junction:chr4:145040935-145041642:- GYPA SE	5.6115e-09	1.54385e-08	0.342714	0.570347	-0.227633	0	0.039039	0 hours	GYPA	0	2.22439	1	0.615616
isoform1=exon:chr4:145039867-145039905:-@junction:chr4:145039906-145041642:-@exon:chr4:145041643-145041741:- isoform2=junction:chr4:145039906-145040838:-@exon:chr4:145040839-145040934:-@junction:chr4:145040935-145041642:- GYPA SE	4.98102e-14	2.33487e-13	0.370228	0.720865	-0.350637	0	0.0015015	0 hours	GYPA	0	2.22439	1	0.615616
isoform1=exon:chr4:145039867-145039905:-@junction:chr4:145039906-145061751:-@exon:chr4:145061752-145061846:- isoform2=junction:chr4:145039906-145040838:-@exon:chr4:145040839-145040934:-@junction:chr4:145040935-145061751:- GYPA SE	8.27295e-15	4.1885e-14	0.345795	0.712527	-0.366732	0	0	0 hours	GYPA	0	2.22439	1	0.615616
isoform1=exon:chr4:145040516-145040934:-@junction:chr4:145040935-145061751:-@exon:chr4:145061752-145061788:- isoform2=junction:chr4:145040935-145041642:-@exon:chr4:145041643-145041741:-@junction:chr4:145041742-145061751:- GYPA SE	6.89054e-15	3.51193e-14	0.359755	0.685738	-0.325983	0	0	0 hours	GYPA	0	2.22439	1	0.615616
isoform1=exon:chr2:54149654-54149721:-@junction:chr2:54149722-54150457:-@exon:chr2:54150458-54150556:- isoform2=junction:chr2:54149722-54150185:-@exon:chr2:54150186-54150255:-@junction:chr2:54150256-54150457:- PSME4 SE	1.24303e-12	5.10847e-12	0.976135	0.848585	0.12755	0	0.00600601	0 hours	PSME4	5.19623	5.3917	0	0.015015
isoform1=exon:chr2:54150458-54150556:-@junction:chr2:54150557-54153095:-@exon:chr2:54153096-54153160:- isoform2=junction:chr2:54150557-54152675:-@exon:chr2:54152676-54152826:-@junction:chr2:54152827-54153095:- PSME4 SE	4.6451e-07	1.03731e-06	0.982633	0.860215	0.122418	0	0.0105105	0 hours	PSME4	5.19623	5.3917	0	0.015015
isoform1=exon:chr2:109066089-109066145:+@junction:chr2:109066146-109085435:+@exon:chr2:109085436-109085540:+ isoform2=junction:chr2:109066146-109068854:+@exon:chr2:109068855-109068922:+@junction:chr2:109068923-109085435:+ GCC2 SE	6.01374e-10	1.84646e-09	0.576473	0.228998	0.347475	0.347826	0.503003	0 hours	GCC2	5.62279	5.08303	0	0.018018
isoform1=exon:chr12:49760688-49761370:+@junction:chr12:49761371-49854552:+@exon:chr12:49854553-49854820:+ isoform2=junction:chr12:49761371-49765010:+@exon:chr12:49765011-49765073:+@junction:chr12:49765074-49854552:+ SPATS2 SE	8.95582e-19	6.74079e-18	0.256882	0.412224	-0.155342	0.152174	0.045045	0 hours	SPATS2	4.13575	4.16044	0.0652174	0.0690691
isoform1=exon:chr3:11871188-11871338:-@junction:chr3:11871339-11880695:-@exon:chr3:11880696-11880788:- isoform2=junction:chr3:11871339-11874476:-@exon:chr3:11874477-11874625:-@junction:chr3:11874626-11880695:- TAMM41 SE	9.67088e-15	4.85454e-14	0.164142	0.297968	-0.133826	0.434783	0.18018	0 hours	TAMM41	2.63137	2.20017	0.315217	0.394895
isoform1=exon:chr12:100706210-100706431:+@junction:chr12:100706432-100708266:+@exon:chr12:100708267-100708392:+ isoform2=junction:chr12:100706432-100707199:+@exon:chr12:100707200-100707316:+@junction:chr12:100707317-100708266:+ SCYL2 SE	2.17292e-13	9.62518e-13	0.975498	0.847587	0.127911	0	0	0 hours	SCYL2	4.41418	4.34566	0.0434783	0.106607
isoform1=exon:chr10:27798804-27798859:+@junction:chr10:27798860-27822663:+@exon:chr10:27822664-27822782:+ isoform2=junction:chr10:27798860-27821435:+@exon:chr10:27821436-27821508:+@junction:chr10:27821509-27822663:+ RAB18 SE	2.98185e-08	7.61833e-08	0.0534988	0.301125	-0.247626	0.902174	0.615616	0 hours	RAB18	7.68124	7.97005	0	0
isoform1=exon:chr2:111398611-111398769:-@junction:chr2:111398770-111399218:-@exon:chr2:111399219-111399380:- isoform2=junction:chr2:111398770-111398883:-@exon:chr2:111398884-111399041:-@junction:chr2:111399042-111399218:- BUB1 SE	1.70916e-09	5.00393e-09	0.0478343	0.208904	-0.161069	0.804348	0.527027	0 hours	BUB1	7.14798	6.07966	0	0.0495495
isoform1=exon:chr6:64356431-64356700:+@junction:chr6:64356701-64394029:+@exon:chr6:64394030-64394146:+ isoform2=junction:chr6:64356701-64389900:+@exon:chr6:64389901-64390062:+@junction:chr6:64390063-64394029:+ PHF3 SE	1.12614e-16	6.88483e-16	0.985765	0.842013	0.143752	0	0.0195195	0 hours	PHF3	6.01523	5.20769	0	0.024024
isoform1=exon:chr6:64356431-64356700:+@junction:chr6:64356701-64404470:+@exon:chr6:64404471-64404580:+ isoform2=junction:chr6:64356701-64401626:+@exon:chr6:64401627-64401933:+@junction:chr6:64401934-64404470:+ PHF3 SE	3.31129e-09	9.35637e-09	0.107803	0.215518	-0.107716	0.641304	0.411411	0 hours	PHF3	6.01523	5.20769	0	0.024024
isoform1=exon:chr6:64389901-64390062:+@junction:chr6:64390063-64404470:+@exon:chr6:64404471-64404580:+ isoform2=junction:chr6:64390063-64401626:+@exon:chr6:64401627-64401933:+@junction:chr6:64401934-64404470:+ PHF3 SE	2.26878e-10	7.27682e-10	0.188991	0.401977	-0.212985	0.576087	0.3003	0 hours	PHF3	6.01523	5.20769	0	0.024024
isoform1=exon:chr1:100605205-100605267:+@junction:chr1:100605268-100605963:+@exon:chr1:100605964-100606070:+ isoform2=junction:chr1:100605268-100605737:+@exon:chr1:100605738-100605807:+@junction:chr1:100605808-100605963:+ TRMT13 SE	5.32861e-27	8.85437e-26	0.69337	0.8362	-0.14283	0	0.0015015	0 hours	TRMT13	3.69773	3.28205	0.228261	0.295796
isoform1=exon:chr2:118864235-118864479:+@junction:chr2:118864480-118865856:+@exon:chr2:118865857-118865948:+ isoform2=junction:chr2:118864480-118864665:+@exon:chr2:118864666-118864765:+@junction:chr2:118864766-118865856:+ INSIG2 SE	6.99263e-50	1.20842e-47	0.835706	0.972092	-0.136386	0	0	0 hours	INSIG2	3.03025	3.47689	0.434783	0.301802
isoform1=exon:chr22:35659789-35659867:+@junction:chr22:35659868-35660640:+@exon:chr22:35660641-35661560:+ isoform2=junction:chr22:35659868-35659974:+@exon:chr22:35659975-35660089:+@junction:chr22:35660090-35660640:+ HMGXB4 SE	6.27006e-23	7.179e-22	0.400687	0.54854	-0.147852	0	0.00750751	0 hours	HMGXB4	5.41944	4.5595	0.0108696	0.0660661
isoform1=exon:chr5:170819918-170819982:+@junction:chr5:170819983-170832305:+@exon:chr5:170832306-170832407:+ isoform2=junction:chr5:170819983-170827156:+@exon:chr5:170827157-170827214:+@junction:chr5:170827215-170832305:+ NPM1 SE	1.51546e-13	6.83195e-13	0.584792	0.33233	0.252461	0.0543478	0.327327	0 hours	NPM1	10.3487	9.56412	0	0
isoform1=exon:chr5:170819918-170819982:+@junction:chr5:170819983-170832305:+@exon:chr5:170832306-170832407:+ isoform2=junction:chr5:170819983-170827842:+@exon:chr5:170827843-170827929:+@junction:chr5:170827930-170832305:+ NPM1 SE	0.00323455	0.00458826	0.207264	0.103536	0.103728	0.771739	0.881381	0 hours	NPM1	10.3487	9.56412	0	0
isoform1=exon:chr11:88059533-88059611:-@junction:chr11:88059612-88061279:-@exon:chr11:88061280-88061364:- isoform2=junction:chr11:88059612-88061096:-@exon:chr11:88061097-88061184:-@junction:chr11:88061185-88061279:- CTSC SE	0.00161035	0.00236722	0.40362	0.516939	-0.113319	0.0326087	0.0600601	0 hours	CTSC	7.13145	5.29856	0	0.0645646
isoform1=exon:chr4:144792049-144793405:-@junction:chr4:144793406-144797898:-@exon:chr4:144797899-144798008:- isoform2=junction:chr4:144793406-144794509:-@exon:chr4:144794510-144794628:-@junction:chr4:144794629-144797898:- GYPE SE	8.49701e-35	3.11101e-33	0.329957	0.191962	0.137995	0	0.352853	0 hours	GYPE	0	4.08829	1	0.423423
isoform1=exon:chr4:144797899-144798008:-@junction:chr4:144798009-144826623:-@exon:chr4:144826624-144826672:- isoform2=junction:chr4:144798009-144801563:-@exon:chr4:144801564-144801662:-@junction:chr4:144801663-144826623:- GYPE SE	8.72755e-16	4.85901e-15	0.32838	0.805918	-0.477537	0	0	0 hours	GYPE	0	4.08829	1	0.423423
isoform1=exon:chr5:55238498-55238579:-@junction:chr5:55238580-55247291:-@exon:chr5:55247292-55247432:- isoform2=junction:chr5:55238580-55243320:-@exon:chr5:55243321-55243417:-@junction:chr5:55243418-55247291:- IL6ST SE	2.32344e-22	2.48261e-21	0.370716	0.837871	-0.467155	0.0326087	0.0015015	0 hours	IL6ST	1.27093	5.40729	0.48913	0.0960961
isoform1=exon:chr5:55247757-55247903:-@junction:chr5:55247904-55250637:-@exon:chr5:55250638-55250820:- isoform2=junction:chr5:55247904-55248077:-@exon:chr5:55248078-55248179:-@junction:chr5:55248180-55250637:- IL6ST SE	2.21027e-16	1.31229e-15	0.390607	0.790086	-0.399479	0.0434783	0.0225225	0 hours	IL6ST	1.27093	5.40729	0.48913	0.0960961
isoform1=exon:chr5:55248078-55248179:-@junction:chr5:55248180-55251852:-@exon:chr5:55251853-55252063:- isoform2=junction:chr5:55248180-55250637:-@exon:chr5:55250638-55250820:-@junction:chr5:55250821-55251852:- IL6ST SE	5.99279e-13	2.53915e-12	0.655943	0.847862	-0.19192	0	0	0 hours	IL6ST	1.27093	5.40729	0.48913	0.0960961
isoform1=exon:chr5:55251808-55252063:-@junction:chr5:55252064-55256229:-@exon:chr5:55256230-55256308:- isoform2=junction:chr5:55252064-55253036:-@exon:chr5:55253037-55253119:-@junction:chr5:55253120-55256229:- IL6ST SE	1.84548e-22	1.98995e-21	0.409617	0.842359	-0.432743	0.0217391	0	0 hours	IL6ST	1.27093	5.40729	0.48913	0.0960961
isoform1=exon:chr4:106326794-106327105:-@junction:chr4:106327106-106359106:-@exon:chr4:106359107-106359193:- isoform2=junction:chr4:106327106-106345352:-@exon:chr4:106345353-106345479:-@junction:chr4:106345480-106359106:- PPA2 SE	1.0755e-19	8.84492e-19	0.766154	0.287218	0.478936	0.206522	0.581081	0 hours	PPA2	6.79335	6.65676	0.0217391	0.0465465
isoform1=exon:chr4:106326794-106327105:-@junction:chr4:106327106-106367539:-@exon:chr4:106367540-106367659:- isoform2=junction:chr4:106327106-106345352:-@exon:chr4:106345353-106345479:-@junction:chr4:106345480-106367539:- PPA2 SE	8.2906e-14	3.81585e-13	0.779486	0.452776	0.326709	0.0217391	0.112613	0 hours	PPA2	6.79335	6.65676	0.0217391	0.0465465
isoform1=exon:chr4:106345353-106345479:-@junction:chr4:106345480-106395050:-@exon:chr4:106395051-106395171:- isoform2=junction:chr4:106345480-106377837:-@exon:chr4:106377838-106377902:-@junction:chr4:106377903-106395050:- PPA2 SE	0.0001714	0.000282385	0.128687	0.254451	-0.125764	0.717391	0.534535	0 hours	PPA2	6.79335	6.65676	0.0217391	0.0465465
isoform1=exon:chr2:136505837-136505939:+@junction:chr2:136505940-136519387:+@exon:chr2:136519388-136519451:+ isoform2=junction:chr2:136505940-136513086:+@exon:chr2:136513087-136513261:+@junction:chr2:136513262-136519387:+ UBXN4 SE	2.31755e-05	4.23844e-05	0.0534239	0.186181	-0.132757	0.902174	0.693694	0 hours	UBXN4	7.08088	6.85924	0	0.0015015
isoform1=exon:chr1:179972309-179972422:+@junction:chr1:179972423-179981063:+@exon:chr1:179981064-179981210:+ isoform2=junction:chr1:179972423-179975588:+@exon:chr1:179975589-179975702:+@junction:chr1:179975703-179981063:+ CEP350 SE	1.12146e-18	8.35357e-18	0.959836	0.812649	0.147187	0	0.0045045	0 hours	CEP350	4.18633	4.08982	0.0108696	0.0600601
isoform1=exon:chr2:148602086-148602776:+@junction:chr2:148602777-148674851:+@exon:chr2:148674852-148674995:+ isoform2=junction:chr2:148602777-148672759:+@exon:chr2:148672760-148672903:+@junction:chr2:148672904-148674851:+ ACVR2A SE	7.52252e-16	4.22991e-15	0.0505332	0.287229	-0.236696	0.804348	0.402402	0 hours	ACVR2A	6.60711	5.6707	0	0.048048
isoform1=exon:chr2:148674852-148674995:+@junction:chr2:148674996-148677798:+@exon:chr2:148677799-148677913:+ isoform2=junction:chr2:148674996-148676015:+@exon:chr2:148676016-148676161:+@junction:chr2:148676162-148677798:+ ACVR2A SE	1.26304e-16	7.67474e-16	0.996793	0.876033	0.120759	0	0.0105105	0 hours	ACVR2A	6.60711	5.6707	0	0.048048
isoform1=exon:chr2:148674852-148674995:+@junction:chr2:148674996-148683599:+@exon:chr2:148683600-148683730:+ isoform2=junction:chr2:148674996-148676015:+@exon:chr2:148676016-148676161:+@junction:chr2:148676162-148683599:+ ACVR2A SE	6.2397e-08	1.54073e-07	0.994912	0.87413	0.120782	0	0.00600601	0 hours	ACVR2A	6.60711	5.6707	0	0.048048
isoform1=exon:chr2:148676016-148676161:+@junction:chr2:148676162-148683599:+@exon:chr2:148683600-148683730:+ isoform2=junction:chr2:148676162-148677798:+@exon:chr2:148677799-148677913:+@junction:chr2:148677914-148683599:+ ACVR2A SE	6.0475e-14	2.81442e-13	0.996935	0.884423	0.112512	0	0.00600601	0 hours	ACVR2A	6.60711	5.6707	0	0.048048
isoform1=exon:chr1:227335060-227335260:-@junction:chr1:227335261-227381486:-@exon:chr1:227381487-227381635:- isoform2=junction:chr1:227335261-227348243:-@exon:chr1:227348244-227348337:-@junction:chr1:227348338-227381486:- CDC42BPA SE	2.29721e-13	1.01376e-12	0.993009	0.843711	0.149298	0	0.00600601	0 hours	CDC42BPA	4.59241	3.44682	0.0217391	0.123123
isoform1=exon:chr1:227348244-227348337:-@junction:chr1:227348338-227400836:-@exon:chr1:227400837-227400920:- isoform2=junction:chr1:227348338-227381486:-@exon:chr1:227381487-227381635:-@junction:chr1:227381636-227400836:- CDC42BPA SE	3.65899e-13	1.58991e-12	0.991662	0.891655	0.100007	0	0.0015015	0 hours	CDC42BPA	4.59241	3.44682	0.0217391	0.123123
isoform1=exon:chr1:227348244-227348337:-@junction:chr1:227348338-227400836:-@exon:chr1:227400837-227400920:- isoform2=junction:chr1:227348338-227387257:-@exon:chr1:227387258-227387353:-@junction:chr1:227387354-227400836:- CDC42BPA SE	1.21706e-09	3.61963e-09	0.122986	0.234892	-0.111905	0.630435	0.36036	0 hours	CDC42BPA	4.59241	3.44682	0.0217391	0.123123
isoform1=exon:chr1:227400837-227400920:-@junction:chr1:227400921-227504705:-@exon:chr1:227504706-227504748:- isoform2=junction:chr1:227400921-227441764:-@exon:chr1:227441765-227441856:-@junction:chr1:227441857-227504705:- CDC42BPA SE	5.44461e-16	3.10733e-15	0.972798	0.802707	0.170091	0	0.0015015	0 hours	CDC42BPA	4.59241	3.44682	0.0217391	0.123123
isoform1=exon:chr1:227406964-227407121:-@junction:chr1:227407122-227504705:-@exon:chr1:227504706-227504748:- isoform2=junction:chr1:227407122-227441764:-@exon:chr1:227441765-227441856:-@junction:chr1:227441857-227504705:- CDC42BPA SE	5.61439e-11	1.92712e-10	0.809303	0.611839	0.197464	0.130435	0.0750751	0 hours	CDC42BPA	4.59241	3.44682	0.0217391	0.123123
isoform1=exon:chr3:184080661-184081353:+@junction:chr3:184081354-184085964:+@exon:chr3:184085965-184086041:+ isoform2=junction:chr3:184081354-184084504:+@exon:chr3:184084505-184084588:+@junction:chr3:184084589-184085964:+ POLR2H SE	2.92254e-06	5.96333e-06	0.0252496	0.137527	-0.112278	0.869565	0.662162	0 hours	POLR2H	6.22101	5.42794	0.0217391	0.100601
isoform1=exon:chr2:155252503-155252642:+@junction:chr2:155252643-155295103:+@exon:chr2:155295104-155295188:+ isoform2=junction:chr2:155252643-155265495:+@exon:chr2:155265496-155265594:+@junction:chr2:155265595-155295103:+ GALNT13 SE	1.32696e-08	3.51711e-08	0.641184	0.742759	-0.101575	0.0108696	0.0105105	0 hours	GALNT13	1.58847	1.53397	0.304348	0.531532
isoform1=exon:chr4:38119654-38119813:+@junction:chr4:38119814-38134704:+@exon:chr4:38134705-38134878:+ isoform2=junction:chr4:38119814-38126582:+@exon:chr4:38126583-38126752:+@junction:chr4:38126753-38134704:+ TBC1D1 SE	5.17675e-07	1.15028e-06	0.973921	0.866238	0.107683	0	0.027027	0 hours	TBC1D1	2.72891	2.44777	0.119565	0.177177
isoform1=exon:chr2:159530395-159530512:+@junction:chr2:159530513-159536940:+@exon:chr2:159536941-159537564:+ isoform2=junction:chr2:159530513-159535092:+@exon:chr2:159535093-159535166:+@junction:chr2:159535167-159536940:+ PKP4 SE	6.57978e-09	1.79917e-08	0.454553	0.5632	-0.108647	0.0108696	0.024024	0 hours	PKP4	4.52953	3.56694	0.0108696	0.0990991
isoform1=exon:chr2:159533251-159533379:+@junction:chr2:159533380-159536940:+@exon:chr2:159536941-159537564:+ isoform2=junction:chr2:159533380-159535092:+@exon:chr2:159535093-159535166:+@junction:chr2:159535167-159536940:+ PKP4 SE	1.09894e-24	1.476e-23	0.964244	0.640514	0.32373	0	0.117117	0 hours	PKP4	4.52953	3.56694	0.0108696	0.0990991
isoform1=exon:chr4:48625143-48625196:-@junction:chr4:48625197-48686689:-@exon:chr4:48686690-48686812:- isoform2=junction:chr4:48625197-48636307:-@exon:chr4:48636308-48636507:-@junction:chr4:48636508-48686689:- FRYL SE	0.000419172	0.000660695	0.954819	0.832614	0.122205	0.0108696	0.018018	0 hours	FRYL	3.01104	3.74647	0.0869565	0.0495495
isoform1=exon:chr2:160175490-160176929:-@junction:chr2:160176930-160182163:-@exon:chr2:160182164-160182429:- isoform2=junction:chr2:160176930-160181321:-@exon:chr2:160181322-160181465:-@junction:chr2:160181466-160182163:- BAZ2B SE	6.60198e-10	2.01717e-09	0.959644	0.838545	0.121099	0	0.00600601	0 hours	BAZ2B	4.62632	3.35919	0	0.048048
isoform1=exon:chr2:160287374-160287667:-@junction:chr2:160287668-160294813:-@exon:chr2:160294814-160295206:- isoform2=junction:chr2:160287668-160289267:-@exon:chr2:160289268-160289874:-@junction:chr2:160289875-160294813:- BAZ2B SE	1.4652e-20	1.30339e-19	0.988357	0.878936	0.109421	0	0.00600601	0 hours	BAZ2B	4.62632	3.35919	0	0.048048
isoform1=exon:chr2:165578935-165579032:-@junction:chr2:165579033-165584478:-@exon:chr2:165584479-165584707:- isoform2=junction:chr2:165579033-165583615:-@exon:chr2:165583616-165583654:-@junction:chr2:165583655-165584478:- COBLL1 SE	4.96016e-36	2.02166e-34	0.309107	0.176624	0.132483	0.0326087	0.364865	0 hours	COBLL1	0.471993	2.84752	0.75	0.283784
isoform1=exon:chr2:165586424-165586625:-@junction:chr2:165586626-165630216:-@exon:chr2:165630217-165630264:- isoform2=junction:chr2:165586626-165600196:-@exon:chr2:165600197-165600385:-@junction:chr2:165600386-165630216:- COBLL1 SE	1.0467e-09	3.14033e-09	0.494449	0.77494	-0.280491	0.0217391	0	0 hours	COBLL1	0.471993	2.84752	0.75	0.283784
isoform1=exon:chr2:165586424-165586625:-@junction:chr2:165586626-165697665:-@exon:chr2:165697666-165697753:- isoform2=junction:chr2:165586626-165600196:-@exon:chr2:165600197-165600385:-@junction:chr2:165600386-165697665:- COBLL1 SE	4.74092e-15	2.4569e-14	0.467769	0.80666	-0.338891	0.0217391	0	0 hours	COBLL1	0.471993	2.84752	0.75	0.283784
isoform1=exon:chr14:104037960-104038157:+@junction:chr14:104038158-104053610:+@exon:chr14:104053611-104053701:+ isoform2=junction:chr14:104038158-104040443:+@exon:chr14:104040444-104040507:+@junction:chr14:104040508-104053610:+ APOPT1 SE	1.26103e-41	9.39057e-40	0.647665	0.841293	-0.193628	0	0	0 hours	APOPT1	3.73629	3.38523	0.0869565	0.172673
isoform1=exon:chr2:152663335-152663486:-@junction:chr2:152663487-152668870:-@exon:chr2:152668871-152668954:- isoform2=junction:chr2:152663487-152666891:-@exon:chr2:152666892-152667075:-@junction:chr2:152667076-152668870:- ARL5A SE	2.55107e-14	1.23283e-13	0.0377303	0.166323	-0.128592	0.847826	0.411411	0 hours	ARL5A	5.65513	5.30462	0	0.048048
isoform1=exon:chr2:170460697-170460771:+@junction:chr2:170460772-170463613:+@exon:chr2:170463614-170463658:+ isoform2=junction:chr2:170460772-170462612:+@exon:chr2:170462613-170462656:+@junction:chr2:170462657-170463613:+ PPIG SE	3.03263e-14	1.45685e-13	0.892409	0.528985	0.363424	0.0978261	0.397898	0 hours	PPIG	7.67054	7.01943	0	0.00900901
isoform1=exon:chr2:170668324-170669016:-@junction:chr2:170669017-170677601:-@exon:chr2:170677602-170677739:- isoform2=junction:chr2:170669017-170676070:-@exon:chr2:170676071-170676153:-@junction:chr2:170676154-170677601:- METTL5 SE	2.12488e-11	7.63743e-11	0.707358	0.36101	0.346347	0.26087	0.545045	0 hours	METTL5	8.25994	8.12924	0	0.00600601
isoform1=exon:chr2:170676071-170676153:-@junction:chr2:170676154-170680998:-@exon:chr2:170680999-170681068:- isoform2=junction:chr2:170676154-170678452:-@exon:chr2:170678453-170678567:-@junction:chr2:170678568-170680998:- METTL5 SE	0.000620378	0.000958712	0.0472874	0.151471	-0.104184	0.869565	0.711712	0 hours	METTL5	8.25994	8.12924	0	0.00600601
isoform1=exon:chr2:17889906-17890020:-@junction:chr2:17890021-17896127:-@exon:chr2:17896128-17896144:- isoform2=junction:chr2:17890021-17894651:-@exon:chr2:17894652-17894847:-@junction:chr2:17894848-17896127:- SMC6 SE	4.51637e-13	1.94151e-12	0.048806	0.157943	-0.109137	0.815217	0.355856	0 hours	SMC6	6.09594	5.19204	0.0326087	0.0465465
isoform1=exon:chr1:87328408-87329288:-@junction:chr1:87329289-87368963:-@exon:chr1:87368964-87369131:- isoform2=junction:chr1:87329289-87346344:-@exon:chr1:87346345-87346408:-@junction:chr1:87346409-87368963:- SEP15 SE	8.8694e-07	1.91562e-06	0.989118	0.74757	0.241548	0	0.208709	0 hours	SEP15	8.36	8.61455	0	0.021021
isoform1=exon:chr2:182786675-182787139:+@junction:chr2:182787140-182794287:+@exon:chr2:182794288-182794511:+ isoform2=junction:chr2:182787140-182792887:+@exon:chr2:182792888-182793005:+@junction:chr2:182793006-182794287:+ SSFA2 SE	3.66949e-06	7.38857e-06	0.520492	0.717658	-0.197165	0.0217391	0.012012	0 hours	SSFA2	0.737911	2.50689	0.652174	0.304805
isoform1=exon:chr12:10763221-10763279:-@junction:chr12:10763280-10766037:-@exon:chr12:10766038-10766199:- isoform2=junction:chr12:10763280-10765238:-@exon:chr12:10765239-10765577:-@junction:chr12:10765578-10766037:- MAGOHB SE	4.84793e-23	5.59021e-22	0.238323	0.10732	0.131004	0	0.372372	0 hours	MAGOHB	6.04678	5.59875	0.076087	0.0825826
isoform1=exon:chr5:169010764-169010893:+@junction:chr5:169010894-169018051:+@exon:chr5:169018052-169018228:+ isoform2=junction:chr5:169010894-169015376:+@exon:chr5:169015377-169015579:+@junction:chr5:169015580-169018051:+ SPDL1 SE	3.51193e-28	6.60641e-27	0.768152	0.174172	0.59398	0.173913	0.486486	0 hours	SPDL1	5.96745	5.05415	0.0217391	0.0960961
isoform1=exon:chr2:188328957-188331769:-@junction:chr2:188331770-188348850:-@exon:chr2:188348851-188348943:- isoform2=junction:chr2:188331770-188332479:-@exon:chr2:188332480-188332659:-@junction:chr2:188332660-188348850:- TFPI SE	4.18944e-37	1.89196e-35	0.455919	0.918068	-0.462149	0.0326087	0.0105105	0 hours	TFPI	0.800563	3.20957	0.565217	0.265766
isoform1=exon:chr2:188332480-188332659:-@junction:chr2:188332660-188361607:-@exon:chr2:188361608-188361805:- isoform2=junction:chr2:188332660-188348850:-@exon:chr2:188348851-188348943:-@junction:chr2:188348944-188361607:- TFPI SE	5.44678e-43	4.76998e-41	0.377887	0.891639	-0.513752	0.0326087	0.00750751	0 hours	TFPI	0.800563	3.20957	0.565217	0.265766
isoform1=exon:chr2:188348657-188348943:-@junction:chr2:188348944-188361607:-@exon:chr2:188361608-188361805:- isoform2=junction:chr2:188348944-188349537:-@exon:chr2:188349538-188349714:-@junction:chr2:188349715-188361607:- TFPI SE	6.3353e-22	6.46223e-21	0.825808	0.944647	-0.11884	0	0	0 hours	TFPI	0.800563	3.20957	0.565217	0.265766
[truncated: 8,877 more rows]
