# Supplementary material for: Deciphering splicing heterogeneity at single-cell resolution by SCSES
Source: Nat Commun. 2025 Oct 27;16:9459. doi: 10.1038/s41467-025-64517-5 (PMC12559242; doi:10.1038/s41467-025-64517-5)
Supplement: Supplementary file 11 — Supplementary Data 9 [file 41467_2025_64517_MOESM11_ESM.xlsx]

## Sheet: Sheet1
Supplementary Data 9: The correlation between DSEs and differentially expressed RBPs in hES dataset
Event	RBP	SCC	P-value	FDR
isoform1=exon:chr1:100316531-100316680:+@junction:chr1:100316681-100327058:+@exon:chr1:100327059-100327269:+ isoform2=junction:chr1:100316681-100318116:+@exon:chr1:100318117-100318259:+@junction:chr1:100318260-100327058:+ AGL SE_APOBEC3C	APOBEC3C	-0.407248	0	0
isoform1=exon:chr1:100316531-100316680:+@junction:chr1:100316681-100327058:+@exon:chr1:100327059-100327269:+ isoform2=junction:chr1:100316681-100318116:+@exon:chr1:100318117-100318259:+@junction:chr1:100318260-100327058:+ AGL SE_BAG4	BAG4	-0.415135	0	0
isoform1=exon:chr1:100316531-100316680:+@junction:chr1:100316681-100327058:+@exon:chr1:100327059-100327269:+ isoform2=junction:chr1:100316681-100318116:+@exon:chr1:100318117-100318259:+@junction:chr1:100318260-100327058:+ AGL SE_ERH	ERH	0.439863	3.29225e-37	9.4866e-36
isoform1=exon:chr1:100316531-100316680:+@junction:chr1:100316681-100327058:+@exon:chr1:100327059-100327269:+ isoform2=junction:chr1:100316681-100318116:+@exon:chr1:100318117-100318259:+@junction:chr1:100318260-100327058:+ AGL SE_HNRNPD	HNRNPD	0.405322	2.45255e-31	6.67592e-30
isoform1=exon:chr1:100316531-100316680:+@junction:chr1:100316681-100327058:+@exon:chr1:100327059-100327269:+ isoform2=junction:chr1:100316681-100318116:+@exon:chr1:100318117-100318259:+@junction:chr1:100318260-100327058:+ AGL SE_HSPE1	HSPE1	0.44499	3.85913e-38	1.11884e-36
isoform1=exon:chr1:100316531-100316680:+@junction:chr1:100316681-100327058:+@exon:chr1:100327059-100327269:+ isoform2=junction:chr1:100316681-100318116:+@exon:chr1:100318117-100318259:+@junction:chr1:100318260-100327058:+ AGL SE_IFI16	IFI16	-0.407187	0	0
isoform1=exon:chr1:100316531-100316680:+@junction:chr1:100316681-100327058:+@exon:chr1:100327059-100327269:+ isoform2=junction:chr1:100316681-100318116:+@exon:chr1:100318117-100318259:+@junction:chr1:100318260-100327058:+ AGL SE_LIN28A	LIN28A	0.476231	3.61405e-44	1.07746e-42
isoform1=exon:chr1:100316531-100316680:+@junction:chr1:100316681-100327058:+@exon:chr1:100327059-100327269:+ isoform2=junction:chr1:100316681-100318116:+@exon:chr1:100318117-100318259:+@junction:chr1:100318260-100327058:+ AGL SE_PABPC1	PABPC1	0.474789	7.08278e-44	2.10941e-42
isoform1=exon:chr1:100316531-100316680:+@junction:chr1:100316681-100327058:+@exon:chr1:100327059-100327269:+ isoform2=junction:chr1:100316681-100318116:+@exon:chr1:100318117-100318259:+@junction:chr1:100318260-100327058:+ AGL SE_PAN3	PAN3	-0.405816	0	0
isoform1=exon:chr1:100316531-100316680:+@junction:chr1:100316681-100327058:+@exon:chr1:100327059-100327269:+ isoform2=junction:chr1:100316681-100318116:+@exon:chr1:100318117-100318259:+@junction:chr1:100318260-100327058:+ AGL SE_POU5F1	POU5F1	0.483821	9.92497e-46	2.97417e-44
isoform1=exon:chr1:100316531-100316680:+@junction:chr1:100316681-100327058:+@exon:chr1:100327059-100327269:+ isoform2=junction:chr1:100316681-100318116:+@exon:chr1:100318117-100318259:+@junction:chr1:100318260-100327058:+ AGL SE_RBPMS2	RBPMS2	0.408599	7.26987e-32	1.99118e-30
isoform1=exon:chr1:100316531-100316680:+@junction:chr1:100316681-100327058:+@exon:chr1:100327059-100327269:+ isoform2=junction:chr1:100316681-100318116:+@exon:chr1:100318117-100318259:+@junction:chr1:100318260-100327058:+ AGL SE_RPL27	RPL27	0.436184	1.49899e-36	4.29794e-35
isoform1=exon:chr1:100316531-100316680:+@junction:chr1:100316681-100327058:+@exon:chr1:100327059-100327269:+ isoform2=junction:chr1:100316681-100318116:+@exon:chr1:100318117-100318259:+@junction:chr1:100318260-100327058:+ AGL SE_RPL31	RPL31	0.411671	2.29589e-32	6.32666e-31
isoform1=exon:chr1:100316531-100316680:+@junction:chr1:100316681-100327058:+@exon:chr1:100327059-100327269:+ isoform2=junction:chr1:100316681-100318116:+@exon:chr1:100318117-100318259:+@junction:chr1:100318260-100327058:+ AGL SE_RPL35A	RPL35A	0.404046	3.92382e-31	1.06536e-29
isoform1=exon:chr1:100316531-100316680:+@junction:chr1:100316681-100327058:+@exon:chr1:100327059-100327269:+ isoform2=junction:chr1:100316681-100318116:+@exon:chr1:100318117-100318259:+@junction:chr1:100318260-100327058:+ AGL SE_RPS20	RPS20	0.411083	2.86566e-32	7.88726e-31
isoform1=exon:chr1:100316531-100316680:+@junction:chr1:100316681-100327058:+@exon:chr1:100327059-100327269:+ isoform2=junction:chr1:100316681-100318116:+@exon:chr1:100318117-100318259:+@junction:chr1:100318260-100327058:+ AGL SE_RPS24	RPS24	0.402285	7.48124e-31	2.02389e-29
isoform1=exon:chr1:100316531-100316680:+@junction:chr1:100316681-100327058:+@exon:chr1:100327059-100327269:+ isoform2=junction:chr1:100316681-100318116:+@exon:chr1:100318117-100318259:+@junction:chr1:100318260-100327058:+ AGL SE_RPS9	RPS9	0.410382	3.72953e-32	1.025e-30
isoform1=exon:chr1:100316531-100316680:+@junction:chr1:100316681-100327058:+@exon:chr1:100327059-100327269:+ isoform2=junction:chr1:100316681-100318116:+@exon:chr1:100318117-100318259:+@junction:chr1:100318260-100327058:+ AGL SE_SLIRP	SLIRP	0.42421	1.83292e-34	5.16335e-33
isoform1=exon:chr1:100316531-100316680:+@junction:chr1:100316681-100327058:+@exon:chr1:100327059-100327269:+ isoform2=junction:chr1:100316681-100318116:+@exon:chr1:100318117-100318259:+@junction:chr1:100318260-100327058:+ AGL SE_SNRPF	SNRPF	0.41427	8.5773e-33	2.37528e-31
isoform1=exon:chr1:100316531-100316680:+@junction:chr1:100316681-100327058:+@exon:chr1:100327059-100327269:+ isoform2=junction:chr1:100316681-100318116:+@exon:chr1:100318117-100318259:+@junction:chr1:100318260-100327058:+ AGL SE_SSBP1	SSBP1	0.409902	4.46416e-32	1.22575e-30
isoform1=exon:chr1:100316531-100316680:+@junction:chr1:100316681-100327058:+@exon:chr1:100327059-100327269:+ isoform2=junction:chr1:100316681-100318116:+@exon:chr1:100318117-100318259:+@junction:chr1:100318260-100327058:+ AGL SE_YBX1	YBX1	0.432115	7.84349e-36	2.23643e-34
isoform1=exon:chr1:100316531-100316680:+@junction:chr1:100316681-100327058:+@exon:chr1:100327059-100327269:+ isoform2=junction:chr1:100316681-100318116:+@exon:chr1:100318117-100318259:+@junction:chr1:100318260-100327058:+ AGL SE_ZC3HAV1	ZC3HAV1	-0.423478	0	0
isoform1=exon:chr1:100316531-100316680:+@junction:chr1:100316681-100327058:+@exon:chr1:100327059-100327269:+ isoform2=junction:chr1:100316681-100318116:+@exon:chr1:100318117-100318259:+@junction:chr1:100318260-100327058:+ AGL SE_ZCCHC11	ZCCHC11	-0.411027	0	0
isoform1=exon:chr1:100316531-100316680:+@junction:chr1:100316681-100329941:+@exon:chr1:100329942-100330145:+ isoform2=junction:chr1:100316681-100327812:+@exon:chr1:100327813-100327979:+@junction:chr1:100327980-100329941:+ AGL SE_APOBEC3C	APOBEC3C	-0.479969	0	0
isoform1=exon:chr1:100316531-100316680:+@junction:chr1:100316681-100329941:+@exon:chr1:100329942-100330145:+ isoform2=junction:chr1:100316681-100327812:+@exon:chr1:100327813-100327979:+@junction:chr1:100327980-100329941:+ AGL SE_C1QBP	C1QBP	0.429232	2.50018e-35	7.09847e-34
isoform1=exon:chr1:100316531-100316680:+@junction:chr1:100316681-100329941:+@exon:chr1:100329942-100330145:+ isoform2=junction:chr1:100316681-100327812:+@exon:chr1:100327813-100327979:+@junction:chr1:100327980-100329941:+ AGL SE_ERH	ERH	0.414508	7.8367e-33	2.17134e-31
isoform1=exon:chr1:100316531-100316680:+@junction:chr1:100316681-100329941:+@exon:chr1:100329942-100330145:+ isoform2=junction:chr1:100316681-100327812:+@exon:chr1:100327813-100327979:+@junction:chr1:100327980-100329941:+ AGL SE_HSPE1	HSPE1	0.527801	1.36505e-55	4.17081e-54
isoform1=exon:chr1:100316531-100316680:+@junction:chr1:100316681-100329941:+@exon:chr1:100329942-100330145:+ isoform2=junction:chr1:100316681-100327812:+@exon:chr1:100327813-100327979:+@junction:chr1:100327980-100329941:+ AGL SE_IFI16	IFI16	-0.414893	0	0
isoform1=exon:chr1:100316531-100316680:+@junction:chr1:100316681-100329941:+@exon:chr1:100329942-100330145:+ isoform2=junction:chr1:100316681-100327812:+@exon:chr1:100327813-100327979:+@junction:chr1:100327980-100329941:+ AGL SE_MRPL22	MRPL22	-0.411518	0	0
isoform1=exon:chr1:100316531-100316680:+@junction:chr1:100316681-100329941:+@exon:chr1:100329942-100330145:+ isoform2=junction:chr1:100316681-100327812:+@exon:chr1:100327813-100327979:+@junction:chr1:100327980-100329941:+ AGL SE_NME1	NME1	0.413998	9.51258e-33	2.63303e-31
isoform1=exon:chr1:100316531-100316680:+@junction:chr1:100316681-100329941:+@exon:chr1:100329942-100330145:+ isoform2=junction:chr1:100316681-100327812:+@exon:chr1:100327813-100327979:+@junction:chr1:100327980-100329941:+ AGL SE_NOP16	NOP16	0.40519	2.57541e-31	7.00833e-30
isoform1=exon:chr1:100316531-100316680:+@junction:chr1:100316681-100329941:+@exon:chr1:100329942-100330145:+ isoform2=junction:chr1:100316681-100327812:+@exon:chr1:100327813-100327979:+@junction:chr1:100327980-100329941:+ AGL SE_PABPC1	PABPC1	0.497222	1.3888e-48	4.19403e-47
isoform1=exon:chr1:100316531-100316680:+@junction:chr1:100316681-100329941:+@exon:chr1:100329942-100330145:+ isoform2=junction:chr1:100316681-100327812:+@exon:chr1:100327813-100327979:+@junction:chr1:100327980-100329941:+ AGL SE_POU5F1	POU5F1	0.514648	1.72499e-52	5.24852e-51
isoform1=exon:chr1:100316531-100316680:+@junction:chr1:100316681-100329941:+@exon:chr1:100329942-100330145:+ isoform2=junction:chr1:100316681-100327812:+@exon:chr1:100327813-100327979:+@junction:chr1:100327980-100329941:+ AGL SE_RPL27	RPL27	0.418654	1.59822e-33	4.45904e-32
isoform1=exon:chr1:100316531-100316680:+@junction:chr1:100316681-100329941:+@exon:chr1:100329942-100330145:+ isoform2=junction:chr1:100316681-100327812:+@exon:chr1:100327813-100327979:+@junction:chr1:100327980-100329941:+ AGL SE_RPL35A	RPL35A	0.401493	9.98597e-31	2.69674e-29
isoform1=exon:chr1:100316531-100316680:+@junction:chr1:100316681-100329941:+@exon:chr1:100329942-100330145:+ isoform2=junction:chr1:100316681-100327812:+@exon:chr1:100327813-100327979:+@junction:chr1:100327980-100329941:+ AGL SE_RPL37A	RPL37A	0.409177	5.8571e-32	1.60605e-30
isoform1=exon:chr1:100316531-100316680:+@junction:chr1:100316681-100329941:+@exon:chr1:100329942-100330145:+ isoform2=junction:chr1:100316681-100327812:+@exon:chr1:100327813-100327979:+@junction:chr1:100327980-100329941:+ AGL SE_RPS7	RPS7	0.403935	4.08771e-31	1.10958e-29
isoform1=exon:chr1:100316531-100316680:+@junction:chr1:100316681-100329941:+@exon:chr1:100329942-100330145:+ isoform2=junction:chr1:100316681-100327812:+@exon:chr1:100327813-100327979:+@junction:chr1:100327980-100329941:+ AGL SE_SLIRP	SLIRP	0.464723	7.10481e-42	2.09936e-40
isoform1=exon:chr1:100316531-100316680:+@junction:chr1:100316681-100329941:+@exon:chr1:100329942-100330145:+ isoform2=junction:chr1:100316681-100327812:+@exon:chr1:100327813-100327979:+@junction:chr1:100327980-100329941:+ AGL SE_SNRPF	SNRPF	0.401075	1.16306e-30	3.13817e-29
isoform1=exon:chr1:100316531-100316680:+@junction:chr1:100316681-100329941:+@exon:chr1:100329942-100330145:+ isoform2=junction:chr1:100316681-100327812:+@exon:chr1:100327813-100327979:+@junction:chr1:100327980-100329941:+ AGL SE_SSBP1	SSBP1	0.433135	5.19097e-36	1.48202e-34
isoform1=exon:chr1:100316531-100316680:+@junction:chr1:100316681-100329941:+@exon:chr1:100329942-100330145:+ isoform2=junction:chr1:100316681-100327812:+@exon:chr1:100327813-100327979:+@junction:chr1:100327980-100329941:+ AGL SE_TRMT44	TRMT44	-0.489972	0	0
isoform1=exon:chr1:100316531-100316680:+@junction:chr1:100316681-100329941:+@exon:chr1:100329942-100330145:+ isoform2=junction:chr1:100316681-100327812:+@exon:chr1:100327813-100327979:+@junction:chr1:100327980-100329941:+ AGL SE_ZC3HAV1	ZC3HAV1	-0.40408	0	0
isoform1=exon:chr1:100316531-100316680:+@junction:chr1:100316681-100329941:+@exon:chr1:100329942-100330145:+ isoform2=junction:chr1:100316681-100327812:+@exon:chr1:100327813-100327979:+@junction:chr1:100327980-100329941:+ AGL SE_ZCCHC11	ZCCHC11	-0.444561	0	0
isoform1=exon:chr1:100316531-100316680:+@junction:chr1:100316681-100329941:+@exon:chr1:100329942-100330145:+ isoform2=junction:chr1:100316681-100327812:+@exon:chr1:100327813-100327979:+@junction:chr1:100327980-100329941:+ AGL SE_ZFP36L2	ZFP36L2	0.404624	3.17288e-31	8.624e-30
isoform1=exon:chr1:100327813-100327979:+@junction:chr1:100327980-100335955:+@exon:chr1:100335956-100336137:+ isoform2=junction:chr1:100327980-100329941:+@exon:chr1:100329942-100330145:+@junction:chr1:100330146-100335955:+ AGL SE_ANXA2	ANXA2	0.4219	4.5327e-34	1.27184e-32
isoform1=exon:chr1:100327813-100327979:+@junction:chr1:100327980-100335955:+@exon:chr1:100335956-100336137:+ isoform2=junction:chr1:100327980-100329941:+@exon:chr1:100329942-100330145:+@junction:chr1:100330146-100335955:+ AGL SE_APOBEC3C	APOBEC3C	0.584324	1.33433e-70	4.12244e-69
isoform1=exon:chr1:100327813-100327979:+@junction:chr1:100327980-100335955:+@exon:chr1:100335956-100336137:+ isoform2=junction:chr1:100327980-100329941:+@exon:chr1:100329942-100330145:+@junction:chr1:100330146-100335955:+ AGL SE_APOBEC3F	APOBEC3F	0.524891	6.81044e-55	2.07914e-53
isoform1=exon:chr1:100327813-100327979:+@junction:chr1:100327980-100335955:+@exon:chr1:100335956-100336137:+ isoform2=junction:chr1:100327980-100329941:+@exon:chr1:100329942-100330145:+@junction:chr1:100330146-100335955:+ AGL SE_C1QBP	C1QBP	-0.481369	0	0
isoform1=exon:chr1:100327813-100327979:+@junction:chr1:100327980-100335955:+@exon:chr1:100335956-100336137:+ isoform2=junction:chr1:100327980-100329941:+@exon:chr1:100329942-100330145:+@junction:chr1:100330146-100335955:+ AGL SE_CWC27	CWC27	0.412079	1.96836e-32	5.42797e-31
isoform1=exon:chr1:100327813-100327979:+@junction:chr1:100327980-100335955:+@exon:chr1:100335956-100336137:+ isoform2=junction:chr1:100327980-100329941:+@exon:chr1:100329942-100330145:+@junction:chr1:100330146-100335955:+ AGL SE_ELAVL4	ELAVL4	0.421519	5.25787e-34	1.47435e-32
isoform1=exon:chr1:100327813-100327979:+@junction:chr1:100327980-100335955:+@exon:chr1:100335956-100336137:+ isoform2=junction:chr1:100327980-100329941:+@exon:chr1:100329942-100330145:+@junction:chr1:100330146-100335955:+ AGL SE_ERH	ERH	-0.453387	0	0
isoform1=exon:chr1:100327813-100327979:+@junction:chr1:100327980-100335955:+@exon:chr1:100335956-100336137:+ isoform2=junction:chr1:100327980-100329941:+@exon:chr1:100329942-100330145:+@junction:chr1:100330146-100335955:+ AGL SE_ESRP1	ESRP1	-0.582687	0	0
isoform1=exon:chr1:100327813-100327979:+@junction:chr1:100327980-100335955:+@exon:chr1:100335956-100336137:+ isoform2=junction:chr1:100327980-100329941:+@exon:chr1:100329942-100330145:+@junction:chr1:100330146-100335955:+ AGL SE_FBL	FBL	-0.408374	0	0
isoform1=exon:chr1:100327813-100327979:+@junction:chr1:100327980-100335955:+@exon:chr1:100335956-100336137:+ isoform2=junction:chr1:100327980-100329941:+@exon:chr1:100329942-100330145:+@junction:chr1:100330146-100335955:+ AGL SE_GOLGB1	GOLGB1	0.416779	3.28904e-33	9.14879e-32
isoform1=exon:chr1:100327813-100327979:+@junction:chr1:100327980-100335955:+@exon:chr1:100335956-100336137:+ isoform2=junction:chr1:100327980-100329941:+@exon:chr1:100329942-100330145:+@junction:chr1:100330146-100335955:+ AGL SE_H1F0	H1F0	0.548129	1.16135e-60	3.56596e-59
isoform1=exon:chr1:100327813-100327979:+@junction:chr1:100327980-100335955:+@exon:chr1:100335956-100336137:+ isoform2=junction:chr1:100327980-100329941:+@exon:chr1:100329942-100330145:+@junction:chr1:100330146-100335955:+ AGL SE_HNRNPAB	HNRNPAB	-0.426837	0	0
isoform1=exon:chr1:100327813-100327979:+@junction:chr1:100327980-100335955:+@exon:chr1:100335956-100336137:+ isoform2=junction:chr1:100327980-100329941:+@exon:chr1:100329942-100330145:+@junction:chr1:100330146-100335955:+ AGL SE_HSP90B1	HSP90B1	0.412907	1.4391e-32	3.97497e-31
isoform1=exon:chr1:100327813-100327979:+@junction:chr1:100327980-100335955:+@exon:chr1:100335956-100336137:+ isoform2=junction:chr1:100327980-100329941:+@exon:chr1:100329942-100330145:+@junction:chr1:100330146-100335955:+ AGL SE_HSPA8	HSPA8	-0.460997	0	0
isoform1=exon:chr1:100327813-100327979:+@junction:chr1:100327980-100335955:+@exon:chr1:100335956-100336137:+ isoform2=junction:chr1:100327980-100329941:+@exon:chr1:100329942-100330145:+@junction:chr1:100330146-100335955:+ AGL SE_HSPE1	HSPE1	-0.566221	0	0
isoform1=exon:chr1:100327813-100327979:+@junction:chr1:100327980-100335955:+@exon:chr1:100335956-100336137:+ isoform2=junction:chr1:100327980-100329941:+@exon:chr1:100329942-100330145:+@junction:chr1:100330146-100335955:+ AGL SE_IFI16	IFI16	0.573257	1.97738e-67	6.10019e-66
isoform1=exon:chr1:100327813-100327979:+@junction:chr1:100327980-100335955:+@exon:chr1:100335956-100336137:+ isoform2=junction:chr1:100327980-100329941:+@exon:chr1:100329942-100330145:+@junction:chr1:100330146-100335955:+ AGL SE_LIN28A	LIN28A	-0.506501	0	0
isoform1=exon:chr1:100327813-100327979:+@junction:chr1:100327980-100335955:+@exon:chr1:100335956-100336137:+ isoform2=junction:chr1:100327980-100329941:+@exon:chr1:100329942-100330145:+@junction:chr1:100330146-100335955:+ AGL SE_LSM3	LSM3	-0.425848	0	0
isoform1=exon:chr1:100327813-100327979:+@junction:chr1:100327980-100335955:+@exon:chr1:100335956-100336137:+ isoform2=junction:chr1:100327980-100329941:+@exon:chr1:100329942-100330145:+@junction:chr1:100330146-100335955:+ AGL SE_MRPL22	MRPL22	0.457159	2.05205e-40	6.02461e-39
isoform1=exon:chr1:100327813-100327979:+@junction:chr1:100327980-100335955:+@exon:chr1:100335956-100336137:+ isoform2=junction:chr1:100327980-100329941:+@exon:chr1:100329942-100330145:+@junction:chr1:100330146-100335955:+ AGL SE_NME1	NME1	-0.485627	0	0
isoform1=exon:chr1:100327813-100327979:+@junction:chr1:100327980-100335955:+@exon:chr1:100335956-100336137:+ isoform2=junction:chr1:100327980-100329941:+@exon:chr1:100329942-100330145:+@junction:chr1:100330146-100335955:+ AGL SE_NOP16	NOP16	-0.462139	0	0
isoform1=exon:chr1:100327813-100327979:+@junction:chr1:100327980-100335955:+@exon:chr1:100335956-100336137:+ isoform2=junction:chr1:100327980-100329941:+@exon:chr1:100329942-100330145:+@junction:chr1:100330146-100335955:+ AGL SE_NPM1	NPM1	-0.400721	0	0
isoform1=exon:chr1:100327813-100327979:+@junction:chr1:100327980-100335955:+@exon:chr1:100335956-100336137:+ isoform2=junction:chr1:100327980-100329941:+@exon:chr1:100329942-100330145:+@junction:chr1:100330146-100335955:+ AGL SE_PABPC1	PABPC1	-0.529814	0	0
isoform1=exon:chr1:100327813-100327979:+@junction:chr1:100327980-100335955:+@exon:chr1:100335956-100336137:+ isoform2=junction:chr1:100327980-100329941:+@exon:chr1:100329942-100330145:+@junction:chr1:100330146-100335955:+ AGL SE_POU5F1	POU5F1	-0.665883	0	0
isoform1=exon:chr1:100327813-100327979:+@junction:chr1:100327980-100335955:+@exon:chr1:100335956-100336137:+ isoform2=junction:chr1:100327980-100329941:+@exon:chr1:100329942-100330145:+@junction:chr1:100330146-100335955:+ AGL SE_RAN	RAN	-0.465431	0	0
isoform1=exon:chr1:100327813-100327979:+@junction:chr1:100327980-100335955:+@exon:chr1:100335956-100336137:+ isoform2=junction:chr1:100327980-100329941:+@exon:chr1:100329942-100330145:+@junction:chr1:100330146-100335955:+ AGL SE_RBM24	RBM24	0.442944	9.11917e-38	2.63743e-36
isoform1=exon:chr1:100327813-100327979:+@junction:chr1:100327980-100335955:+@exon:chr1:100335956-100336137:+ isoform2=junction:chr1:100327980-100329941:+@exon:chr1:100329942-100330145:+@junction:chr1:100330146-100335955:+ AGL SE_RBM47	RBM47	-0.426319	0	0
isoform1=exon:chr1:100327813-100327979:+@junction:chr1:100327980-100335955:+@exon:chr1:100335956-100336137:+ isoform2=junction:chr1:100327980-100329941:+@exon:chr1:100329942-100330145:+@junction:chr1:100330146-100335955:+ AGL SE_RBPMS2	RBPMS2	-0.483342	0	0
isoform1=exon:chr1:100327813-100327979:+@junction:chr1:100327980-100335955:+@exon:chr1:100335956-100336137:+ isoform2=junction:chr1:100327980-100329941:+@exon:chr1:100329942-100330145:+@junction:chr1:100330146-100335955:+ AGL SE_RCC2	RCC2	-0.46584	0	0
isoform1=exon:chr1:100327813-100327979:+@junction:chr1:100327980-100335955:+@exon:chr1:100335956-100336137:+ isoform2=junction:chr1:100327980-100329941:+@exon:chr1:100329942-100330145:+@junction:chr1:100330146-100335955:+ AGL SE_RDX	RDX	0.484009	9.06929e-46	2.71826e-44
isoform1=exon:chr1:100327813-100327979:+@junction:chr1:100327980-100335955:+@exon:chr1:100335956-100336137:+ isoform2=junction:chr1:100327980-100329941:+@exon:chr1:100329942-100330145:+@junction:chr1:100330146-100335955:+ AGL SE_RPF2	RPF2	-0.432552	0	0
isoform1=exon:chr1:100327813-100327979:+@junction:chr1:100327980-100335955:+@exon:chr1:100335956-100336137:+ isoform2=junction:chr1:100327980-100329941:+@exon:chr1:100329942-100330145:+@junction:chr1:100330146-100335955:+ AGL SE_RPL10A	RPL10A	-0.409361	0	0
isoform1=exon:chr1:100327813-100327979:+@junction:chr1:100327980-100335955:+@exon:chr1:100335956-100336137:+ isoform2=junction:chr1:100327980-100329941:+@exon:chr1:100329942-100330145:+@junction:chr1:100330146-100335955:+ AGL SE_RPL27	RPL27	-0.46694	0	0
isoform1=exon:chr1:100327813-100327979:+@junction:chr1:100327980-100335955:+@exon:chr1:100335956-100336137:+ isoform2=junction:chr1:100327980-100329941:+@exon:chr1:100329942-100330145:+@junction:chr1:100330146-100335955:+ AGL SE_RPL35A	RPL35A	-0.422831	0	0
isoform1=exon:chr1:100327813-100327979:+@junction:chr1:100327980-100335955:+@exon:chr1:100335956-100336137:+ isoform2=junction:chr1:100327980-100329941:+@exon:chr1:100329942-100330145:+@junction:chr1:100330146-100335955:+ AGL SE_RPL4	RPL4	-0.404971	0	0
isoform1=exon:chr1:100327813-100327979:+@junction:chr1:100327980-100335955:+@exon:chr1:100335956-100336137:+ isoform2=junction:chr1:100327980-100329941:+@exon:chr1:100329942-100330145:+@junction:chr1:100330146-100335955:+ AGL SE_RPS20	RPS20	-0.437774	0	0
isoform1=exon:chr1:100327813-100327979:+@junction:chr1:100327980-100335955:+@exon:chr1:100335956-100336137:+ isoform2=junction:chr1:100327980-100329941:+@exon:chr1:100329942-100330145:+@junction:chr1:100330146-100335955:+ AGL SE_RPS24	RPS24	-0.452708	0	0
isoform1=exon:chr1:100327813-100327979:+@junction:chr1:100327980-100335955:+@exon:chr1:100335956-100336137:+ isoform2=junction:chr1:100327980-100329941:+@exon:chr1:100329942-100330145:+@junction:chr1:100330146-100335955:+ AGL SE_RPS6	RPS6	-0.465763	0	0
isoform1=exon:chr1:100327813-100327979:+@junction:chr1:100327980-100335955:+@exon:chr1:100335956-100336137:+ isoform2=junction:chr1:100327980-100329941:+@exon:chr1:100329942-100330145:+@junction:chr1:100330146-100335955:+ AGL SE_RPS7	RPS7	-0.430079	0	0
isoform1=exon:chr1:100327813-100327979:+@junction:chr1:100327980-100335955:+@exon:chr1:100335956-100336137:+ isoform2=junction:chr1:100327980-100329941:+@exon:chr1:100329942-100330145:+@junction:chr1:100330146-100335955:+ AGL SE_RRBP1	RRBP1	0.462053	2.35201e-41	6.9354e-40
isoform1=exon:chr1:100327813-100327979:+@junction:chr1:100327980-100335955:+@exon:chr1:100335956-100336137:+ isoform2=junction:chr1:100327980-100329941:+@exon:chr1:100329942-100330145:+@junction:chr1:100330146-100335955:+ AGL SE_SCG3	SCG3	-0.53747	0	0
isoform1=exon:chr1:100327813-100327979:+@junction:chr1:100327980-100335955:+@exon:chr1:100335956-100336137:+ isoform2=junction:chr1:100327980-100329941:+@exon:chr1:100329942-100330145:+@junction:chr1:100330146-100335955:+ AGL SE_SLIRP	SLIRP	-0.52783	0	0
isoform1=exon:chr1:100327813-100327979:+@junction:chr1:100327980-100335955:+@exon:chr1:100335956-100336137:+ isoform2=junction:chr1:100327980-100329941:+@exon:chr1:100329942-100330145:+@junction:chr1:100330146-100335955:+ AGL SE_SNRPD1	SNRPD1	-0.424966	0	0
isoform1=exon:chr1:100327813-100327979:+@junction:chr1:100327980-100335955:+@exon:chr1:100335956-100336137:+ isoform2=junction:chr1:100327980-100329941:+@exon:chr1:100329942-100330145:+@junction:chr1:100330146-100335955:+ AGL SE_SNRPF	SNRPF	-0.482146	0	0
isoform1=exon:chr1:100327813-100327979:+@junction:chr1:100327980-100335955:+@exon:chr1:100335956-100336137:+ isoform2=junction:chr1:100327980-100329941:+@exon:chr1:100329942-100330145:+@junction:chr1:100330146-100335955:+ AGL SE_SSBP1	SSBP1	-0.536423	0	0
isoform1=exon:chr1:100327813-100327979:+@junction:chr1:100327980-100335955:+@exon:chr1:100335956-100336137:+ isoform2=junction:chr1:100327980-100329941:+@exon:chr1:100329942-100330145:+@junction:chr1:100330146-100335955:+ AGL SE_SYNE1	SYNE1	0.425148	1.26688e-34	3.57368e-33
isoform1=exon:chr1:100327813-100327979:+@junction:chr1:100327980-100335955:+@exon:chr1:100335956-100336137:+ isoform2=junction:chr1:100327980-100329941:+@exon:chr1:100329942-100330145:+@junction:chr1:100330146-100335955:+ AGL SE_TRMT44	TRMT44	0.598909	5.6931e-75	1.76149e-73
isoform1=exon:chr1:100327813-100327979:+@junction:chr1:100327980-100335955:+@exon:chr1:100335956-100336137:+ isoform2=junction:chr1:100327980-100329941:+@exon:chr1:100329942-100330145:+@junction:chr1:100330146-100335955:+ AGL SE_YBX1	YBX1	-0.40118	0	0
isoform1=exon:chr1:100327813-100327979:+@junction:chr1:100327980-100335955:+@exon:chr1:100335956-100336137:+ isoform2=junction:chr1:100327980-100329941:+@exon:chr1:100329942-100330145:+@junction:chr1:100330146-100335955:+ AGL SE_ZC3HAV1	ZC3HAV1	0.510456	1.57441e-51	4.78268e-50
isoform1=exon:chr1:100327813-100327979:+@junction:chr1:100327980-100335955:+@exon:chr1:100335956-100336137:+ isoform2=junction:chr1:100327980-100329941:+@exon:chr1:100329942-100330145:+@junction:chr1:100330146-100335955:+ AGL SE_ZCCHC11	ZCCHC11	0.559208	1.41866e-63	4.36646e-62
isoform1=exon:chr1:100327813-100327979:+@junction:chr1:100327980-100335955:+@exon:chr1:100335956-100336137:+ isoform2=junction:chr1:100327980-100329941:+@exon:chr1:100329942-100330145:+@junction:chr1:100330146-100335955:+ AGL SE_ZFP36L2	ZFP36L2	-0.499892	0	0
isoform1=exon:chr1:100335956-100336137:+@junction:chr1:100336138-100340242:+@exon:chr1:100340243-100340366:+ isoform2=junction:chr1:100336138-100336313:+@exon:chr1:100336314-100336425:+@junction:chr1:100336426-100340242:+ AGL SE_APOBEC3C	APOBEC3C	0.554373	2.73229e-62	8.40168e-61
isoform1=exon:chr1:100335956-100336137:+@junction:chr1:100336138-100340242:+@exon:chr1:100340243-100340366:+ isoform2=junction:chr1:100336138-100336313:+@exon:chr1:100336314-100336425:+@junction:chr1:100336426-100340242:+ AGL SE_APOBEC3F	APOBEC3F	0.446788	1.80421e-38	5.2409e-37
isoform1=exon:chr1:100335956-100336137:+@junction:chr1:100336138-100340242:+@exon:chr1:100340243-100340366:+ isoform2=junction:chr1:100336138-100336313:+@exon:chr1:100336314-100336425:+@junction:chr1:100336426-100340242:+ AGL SE_BAG4	BAG4	0.446089	2.42572e-38	7.04143e-37
isoform1=exon:chr1:100335956-100336137:+@junction:chr1:100336138-100340242:+@exon:chr1:100340243-100340366:+ isoform2=junction:chr1:100336138-100336313:+@exon:chr1:100336314-100336425:+@junction:chr1:100336426-100340242:+ AGL SE_C1QBP	C1QBP	-0.507047	0	0
isoform1=exon:chr1:100335956-100336137:+@junction:chr1:100336138-100340242:+@exon:chr1:100340243-100340366:+ isoform2=junction:chr1:100336138-100336313:+@exon:chr1:100336314-100336425:+@junction:chr1:100336426-100340242:+ AGL SE_ERH	ERH	-0.468233	0	0
isoform1=exon:chr1:100335956-100336137:+@junction:chr1:100336138-100340242:+@exon:chr1:100340243-100340366:+ isoform2=junction:chr1:100336138-100336313:+@exon:chr1:100336314-100336425:+@junction:chr1:100336426-100340242:+ AGL SE_ESRP1	ESRP1	-0.423827	0	0
isoform1=exon:chr1:100335956-100336137:+@junction:chr1:100336138-100340242:+@exon:chr1:100340243-100340366:+ isoform2=junction:chr1:100336138-100336313:+@exon:chr1:100336314-100336425:+@junction:chr1:100336426-100340242:+ AGL SE_FAU	FAU	-0.47214	0	0
isoform1=exon:chr1:100335956-100336137:+@junction:chr1:100336138-100340242:+@exon:chr1:100340243-100340366:+ isoform2=junction:chr1:100336138-100336313:+@exon:chr1:100336314-100336425:+@junction:chr1:100336426-100340242:+ AGL SE_FBL	FBL	-0.467634	0	0
isoform1=exon:chr1:100335956-100336137:+@junction:chr1:100336138-100340242:+@exon:chr1:100340243-100340366:+ isoform2=junction:chr1:100336138-100336313:+@exon:chr1:100336314-100336425:+@junction:chr1:100336426-100340242:+ AGL SE_FXR1	FXR1	0.404512	3.30595e-31	8.9838e-30
isoform1=exon:chr1:100335956-100336137:+@junction:chr1:100336138-100340242:+@exon:chr1:100340243-100340366:+ isoform2=junction:chr1:100336138-100336313:+@exon:chr1:100336314-100336425:+@junction:chr1:100336426-100340242:+ AGL SE_GOLGB1	GOLGB1	0.405237	2.5309e-31	6.88807e-30
isoform1=exon:chr1:100335956-100336137:+@junction:chr1:100336138-100340242:+@exon:chr1:100340243-100340366:+ isoform2=junction:chr1:100336138-100336313:+@exon:chr1:100336314-100336425:+@junction:chr1:100336426-100340242:+ AGL SE_H1F0	H1F0	0.432979	5.5311e-36	1.57884e-34
isoform1=exon:chr1:100335956-100336137:+@junction:chr1:100336138-100340242:+@exon:chr1:100340243-100340366:+ isoform2=junction:chr1:100336138-100336313:+@exon:chr1:100336314-100336425:+@junction:chr1:100336426-100340242:+ AGL SE_HNRNPAB	HNRNPAB	-0.46011	0	0
isoform1=exon:chr1:100335956-100336137:+@junction:chr1:100336138-100340242:+@exon:chr1:100340243-100340366:+ isoform2=junction:chr1:100336138-100336313:+@exon:chr1:100336314-100336425:+@junction:chr1:100336426-100340242:+ AGL SE_HNRNPD	HNRNPD	-0.478305	0	0
isoform1=exon:chr1:100335956-100336137:+@junction:chr1:100336138-100340242:+@exon:chr1:100340243-100340366:+ isoform2=junction:chr1:100336138-100336313:+@exon:chr1:100336314-100336425:+@junction:chr1:100336426-100340242:+ AGL SE_HNRNPL	HNRNPL	-0.411931	0	0
isoform1=exon:chr1:100335956-100336137:+@junction:chr1:100336138-100340242:+@exon:chr1:100340243-100340366:+ isoform2=junction:chr1:100336138-100336313:+@exon:chr1:100336314-100336425:+@junction:chr1:100336426-100340242:+ AGL SE_HSPE1	HSPE1	-0.632946	0	0
isoform1=exon:chr1:100335956-100336137:+@junction:chr1:100336138-100340242:+@exon:chr1:100340243-100340366:+ isoform2=junction:chr1:100336138-100336313:+@exon:chr1:100336314-100336425:+@junction:chr1:100336426-100340242:+ AGL SE_IFI16	IFI16	0.480579	4.66095e-45	1.39375e-43
isoform1=exon:chr1:100335956-100336137:+@junction:chr1:100336138-100340242:+@exon:chr1:100340243-100340366:+ isoform2=junction:chr1:100336138-100336313:+@exon:chr1:100336314-100336425:+@junction:chr1:100336426-100340242:+ AGL SE_LIN28A	LIN28A	-0.475489	0	0
isoform1=exon:chr1:100335956-100336137:+@junction:chr1:100336138-100340242:+@exon:chr1:100340243-100340366:+ isoform2=junction:chr1:100336138-100336313:+@exon:chr1:100336314-100336425:+@junction:chr1:100336426-100340242:+ AGL SE_LSM3	LSM3	-0.439596	0	0
isoform1=exon:chr1:100335956-100336137:+@junction:chr1:100336138-100340242:+@exon:chr1:100340243-100340366:+ isoform2=junction:chr1:100336138-100336313:+@exon:chr1:100336314-100336425:+@junction:chr1:100336426-100340242:+ AGL SE_MRPL22	MRPL22	0.430103	1.76305e-35	5.01225e-34
isoform1=exon:chr1:100335956-100336137:+@junction:chr1:100336138-100340242:+@exon:chr1:100340243-100340366:+ isoform2=junction:chr1:100336138-100336313:+@exon:chr1:100336314-100336425:+@junction:chr1:100336426-100340242:+ AGL SE_NME1	NME1	-0.467427	0	0
isoform1=exon:chr1:100335956-100336137:+@junction:chr1:100336138-100340242:+@exon:chr1:100340243-100340366:+ isoform2=junction:chr1:100336138-100336313:+@exon:chr1:100336314-100336425:+@junction:chr1:100336426-100340242:+ AGL SE_NOP16	NOP16	-0.419496	0	0
isoform1=exon:chr1:100335956-100336137:+@junction:chr1:100336138-100340242:+@exon:chr1:100340243-100340366:+ isoform2=junction:chr1:100336138-100336313:+@exon:chr1:100336314-100336425:+@junction:chr1:100336426-100340242:+ AGL SE_PABPC1	PABPC1	-0.596365	0	0
isoform1=exon:chr1:100335956-100336137:+@junction:chr1:100336138-100340242:+@exon:chr1:100340243-100340366:+ isoform2=junction:chr1:100336138-100336313:+@exon:chr1:100336314-100336425:+@junction:chr1:100336426-100340242:+ AGL SE_PAN3	PAN3	0.520772	6.44888e-54	1.96616e-52
isoform1=exon:chr1:100335956-100336137:+@junction:chr1:100336138-100340242:+@exon:chr1:100340243-100340366:+ isoform2=junction:chr1:100336138-100336313:+@exon:chr1:100336314-100336425:+@junction:chr1:100336426-100340242:+ AGL SE_POU5F1	POU5F1	-0.582254	0	0
isoform1=exon:chr1:100335956-100336137:+@junction:chr1:100336138-100340242:+@exon:chr1:100340243-100340366:+ isoform2=junction:chr1:100336138-100336313:+@exon:chr1:100336314-100336425:+@junction:chr1:100336426-100340242:+ AGL SE_R3HDM2	R3HDM2	0.446071	2.44425e-38	7.09502e-37
isoform1=exon:chr1:100335956-100336137:+@junction:chr1:100336138-100340242:+@exon:chr1:100340243-100340366:+ isoform2=junction:chr1:100336138-100336313:+@exon:chr1:100336314-100336425:+@junction:chr1:100336426-100340242:+ AGL SE_RBPMS2	RBPMS2	-0.495015	0	0
isoform1=exon:chr1:100335956-100336137:+@junction:chr1:100336138-100340242:+@exon:chr1:100340243-100340366:+ isoform2=junction:chr1:100336138-100336313:+@exon:chr1:100336314-100336425:+@junction:chr1:100336426-100340242:+ AGL SE_RCC2	RCC2	-0.439184	0	0
isoform1=exon:chr1:100335956-100336137:+@junction:chr1:100336138-100340242:+@exon:chr1:100340243-100340366:+ isoform2=junction:chr1:100336138-100336313:+@exon:chr1:100336314-100336425:+@junction:chr1:100336426-100340242:+ AGL SE_RDX	RDX	0.43766	8.17876e-37	2.35006e-35
isoform1=exon:chr1:100335956-100336137:+@junction:chr1:100336138-100340242:+@exon:chr1:100340243-100340366:+ isoform2=junction:chr1:100336138-100336313:+@exon:chr1:100336314-100336425:+@junction:chr1:100336426-100340242:+ AGL SE_RPL10A	RPL10A	-0.464404	0	0
isoform1=exon:chr1:100335956-100336137:+@junction:chr1:100336138-100340242:+@exon:chr1:100340243-100340366:+ isoform2=junction:chr1:100336138-100336313:+@exon:chr1:100336314-100336425:+@junction:chr1:100336426-100340242:+ AGL SE_RPL11	RPL11	-0.470239	0	0
isoform1=exon:chr1:100335956-100336137:+@junction:chr1:100336138-100340242:+@exon:chr1:100340243-100340366:+ isoform2=junction:chr1:100336138-100336313:+@exon:chr1:100336314-100336425:+@junction:chr1:100336426-100340242:+ AGL SE_RPL12	RPL12	-0.455472	0	0
isoform1=exon:chr1:100335956-100336137:+@junction:chr1:100336138-100340242:+@exon:chr1:100340243-100340366:+ isoform2=junction:chr1:100336138-100336313:+@exon:chr1:100336314-100336425:+@junction:chr1:100336426-100340242:+ AGL SE_RPL19	RPL19	-0.482095	0	0
isoform1=exon:chr1:100335956-100336137:+@junction:chr1:100336138-100340242:+@exon:chr1:100340243-100340366:+ isoform2=junction:chr1:100336138-100336313:+@exon:chr1:100336314-100336425:+@junction:chr1:100336426-100340242:+ AGL SE_RPL26	RPL26	-0.531441	0	0
isoform1=exon:chr1:100335956-100336137:+@junction:chr1:100336138-100340242:+@exon:chr1:100340243-100340366:+ isoform2=junction:chr1:100336138-100336313:+@exon:chr1:100336314-100336425:+@junction:chr1:100336426-100340242:+ AGL SE_RPL27	RPL27	-0.558884	0	0
isoform1=exon:chr1:100335956-100336137:+@junction:chr1:100336138-100340242:+@exon:chr1:100340243-100340366:+ isoform2=junction:chr1:100336138-100336313:+@exon:chr1:100336314-100336425:+@junction:chr1:100336426-100340242:+ AGL SE_RPL3	RPL3	0.421744	4.81631e-34	1.35103e-32
isoform1=exon:chr1:100335956-100336137:+@junction:chr1:100336138-100340242:+@exon:chr1:100340243-100340366:+ isoform2=junction:chr1:100336138-100336313:+@exon:chr1:100336314-100336425:+@junction:chr1:100336426-100340242:+ AGL SE_RPL30	RPL30	-0.430418	0	0
isoform1=exon:chr1:100335956-100336137:+@junction:chr1:100336138-100340242:+@exon:chr1:100340243-100340366:+ isoform2=junction:chr1:100336138-100336313:+@exon:chr1:100336314-100336425:+@junction:chr1:100336426-100340242:+ AGL SE_RPL31	RPL31	-0.462228	0	0
isoform1=exon:chr1:100335956-100336137:+@junction:chr1:100336138-100340242:+@exon:chr1:100340243-100340366:+ isoform2=junction:chr1:100336138-100336313:+@exon:chr1:100336314-100336425:+@junction:chr1:100336426-100340242:+ AGL SE_RPL32	RPL32	-0.491149	0	0
isoform1=exon:chr1:100335956-100336137:+@junction:chr1:100336138-100340242:+@exon:chr1:100340243-100340366:+ isoform2=junction:chr1:100336138-100336313:+@exon:chr1:100336314-100336425:+@junction:chr1:100336426-100340242:+ AGL SE_RPL35	RPL35	-0.477708	0	0
isoform1=exon:chr1:100335956-100336137:+@junction:chr1:100336138-100340242:+@exon:chr1:100340243-100340366:+ isoform2=junction:chr1:100336138-100336313:+@exon:chr1:100336314-100336425:+@junction:chr1:100336426-100340242:+ AGL SE_RPL35A	RPL35A	-0.51438	0	0
isoform1=exon:chr1:100335956-100336137:+@junction:chr1:100336138-100340242:+@exon:chr1:100340243-100340366:+ isoform2=junction:chr1:100336138-100336313:+@exon:chr1:100336314-100336425:+@junction:chr1:100336426-100340242:+ AGL SE_RPL37A	RPL37A	-0.550593	0	0
isoform1=exon:chr1:100335956-100336137:+@junction:chr1:100336138-100340242:+@exon:chr1:100340243-100340366:+ isoform2=junction:chr1:100336138-100336313:+@exon:chr1:100336314-100336425:+@junction:chr1:100336426-100340242:+ AGL SE_RPL6	RPL6	-0.443431	0	0
isoform1=exon:chr1:100335956-100336137:+@junction:chr1:100336138-100340242:+@exon:chr1:100340243-100340366:+ isoform2=junction:chr1:100336138-100336313:+@exon:chr1:100336314-100336425:+@junction:chr1:100336426-100340242:+ AGL SE_RPS12	RPS12	-0.504719	0	0
isoform1=exon:chr1:100335956-100336137:+@junction:chr1:100336138-100340242:+@exon:chr1:100340243-100340366:+ isoform2=junction:chr1:100336138-100336313:+@exon:chr1:100336314-100336425:+@junction:chr1:100336426-100340242:+ AGL SE_RPS13	RPS13	-0.526855	0	0
isoform1=exon:chr1:100335956-100336137:+@junction:chr1:100336138-100340242:+@exon:chr1:100340243-100340366:+ isoform2=junction:chr1:100336138-100336313:+@exon:chr1:100336314-100336425:+@junction:chr1:100336426-100340242:+ AGL SE_RPS14	RPS14	-0.443512	0	0
isoform1=exon:chr1:100335956-100336137:+@junction:chr1:100336138-100340242:+@exon:chr1:100340243-100340366:+ isoform2=junction:chr1:100336138-100336313:+@exon:chr1:100336314-100336425:+@junction:chr1:100336426-100340242:+ AGL SE_RPS16	RPS16	-0.455033	0	0
isoform1=exon:chr1:100335956-100336137:+@junction:chr1:100336138-100340242:+@exon:chr1:100340243-100340366:+ isoform2=junction:chr1:100336138-100336313:+@exon:chr1:100336314-100336425:+@junction:chr1:100336426-100340242:+ AGL SE_RPS18	RPS18	-0.471005	0	0
isoform1=exon:chr1:100335956-100336137:+@junction:chr1:100336138-100340242:+@exon:chr1:100340243-100340366:+ isoform2=junction:chr1:100336138-100336313:+@exon:chr1:100336314-100336425:+@junction:chr1:100336426-100340242:+ AGL SE_RPS2	RPS2	-0.566973	0	0
isoform1=exon:chr1:100335956-100336137:+@junction:chr1:100336138-100340242:+@exon:chr1:100340243-100340366:+ isoform2=junction:chr1:100336138-100336313:+@exon:chr1:100336314-100336425:+@junction:chr1:100336426-100340242:+ AGL SE_RPS20	RPS20	-0.483865	0	0
isoform1=exon:chr1:100335956-100336137:+@junction:chr1:100336138-100340242:+@exon:chr1:100340243-100340366:+ isoform2=junction:chr1:100336138-100336313:+@exon:chr1:100336314-100336425:+@junction:chr1:100336426-100340242:+ AGL SE_RPS21	RPS21	-0.510089	0	0
isoform1=exon:chr1:100335956-100336137:+@junction:chr1:100336138-100340242:+@exon:chr1:100340243-100340366:+ isoform2=junction:chr1:100336138-100336313:+@exon:chr1:100336314-100336425:+@junction:chr1:100336426-100340242:+ AGL SE_RPS23	RPS23	-0.435189	0	0
isoform1=exon:chr1:100335956-100336137:+@junction:chr1:100336138-100340242:+@exon:chr1:100340243-100340366:+ isoform2=junction:chr1:100336138-100336313:+@exon:chr1:100336314-100336425:+@junction:chr1:100336426-100340242:+ AGL SE_RPS24	RPS24	-0.543973	0	0
isoform1=exon:chr1:100335956-100336137:+@junction:chr1:100336138-100340242:+@exon:chr1:100340243-100340366:+ isoform2=junction:chr1:100336138-100336313:+@exon:chr1:100336314-100336425:+@junction:chr1:100336426-100340242:+ AGL SE_RPS27A	RPS27A	-0.469998	0	0
isoform1=exon:chr1:100335956-100336137:+@junction:chr1:100336138-100340242:+@exon:chr1:100340243-100340366:+ isoform2=junction:chr1:100336138-100336313:+@exon:chr1:100336314-100336425:+@junction:chr1:100336426-100340242:+ AGL SE_RPS5	RPS5	-0.401801	0	0
isoform1=exon:chr1:100335956-100336137:+@junction:chr1:100336138-100340242:+@exon:chr1:100340243-100340366:+ isoform2=junction:chr1:100336138-100336313:+@exon:chr1:100336314-100336425:+@junction:chr1:100336426-100340242:+ AGL SE_RPS6	RPS6	-0.508857	0	0
isoform1=exon:chr1:100335956-100336137:+@junction:chr1:100336138-100340242:+@exon:chr1:100340243-100340366:+ isoform2=junction:chr1:100336138-100336313:+@exon:chr1:100336314-100336425:+@junction:chr1:100336426-100340242:+ AGL SE_RPS7	RPS7	-0.532962	0	0
isoform1=exon:chr1:100335956-100336137:+@junction:chr1:100336138-100340242:+@exon:chr1:100340243-100340366:+ isoform2=junction:chr1:100336138-100336313:+@exon:chr1:100336314-100336425:+@junction:chr1:100336426-100340242:+ AGL SE_RPS8	RPS8	-0.485838	0	0
isoform1=exon:chr1:100335956-100336137:+@junction:chr1:100336138-100340242:+@exon:chr1:100340243-100340366:+ isoform2=junction:chr1:100336138-100336313:+@exon:chr1:100336314-100336425:+@junction:chr1:100336426-100340242:+ AGL SE_RPS9	RPS9	-0.488573	0	0
isoform1=exon:chr1:100335956-100336137:+@junction:chr1:100336138-100340242:+@exon:chr1:100340243-100340366:+ isoform2=junction:chr1:100336138-100336313:+@exon:chr1:100336314-100336425:+@junction:chr1:100336426-100340242:+ AGL SE_RSRC1	RSRC1	0.421131	6.11807e-34	1.71436e-32
isoform1=exon:chr1:100335956-100336137:+@junction:chr1:100336138-100340242:+@exon:chr1:100340243-100340366:+ isoform2=junction:chr1:100336138-100336313:+@exon:chr1:100336314-100336425:+@junction:chr1:100336426-100340242:+ AGL SE_SLIRP	SLIRP	-0.613187	0	0
isoform1=exon:chr1:100335956-100336137:+@junction:chr1:100336138-100340242:+@exon:chr1:100340243-100340366:+ isoform2=junction:chr1:100336138-100336313:+@exon:chr1:100336314-100336425:+@junction:chr1:100336426-100340242:+ AGL SE_SNRPD1	SNRPD1	-0.442094	0	0
isoform1=exon:chr1:100335956-100336137:+@junction:chr1:100336138-100340242:+@exon:chr1:100340243-100340366:+ isoform2=junction:chr1:100336138-100336313:+@exon:chr1:100336314-100336425:+@junction:chr1:100336426-100340242:+ AGL SE_SNRPF	SNRPF	-0.536814	0	0
isoform1=exon:chr1:100335956-100336137:+@junction:chr1:100336138-100340242:+@exon:chr1:100340243-100340366:+ isoform2=junction:chr1:100336138-100336313:+@exon:chr1:100336314-100336425:+@junction:chr1:100336426-100340242:+ AGL SE_SNRPG	SNRPG	-0.438169	0	0
isoform1=exon:chr1:100335956-100336137:+@junction:chr1:100336138-100340242:+@exon:chr1:100340243-100340366:+ isoform2=junction:chr1:100336138-100336313:+@exon:chr1:100336314-100336425:+@junction:chr1:100336426-100340242:+ AGL SE_SSBP1	SSBP1	-0.551236	0	0
isoform1=exon:chr1:100335956-100336137:+@junction:chr1:100336138-100340242:+@exon:chr1:100340243-100340366:+ isoform2=junction:chr1:100336138-100336313:+@exon:chr1:100336314-100336425:+@junction:chr1:100336426-100340242:+ AGL SE_TBCA	TBCA	-0.446577	0	0
isoform1=exon:chr1:100335956-100336137:+@junction:chr1:100336138-100340242:+@exon:chr1:100340243-100340366:+ isoform2=junction:chr1:100336138-100336313:+@exon:chr1:100336314-100336425:+@junction:chr1:100336426-100340242:+ AGL SE_TRIM28	TRIM28	-0.415199	0	0
isoform1=exon:chr1:100335956-100336137:+@junction:chr1:100336138-100340242:+@exon:chr1:100340243-100340366:+ isoform2=junction:chr1:100336138-100336313:+@exon:chr1:100336314-100336425:+@junction:chr1:100336426-100340242:+ AGL SE_TRMT44	TRMT44	0.538619	3.02044e-58	9.25344e-57
isoform1=exon:chr1:100335956-100336137:+@junction:chr1:100336138-100340242:+@exon:chr1:100340243-100340366:+ isoform2=junction:chr1:100336138-100336313:+@exon:chr1:100336314-100336425:+@junction:chr1:100336426-100340242:+ AGL SE_YBX1	YBX1	-0.540082	0	0
isoform1=exon:chr1:100335956-100336137:+@junction:chr1:100336138-100340242:+@exon:chr1:100340243-100340366:+ isoform2=junction:chr1:100336138-100336313:+@exon:chr1:100336314-100336425:+@junction:chr1:100336426-100340242:+ AGL SE_YWHAZ	YWHAZ	0.517915	3.013e-53	9.17721e-52
isoform1=exon:chr1:100335956-100336137:+@junction:chr1:100336138-100340242:+@exon:chr1:100340243-100340366:+ isoform2=junction:chr1:100336138-100336313:+@exon:chr1:100336314-100336425:+@junction:chr1:100336426-100340242:+ AGL SE_ZC3HAV1	ZC3HAV1	0.55658	7.12525e-63	2.1919e-61
isoform1=exon:chr1:100335956-100336137:+@junction:chr1:100336138-100340242:+@exon:chr1:100340243-100340366:+ isoform2=junction:chr1:100336138-100336313:+@exon:chr1:100336314-100336425:+@junction:chr1:100336426-100340242:+ AGL SE_ZCCHC11	ZCCHC11	0.503834	4.86668e-50	1.47411e-48
isoform1=exon:chr1:100335956-100336137:+@junction:chr1:100336138-100340242:+@exon:chr1:100340243-100340366:+ isoform2=junction:chr1:100336138-100336313:+@exon:chr1:100336314-100336425:+@junction:chr1:100336426-100340242:+ AGL SE_ZFC3H1	ZFC3H1	0.452569	1.51668e-39	4.43278e-38
isoform1=exon:chr1:100335956-100336137:+@junction:chr1:100336138-100340242:+@exon:chr1:100340243-100340366:+ isoform2=junction:chr1:100336138-100336313:+@exon:chr1:100336314-100336425:+@junction:chr1:100336426-100340242:+ AGL SE_ZFP36L2	ZFP36L2	-0.420133	0	0
isoform1=exon:chr1:100343197-100343384:+@junction:chr1:100343385-100346187:+@exon:chr1:100346188-100346351:+ isoform2=junction:chr1:100343385-100345478:+@exon:chr1:100345479-100345602:+@junction:chr1:100345603-100346187:+ AGL SE_ESRP1	ESRP1	-0.412953	0	0
isoform1=exon:chr1:100343197-100343384:+@junction:chr1:100343385-100346187:+@exon:chr1:100346188-100346351:+ isoform2=junction:chr1:100343385-100345478:+@exon:chr1:100345479-100345602:+@junction:chr1:100345603-100346187:+ AGL SE_FAU	FAU	-0.402336	0	0
isoform1=exon:chr1:100343197-100343384:+@junction:chr1:100343385-100346187:+@exon:chr1:100346188-100346351:+ isoform2=junction:chr1:100343385-100345478:+@exon:chr1:100345479-100345602:+@junction:chr1:100345603-100346187:+ AGL SE_GAPDH	GAPDH	-0.46952	0	0
isoform1=exon:chr1:100343197-100343384:+@junction:chr1:100343385-100346187:+@exon:chr1:100346188-100346351:+ isoform2=junction:chr1:100343385-100345478:+@exon:chr1:100345479-100345602:+@junction:chr1:100345603-100346187:+ AGL SE_GNB2L1	GNB2L1	-0.467302	0	0
isoform1=exon:chr1:100343197-100343384:+@junction:chr1:100343385-100346187:+@exon:chr1:100346188-100346351:+ isoform2=junction:chr1:100343385-100345478:+@exon:chr1:100345479-100345602:+@junction:chr1:100345603-100346187:+ AGL SE_HNRNPH1	HNRNPH1	0.404295	3.58074e-31	9.72662e-30
isoform1=exon:chr1:100343197-100343384:+@junction:chr1:100343385-100346187:+@exon:chr1:100346188-100346351:+ isoform2=junction:chr1:100343385-100345478:+@exon:chr1:100345479-100345602:+@junction:chr1:100345603-100346187:+ AGL SE_PAN3	PAN3	0.409755	4.7174e-32	1.29487e-30
isoform1=exon:chr1:100343197-100343384:+@junction:chr1:100343385-100346187:+@exon:chr1:100346188-100346351:+ isoform2=junction:chr1:100343385-100345478:+@exon:chr1:100345479-100345602:+@junction:chr1:100345603-100346187:+ AGL SE_POU5F1	POU5F1	-0.47319	0	0
isoform1=exon:chr1:100343197-100343384:+@junction:chr1:100343385-100346187:+@exon:chr1:100346188-100346351:+ isoform2=junction:chr1:100343385-100345478:+@exon:chr1:100345479-100345602:+@junction:chr1:100345603-100346187:+ AGL SE_R3HDM2	R3HDM2	0.452607	1.49168e-39	4.35988e-38
isoform1=exon:chr1:100343197-100343384:+@junction:chr1:100343385-100346187:+@exon:chr1:100346188-100346351:+ isoform2=junction:chr1:100343385-100345478:+@exon:chr1:100345479-100345602:+@junction:chr1:100345603-100346187:+ AGL SE_RBPMS2	RBPMS2	-0.400039	0	0
isoform1=exon:chr1:100343197-100343384:+@junction:chr1:100343385-100346187:+@exon:chr1:100346188-100346351:+ isoform2=junction:chr1:100343385-100345478:+@exon:chr1:100345479-100345602:+@junction:chr1:100345603-100346187:+ AGL SE_RPL10A	RPL10A	-0.446712	0	0
isoform1=exon:chr1:100343197-100343384:+@junction:chr1:100343385-100346187:+@exon:chr1:100346188-100346351:+ isoform2=junction:chr1:100343385-100345478:+@exon:chr1:100345479-100345602:+@junction:chr1:100345603-100346187:+ AGL SE_RPL11	RPL11	-0.405938	0	0
isoform1=exon:chr1:100343197-100343384:+@junction:chr1:100343385-100346187:+@exon:chr1:100346188-100346351:+ isoform2=junction:chr1:100343385-100345478:+@exon:chr1:100345479-100345602:+@junction:chr1:100345603-100346187:+ AGL SE_RPL12	RPL12	-0.550095	0	0
isoform1=exon:chr1:100343197-100343384:+@junction:chr1:100343385-100346187:+@exon:chr1:100346188-100346351:+ isoform2=junction:chr1:100343385-100345478:+@exon:chr1:100345479-100345602:+@junction:chr1:100345603-100346187:+ AGL SE_RPL13	RPL13	-0.40739	0	0
isoform1=exon:chr1:100343197-100343384:+@junction:chr1:100343385-100346187:+@exon:chr1:100346188-100346351:+ isoform2=junction:chr1:100343385-100345478:+@exon:chr1:100345479-100345602:+@junction:chr1:100345603-100346187:+ AGL SE_RPL13A	RPL13A	-0.402477	0	0
isoform1=exon:chr1:100343197-100343384:+@junction:chr1:100343385-100346187:+@exon:chr1:100346188-100346351:+ isoform2=junction:chr1:100343385-100345478:+@exon:chr1:100345479-100345602:+@junction:chr1:100345603-100346187:+ AGL SE_RPL14	RPL14	-0.46558	0	0
isoform1=exon:chr1:100343197-100343384:+@junction:chr1:100343385-100346187:+@exon:chr1:100346188-100346351:+ isoform2=junction:chr1:100343385-100345478:+@exon:chr1:100345479-100345602:+@junction:chr1:100345603-100346187:+ AGL SE_RPL18A	RPL18A	-0.432891	0	0
isoform1=exon:chr1:100343197-100343384:+@junction:chr1:100343385-100346187:+@exon:chr1:100346188-100346351:+ isoform2=junction:chr1:100343385-100345478:+@exon:chr1:100345479-100345602:+@junction:chr1:100345603-100346187:+ AGL SE_RPL19	RPL19	-0.455276	0	0
isoform1=exon:chr1:100343197-100343384:+@junction:chr1:100343385-100346187:+@exon:chr1:100346188-100346351:+ isoform2=junction:chr1:100343385-100345478:+@exon:chr1:100345479-100345602:+@junction:chr1:100345603-100346187:+ AGL SE_RPL27	RPL27	-0.437637	0	0
isoform1=exon:chr1:100343197-100343384:+@junction:chr1:100343385-100346187:+@exon:chr1:100346188-100346351:+ isoform2=junction:chr1:100343385-100345478:+@exon:chr1:100345479-100345602:+@junction:chr1:100345603-100346187:+ AGL SE_RPL29	RPL29	-0.428792	0	0
isoform1=exon:chr1:100343197-100343384:+@junction:chr1:100343385-100346187:+@exon:chr1:100346188-100346351:+ isoform2=junction:chr1:100343385-100345478:+@exon:chr1:100345479-100345602:+@junction:chr1:100345603-100346187:+ AGL SE_RPL30	RPL30	-0.475264	0	0
isoform1=exon:chr1:100343197-100343384:+@junction:chr1:100343385-100346187:+@exon:chr1:100346188-100346351:+ isoform2=junction:chr1:100343385-100345478:+@exon:chr1:100345479-100345602:+@junction:chr1:100345603-100346187:+ AGL SE_RPL31	RPL31	-0.420139	0	0
isoform1=exon:chr1:100343197-100343384:+@junction:chr1:100343385-100346187:+@exon:chr1:100346188-100346351:+ isoform2=junction:chr1:100343385-100345478:+@exon:chr1:100345479-100345602:+@junction:chr1:100345603-100346187:+ AGL SE_RPL32	RPL32	-0.461629	0	0
isoform1=exon:chr1:100343197-100343384:+@junction:chr1:100343385-100346187:+@exon:chr1:100346188-100346351:+ isoform2=junction:chr1:100343385-100345478:+@exon:chr1:100345479-100345602:+@junction:chr1:100345603-100346187:+ AGL SE_RPL35A	RPL35A	-0.42568	0	0
isoform1=exon:chr1:100343197-100343384:+@junction:chr1:100343385-100346187:+@exon:chr1:100346188-100346351:+ isoform2=junction:chr1:100343385-100345478:+@exon:chr1:100345479-100345602:+@junction:chr1:100345603-100346187:+ AGL SE_RPL36	RPL36	-0.429856	0	0
isoform1=exon:chr1:100343197-100343384:+@junction:chr1:100343385-100346187:+@exon:chr1:100346188-100346351:+ isoform2=junction:chr1:100343385-100345478:+@exon:chr1:100345479-100345602:+@junction:chr1:100345603-100346187:+ AGL SE_RPL4	RPL4	-0.490839	0	0
isoform1=exon:chr1:100343197-100343384:+@junction:chr1:100343385-100346187:+@exon:chr1:100346188-100346351:+ isoform2=junction:chr1:100343385-100345478:+@exon:chr1:100345479-100345602:+@junction:chr1:100345603-100346187:+ AGL SE_RPL8	RPL8	-0.42461	0	0
isoform1=exon:chr1:100343197-100343384:+@junction:chr1:100343385-100346187:+@exon:chr1:100346188-100346351:+ isoform2=junction:chr1:100343385-100345478:+@exon:chr1:100345479-100345602:+@junction:chr1:100345603-100346187:+ AGL SE_RPLP0	RPLP0	-0.55008	0	0
isoform1=exon:chr1:100343197-100343384:+@junction:chr1:100343385-100346187:+@exon:chr1:100346188-100346351:+ isoform2=junction:chr1:100343385-100345478:+@exon:chr1:100345479-100345602:+@junction:chr1:100345603-100346187:+ AGL SE_RPS10	RPS10	-0.437097	0	0
isoform1=exon:chr1:100343197-100343384:+@junction:chr1:100343385-100346187:+@exon:chr1:100346188-100346351:+ isoform2=junction:chr1:100343385-100345478:+@exon:chr1:100345479-100345602:+@junction:chr1:100345603-100346187:+ AGL SE_RPS12	RPS12	-0.442182	0	0
isoform1=exon:chr1:100343197-100343384:+@junction:chr1:100343385-100346187:+@exon:chr1:100346188-100346351:+ isoform2=junction:chr1:100343385-100345478:+@exon:chr1:100345479-100345602:+@junction:chr1:100345603-100346187:+ AGL SE_RPS13	RPS13	-0.440732	0	0
isoform1=exon:chr1:100343197-100343384:+@junction:chr1:100343385-100346187:+@exon:chr1:100346188-100346351:+ isoform2=junction:chr1:100343385-100345478:+@exon:chr1:100345479-100345602:+@junction:chr1:100345603-100346187:+ AGL SE_RPS16	RPS16	-0.437933	0	0
isoform1=exon:chr1:100343197-100343384:+@junction:chr1:100343385-100346187:+@exon:chr1:100346188-100346351:+ isoform2=junction:chr1:100343385-100345478:+@exon:chr1:100345479-100345602:+@junction:chr1:100345603-100346187:+ AGL SE_RPS18	RPS18	-0.472714	0	0
isoform1=exon:chr1:100343197-100343384:+@junction:chr1:100343385-100346187:+@exon:chr1:100346188-100346351:+ isoform2=junction:chr1:100343385-100345478:+@exon:chr1:100345479-100345602:+@junction:chr1:100345603-100346187:+ AGL SE_RPS19	RPS19	-0.486026	0	0
isoform1=exon:chr1:100343197-100343384:+@junction:chr1:100343385-100346187:+@exon:chr1:100346188-100346351:+ isoform2=junction:chr1:100343385-100345478:+@exon:chr1:100345479-100345602:+@junction:chr1:100345603-100346187:+ AGL SE_RPS2	RPS2	-0.418845	0	0
isoform1=exon:chr1:100343197-100343384:+@junction:chr1:100343385-100346187:+@exon:chr1:100346188-100346351:+ isoform2=junction:chr1:100343385-100345478:+@exon:chr1:100345479-100345602:+@junction:chr1:100345603-100346187:+ AGL SE_RPS20	RPS20	-0.441887	0	0
isoform1=exon:chr1:100343197-100343384:+@junction:chr1:100343385-100346187:+@exon:chr1:100346188-100346351:+ isoform2=junction:chr1:100343385-100345478:+@exon:chr1:100345479-100345602:+@junction:chr1:100345603-100346187:+ AGL SE_RPS24	RPS24	-0.401579	0	0
isoform1=exon:chr1:100343197-100343384:+@junction:chr1:100343385-100346187:+@exon:chr1:100346188-100346351:+ isoform2=junction:chr1:100343385-100345478:+@exon:chr1:100345479-100345602:+@junction:chr1:100345603-100346187:+ AGL SE_RPS4X	RPS4X	-0.461452	0	0
isoform1=exon:chr1:100343197-100343384:+@junction:chr1:100343385-100346187:+@exon:chr1:100346188-100346351:+ isoform2=junction:chr1:100343385-100345478:+@exon:chr1:100345479-100345602:+@junction:chr1:100345603-100346187:+ AGL SE_RPS5	RPS5	-0.474052	0	0
isoform1=exon:chr1:100343197-100343384:+@junction:chr1:100343385-100346187:+@exon:chr1:100346188-100346351:+ isoform2=junction:chr1:100343385-100345478:+@exon:chr1:100345479-100345602:+@junction:chr1:100345603-100346187:+ AGL SE_RPS6	RPS6	-0.513538	0	0
isoform1=exon:chr1:100343197-100343384:+@junction:chr1:100343385-100346187:+@exon:chr1:100346188-100346351:+ isoform2=junction:chr1:100343385-100345478:+@exon:chr1:100345479-100345602:+@junction:chr1:100345603-100346187:+ AGL SE_RPS7	RPS7	-0.418303	0	0
isoform1=exon:chr1:100343197-100343384:+@junction:chr1:100343385-100346187:+@exon:chr1:100346188-100346351:+ isoform2=junction:chr1:100343385-100345478:+@exon:chr1:100345479-100345602:+@junction:chr1:100345603-100346187:+ AGL SE_RPS8	RPS8	-0.415037	0	0
isoform1=exon:chr1:100343197-100343384:+@junction:chr1:100343385-100346187:+@exon:chr1:100346188-100346351:+ isoform2=junction:chr1:100343385-100345478:+@exon:chr1:100345479-100345602:+@junction:chr1:100345603-100346187:+ AGL SE_RPS9	RPS9	-0.455456	0	0
isoform1=exon:chr1:100343197-100343384:+@junction:chr1:100343385-100346187:+@exon:chr1:100346188-100346351:+ isoform2=junction:chr1:100343385-100345478:+@exon:chr1:100345479-100345602:+@junction:chr1:100345603-100346187:+ AGL SE_SLIRP	SLIRP	-0.423938	0	0
isoform1=exon:chr1:100343197-100343384:+@junction:chr1:100343385-100346187:+@exon:chr1:100346188-100346351:+ isoform2=junction:chr1:100343385-100345478:+@exon:chr1:100345479-100345602:+@junction:chr1:100345603-100346187:+ AGL SE_SNRPF	SNRPF	-0.403928	0	0
isoform1=exon:chr1:100343197-100343384:+@junction:chr1:100343385-100346187:+@exon:chr1:100346188-100346351:+ isoform2=junction:chr1:100343385-100345478:+@exon:chr1:100345479-100345602:+@junction:chr1:100345603-100346187:+ AGL SE_SSBP1	SSBP1	-0.427456	0	0
isoform1=exon:chr1:100343197-100343384:+@junction:chr1:100343385-100346187:+@exon:chr1:100346188-100346351:+ isoform2=junction:chr1:100343385-100345478:+@exon:chr1:100345479-100345602:+@junction:chr1:100345603-100346187:+ AGL SE_ZC3HAV1	ZC3HAV1	0.438248	6.42031e-37	1.84617e-35
isoform1=exon:chr1:100346188-100346351:+@junction:chr1:100346352-100346847:+@exon:chr1:100346848-100347003:+ isoform2=junction:chr1:100346352-100346631:+@exon:chr1:100346632-100346733:+@junction:chr1:100346734-100346847:+ AGL SE_APOBEC3C	APOBEC3C	0.549669	4.63959e-61	1.42516e-59
isoform1=exon:chr1:100346188-100346351:+@junction:chr1:100346352-100346847:+@exon:chr1:100346848-100347003:+ isoform2=junction:chr1:100346352-100346631:+@exon:chr1:100346632-100346733:+@junction:chr1:100346734-100346847:+ AGL SE_APOBEC3F	APOBEC3F	0.437081	1.03756e-36	2.97889e-35
isoform1=exon:chr1:100346188-100346351:+@junction:chr1:100346352-100346847:+@exon:chr1:100346848-100347003:+ isoform2=junction:chr1:100346352-100346631:+@exon:chr1:100346632-100346733:+@junction:chr1:100346734-100346847:+ AGL SE_C1QBP	C1QBP	-0.492314	0	0
isoform1=exon:chr1:100346188-100346351:+@junction:chr1:100346352-100346847:+@exon:chr1:100346848-100347003:+ isoform2=junction:chr1:100346352-100346631:+@exon:chr1:100346632-100346733:+@junction:chr1:100346734-100346847:+ AGL SE_DDX18	DDX18	-0.413375	0	0
isoform1=exon:chr1:100346188-100346351:+@junction:chr1:100346352-100346847:+@exon:chr1:100346848-100347003:+ isoform2=junction:chr1:100346352-100346631:+@exon:chr1:100346632-100346733:+@junction:chr1:100346734-100346847:+ AGL SE_ERH	ERH	-0.437161	0	0
isoform1=exon:chr1:100346188-100346351:+@junction:chr1:100346352-100346847:+@exon:chr1:100346848-100347003:+ isoform2=junction:chr1:100346352-100346631:+@exon:chr1:100346632-100346733:+@junction:chr1:100346734-100346847:+ AGL SE_ESRP1	ESRP1	-0.480821	0	0
isoform1=exon:chr1:100346188-100346351:+@junction:chr1:100346352-100346847:+@exon:chr1:100346848-100347003:+ isoform2=junction:chr1:100346352-100346631:+@exon:chr1:100346632-100346733:+@junction:chr1:100346734-100346847:+ AGL SE_FAU	FAU	-0.400983	0	0
isoform1=exon:chr1:100346188-100346351:+@junction:chr1:100346352-100346847:+@exon:chr1:100346848-100347003:+ isoform2=junction:chr1:100346352-100346631:+@exon:chr1:100346632-100346733:+@junction:chr1:100346734-100346847:+ AGL SE_FBL	FBL	-0.459968	0	0
isoform1=exon:chr1:100346188-100346351:+@junction:chr1:100346352-100346847:+@exon:chr1:100346848-100347003:+ isoform2=junction:chr1:100346352-100346631:+@exon:chr1:100346632-100346733:+@junction:chr1:100346734-100346847:+ AGL SE_GOLGB1	GOLGB1	0.405987	1.91865e-31	5.22976e-30
isoform1=exon:chr1:100346188-100346351:+@junction:chr1:100346352-100346847:+@exon:chr1:100346848-100347003:+ isoform2=junction:chr1:100346352-100346631:+@exon:chr1:100346632-100346733:+@junction:chr1:100346734-100346847:+ AGL SE_H1F0	H1F0	0.444686	4.38755e-38	1.27158e-36
isoform1=exon:chr1:100346188-100346351:+@junction:chr1:100346352-100346847:+@exon:chr1:100346848-100347003:+ isoform2=junction:chr1:100346352-100346631:+@exon:chr1:100346632-100346733:+@junction:chr1:100346734-100346847:+ AGL SE_HNRNPAB	HNRNPAB	-0.46388	0	0
isoform1=exon:chr1:100346188-100346351:+@junction:chr1:100346352-100346847:+@exon:chr1:100346848-100347003:+ isoform2=junction:chr1:100346352-100346631:+@exon:chr1:100346632-100346733:+@junction:chr1:100346734-100346847:+ AGL SE_HNRNPD	HNRNPD	-0.459744	0	0
isoform1=exon:chr1:100346188-100346351:+@junction:chr1:100346352-100346847:+@exon:chr1:100346848-100347003:+ isoform2=junction:chr1:100346352-100346631:+@exon:chr1:100346632-100346733:+@junction:chr1:100346734-100346847:+ AGL SE_HNRNPL	HNRNPL	-0.407933	0	0
isoform1=exon:chr1:100346188-100346351:+@junction:chr1:100346352-100346847:+@exon:chr1:100346848-100347003:+ isoform2=junction:chr1:100346352-100346631:+@exon:chr1:100346632-100346733:+@junction:chr1:100346734-100346847:+ AGL SE_HSPE1	HSPE1	-0.608357	0	0
isoform1=exon:chr1:100346188-100346351:+@junction:chr1:100346352-100346847:+@exon:chr1:100346848-100347003:+ isoform2=junction:chr1:100346352-100346631:+@exon:chr1:100346632-100346733:+@junction:chr1:100346734-100346847:+ AGL SE_IFI16	IFI16	0.510773	1.3335e-51	4.0513e-50
isoform1=exon:chr1:100346188-100346351:+@junction:chr1:100346352-100346847:+@exon:chr1:100346848-100347003:+ isoform2=junction:chr1:100346352-100346631:+@exon:chr1:100346632-100346733:+@junction:chr1:100346734-100346847:+ AGL SE_LIN28A	LIN28A	-0.55089	0	0
isoform1=exon:chr1:100346188-100346351:+@junction:chr1:100346352-100346847:+@exon:chr1:100346848-100347003:+ isoform2=junction:chr1:100346352-100346631:+@exon:chr1:100346632-100346733:+@junction:chr1:100346734-100346847:+ AGL SE_MRPL22	MRPL22	0.412887	1.45005e-32	4.00498e-31
isoform1=exon:chr1:100346188-100346351:+@junction:chr1:100346352-100346847:+@exon:chr1:100346848-100347003:+ isoform2=junction:chr1:100346352-100346631:+@exon:chr1:100346632-100346733:+@junction:chr1:100346734-100346847:+ AGL SE_NME1	NME1	-0.450736	0	0
isoform1=exon:chr1:100346188-100346351:+@junction:chr1:100346352-100346847:+@exon:chr1:100346848-100347003:+ isoform2=junction:chr1:100346352-100346631:+@exon:chr1:100346632-100346733:+@junction:chr1:100346734-100346847:+ AGL SE_NOP16	NOP16	-0.445423	0	0
isoform1=exon:chr1:100346188-100346351:+@junction:chr1:100346352-100346847:+@exon:chr1:100346848-100347003:+ isoform2=junction:chr1:100346352-100346631:+@exon:chr1:100346632-100346733:+@junction:chr1:100346734-100346847:+ AGL SE_PABPC1	PABPC1	-0.54733	0	0
isoform1=exon:chr1:100346188-100346351:+@junction:chr1:100346352-100346847:+@exon:chr1:100346848-100347003:+ isoform2=junction:chr1:100346352-100346631:+@exon:chr1:100346632-100346733:+@junction:chr1:100346734-100346847:+ AGL SE_PAN3	PAN3	0.440466	2.56325e-37	7.39131e-36
isoform1=exon:chr1:100346188-100346351:+@junction:chr1:100346352-100346847:+@exon:chr1:100346848-100347003:+ isoform2=junction:chr1:100346352-100346631:+@exon:chr1:100346632-100346733:+@junction:chr1:100346734-100346847:+ AGL SE_POU5F1	POU5F1	-0.616764	0	0
isoform1=exon:chr1:100346188-100346351:+@junction:chr1:100346352-100346847:+@exon:chr1:100346848-100347003:+ isoform2=junction:chr1:100346352-100346631:+@exon:chr1:100346632-100346733:+@junction:chr1:100346734-100346847:+ AGL SE_R3HDM2	R3HDM2	0.425833	9.66499e-35	2.72895e-33
isoform1=exon:chr1:100346188-100346351:+@junction:chr1:100346352-100346847:+@exon:chr1:100346848-100347003:+ isoform2=junction:chr1:100346352-100346631:+@exon:chr1:100346632-100346733:+@junction:chr1:100346734-100346847:+ AGL SE_RAN	RAN	-0.403723	0	0
isoform1=exon:chr1:100346188-100346351:+@junction:chr1:100346352-100346847:+@exon:chr1:100346848-100347003:+ isoform2=junction:chr1:100346352-100346631:+@exon:chr1:100346632-100346733:+@junction:chr1:100346734-100346847:+ AGL SE_RBPMS2	RBPMS2	-0.521829	0	0
isoform1=exon:chr1:100346188-100346351:+@junction:chr1:100346352-100346847:+@exon:chr1:100346848-100347003:+ isoform2=junction:chr1:100346352-100346631:+@exon:chr1:100346632-100346733:+@junction:chr1:100346734-100346847:+ AGL SE_RCC2	RCC2	-0.478324	0	0
isoform1=exon:chr1:100346188-100346351:+@junction:chr1:100346352-100346847:+@exon:chr1:100346848-100347003:+ isoform2=junction:chr1:100346352-100346631:+@exon:chr1:100346632-100346733:+@junction:chr1:100346734-100346847:+ AGL SE_RDX	RDX	0.4861	3.31346e-46	9.94425e-45
isoform1=exon:chr1:100346188-100346351:+@junction:chr1:100346352-100346847:+@exon:chr1:100346848-100347003:+ isoform2=junction:chr1:100346352-100346631:+@exon:chr1:100346632-100346733:+@junction:chr1:100346734-100346847:+ AGL SE_RPL10A	RPL10A	-0.443172	0	0
isoform1=exon:chr1:100346188-100346351:+@junction:chr1:100346352-100346847:+@exon:chr1:100346848-100347003:+ isoform2=junction:chr1:100346352-100346631:+@exon:chr1:100346632-100346733:+@junction:chr1:100346734-100346847:+ AGL SE_RPL11	RPL11	-0.415436	0	0
isoform1=exon:chr1:100346188-100346351:+@junction:chr1:100346352-100346847:+@exon:chr1:100346848-100347003:+ isoform2=junction:chr1:100346352-100346631:+@exon:chr1:100346632-100346733:+@junction:chr1:100346734-100346847:+ AGL SE_RPL12	RPL12	-0.419528	0	0
isoform1=exon:chr1:100346188-100346351:+@junction:chr1:100346352-100346847:+@exon:chr1:100346848-100347003:+ isoform2=junction:chr1:100346352-100346631:+@exon:chr1:100346632-100346733:+@junction:chr1:100346734-100346847:+ AGL SE_RPL19	RPL19	-0.427953	0	0
isoform1=exon:chr1:100346188-100346351:+@junction:chr1:100346352-100346847:+@exon:chr1:100346848-100347003:+ isoform2=junction:chr1:100346352-100346631:+@exon:chr1:100346632-100346733:+@junction:chr1:100346734-100346847:+ AGL SE_RPL26	RPL26	-0.447839	0	0
isoform1=exon:chr1:100346188-100346351:+@junction:chr1:100346352-100346847:+@exon:chr1:100346848-100347003:+ isoform2=junction:chr1:100346352-100346631:+@exon:chr1:100346632-100346733:+@junction:chr1:100346734-100346847:+ AGL SE_RPL27	RPL27	-0.49485	0	0
isoform1=exon:chr1:100346188-100346351:+@junction:chr1:100346352-100346847:+@exon:chr1:100346848-100347003:+ isoform2=junction:chr1:100346352-100346631:+@exon:chr1:100346632-100346733:+@junction:chr1:100346734-100346847:+ AGL SE_RPL31	RPL31	-0.431224	0	0
isoform1=exon:chr1:100346188-100346351:+@junction:chr1:100346352-100346847:+@exon:chr1:100346848-100347003:+ isoform2=junction:chr1:100346352-100346631:+@exon:chr1:100346632-100346733:+@junction:chr1:100346734-100346847:+ AGL SE_RPL32	RPL32	-0.437081	0	0
isoform1=exon:chr1:100346188-100346351:+@junction:chr1:100346352-100346847:+@exon:chr1:100346848-100347003:+ isoform2=junction:chr1:100346352-100346631:+@exon:chr1:100346632-100346733:+@junction:chr1:100346734-100346847:+ AGL SE_RPL35	RPL35	-0.454443	0	0
isoform1=exon:chr1:100346188-100346351:+@junction:chr1:100346352-100346847:+@exon:chr1:100346848-100347003:+ isoform2=junction:chr1:100346352-100346631:+@exon:chr1:100346632-100346733:+@junction:chr1:100346734-100346847:+ AGL SE_RPL35A	RPL35A	-0.450569	0	0
isoform1=exon:chr1:100346188-100346351:+@junction:chr1:100346352-100346847:+@exon:chr1:100346848-100347003:+ isoform2=junction:chr1:100346352-100346631:+@exon:chr1:100346632-100346733:+@junction:chr1:100346734-100346847:+ AGL SE_RPL37A	RPL37A	-0.485283	0	0
isoform1=exon:chr1:100346188-100346351:+@junction:chr1:100346352-100346847:+@exon:chr1:100346848-100347003:+ isoform2=junction:chr1:100346352-100346631:+@exon:chr1:100346632-100346733:+@junction:chr1:100346734-100346847:+ AGL SE_RPS12	RPS12	-0.456811	0	0
isoform1=exon:chr1:100346188-100346351:+@junction:chr1:100346352-100346847:+@exon:chr1:100346848-100347003:+ isoform2=junction:chr1:100346352-100346631:+@exon:chr1:100346632-100346733:+@junction:chr1:100346734-100346847:+ AGL SE_RPS13	RPS13	-0.472586	0	0
isoform1=exon:chr1:100346188-100346351:+@junction:chr1:100346352-100346847:+@exon:chr1:100346848-100347003:+ isoform2=junction:chr1:100346352-100346631:+@exon:chr1:100346632-100346733:+@junction:chr1:100346734-100346847:+ AGL SE_RPS16	RPS16	-0.418221	0	0
isoform1=exon:chr1:100346188-100346351:+@junction:chr1:100346352-100346847:+@exon:chr1:100346848-100347003:+ isoform2=junction:chr1:100346352-100346631:+@exon:chr1:100346632-100346733:+@junction:chr1:100346734-100346847:+ AGL SE_RPS18	RPS18	-0.404726	0	0
isoform1=exon:chr1:100346188-100346351:+@junction:chr1:100346352-100346847:+@exon:chr1:100346848-100347003:+ isoform2=junction:chr1:100346352-100346631:+@exon:chr1:100346632-100346733:+@junction:chr1:100346734-100346847:+ AGL SE_RPS2	RPS2	-0.513278	0	0
isoform1=exon:chr1:100346188-100346351:+@junction:chr1:100346352-100346847:+@exon:chr1:100346848-100347003:+ isoform2=junction:chr1:100346352-100346631:+@exon:chr1:100346632-100346733:+@junction:chr1:100346734-100346847:+ AGL SE_RPS20	RPS20	-0.462979	0	0
isoform1=exon:chr1:100346188-100346351:+@junction:chr1:100346352-100346847:+@exon:chr1:100346848-100347003:+ isoform2=junction:chr1:100346352-100346631:+@exon:chr1:100346632-100346733:+@junction:chr1:100346734-100346847:+ AGL SE_RPS21	RPS21	-0.460511	0	0
isoform1=exon:chr1:100346188-100346351:+@junction:chr1:100346352-100346847:+@exon:chr1:100346848-100347003:+ isoform2=junction:chr1:100346352-100346631:+@exon:chr1:100346632-100346733:+@junction:chr1:100346734-100346847:+ AGL SE_RPS24	RPS24	-0.498475	0	0
isoform1=exon:chr1:100346188-100346351:+@junction:chr1:100346352-100346847:+@exon:chr1:100346848-100347003:+ isoform2=junction:chr1:100346352-100346631:+@exon:chr1:100346632-100346733:+@junction:chr1:100346734-100346847:+ AGL SE_RPS27A	RPS27A	-0.411865	0	0
isoform1=exon:chr1:100346188-100346351:+@junction:chr1:100346352-100346847:+@exon:chr1:100346848-100347003:+ isoform2=junction:chr1:100346352-100346631:+@exon:chr1:100346632-100346733:+@junction:chr1:100346734-100346847:+ AGL SE_RPS6	RPS6	-0.491481	0	0
isoform1=exon:chr1:100346188-100346351:+@junction:chr1:100346352-100346847:+@exon:chr1:100346848-100347003:+ isoform2=junction:chr1:100346352-100346631:+@exon:chr1:100346632-100346733:+@junction:chr1:100346734-100346847:+ AGL SE_RPS7	RPS7	-0.485066	0	0
isoform1=exon:chr1:100346188-100346351:+@junction:chr1:100346352-100346847:+@exon:chr1:100346848-100347003:+ isoform2=junction:chr1:100346352-100346631:+@exon:chr1:100346632-100346733:+@junction:chr1:100346734-100346847:+ AGL SE_RPS8	RPS8	-0.420569	0	0
isoform1=exon:chr1:100346188-100346351:+@junction:chr1:100346352-100346847:+@exon:chr1:100346848-100347003:+ isoform2=junction:chr1:100346352-100346631:+@exon:chr1:100346632-100346733:+@junction:chr1:100346734-100346847:+ AGL SE_RPS9	RPS9	-0.453157	0	0
isoform1=exon:chr1:100346188-100346351:+@junction:chr1:100346352-100346847:+@exon:chr1:100346848-100347003:+ isoform2=junction:chr1:100346352-100346631:+@exon:chr1:100346632-100346733:+@junction:chr1:100346734-100346847:+ AGL SE_RSRC1	RSRC1	0.415678	5.01467e-33	1.39234e-31
isoform1=exon:chr1:100346188-100346351:+@junction:chr1:100346352-100346847:+@exon:chr1:100346848-100347003:+ isoform2=junction:chr1:100346352-100346631:+@exon:chr1:100346632-100346733:+@junction:chr1:100346734-100346847:+ AGL SE_SCG3	SCG3	-0.431476	0	0
isoform1=exon:chr1:100346188-100346351:+@junction:chr1:100346352-100346847:+@exon:chr1:100346848-100347003:+ isoform2=junction:chr1:100346352-100346631:+@exon:chr1:100346632-100346733:+@junction:chr1:100346734-100346847:+ AGL SE_SLIRP	SLIRP	-0.56477	0	0
isoform1=exon:chr1:100346188-100346351:+@junction:chr1:100346352-100346847:+@exon:chr1:100346848-100347003:+ isoform2=junction:chr1:100346352-100346631:+@exon:chr1:100346632-100346733:+@junction:chr1:100346734-100346847:+ AGL SE_SNRPD1	SNRPD1	-0.45263	0	0
isoform1=exon:chr1:100346188-100346351:+@junction:chr1:100346352-100346847:+@exon:chr1:100346848-100347003:+ isoform2=junction:chr1:100346352-100346631:+@exon:chr1:100346632-100346733:+@junction:chr1:100346734-100346847:+ AGL SE_SNRPF	SNRPF	-0.53005	0	0
isoform1=exon:chr1:100346188-100346351:+@junction:chr1:100346352-100346847:+@exon:chr1:100346848-100347003:+ isoform2=junction:chr1:100346352-100346631:+@exon:chr1:100346632-100346733:+@junction:chr1:100346734-100346847:+ AGL SE_SNRPG	SNRPG	-0.413907	0	0
isoform1=exon:chr1:100346188-100346351:+@junction:chr1:100346352-100346847:+@exon:chr1:100346848-100347003:+ isoform2=junction:chr1:100346352-100346631:+@exon:chr1:100346632-100346733:+@junction:chr1:100346734-100346847:+ AGL SE_SSBP1	SSBP1	-0.521924	0	0
isoform1=exon:chr1:100346188-100346351:+@junction:chr1:100346352-100346847:+@exon:chr1:100346848-100347003:+ isoform2=junction:chr1:100346352-100346631:+@exon:chr1:100346632-100346733:+@junction:chr1:100346734-100346847:+ AGL SE_SYNE1	SYNE1	0.435034	2.39839e-36	6.86714e-35
isoform1=exon:chr1:100346188-100346351:+@junction:chr1:100346352-100346847:+@exon:chr1:100346848-100347003:+ isoform2=junction:chr1:100346352-100346631:+@exon:chr1:100346632-100346733:+@junction:chr1:100346734-100346847:+ AGL SE_TRIM28	TRIM28	-0.457751	0	0
isoform1=exon:chr1:100346188-100346351:+@junction:chr1:100346352-100346847:+@exon:chr1:100346848-100347003:+ isoform2=junction:chr1:100346352-100346631:+@exon:chr1:100346632-100346733:+@junction:chr1:100346734-100346847:+ AGL SE_TRMT44	TRMT44	0.547131	2.09855e-60	6.44185e-59
isoform1=exon:chr1:100346188-100346351:+@junction:chr1:100346352-100346847:+@exon:chr1:100346848-100347003:+ isoform2=junction:chr1:100346352-100346631:+@exon:chr1:100346632-100346733:+@junction:chr1:100346734-100346847:+ AGL SE_YBX1	YBX1	-0.495872	0	0
isoform1=exon:chr1:100346188-100346351:+@junction:chr1:100346352-100346847:+@exon:chr1:100346848-100347003:+ isoform2=junction:chr1:100346352-100346631:+@exon:chr1:100346632-100346733:+@junction:chr1:100346734-100346847:+ AGL SE_YWHAZ	YWHAZ	0.479211	8.90504e-45	2.66071e-43
isoform1=exon:chr1:100346188-100346351:+@junction:chr1:100346352-100346847:+@exon:chr1:100346848-100347003:+ isoform2=junction:chr1:100346352-100346631:+@exon:chr1:100346632-100346733:+@junction:chr1:100346734-100346847:+ AGL SE_ZC3HAV1	ZC3HAV1	0.512187	6.34045e-52	1.92747e-50
isoform1=exon:chr1:100346188-100346351:+@junction:chr1:100346352-100346847:+@exon:chr1:100346848-100347003:+ isoform2=junction:chr1:100346352-100346631:+@exon:chr1:100346632-100346733:+@junction:chr1:100346734-100346847:+ AGL SE_ZCCHC11	ZCCHC11	0.530253	3.48106e-56	1.06443e-54
isoform1=exon:chr1:100346188-100346351:+@junction:chr1:100346352-100346847:+@exon:chr1:100346848-100347003:+ isoform2=junction:chr1:100346352-100346631:+@exon:chr1:100346632-100346733:+@junction:chr1:100346734-100346847:+ AGL SE_ZFC3H1	ZFC3H1	0.433771	4.01083e-36	1.14627e-34
isoform1=exon:chr1:100346188-100346351:+@junction:chr1:100346352-100346847:+@exon:chr1:100346848-100347003:+ isoform2=junction:chr1:100346352-100346631:+@exon:chr1:100346632-100346733:+@junction:chr1:100346734-100346847:+ AGL SE_ZFP36L2	ZFP36L2	-0.435155	0	0
isoform1=exon:chr1:100357988-100358163:+@junction:chr1:100358164-100366191:+@exon:chr1:100366192-100366417:+ isoform2=junction:chr1:100358164-100361841:+@exon:chr1:100361842-100361944:+@junction:chr1:100361945-100366191:+ AGL SE_APOBEC3C	APOBEC3C	0.458189	1.30481e-40	3.83429e-39
isoform1=exon:chr1:100357988-100358163:+@junction:chr1:100358164-100366191:+@exon:chr1:100366192-100366417:+ isoform2=junction:chr1:100358164-100361841:+@exon:chr1:100361842-100361944:+@junction:chr1:100361945-100366191:+ AGL SE_C1QBP	C1QBP	-0.409961	0	0
isoform1=exon:chr1:100357988-100358163:+@junction:chr1:100358164-100366191:+@exon:chr1:100366192-100366417:+ isoform2=junction:chr1:100358164-100361841:+@exon:chr1:100361842-100361944:+@junction:chr1:100361945-100366191:+ AGL SE_ERH	ERH	-0.413532	0	0
isoform1=exon:chr1:100357988-100358163:+@junction:chr1:100358164-100366191:+@exon:chr1:100366192-100366417:+ isoform2=junction:chr1:100358164-100361841:+@exon:chr1:100361842-100361944:+@junction:chr1:100361945-100366191:+ AGL SE_FAU	FAU	-0.415604	0	0
isoform1=exon:chr1:100357988-100358163:+@junction:chr1:100358164-100366191:+@exon:chr1:100366192-100366417:+ isoform2=junction:chr1:100358164-100361841:+@exon:chr1:100361842-100361944:+@junction:chr1:100361945-100366191:+ AGL SE_FBL	FBL	-0.409637	0	0
isoform1=exon:chr1:100357988-100358163:+@junction:chr1:100358164-100366191:+@exon:chr1:100366192-100366417:+ isoform2=junction:chr1:100358164-100361841:+@exon:chr1:100361842-100361944:+@junction:chr1:100361945-100366191:+ AGL SE_HNRNPAB	HNRNPAB	-0.418352	0	0
isoform1=exon:chr1:100357988-100358163:+@junction:chr1:100358164-100366191:+@exon:chr1:100366192-100366417:+ isoform2=junction:chr1:100358164-100361841:+@exon:chr1:100361842-100361944:+@junction:chr1:100361945-100366191:+ AGL SE_HSPE1	HSPE1	-0.504297	0	0
isoform1=exon:chr1:100357988-100358163:+@junction:chr1:100358164-100366191:+@exon:chr1:100366192-100366417:+ isoform2=junction:chr1:100358164-100361841:+@exon:chr1:100361842-100361944:+@junction:chr1:100361945-100366191:+ AGL SE_IFI16	IFI16	0.443415	7.48589e-38	2.16626e-36
isoform1=exon:chr1:100357988-100358163:+@junction:chr1:100358164-100366191:+@exon:chr1:100366192-100366417:+ isoform2=junction:chr1:100358164-100361841:+@exon:chr1:100361842-100361944:+@junction:chr1:100361945-100366191:+ AGL SE_LIN28A	LIN28A	-0.473271	0	0
isoform1=exon:chr1:100357988-100358163:+@junction:chr1:100358164-100366191:+@exon:chr1:100366192-100366417:+ isoform2=junction:chr1:100358164-100361841:+@exon:chr1:100361842-100361944:+@junction:chr1:100361945-100366191:+ AGL SE_NME1	NME1	-0.418797	0	0
isoform1=exon:chr1:100357988-100358163:+@junction:chr1:100358164-100366191:+@exon:chr1:100366192-100366417:+ isoform2=junction:chr1:100358164-100361841:+@exon:chr1:100361842-100361944:+@junction:chr1:100361945-100366191:+ AGL SE_NOP16	NOP16	-0.403176	0	0
isoform1=exon:chr1:100357988-100358163:+@junction:chr1:100358164-100366191:+@exon:chr1:100366192-100366417:+ isoform2=junction:chr1:100358164-100361841:+@exon:chr1:100361842-100361944:+@junction:chr1:100361945-100366191:+ AGL SE_PABPC1	PABPC1	-0.481834	0	0
isoform1=exon:chr1:100357988-100358163:+@junction:chr1:100358164-100366191:+@exon:chr1:100366192-100366417:+ isoform2=junction:chr1:100358164-100361841:+@exon:chr1:100361842-100361944:+@junction:chr1:100361945-100366191:+ AGL SE_PAN3	PAN3	0.452451	1.59574e-39	4.66326e-38
isoform1=exon:chr1:100357988-100358163:+@junction:chr1:100358164-100366191:+@exon:chr1:100366192-100366417:+ isoform2=junction:chr1:100358164-100361841:+@exon:chr1:100361842-100361944:+@junction:chr1:100361945-100366191:+ AGL SE_POU5F1	POU5F1	-0.521038	0	0
isoform1=exon:chr1:100357988-100358163:+@junction:chr1:100358164-100366191:+@exon:chr1:100366192-100366417:+ isoform2=junction:chr1:100358164-100361841:+@exon:chr1:100361842-100361944:+@junction:chr1:100361945-100366191:+ AGL SE_R3HDM2	R3HDM2	0.416098	4.27076e-33	1.18658e-31
isoform1=exon:chr1:100357988-100358163:+@junction:chr1:100358164-100366191:+@exon:chr1:100366192-100366417:+ isoform2=junction:chr1:100358164-100361841:+@exon:chr1:100361842-100361944:+@junction:chr1:100361945-100366191:+ AGL SE_RBPMS2	RBPMS2	-0.436849	0	0
isoform1=exon:chr1:100357988-100358163:+@junction:chr1:100358164-100366191:+@exon:chr1:100366192-100366417:+ isoform2=junction:chr1:100358164-100361841:+@exon:chr1:100361842-100361944:+@junction:chr1:100361945-100366191:+ AGL SE_RCC2	RCC2	-0.416782	0	0
isoform1=exon:chr1:100357988-100358163:+@junction:chr1:100358164-100366191:+@exon:chr1:100366192-100366417:+ isoform2=junction:chr1:100358164-100361841:+@exon:chr1:100361842-100361944:+@junction:chr1:100361945-100366191:+ AGL SE_RDX	RDX	0.414316	8.42841e-33	2.33438e-31
isoform1=exon:chr1:100357988-100358163:+@junction:chr1:100358164-100366191:+@exon:chr1:100366192-100366417:+ isoform2=junction:chr1:100358164-100361841:+@exon:chr1:100361842-100361944:+@junction:chr1:100361945-100366191:+ AGL SE_RPL10A	RPL10A	-0.475925	0	0
isoform1=exon:chr1:100357988-100358163:+@junction:chr1:100358164-100366191:+@exon:chr1:100366192-100366417:+ isoform2=junction:chr1:100358164-100361841:+@exon:chr1:100361842-100361944:+@junction:chr1:100361945-100366191:+ AGL SE_RPL11	RPL11	-0.417243	0	0
isoform1=exon:chr1:100357988-100358163:+@junction:chr1:100358164-100366191:+@exon:chr1:100366192-100366417:+ isoform2=junction:chr1:100358164-100361841:+@exon:chr1:100361842-100361944:+@junction:chr1:100361945-100366191:+ AGL SE_RPL12	RPL12	-0.444214	0	0
isoform1=exon:chr1:100357988-100358163:+@junction:chr1:100358164-100366191:+@exon:chr1:100366192-100366417:+ isoform2=junction:chr1:100358164-100361841:+@exon:chr1:100361842-100361944:+@junction:chr1:100361945-100366191:+ AGL SE_RPL19	RPL19	-0.441392	0	0
isoform1=exon:chr1:100357988-100358163:+@junction:chr1:100358164-100366191:+@exon:chr1:100366192-100366417:+ isoform2=junction:chr1:100358164-100361841:+@exon:chr1:100361842-100361944:+@junction:chr1:100361945-100366191:+ AGL SE_RPL26	RPL26	-0.465721	0	0
isoform1=exon:chr1:100357988-100358163:+@junction:chr1:100358164-100366191:+@exon:chr1:100366192-100366417:+ isoform2=junction:chr1:100358164-100361841:+@exon:chr1:100361842-100361944:+@junction:chr1:100361945-100366191:+ AGL SE_RPL27	RPL27	-0.503901	0	0
isoform1=exon:chr1:100357988-100358163:+@junction:chr1:100358164-100366191:+@exon:chr1:100366192-100366417:+ isoform2=junction:chr1:100358164-100361841:+@exon:chr1:100361842-100361944:+@junction:chr1:100361945-100366191:+ AGL SE_RPL30	RPL30	-0.402359	0	0
isoform1=exon:chr1:100357988-100358163:+@junction:chr1:100358164-100366191:+@exon:chr1:100366192-100366417:+ isoform2=junction:chr1:100358164-100361841:+@exon:chr1:100361842-100361944:+@junction:chr1:100361945-100366191:+ AGL SE_RPL31	RPL31	-0.443245	0	0
isoform1=exon:chr1:100357988-100358163:+@junction:chr1:100358164-100366191:+@exon:chr1:100366192-100366417:+ isoform2=junction:chr1:100358164-100361841:+@exon:chr1:100361842-100361944:+@junction:chr1:100361945-100366191:+ AGL SE_RPL32	RPL32	-0.449893	0	0
isoform1=exon:chr1:100357988-100358163:+@junction:chr1:100358164-100366191:+@exon:chr1:100366192-100366417:+ isoform2=junction:chr1:100358164-100361841:+@exon:chr1:100361842-100361944:+@junction:chr1:100361945-100366191:+ AGL SE_RPL35	RPL35	-0.442815	0	0
isoform1=exon:chr1:100357988-100358163:+@junction:chr1:100358164-100366191:+@exon:chr1:100366192-100366417:+ isoform2=junction:chr1:100358164-100361841:+@exon:chr1:100361842-100361944:+@junction:chr1:100361945-100366191:+ AGL SE_RPL35A	RPL35A	-0.465568	0	0
isoform1=exon:chr1:100357988-100358163:+@junction:chr1:100358164-100366191:+@exon:chr1:100366192-100366417:+ isoform2=junction:chr1:100358164-100361841:+@exon:chr1:100361842-100361944:+@junction:chr1:100361945-100366191:+ AGL SE_RPL37A	RPL37A	-0.469587	0	0
isoform1=exon:chr1:100357988-100358163:+@junction:chr1:100358164-100366191:+@exon:chr1:100366192-100366417:+ isoform2=junction:chr1:100358164-100361841:+@exon:chr1:100361842-100361944:+@junction:chr1:100361945-100366191:+ AGL SE_RPS12	RPS12	-0.43404	0	0
isoform1=exon:chr1:100357988-100358163:+@junction:chr1:100358164-100366191:+@exon:chr1:100366192-100366417:+ isoform2=junction:chr1:100358164-100361841:+@exon:chr1:100361842-100361944:+@junction:chr1:100361945-100366191:+ AGL SE_RPS13	RPS13	-0.421763	0	0
isoform1=exon:chr1:100357988-100358163:+@junction:chr1:100358164-100366191:+@exon:chr1:100366192-100366417:+ isoform2=junction:chr1:100358164-100361841:+@exon:chr1:100361842-100361944:+@junction:chr1:100361945-100366191:+ AGL SE_RPS16	RPS16	-0.430566	0	0
isoform1=exon:chr1:100357988-100358163:+@junction:chr1:100358164-100366191:+@exon:chr1:100366192-100366417:+ isoform2=junction:chr1:100358164-100361841:+@exon:chr1:100361842-100361944:+@junction:chr1:100361945-100366191:+ AGL SE_RPS18	RPS18	-0.469068	0	0
isoform1=exon:chr1:100357988-100358163:+@junction:chr1:100358164-100366191:+@exon:chr1:100366192-100366417:+ isoform2=junction:chr1:100358164-100361841:+@exon:chr1:100361842-100361944:+@junction:chr1:100361945-100366191:+ AGL SE_RPS2	RPS2	-0.425144	0	0
isoform1=exon:chr1:100357988-100358163:+@junction:chr1:100358164-100366191:+@exon:chr1:100366192-100366417:+ isoform2=junction:chr1:100358164-100361841:+@exon:chr1:100361842-100361944:+@junction:chr1:100361945-100366191:+ AGL SE_RPS20	RPS20	-0.461518	0	0
isoform1=exon:chr1:100357988-100358163:+@junction:chr1:100358164-100366191:+@exon:chr1:100366192-100366417:+ isoform2=junction:chr1:100358164-100361841:+@exon:chr1:100361842-100361944:+@junction:chr1:100361945-100366191:+ AGL SE_RPS21	RPS21	-0.468976	0	0
isoform1=exon:chr1:100357988-100358163:+@junction:chr1:100358164-100366191:+@exon:chr1:100366192-100366417:+ isoform2=junction:chr1:100358164-100361841:+@exon:chr1:100361842-100361944:+@junction:chr1:100361945-100366191:+ AGL SE_RPS24	RPS24	-0.464252	0	0
isoform1=exon:chr1:100357988-100358163:+@junction:chr1:100358164-100366191:+@exon:chr1:100366192-100366417:+ isoform2=junction:chr1:100358164-100361841:+@exon:chr1:100361842-100361944:+@junction:chr1:100361945-100366191:+ AGL SE_RPS5	RPS5	-0.445369	0	0
isoform1=exon:chr1:100357988-100358163:+@junction:chr1:100358164-100366191:+@exon:chr1:100366192-100366417:+ isoform2=junction:chr1:100358164-100361841:+@exon:chr1:100361842-100361944:+@junction:chr1:100361945-100366191:+ AGL SE_RPS6	RPS6	-0.468755	0	0
isoform1=exon:chr1:100357988-100358163:+@junction:chr1:100358164-100366191:+@exon:chr1:100366192-100366417:+ isoform2=junction:chr1:100358164-100361841:+@exon:chr1:100361842-100361944:+@junction:chr1:100361945-100366191:+ AGL SE_RPS7	RPS7	-0.492583	0	0
isoform1=exon:chr1:100357988-100358163:+@junction:chr1:100358164-100366191:+@exon:chr1:100366192-100366417:+ isoform2=junction:chr1:100358164-100361841:+@exon:chr1:100361842-100361944:+@junction:chr1:100361945-100366191:+ AGL SE_RPS8	RPS8	-0.431173	0	0
isoform1=exon:chr1:100357988-100358163:+@junction:chr1:100358164-100366191:+@exon:chr1:100366192-100366417:+ isoform2=junction:chr1:100358164-100361841:+@exon:chr1:100361842-100361944:+@junction:chr1:100361945-100366191:+ AGL SE_RPS9	RPS9	-0.44841	0	0
isoform1=exon:chr1:100357988-100358163:+@junction:chr1:100358164-100366191:+@exon:chr1:100366192-100366417:+ isoform2=junction:chr1:100358164-100361841:+@exon:chr1:100361842-100361944:+@junction:chr1:100361945-100366191:+ AGL SE_SLIRP	SLIRP	-0.523877	0	0
isoform1=exon:chr1:100357988-100358163:+@junction:chr1:100358164-100366191:+@exon:chr1:100366192-100366417:+ isoform2=junction:chr1:100358164-100361841:+@exon:chr1:100361842-100361944:+@junction:chr1:100361945-100366191:+ AGL SE_SNRPF	SNRPF	-0.456185	0	0
isoform1=exon:chr1:100357988-100358163:+@junction:chr1:100358164-100366191:+@exon:chr1:100366192-100366417:+ isoform2=junction:chr1:100358164-100361841:+@exon:chr1:100361842-100361944:+@junction:chr1:100361945-100366191:+ AGL SE_SSBP1	SSBP1	-0.446316	0	0
isoform1=exon:chr1:100357988-100358163:+@junction:chr1:100358164-100366191:+@exon:chr1:100366192-100366417:+ isoform2=junction:chr1:100358164-100361841:+@exon:chr1:100361842-100361944:+@junction:chr1:100361945-100366191:+ AGL SE_TRMT44	TRMT44	0.438194	6.56355e-37	1.88728e-35
isoform1=exon:chr1:100357988-100358163:+@junction:chr1:100358164-100366191:+@exon:chr1:100366192-100366417:+ isoform2=junction:chr1:100358164-100361841:+@exon:chr1:100361842-100361944:+@junction:chr1:100361945-100366191:+ AGL SE_YBX1	YBX1	-0.41092	0	0
isoform1=exon:chr1:100357988-100358163:+@junction:chr1:100358164-100366191:+@exon:chr1:100366192-100366417:+ isoform2=junction:chr1:100358164-100361841:+@exon:chr1:100361842-100361944:+@junction:chr1:100361945-100366191:+ AGL SE_ZC3HAV1	ZC3HAV1	0.473005	1.62065e-43	4.82017e-42
isoform1=exon:chr1:100357988-100358163:+@junction:chr1:100358164-100366191:+@exon:chr1:100366192-100366417:+ isoform2=junction:chr1:100358164-100361841:+@exon:chr1:100361842-100361944:+@junction:chr1:100361945-100366191:+ AGL SE_ZCCHC11	ZCCHC11	0.489037	7.95931e-47	2.39323e-45
isoform1=exon:chr1:100459093-100459297:+@junction:chr1:100459298-100476920:+@exon:chr1:100476921-100477089:+ isoform2=junction:chr1:100459298-100464816:+@exon:chr1:100464817-100464971:+@junction:chr1:100464972-100476920:+ SLC35A3 SE_ANXA2	ANXA2	0.435025	2.40707e-36	6.89169e-35
isoform1=exon:chr1:100459093-100459297:+@junction:chr1:100459298-100476920:+@exon:chr1:100476921-100477089:+ isoform2=junction:chr1:100459298-100464816:+@exon:chr1:100464817-100464971:+@junction:chr1:100464972-100476920:+ SLC35A3 SE_APOBEC3C	APOBEC3C	0.581913	6.70463e-70	2.07079e-68
isoform1=exon:chr1:100459093-100459297:+@junction:chr1:100459298-100476920:+@exon:chr1:100476921-100477089:+ isoform2=junction:chr1:100459298-100464816:+@exon:chr1:100464817-100464971:+@junction:chr1:100464972-100476920:+ SLC35A3 SE_APOBEC3F	APOBEC3F	0.505904	1.67862e-50	5.08944e-49
isoform1=exon:chr1:100459093-100459297:+@junction:chr1:100459298-100476920:+@exon:chr1:100476921-100477089:+ isoform2=junction:chr1:100459298-100464816:+@exon:chr1:100464817-100464971:+@junction:chr1:100464972-100476920:+ SLC35A3 SE_C1QBP	C1QBP	-0.453563	0	0
isoform1=exon:chr1:100459093-100459297:+@junction:chr1:100459298-100476920:+@exon:chr1:100476921-100477089:+ isoform2=junction:chr1:100459298-100464816:+@exon:chr1:100464817-100464971:+@junction:chr1:100464972-100476920:+ SLC35A3 SE_ELAVL4	ELAVL4	0.416916	3.12101e-33	8.68265e-32
isoform1=exon:chr1:100459093-100459297:+@junction:chr1:100459298-100476920:+@exon:chr1:100476921-100477089:+ isoform2=junction:chr1:100459298-100464816:+@exon:chr1:100464817-100464971:+@junction:chr1:100464972-100476920:+ SLC35A3 SE_ERH	ERH	-0.415745	0	0
isoform1=exon:chr1:100459093-100459297:+@junction:chr1:100459298-100476920:+@exon:chr1:100476921-100477089:+ isoform2=junction:chr1:100459298-100464816:+@exon:chr1:100464817-100464971:+@junction:chr1:100464972-100476920:+ SLC35A3 SE_ESRP1	ESRP1	-0.566583	0	0
isoform1=exon:chr1:100459093-100459297:+@junction:chr1:100459298-100476920:+@exon:chr1:100476921-100477089:+ isoform2=junction:chr1:100459298-100464816:+@exon:chr1:100464817-100464971:+@junction:chr1:100464972-100476920:+ SLC35A3 SE_FBL	FBL	-0.446542	0	0
isoform1=exon:chr1:100459093-100459297:+@junction:chr1:100459298-100476920:+@exon:chr1:100476921-100477089:+ isoform2=junction:chr1:100459298-100464816:+@exon:chr1:100464817-100464971:+@junction:chr1:100464972-100476920:+ SLC35A3 SE_FXR1	FXR1	0.402613	6.63516e-31	1.79652e-29
isoform1=exon:chr1:100459093-100459297:+@junction:chr1:100459298-100476920:+@exon:chr1:100476921-100477089:+ isoform2=junction:chr1:100459298-100464816:+@exon:chr1:100464817-100464971:+@junction:chr1:100464972-100476920:+ SLC35A3 SE_H1F0	H1F0	0.460966	3.81644e-41	1.12424e-39
isoform1=exon:chr1:100459093-100459297:+@junction:chr1:100459298-100476920:+@exon:chr1:100476921-100477089:+ isoform2=junction:chr1:100459298-100464816:+@exon:chr1:100464817-100464971:+@junction:chr1:100464972-100476920:+ SLC35A3 SE_HNRNPAB	HNRNPAB	-0.483247	0	0
isoform1=exon:chr1:100459093-100459297:+@junction:chr1:100459298-100476920:+@exon:chr1:100476921-100477089:+ isoform2=junction:chr1:100459298-100464816:+@exon:chr1:100464817-100464971:+@junction:chr1:100464972-100476920:+ SLC35A3 SE_HNRNPD	HNRNPD	-0.49291	0	0
isoform1=exon:chr1:100459093-100459297:+@junction:chr1:100459298-100476920:+@exon:chr1:100476921-100477089:+ isoform2=junction:chr1:100459298-100464816:+@exon:chr1:100464817-100464971:+@junction:chr1:100464972-100476920:+ SLC35A3 SE_HNRNPL	HNRNPL	-0.442294	0	0
isoform1=exon:chr1:100459093-100459297:+@junction:chr1:100459298-100476920:+@exon:chr1:100476921-100477089:+ isoform2=junction:chr1:100459298-100464816:+@exon:chr1:100464817-100464971:+@junction:chr1:100464972-100476920:+ SLC35A3 SE_HSPE1	HSPE1	-0.582525	0	0
isoform1=exon:chr1:100459093-100459297:+@junction:chr1:100459298-100476920:+@exon:chr1:100476921-100477089:+ isoform2=junction:chr1:100459298-100464816:+@exon:chr1:100464817-100464971:+@junction:chr1:100464972-100476920:+ SLC35A3 SE_IFI16	IFI16	0.566448	1.5421e-65	4.75168e-64
isoform1=exon:chr1:100459093-100459297:+@junction:chr1:100459298-100476920:+@exon:chr1:100476921-100477089:+ isoform2=junction:chr1:100459298-100464816:+@exon:chr1:100464817-100464971:+@junction:chr1:100464972-100476920:+ SLC35A3 SE_LIN28A	LIN28A	-0.539876	0	0
isoform1=exon:chr1:100459093-100459297:+@junction:chr1:100459298-100476920:+@exon:chr1:100476921-100477089:+ isoform2=junction:chr1:100459298-100464816:+@exon:chr1:100464817-100464971:+@junction:chr1:100464972-100476920:+ SLC35A3 SE_LSM3	LSM3	-0.430007	0	0
isoform1=exon:chr1:100459093-100459297:+@junction:chr1:100459298-100476920:+@exon:chr1:100476921-100477089:+ isoform2=junction:chr1:100459298-100464816:+@exon:chr1:100464817-100464971:+@junction:chr1:100464972-100476920:+ SLC35A3 SE_MBNL2	MBNL2	0.428257	3.68969e-35	1.04586e-33
isoform1=exon:chr1:100459093-100459297:+@junction:chr1:100459298-100476920:+@exon:chr1:100476921-100477089:+ isoform2=junction:chr1:100459298-100464816:+@exon:chr1:100464817-100464971:+@junction:chr1:100464972-100476920:+ SLC35A3 SE_MRPL22	MRPL22	0.468574	1.241e-42	3.679e-41
isoform1=exon:chr1:100459093-100459297:+@junction:chr1:100459298-100476920:+@exon:chr1:100476921-100477089:+ isoform2=junction:chr1:100459298-100464816:+@exon:chr1:100464817-100464971:+@junction:chr1:100464972-100476920:+ SLC35A3 SE_NME1	NME1	-0.466835	0	0
isoform1=exon:chr1:100459093-100459297:+@junction:chr1:100459298-100476920:+@exon:chr1:100476921-100477089:+ isoform2=junction:chr1:100459298-100464816:+@exon:chr1:100464817-100464971:+@junction:chr1:100464972-100476920:+ SLC35A3 SE_NOP16	NOP16	-0.482408	0	0
isoform1=exon:chr1:100459093-100459297:+@junction:chr1:100459298-100476920:+@exon:chr1:100476921-100477089:+ isoform2=junction:chr1:100459298-100464816:+@exon:chr1:100464817-100464971:+@junction:chr1:100464972-100476920:+ SLC35A3 SE_NPM1	NPM1	-0.408735	0	0
isoform1=exon:chr1:100459093-100459297:+@junction:chr1:100459298-100476920:+@exon:chr1:100476921-100477089:+ isoform2=junction:chr1:100459298-100464816:+@exon:chr1:100464817-100464971:+@junction:chr1:100464972-100476920:+ SLC35A3 SE_PABPC1	PABPC1	-0.52267	0	0
isoform1=exon:chr1:100459093-100459297:+@junction:chr1:100459298-100476920:+@exon:chr1:100476921-100477089:+ isoform2=junction:chr1:100459298-100464816:+@exon:chr1:100464817-100464971:+@junction:chr1:100464972-100476920:+ SLC35A3 SE_POU5F1	POU5F1	-0.650812	0	0
isoform1=exon:chr1:100459093-100459297:+@junction:chr1:100459298-100476920:+@exon:chr1:100476921-100477089:+ isoform2=junction:chr1:100459298-100464816:+@exon:chr1:100464817-100464971:+@junction:chr1:100464972-100476920:+ SLC35A3 SE_RAN	RAN	-0.41993	0	0
isoform1=exon:chr1:100459093-100459297:+@junction:chr1:100459298-100476920:+@exon:chr1:100476921-100477089:+ isoform2=junction:chr1:100459298-100464816:+@exon:chr1:100464817-100464971:+@junction:chr1:100464972-100476920:+ SLC35A3 SE_RBM24	RBM24	0.435551	1.94175e-36	5.56332e-35
isoform1=exon:chr1:100459093-100459297:+@junction:chr1:100459298-100476920:+@exon:chr1:100476921-100477089:+ isoform2=junction:chr1:100459298-100464816:+@exon:chr1:100464817-100464971:+@junction:chr1:100464972-100476920:+ SLC35A3 SE_RBM47	RBM47	-0.449973	0	0
isoform1=exon:chr1:100459093-100459297:+@junction:chr1:100459298-100476920:+@exon:chr1:100476921-100477089:+ isoform2=junction:chr1:100459298-100464816:+@exon:chr1:100464817-100464971:+@junction:chr1:100464972-100476920:+ SLC35A3 SE_RBPMS2	RBPMS2	-0.523864	0	0
isoform1=exon:chr1:100459093-100459297:+@junction:chr1:100459298-100476920:+@exon:chr1:100476921-100477089:+ isoform2=junction:chr1:100459298-100464816:+@exon:chr1:100464817-100464971:+@junction:chr1:100464972-100476920:+ SLC35A3 SE_RCC2	RCC2	-0.471161	0	0
isoform1=exon:chr1:100459093-100459297:+@junction:chr1:100459298-100476920:+@exon:chr1:100476921-100477089:+ isoform2=junction:chr1:100459298-100464816:+@exon:chr1:100464817-100464971:+@junction:chr1:100464972-100476920:+ SLC35A3 SE_RDX	RDX	0.534832	2.63217e-57	8.05678e-56
isoform1=exon:chr1:100459093-100459297:+@junction:chr1:100459298-100476920:+@exon:chr1:100476921-100477089:+ isoform2=junction:chr1:100459298-100464816:+@exon:chr1:100464817-100464971:+@junction:chr1:100464972-100476920:+ SLC35A3 SE_RPL26	RPL26	-0.4265	0	0
isoform1=exon:chr1:100459093-100459297:+@junction:chr1:100459298-100476920:+@exon:chr1:100476921-100477089:+ isoform2=junction:chr1:100459298-100464816:+@exon:chr1:100464817-100464971:+@junction:chr1:100464972-100476920:+ SLC35A3 SE_RPL27	RPL27	-0.435501	0	0
isoform1=exon:chr1:100459093-100459297:+@junction:chr1:100459298-100476920:+@exon:chr1:100476921-100477089:+ isoform2=junction:chr1:100459298-100464816:+@exon:chr1:100464817-100464971:+@junction:chr1:100464972-100476920:+ SLC35A3 SE_RPL35	RPL35	-0.446204	0	0
isoform1=exon:chr1:100459093-100459297:+@junction:chr1:100459298-100476920:+@exon:chr1:100476921-100477089:+ isoform2=junction:chr1:100459298-100464816:+@exon:chr1:100464817-100464971:+@junction:chr1:100464972-100476920:+ SLC35A3 SE_RPL35A	RPL35A	-0.428363	0	0
isoform1=exon:chr1:100459093-100459297:+@junction:chr1:100459298-100476920:+@exon:chr1:100476921-100477089:+ isoform2=junction:chr1:100459298-100464816:+@exon:chr1:100464817-100464971:+@junction:chr1:100464972-100476920:+ SLC35A3 SE_RPL37A	RPL37A	-0.417244	0	0
isoform1=exon:chr1:100459093-100459297:+@junction:chr1:100459298-100476920:+@exon:chr1:100476921-100477089:+ isoform2=junction:chr1:100459298-100464816:+@exon:chr1:100464817-100464971:+@junction:chr1:100464972-100476920:+ SLC35A3 SE_RPS16	RPS16	-0.412151	0	0
isoform1=exon:chr1:100459093-100459297:+@junction:chr1:100459298-100476920:+@exon:chr1:100476921-100477089:+ isoform2=junction:chr1:100459298-100464816:+@exon:chr1:100464817-100464971:+@junction:chr1:100464972-100476920:+ SLC35A3 SE_RPS2	RPS2	-0.436452	0	0
isoform1=exon:chr1:100459093-100459297:+@junction:chr1:100459298-100476920:+@exon:chr1:100476921-100477089:+ isoform2=junction:chr1:100459298-100464816:+@exon:chr1:100464817-100464971:+@junction:chr1:100464972-100476920:+ SLC35A3 SE_RPS20	RPS20	-0.418395	0	0
isoform1=exon:chr1:100459093-100459297:+@junction:chr1:100459298-100476920:+@exon:chr1:100476921-100477089:+ isoform2=junction:chr1:100459298-100464816:+@exon:chr1:100464817-100464971:+@junction:chr1:100464972-100476920:+ SLC35A3 SE_RPS21	RPS21	-0.401155	0	0
isoform1=exon:chr1:100459093-100459297:+@junction:chr1:100459298-100476920:+@exon:chr1:100476921-100477089:+ isoform2=junction:chr1:100459298-100464816:+@exon:chr1:100464817-100464971:+@junction:chr1:100464972-100476920:+ SLC35A3 SE_RPS24	RPS24	-0.449143	0	0
isoform1=exon:chr1:100459093-100459297:+@junction:chr1:100459298-100476920:+@exon:chr1:100476921-100477089:+ isoform2=junction:chr1:100459298-100464816:+@exon:chr1:100464817-100464971:+@junction:chr1:100464972-100476920:+ SLC35A3 SE_RPS6	RPS6	-0.461203	0	0
isoform1=exon:chr1:100459093-100459297:+@junction:chr1:100459298-100476920:+@exon:chr1:100476921-100477089:+ isoform2=junction:chr1:100459298-100464816:+@exon:chr1:100464817-100464971:+@junction:chr1:100464972-100476920:+ SLC35A3 SE_RPS7	RPS7	-0.46354	0	0
isoform1=exon:chr1:100459093-100459297:+@junction:chr1:100459298-100476920:+@exon:chr1:100476921-100477089:+ isoform2=junction:chr1:100459298-100464816:+@exon:chr1:100464817-100464971:+@junction:chr1:100464972-100476920:+ SLC35A3 SE_RSRC1	RSRC1	0.413071	1.35239e-32	3.73652e-31
isoform1=exon:chr1:100459093-100459297:+@junction:chr1:100459298-100476920:+@exon:chr1:100476921-100477089:+ isoform2=junction:chr1:100459298-100464816:+@exon:chr1:100464817-100464971:+@junction:chr1:100464972-100476920:+ SLC35A3 SE_SCG3	SCG3	-0.502106	0	0
isoform1=exon:chr1:100459093-100459297:+@junction:chr1:100459298-100476920:+@exon:chr1:100476921-100477089:+ isoform2=junction:chr1:100459298-100464816:+@exon:chr1:100464817-100464971:+@junction:chr1:100464972-100476920:+ SLC35A3 SE_SLIRP	SLIRP	-0.524349	0	0
isoform1=exon:chr1:100459093-100459297:+@junction:chr1:100459298-100476920:+@exon:chr1:100476921-100477089:+ isoform2=junction:chr1:100459298-100464816:+@exon:chr1:100464817-100464971:+@junction:chr1:100464972-100476920:+ SLC35A3 SE_SNRPD1	SNRPD1	-0.440569	0	0
isoform1=exon:chr1:100459093-100459297:+@junction:chr1:100459298-100476920:+@exon:chr1:100476921-100477089:+ isoform2=junction:chr1:100459298-100464816:+@exon:chr1:100464817-100464971:+@junction:chr1:100464972-100476920:+ SLC35A3 SE_SNRPF	SNRPF	-0.50999	0	0
isoform1=exon:chr1:100459093-100459297:+@junction:chr1:100459298-100476920:+@exon:chr1:100476921-100477089:+ isoform2=junction:chr1:100459298-100464816:+@exon:chr1:100464817-100464971:+@junction:chr1:100464972-100476920:+ SLC35A3 SE_SSBP1	SSBP1	-0.501647	0	0
isoform1=exon:chr1:100459093-100459297:+@junction:chr1:100459298-100476920:+@exon:chr1:100476921-100477089:+ isoform2=junction:chr1:100459298-100464816:+@exon:chr1:100464817-100464971:+@junction:chr1:100464972-100476920:+ SLC35A3 SE_SYNE1	SYNE1	0.428769	3.0086e-35	8.5355e-34
isoform1=exon:chr1:100459093-100459297:+@junction:chr1:100459298-100476920:+@exon:chr1:100476921-100477089:+ isoform2=junction:chr1:100459298-100464816:+@exon:chr1:100464817-100464971:+@junction:chr1:100464972-100476920:+ SLC35A3 SE_TRIM28	TRIM28	-0.470221	0	0
isoform1=exon:chr1:100459093-100459297:+@junction:chr1:100459298-100476920:+@exon:chr1:100476921-100477089:+ isoform2=junction:chr1:100459298-100464816:+@exon:chr1:100464817-100464971:+@junction:chr1:100464972-100476920:+ SLC35A3 SE_TRMT44	TRMT44	0.62226	1.87196e-82	5.80281e-81
isoform1=exon:chr1:100459093-100459297:+@junction:chr1:100459298-100476920:+@exon:chr1:100476921-100477089:+ isoform2=junction:chr1:100459298-100464816:+@exon:chr1:100464817-100464971:+@junction:chr1:100464972-100476920:+ SLC35A3 SE_YBX1	YBX1	-0.421973	0	0
isoform1=exon:chr1:100459093-100459297:+@junction:chr1:100459298-100476920:+@exon:chr1:100476921-100477089:+ isoform2=junction:chr1:100459298-100464816:+@exon:chr1:100464817-100464971:+@junction:chr1:100464972-100476920:+ SLC35A3 SE_YWHAZ	YWHAZ	0.447319	1.43977e-38	4.18512e-37
isoform1=exon:chr1:100459093-100459297:+@junction:chr1:100459298-100476920:+@exon:chr1:100476921-100477089:+ isoform2=junction:chr1:100459298-100464816:+@exon:chr1:100464817-100464971:+@junction:chr1:100464972-100476920:+ SLC35A3 SE_ZC3HAV1	ZC3HAV1	0.478656	1.15717e-44	3.45589e-43
isoform1=exon:chr1:100459093-100459297:+@junction:chr1:100459298-100476920:+@exon:chr1:100476921-100477089:+ isoform2=junction:chr1:100459298-100464816:+@exon:chr1:100464817-100464971:+@junction:chr1:100464972-100476920:+ SLC35A3 SE_ZCCHC11	ZCCHC11	0.541159	6.95816e-59	2.13288e-57
isoform1=exon:chr1:100459093-100459297:+@junction:chr1:100459298-100476920:+@exon:chr1:100476921-100477089:+ isoform2=junction:chr1:100459298-100464816:+@exon:chr1:100464817-100464971:+@junction:chr1:100464972-100476920:+ SLC35A3 SE_ZFC3H1	ZFC3H1	0.416478	3.69118e-33	1.0263e-31
isoform1=exon:chr1:100464817-100464971:+@junction:chr1:100464972-100476920:+@exon:chr1:100476921-100477089:+ isoform2=junction:chr1:100464972-100472589:+@exon:chr1:100472590-100472712:+@junction:chr1:100472713-100476920:+ SLC35A3 SE_ACTB	ACTB	0.44002	3.08519e-37	8.89182e-36
isoform1=exon:chr1:100464817-100464971:+@junction:chr1:100464972-100476920:+@exon:chr1:100476921-100477089:+ isoform2=junction:chr1:100464972-100472589:+@exon:chr1:100472590-100472712:+@junction:chr1:100472713-100476920:+ SLC35A3 SE_APOBEC3C	APOBEC3C	0.436101	1.55106e-36	4.44665e-35
isoform1=exon:chr1:100464817-100464971:+@junction:chr1:100464972-100476920:+@exon:chr1:100476921-100477089:+ isoform2=junction:chr1:100464972-100472589:+@exon:chr1:100472590-100472712:+@junction:chr1:100472713-100476920:+ SLC35A3 SE_ASS1	ASS1	0.421198	5.95924e-34	1.67005e-32
isoform1=exon:chr1:100464817-100464971:+@junction:chr1:100464972-100476920:+@exon:chr1:100476921-100477089:+ isoform2=junction:chr1:100464972-100472589:+@exon:chr1:100472590-100472712:+@junction:chr1:100472713-100476920:+ SLC35A3 SE_ENO1	ENO1	0.439542	3.7602e-37	1.08307e-35
isoform1=exon:chr1:100464817-100464971:+@junction:chr1:100464972-100476920:+@exon:chr1:100476921-100477089:+ isoform2=junction:chr1:100464972-100472589:+@exon:chr1:100472590-100472712:+@junction:chr1:100472713-100476920:+ SLC35A3 SE_ESRP1	ESRP1	-0.43075	0	0
isoform1=exon:chr1:100464817-100464971:+@junction:chr1:100464972-100476920:+@exon:chr1:100476921-100477089:+ isoform2=junction:chr1:100464972-100472589:+@exon:chr1:100472590-100472712:+@junction:chr1:100472713-100476920:+ SLC35A3 SE_FBL	FBL	-0.419455	0	0
isoform1=exon:chr1:100464817-100464971:+@junction:chr1:100464972-100476920:+@exon:chr1:100476921-100477089:+ isoform2=junction:chr1:100464972-100472589:+@exon:chr1:100472590-100472712:+@junction:chr1:100472713-100476920:+ SLC35A3 SE_FXR1	FXR1	0.416285	3.97511e-33	1.10486e-31
isoform1=exon:chr1:100464817-100464971:+@junction:chr1:100464972-100476920:+@exon:chr1:100476921-100477089:+ isoform2=junction:chr1:100464972-100472589:+@exon:chr1:100472590-100472712:+@junction:chr1:100472713-100476920:+ SLC35A3 SE_GOLGB1	GOLGB1	0.410587	3.45216e-32	9.4918e-31
isoform1=exon:chr1:100464817-100464971:+@junction:chr1:100464972-100476920:+@exon:chr1:100476921-100477089:+ isoform2=junction:chr1:100464972-100472589:+@exon:chr1:100472590-100472712:+@junction:chr1:100472713-100476920:+ SLC35A3 SE_HNRNPAB	HNRNPAB	-0.411368	0	0
isoform1=exon:chr1:100464817-100464971:+@junction:chr1:100464972-100476920:+@exon:chr1:100476921-100477089:+ isoform2=junction:chr1:100464972-100472589:+@exon:chr1:100472590-100472712:+@junction:chr1:100472713-100476920:+ SLC35A3 SE_HNRNPD	HNRNPD	-0.434411	0	0
isoform1=exon:chr1:100464817-100464971:+@junction:chr1:100464972-100476920:+@exon:chr1:100476921-100477089:+ isoform2=junction:chr1:100464972-100472589:+@exon:chr1:100472590-100472712:+@junction:chr1:100472713-100476920:+ SLC35A3 SE_HNRNPL	HNRNPL	-0.42735	0	0
isoform1=exon:chr1:100464817-100464971:+@junction:chr1:100464972-100476920:+@exon:chr1:100476921-100477089:+ isoform2=junction:chr1:100464972-100472589:+@exon:chr1:100472590-100472712:+@junction:chr1:100472713-100476920:+ SLC35A3 SE_HSPE1	HSPE1	-0.503404	0	0
isoform1=exon:chr1:100464817-100464971:+@junction:chr1:100464972-100476920:+@exon:chr1:100476921-100477089:+ isoform2=junction:chr1:100464972-100472589:+@exon:chr1:100472590-100472712:+@junction:chr1:100472713-100476920:+ SLC35A3 SE_IFI16	IFI16	0.505952	1.63716e-50	4.96386e-49
isoform1=exon:chr1:100464817-100464971:+@junction:chr1:100464972-100476920:+@exon:chr1:100476921-100477089:+ isoform2=junction:chr1:100464972-100472589:+@exon:chr1:100472590-100472712:+@junction:chr1:100472713-100476920:+ SLC35A3 SE_KHSRP	KHSRP	-0.40153	0	0
isoform1=exon:chr1:100464817-100464971:+@junction:chr1:100464972-100476920:+@exon:chr1:100476921-100477089:+ isoform2=junction:chr1:100464972-100472589:+@exon:chr1:100472590-100472712:+@junction:chr1:100472713-100476920:+ SLC35A3 SE_LIN28A	LIN28A	-0.533777	0	0
isoform1=exon:chr1:100464817-100464971:+@junction:chr1:100464972-100476920:+@exon:chr1:100476921-100477089:+ isoform2=junction:chr1:100464972-100472589:+@exon:chr1:100472590-100472712:+@junction:chr1:100472713-100476920:+ SLC35A3 SE_LSM3	LSM3	-0.402317	0	0
isoform1=exon:chr1:100464817-100464971:+@junction:chr1:100464972-100476920:+@exon:chr1:100476921-100477089:+ isoform2=junction:chr1:100464972-100472589:+@exon:chr1:100472590-100472712:+@junction:chr1:100472713-100476920:+ SLC35A3 SE_PABPC1	PABPC1	-0.491751	0	0
isoform1=exon:chr1:100464817-100464971:+@junction:chr1:100464972-100476920:+@exon:chr1:100476921-100477089:+ isoform2=junction:chr1:100464972-100472589:+@exon:chr1:100472590-100472712:+@junction:chr1:100472713-100476920:+ SLC35A3 SE_POU5F1	POU5F1	-0.49087	0	0
isoform1=exon:chr1:100464817-100464971:+@junction:chr1:100464972-100476920:+@exon:chr1:100476921-100477089:+ isoform2=junction:chr1:100464972-100472589:+@exon:chr1:100472590-100472712:+@junction:chr1:100472713-100476920:+ SLC35A3 SE_RBPMS2	RBPMS2	-0.463479	0	0
isoform1=exon:chr1:100464817-100464971:+@junction:chr1:100464972-100476920:+@exon:chr1:100476921-100477089:+ isoform2=junction:chr1:100464972-100472589:+@exon:chr1:100472590-100472712:+@junction:chr1:100472713-100476920:+ SLC35A3 SE_RDX	RDX	0.463899	1.02931e-41	3.03955e-40
isoform1=exon:chr1:100464817-100464971:+@junction:chr1:100464972-100476920:+@exon:chr1:100476921-100477089:+ isoform2=junction:chr1:100464972-100472589:+@exon:chr1:100472590-100472712:+@junction:chr1:100472713-100476920:+ SLC35A3 SE_RPL11	RPL11	-0.403789	0	0
isoform1=exon:chr1:100464817-100464971:+@junction:chr1:100464972-100476920:+@exon:chr1:100476921-100477089:+ isoform2=junction:chr1:100464972-100472589:+@exon:chr1:100472590-100472712:+@junction:chr1:100472713-100476920:+ SLC35A3 SE_RPL26	RPL26	-0.464941	0	0
isoform1=exon:chr1:100464817-100464971:+@junction:chr1:100464972-100476920:+@exon:chr1:100476921-100477089:+ isoform2=junction:chr1:100464972-100472589:+@exon:chr1:100472590-100472712:+@junction:chr1:100472713-100476920:+ SLC35A3 SE_RPL27	RPL27	-0.447846	0	0
isoform1=exon:chr1:100464817-100464971:+@junction:chr1:100464972-100476920:+@exon:chr1:100476921-100477089:+ isoform2=junction:chr1:100464972-100472589:+@exon:chr1:100472590-100472712:+@junction:chr1:100472713-100476920:+ SLC35A3 SE_RPL3	RPL3	0.429542	2.20773e-35	6.27089e-34
isoform1=exon:chr1:100464817-100464971:+@junction:chr1:100464972-100476920:+@exon:chr1:100476921-100477089:+ isoform2=junction:chr1:100464972-100472589:+@exon:chr1:100472590-100472712:+@junction:chr1:100472713-100476920:+ SLC35A3 SE_RPL31	RPL31	-0.444567	0	0
isoform1=exon:chr1:100464817-100464971:+@junction:chr1:100464972-100476920:+@exon:chr1:100476921-100477089:+ isoform2=junction:chr1:100464972-100472589:+@exon:chr1:100472590-100472712:+@junction:chr1:100472713-100476920:+ SLC35A3 SE_RPL32	RPL32	-0.426693	0	0
isoform1=exon:chr1:100464817-100464971:+@junction:chr1:100464972-100476920:+@exon:chr1:100476921-100477089:+ isoform2=junction:chr1:100464972-100472589:+@exon:chr1:100472590-100472712:+@junction:chr1:100472713-100476920:+ SLC35A3 SE_RPL35	RPL35	-0.469475	0	0
isoform1=exon:chr1:100464817-100464971:+@junction:chr1:100464972-100476920:+@exon:chr1:100476921-100477089:+ isoform2=junction:chr1:100464972-100472589:+@exon:chr1:100472590-100472712:+@junction:chr1:100472713-100476920:+ SLC35A3 SE_RPL35A	RPL35A	-0.452539	0	0
isoform1=exon:chr1:100464817-100464971:+@junction:chr1:100464972-100476920:+@exon:chr1:100476921-100477089:+ isoform2=junction:chr1:100464972-100472589:+@exon:chr1:100472590-100472712:+@junction:chr1:100472713-100476920:+ SLC35A3 SE_RPL37A	RPL37A	-0.450238	0	0
isoform1=exon:chr1:100464817-100464971:+@junction:chr1:100464972-100476920:+@exon:chr1:100476921-100477089:+ isoform2=junction:chr1:100464972-100472589:+@exon:chr1:100472590-100472712:+@junction:chr1:100472713-100476920:+ SLC35A3 SE_RPS13	RPS13	-0.40199	0	0
isoform1=exon:chr1:100464817-100464971:+@junction:chr1:100464972-100476920:+@exon:chr1:100476921-100477089:+ isoform2=junction:chr1:100464972-100472589:+@exon:chr1:100472590-100472712:+@junction:chr1:100472713-100476920:+ SLC35A3 SE_RPS14	RPS14	-0.426137	0	0
isoform1=exon:chr1:100464817-100464971:+@junction:chr1:100464972-100476920:+@exon:chr1:100476921-100477089:+ isoform2=junction:chr1:100464972-100472589:+@exon:chr1:100472590-100472712:+@junction:chr1:100472713-100476920:+ SLC35A3 SE_RPS18	RPS18	-0.429188	0	0
isoform1=exon:chr1:100464817-100464971:+@junction:chr1:100464972-100476920:+@exon:chr1:100476921-100477089:+ isoform2=junction:chr1:100464972-100472589:+@exon:chr1:100472590-100472712:+@junction:chr1:100472713-100476920:+ SLC35A3 SE_RPS2	RPS2	-0.427246	0	0
isoform1=exon:chr1:100464817-100464971:+@junction:chr1:100464972-100476920:+@exon:chr1:100476921-100477089:+ isoform2=junction:chr1:100464972-100472589:+@exon:chr1:100472590-100472712:+@junction:chr1:100472713-100476920:+ SLC35A3 SE_RPS20	RPS20	-0.40311	0	0
isoform1=exon:chr1:100464817-100464971:+@junction:chr1:100464972-100476920:+@exon:chr1:100476921-100477089:+ isoform2=junction:chr1:100464972-100472589:+@exon:chr1:100472590-100472712:+@junction:chr1:100472713-100476920:+ SLC35A3 SE_RPS21	RPS21	-0.468022	0	0
isoform1=exon:chr1:100464817-100464971:+@junction:chr1:100464972-100476920:+@exon:chr1:100476921-100477089:+ isoform2=junction:chr1:100464972-100472589:+@exon:chr1:100472590-100472712:+@junction:chr1:100472713-100476920:+ SLC35A3 SE_RPS24	RPS24	-0.48274	0	0
isoform1=exon:chr1:100464817-100464971:+@junction:chr1:100464972-100476920:+@exon:chr1:100476921-100477089:+ isoform2=junction:chr1:100464972-100472589:+@exon:chr1:100472590-100472712:+@junction:chr1:100472713-100476920:+ SLC35A3 SE_RPS6	RPS6	-0.415406	0	0
isoform1=exon:chr1:100464817-100464971:+@junction:chr1:100464972-100476920:+@exon:chr1:100476921-100477089:+ isoform2=junction:chr1:100464972-100472589:+@exon:chr1:100472590-100472712:+@junction:chr1:100472713-100476920:+ SLC35A3 SE_RPS7	RPS7	-0.425354	0	0
isoform1=exon:chr1:100464817-100464971:+@junction:chr1:100464972-100476920:+@exon:chr1:100476921-100477089:+ isoform2=junction:chr1:100464972-100472589:+@exon:chr1:100472590-100472712:+@junction:chr1:100472713-100476920:+ SLC35A3 SE_SLIRP	SLIRP	-0.481784	0	0
isoform1=exon:chr1:100464817-100464971:+@junction:chr1:100464972-100476920:+@exon:chr1:100476921-100477089:+ isoform2=junction:chr1:100464972-100472589:+@exon:chr1:100472590-100472712:+@junction:chr1:100472713-100476920:+ SLC35A3 SE_SNRPF	SNRPF	-0.434303	0	0
isoform1=exon:chr1:100464817-100464971:+@junction:chr1:100464972-100476920:+@exon:chr1:100476921-100477089:+ isoform2=junction:chr1:100464972-100472589:+@exon:chr1:100472590-100472712:+@junction:chr1:100472713-100476920:+ SLC35A3 SE_SNRPG	SNRPG	-0.434139	0	0
isoform1=exon:chr1:100464817-100464971:+@junction:chr1:100464972-100476920:+@exon:chr1:100476921-100477089:+ isoform2=junction:chr1:100464972-100472589:+@exon:chr1:100472590-100472712:+@junction:chr1:100472713-100476920:+ SLC35A3 SE_SSBP1	SSBP1	-0.454618	0	0
isoform1=exon:chr1:100464817-100464971:+@junction:chr1:100464972-100476920:+@exon:chr1:100476921-100477089:+ isoform2=junction:chr1:100464972-100472589:+@exon:chr1:100472590-100472712:+@junction:chr1:100472713-100476920:+ SLC35A3 SE_TRIM28	TRIM28	-0.435168	0	0
isoform1=exon:chr1:100464817-100464971:+@junction:chr1:100464972-100476920:+@exon:chr1:100476921-100477089:+ isoform2=junction:chr1:100464972-100472589:+@exon:chr1:100472590-100472712:+@junction:chr1:100472713-100476920:+ SLC35A3 SE_TRMT44	TRMT44	0.510812	1.30654e-51	3.96954e-50
isoform1=exon:chr1:100464817-100464971:+@junction:chr1:100464972-100476920:+@exon:chr1:100476921-100477089:+ isoform2=junction:chr1:100464972-100472589:+@exon:chr1:100472590-100472712:+@junction:chr1:100472713-100476920:+ SLC35A3 SE_YBX1	YBX1	-0.41645	0	0
isoform1=exon:chr1:100464817-100464971:+@junction:chr1:100464972-100476920:+@exon:chr1:100476921-100477089:+ isoform2=junction:chr1:100464972-100472589:+@exon:chr1:100472590-100472712:+@junction:chr1:100472713-100476920:+ SLC35A3 SE_ZC3HAV1	ZC3HAV1	0.411128	2.81696e-32	7.75422e-31
isoform1=exon:chr1:100464817-100464971:+@junction:chr1:100464972-100476920:+@exon:chr1:100476921-100477089:+ isoform2=junction:chr1:100464972-100472589:+@exon:chr1:100472590-100472712:+@junction:chr1:100472713-100476920:+ SLC35A3 SE_ZCCHC11	ZCCHC11	0.506117	1.50341e-50	4.55856e-49
isoform1=exon:chr1:100464817-100464971:+@junction:chr1:100464972-100476920:+@exon:chr1:100476921-100477089:+ isoform2=junction:chr1:100464972-100472589:+@exon:chr1:100472590-100472712:+@junction:chr1:100472713-100476920:+ SLC35A3 SE_ZFC3H1	ZFC3H1	0.422774	3.22113e-34	9.05193e-33
isoform1=exon:chr1:100476921-100477089:+@junction:chr1:100477090-100487941:+@exon:chr1:100487942-100488512:+ isoform2=junction:chr1:100477090-100480857:+@exon:chr1:100480858-100480976:+@junction:chr1:100480977-100487941:+ SLC35A3 SE_APOBEC3C	APOBEC3C	0.50458	3.31914e-50	1.00571e-48
isoform1=exon:chr1:100476921-100477089:+@junction:chr1:100477090-100487941:+@exon:chr1:100487942-100488512:+ isoform2=junction:chr1:100477090-100480857:+@exon:chr1:100480858-100480976:+@junction:chr1:100480977-100487941:+ SLC35A3 SE_ESRP1	ESRP1	-0.445188	0	0
isoform1=exon:chr1:100476921-100477089:+@junction:chr1:100477090-100487941:+@exon:chr1:100487942-100488512:+ isoform2=junction:chr1:100477090-100480857:+@exon:chr1:100480858-100480976:+@junction:chr1:100480977-100487941:+ SLC35A3 SE_H1F0	H1F0	0.400446	1.46168e-30	3.93899e-29
isoform1=exon:chr1:100476921-100477089:+@junction:chr1:100477090-100487941:+@exon:chr1:100487942-100488512:+ isoform2=junction:chr1:100477090-100480857:+@exon:chr1:100480858-100480976:+@junction:chr1:100480977-100487941:+ SLC35A3 SE_HNRNPD	HNRNPD	-0.411034	0	0
isoform1=exon:chr1:100476921-100477089:+@junction:chr1:100477090-100487941:+@exon:chr1:100487942-100488512:+ isoform2=junction:chr1:100477090-100480857:+@exon:chr1:100480858-100480976:+@junction:chr1:100480977-100487941:+ SLC35A3 SE_HSPE1	HSPE1	-0.457418	0	0
isoform1=exon:chr1:100476921-100477089:+@junction:chr1:100477090-100487941:+@exon:chr1:100487942-100488512:+ isoform2=junction:chr1:100477090-100480857:+@exon:chr1:100480858-100480976:+@junction:chr1:100480977-100487941:+ SLC35A3 SE_IFI16	IFI16	0.402305	7.42649e-31	2.00918e-29
isoform1=exon:chr1:100476921-100477089:+@junction:chr1:100477090-100487941:+@exon:chr1:100487942-100488512:+ isoform2=junction:chr1:100477090-100480857:+@exon:chr1:100480858-100480976:+@junction:chr1:100480977-100487941:+ SLC35A3 SE_LIN28A	LIN28A	-0.405787	0	0
isoform1=exon:chr1:100476921-100477089:+@junction:chr1:100477090-100487941:+@exon:chr1:100487942-100488512:+ isoform2=junction:chr1:100477090-100480857:+@exon:chr1:100480858-100480976:+@junction:chr1:100480977-100487941:+ SLC35A3 SE_PABPC1	PABPC1	-0.404294	0	0
isoform1=exon:chr1:100476921-100477089:+@junction:chr1:100477090-100487941:+@exon:chr1:100487942-100488512:+ isoform2=junction:chr1:100477090-100480857:+@exon:chr1:100480858-100480976:+@junction:chr1:100480977-100487941:+ SLC35A3 SE_POU5F1	POU5F1	-0.5271	0	0
isoform1=exon:chr1:100476921-100477089:+@junction:chr1:100477090-100487941:+@exon:chr1:100487942-100488512:+ isoform2=junction:chr1:100477090-100480857:+@exon:chr1:100480858-100480976:+@junction:chr1:100480977-100487941:+ SLC35A3 SE_RBPMS2	RBPMS2	-0.400524	0	0
isoform1=exon:chr1:100476921-100477089:+@junction:chr1:100477090-100487941:+@exon:chr1:100487942-100488512:+ isoform2=junction:chr1:100477090-100480857:+@exon:chr1:100480858-100480976:+@junction:chr1:100480977-100487941:+ SLC35A3 SE_TRMT44	TRMT44	0.486211	3.13944e-46	9.42256e-45
isoform1=exon:chr1:100476921-100477089:+@junction:chr1:100477090-100487941:+@exon:chr1:100487942-100488512:+ isoform2=junction:chr1:100477090-100480857:+@exon:chr1:100480858-100480976:+@junction:chr1:100480977-100487941:+ SLC35A3 SE_ZCCHC11	ZCCHC11	0.404123	3.81537e-31	1.03607e-29
isoform1=exon:chr1:100480858-100480976:+@junction:chr1:100480977-100483237:+@exon:chr1:100483238-100483371:+ isoform2=retention:chr1:100480972-100480981:+@retention:chr1:100483233-100483242:+ SLC35A3 RI_APOBEC3C	APOBEC3C	-0.406018	0	0
isoform1=exon:chr1:100480858-100480976:+@junction:chr1:100480977-100483237:+@exon:chr1:100483238-100483371:+ isoform2=retention:chr1:100480972-100480981:+@retention:chr1:100483233-100483242:+ SLC35A3 RI_BRIX1	BRIX1	0.416827	3.22914e-33	8.98268e-32
isoform1=exon:chr1:100480858-100480976:+@junction:chr1:100480977-100483237:+@exon:chr1:100483238-100483371:+ isoform2=retention:chr1:100480972-100480981:+@retention:chr1:100483233-100483242:+ SLC35A3 RI_C1QBP	C1QBP	0.417118	2.888e-33	8.0372e-32
isoform1=exon:chr1:100480858-100480976:+@junction:chr1:100480977-100483237:+@exon:chr1:100483238-100483371:+ isoform2=retention:chr1:100480972-100480981:+@retention:chr1:100483233-100483242:+ SLC35A3 RI_CCDC86	CCDC86	0.407836	9.66169e-32	2.6427e-30
isoform1=exon:chr1:100480858-100480976:+@junction:chr1:100480977-100483237:+@exon:chr1:100483238-100483371:+ isoform2=retention:chr1:100480972-100480981:+@retention:chr1:100483233-100483242:+ SLC35A3 RI_CCT6A	CCT6A	0.40894	6.39946e-32	1.7539e-30
isoform1=exon:chr1:100480858-100480976:+@junction:chr1:100480977-100483237:+@exon:chr1:100483238-100483371:+ isoform2=retention:chr1:100480972-100480981:+@retention:chr1:100483233-100483242:+ SLC35A3 RI_CEBPZ	CEBPZ	0.409901	4.46608e-32	1.22627e-30
isoform1=exon:chr1:100480858-100480976:+@junction:chr1:100480977-100483237:+@exon:chr1:100483238-100483371:+ isoform2=retention:chr1:100480972-100480981:+@retention:chr1:100483233-100483242:+ SLC35A3 RI_DDX18	DDX18	0.475235	5.75336e-44	1.71419e-42
isoform1=exon:chr1:100480858-100480976:+@junction:chr1:100480977-100483237:+@exon:chr1:100483238-100483371:+ isoform2=retention:chr1:100480972-100480981:+@retention:chr1:100483233-100483242:+ SLC35A3 RI_DDX21	DDX21	0.467193	2.32568e-42	6.88649e-41
isoform1=exon:chr1:100480858-100480976:+@junction:chr1:100480977-100483237:+@exon:chr1:100483238-100483371:+ isoform2=retention:chr1:100480972-100480981:+@retention:chr1:100483233-100483242:+ SLC35A3 RI_DKC1	DKC1	0.411522	2.42804e-32	6.68944e-31
isoform1=exon:chr1:100480858-100480976:+@junction:chr1:100480977-100483237:+@exon:chr1:100483238-100483371:+ isoform2=retention:chr1:100480972-100480981:+@retention:chr1:100483233-100483242:+ SLC35A3 RI_ESRP1	ESRP1	0.538435	3.35663e-58	1.02828e-56
isoform1=exon:chr1:100480858-100480976:+@junction:chr1:100480977-100483237:+@exon:chr1:100483238-100483371:+ isoform2=retention:chr1:100480972-100480981:+@retention:chr1:100483233-100483242:+ SLC35A3 RI_GNL3	GNL3	0.428242	3.71298e-35	1.05243e-33
isoform1=exon:chr1:100480858-100480976:+@junction:chr1:100480977-100483237:+@exon:chr1:100483238-100483371:+ isoform2=retention:chr1:100480972-100480981:+@retention:chr1:100483233-100483242:+ SLC35A3 RI_GPATCH4	GPATCH4	0.421028	6.36796e-34	1.78408e-32
isoform1=exon:chr1:100480858-100480976:+@junction:chr1:100480977-100483237:+@exon:chr1:100483238-100483371:+ isoform2=retention:chr1:100480972-100480981:+@retention:chr1:100483233-100483242:+ SLC35A3 RI_GRWD1	GRWD1	0.408114	8.70906e-32	2.38352e-30
isoform1=exon:chr1:100480858-100480976:+@junction:chr1:100480977-100483237:+@exon:chr1:100483238-100483371:+ isoform2=retention:chr1:100480972-100480981:+@retention:chr1:100483233-100483242:+ SLC35A3 RI_H1F0	H1F0	-0.48284	0	0
isoform1=exon:chr1:100480858-100480976:+@junction:chr1:100480977-100483237:+@exon:chr1:100483238-100483371:+ isoform2=retention:chr1:100480972-100480981:+@retention:chr1:100483233-100483242:+ SLC35A3 RI_HMGB3	HMGB3	0.492366	1.55446e-47	4.68285e-46
isoform1=exon:chr1:100480858-100480976:+@junction:chr1:100480977-100483237:+@exon:chr1:100483238-100483371:+ isoform2=retention:chr1:100480972-100480981:+@retention:chr1:100483233-100483242:+ SLC35A3 RI_HSP90B1	HSP90B1	-0.417687	0	0
isoform1=exon:chr1:100480858-100480976:+@junction:chr1:100480977-100483237:+@exon:chr1:100483238-100483371:+ isoform2=retention:chr1:100480972-100480981:+@retention:chr1:100483233-100483242:+ SLC35A3 RI_HSPA8	HSPA8	0.577646	1.12971e-68	3.48704e-67
isoform1=exon:chr1:100480858-100480976:+@junction:chr1:100480977-100483237:+@exon:chr1:100483238-100483371:+ isoform2=retention:chr1:100480972-100480981:+@retention:chr1:100483233-100483242:+ SLC35A3 RI_HSPA9	HSPA9	0.450444	3.78849e-39	1.10483e-37
isoform1=exon:chr1:100480858-100480976:+@junction:chr1:100480977-100483237:+@exon:chr1:100483238-100483371:+ isoform2=retention:chr1:100480972-100480981:+@retention:chr1:100483233-100483242:+ SLC35A3 RI_HSPD1	HSPD1	0.537525	5.66145e-58	1.73394e-56
isoform1=exon:chr1:100480858-100480976:+@junction:chr1:100480977-100483237:+@exon:chr1:100483238-100483371:+ isoform2=retention:chr1:100480972-100480981:+@retention:chr1:100483233-100483242:+ SLC35A3 RI_HSPE1	HSPE1	0.492272	1.62781e-47	4.90348e-46
isoform1=exon:chr1:100480858-100480976:+@junction:chr1:100480977-100483237:+@exon:chr1:100483238-100483371:+ isoform2=retention:chr1:100480972-100480981:+@retention:chr1:100483233-100483242:+ SLC35A3 RI_ILF2	ILF2	0.415559	5.24753e-33	1.45667e-31
isoform1=exon:chr1:100480858-100480976:+@junction:chr1:100480977-100483237:+@exon:chr1:100483238-100483371:+ isoform2=retention:chr1:100480972-100480981:+@retention:chr1:100483233-100483242:+ SLC35A3 RI_IMP3	IMP3	0.418305	1.82899e-33	5.10003e-32
isoform1=exon:chr1:100480858-100480976:+@junction:chr1:100480977-100483237:+@exon:chr1:100483238-100483371:+ isoform2=retention:chr1:100480972-100480981:+@retention:chr1:100483233-100483242:+ SLC35A3 RI_KPNA2	KPNA2	0.450451	3.77822e-39	1.10185e-37
isoform1=exon:chr1:100480858-100480976:+@junction:chr1:100480977-100483237:+@exon:chr1:100483238-100483371:+ isoform2=retention:chr1:100480972-100480981:+@retention:chr1:100483233-100483242:+ SLC35A3 RI_L1TD1	L1TD1	0.537253	6.61691e-58	2.02641e-56
isoform1=exon:chr1:100480858-100480976:+@junction:chr1:100480977-100483237:+@exon:chr1:100483238-100483371:+ isoform2=retention:chr1:100480972-100480981:+@retention:chr1:100483233-100483242:+ SLC35A3 RI_LSM6	LSM6	0.435466	2.01043e-36	5.7592e-35
isoform1=exon:chr1:100480858-100480976:+@junction:chr1:100480977-100483237:+@exon:chr1:100483238-100483371:+ isoform2=retention:chr1:100480972-100480981:+@retention:chr1:100483233-100483242:+ SLC35A3 RI_LYAR	LYAR	0.41578	4.82265e-33	1.33927e-31
isoform1=exon:chr1:100480858-100480976:+@junction:chr1:100480977-100483237:+@exon:chr1:100483238-100483371:+ isoform2=retention:chr1:100480972-100480981:+@retention:chr1:100483233-100483242:+ SLC35A3 RI_MACF1	MACF1	-0.411488	0	0
isoform1=exon:chr1:100480858-100480976:+@junction:chr1:100480977-100483237:+@exon:chr1:100483238-100483371:+ isoform2=retention:chr1:100480972-100480981:+@retention:chr1:100483233-100483242:+ SLC35A3 RI_MRPL11	MRPL11	0.475616	4.81645e-44	1.43535e-42
isoform1=exon:chr1:100480858-100480976:+@junction:chr1:100480977-100483237:+@exon:chr1:100483238-100483371:+ isoform2=retention:chr1:100480972-100480981:+@retention:chr1:100483233-100483242:+ SLC35A3 RI_MRPL22	MRPL22	-0.404121	0	0
isoform1=exon:chr1:100480858-100480976:+@junction:chr1:100480977-100483237:+@exon:chr1:100483238-100483371:+ isoform2=retention:chr1:100480972-100480981:+@retention:chr1:100483233-100483242:+ SLC35A3 RI_MRPL3	MRPL3	0.430311	1.62229e-35	4.61361e-34
isoform1=exon:chr1:100480858-100480976:+@junction:chr1:100480977-100483237:+@exon:chr1:100483238-100483371:+ isoform2=retention:chr1:100480972-100480981:+@retention:chr1:100483233-100483242:+ SLC35A3 RI_MRPS12	MRPS12	0.408887	6.52735e-32	1.78881e-30
isoform1=exon:chr1:100480858-100480976:+@junction:chr1:100480977-100483237:+@exon:chr1:100483238-100483371:+ isoform2=retention:chr1:100480972-100480981:+@retention:chr1:100483233-100483242:+ SLC35A3 RI_MRTO4	MRTO4	0.415865	4.66839e-33	1.29669e-31
isoform1=exon:chr1:100480858-100480976:+@junction:chr1:100480977-100483237:+@exon:chr1:100483238-100483371:+ isoform2=retention:chr1:100480972-100480981:+@retention:chr1:100483233-100483242:+ SLC35A3 RI_MYBBP1A	MYBBP1A	0.413866	1.00037e-32	2.76828e-31
isoform1=exon:chr1:100480858-100480976:+@junction:chr1:100480977-100483237:+@exon:chr1:100483238-100483371:+ isoform2=retention:chr1:100480972-100480981:+@retention:chr1:100483233-100483242:+ SLC35A3 RI_NAT10	NAT10	0.429973	1.85791e-35	5.2809e-34
isoform1=exon:chr1:100480858-100480976:+@junction:chr1:100480977-100483237:+@exon:chr1:100483238-100483371:+ isoform2=retention:chr1:100480972-100480981:+@retention:chr1:100483233-100483242:+ SLC35A3 RI_NCL	NCL	0.417473	2.51975e-33	7.01702e-32
isoform1=exon:chr1:100480858-100480976:+@junction:chr1:100480977-100483237:+@exon:chr1:100483238-100483371:+ isoform2=retention:chr1:100480972-100480981:+@retention:chr1:100483233-100483242:+ SLC35A3 RI_NIP7	NIP7	0.418161	1.93342e-33	5.39013e-32
isoform1=exon:chr1:100480858-100480976:+@junction:chr1:100480977-100483237:+@exon:chr1:100483238-100483371:+ isoform2=retention:chr1:100480972-100480981:+@retention:chr1:100483233-100483242:+ SLC35A3 RI_NME1	NME1	0.512542	5.25977e-52	1.59915e-50
isoform1=exon:chr1:100480858-100480976:+@junction:chr1:100480977-100483237:+@exon:chr1:100483238-100483371:+ isoform2=retention:chr1:100480972-100480981:+@retention:chr1:100483233-100483242:+ SLC35A3 RI_NOLC1	NOLC1	0.451522	2.38279e-39	6.95655e-38
isoform1=exon:chr1:100480858-100480976:+@junction:chr1:100480977-100483237:+@exon:chr1:100483238-100483371:+ isoform2=retention:chr1:100480972-100480981:+@retention:chr1:100483233-100483242:+ SLC35A3 RI_NOP16	NOP16	0.486697	2.48171e-46	7.45086e-45
isoform1=exon:chr1:100480858-100480976:+@junction:chr1:100480977-100483237:+@exon:chr1:100483238-100483371:+ isoform2=retention:chr1:100480972-100480981:+@retention:chr1:100483233-100483242:+ SLC35A3 RI_NOP56	NOP56	0.424866	1.41601e-34	3.99233e-33
isoform1=exon:chr1:100480858-100480976:+@junction:chr1:100480977-100483237:+@exon:chr1:100483238-100483371:+ isoform2=retention:chr1:100480972-100480981:+@retention:chr1:100483233-100483242:+ SLC35A3 RI_NOP58	NOP58	0.45779	1.55496e-40	4.568e-39
isoform1=exon:chr1:100480858-100480976:+@junction:chr1:100480977-100483237:+@exon:chr1:100483238-100483371:+ isoform2=retention:chr1:100480972-100480981:+@retention:chr1:100483233-100483242:+ SLC35A3 RI_NPM1	NPM1	0.604914	7.76325e-77	2.4033e-75
isoform1=exon:chr1:100480858-100480976:+@junction:chr1:100480977-100483237:+@exon:chr1:100483238-100483371:+ isoform2=retention:chr1:100480972-100480981:+@retention:chr1:100483233-100483242:+ SLC35A3 RI_PA2G4	PA2G4	0.42094	6.58933e-34	1.84579e-32
isoform1=exon:chr1:100480858-100480976:+@junction:chr1:100480977-100483237:+@exon:chr1:100483238-100483371:+ isoform2=retention:chr1:100480972-100480981:+@retention:chr1:100483233-100483242:+ SLC35A3 RI_PAK1IP1	PAK1IP1	0.469092	9.79763e-43	2.90557e-41
isoform1=exon:chr1:100480858-100480976:+@junction:chr1:100480977-100483237:+@exon:chr1:100483238-100483371:+ isoform2=retention:chr1:100480972-100480981:+@retention:chr1:100483233-100483242:+ SLC35A3 RI_PARP1	PARP1	0.426301	8.02853e-35	2.26855e-33
isoform1=exon:chr1:100480858-100480976:+@junction:chr1:100480977-100483237:+@exon:chr1:100483238-100483371:+ isoform2=retention:chr1:100480972-100480981:+@retention:chr1:100483233-100483242:+ SLC35A3 RI_PEBP1	PEBP1	0.410323	3.812e-32	1.04751e-30
isoform1=exon:chr1:100480858-100480976:+@junction:chr1:100480977-100483237:+@exon:chr1:100483238-100483371:+ isoform2=retention:chr1:100480972-100480981:+@retention:chr1:100483233-100483242:+ SLC35A3 RI_POP7	POP7	0.41579	4.80337e-33	1.33397e-31
isoform1=exon:chr1:100480858-100480976:+@junction:chr1:100480977-100483237:+@exon:chr1:100483238-100483371:+ isoform2=retention:chr1:100480972-100480981:+@retention:chr1:100483233-100483242:+ SLC35A3 RI_POU5F1	POU5F1	0.576759	2.02263e-68	6.24252e-67
isoform1=exon:chr1:100480858-100480976:+@junction:chr1:100480977-100483237:+@exon:chr1:100483238-100483371:+ isoform2=retention:chr1:100480972-100480981:+@retention:chr1:100483233-100483242:+ SLC35A3 RI_PUS7	PUS7	0.400857	1.25895e-30	3.39547e-29
isoform1=exon:chr1:100480858-100480976:+@junction:chr1:100480977-100483237:+@exon:chr1:100483238-100483371:+ isoform2=retention:chr1:100480972-100480981:+@retention:chr1:100483233-100483242:+ SLC35A3 RI_RAN	RAN	0.559707	1.04248e-63	3.20905e-62
isoform1=exon:chr1:100480858-100480976:+@junction:chr1:100480977-100483237:+@exon:chr1:100483238-100483371:+ isoform2=retention:chr1:100480972-100480981:+@retention:chr1:100483233-100483242:+ SLC35A3 RI_RBM47	RBM47	0.477785	1.74368e-44	5.2044e-43
isoform1=exon:chr1:100480858-100480976:+@junction:chr1:100480977-100483237:+@exon:chr1:100483238-100483371:+ isoform2=retention:chr1:100480972-100480981:+@retention:chr1:100483233-100483242:+ SLC35A3 RI_RPF2	RPF2	0.489093	7.74517e-47	2.32903e-45
isoform1=exon:chr1:100480858-100480976:+@junction:chr1:100480977-100483237:+@exon:chr1:100483238-100483371:+ isoform2=retention:chr1:100480972-100480981:+@retention:chr1:100483233-100483242:+ SLC35A3 RI_RPS6	RPS6	0.411864	2.13488e-32	5.88494e-31
isoform1=exon:chr1:100480858-100480976:+@junction:chr1:100480977-100483237:+@exon:chr1:100483238-100483371:+ isoform2=retention:chr1:100480972-100480981:+@retention:chr1:100483233-100483242:+ SLC35A3 RI_RRS1	RRS1	0.452656	1.46052e-39	4.26901e-38
isoform1=exon:chr1:100480858-100480976:+@junction:chr1:100480977-100483237:+@exon:chr1:100483238-100483371:+ isoform2=retention:chr1:100480972-100480981:+@retention:chr1:100483233-100483242:+ SLC35A3 RI_RSL1D1	RSL1D1	0.424381	1.71355e-34	4.82805e-33
isoform1=exon:chr1:100480858-100480976:+@junction:chr1:100480977-100483237:+@exon:chr1:100483238-100483371:+ isoform2=retention:chr1:100480972-100480981:+@retention:chr1:100483233-100483242:+ SLC35A3 RI_SCG3	SCG3	0.508689	3.96135e-51	1.20248e-49
isoform1=exon:chr1:100480858-100480976:+@junction:chr1:100480977-100483237:+@exon:chr1:100483238-100483371:+ isoform2=retention:chr1:100480972-100480981:+@retention:chr1:100483233-100483242:+ SLC35A3 RI_SLC3A2	SLC3A2	0.407406	1.13357e-31	3.09793e-30
isoform1=exon:chr1:100480858-100480976:+@junction:chr1:100480977-100483237:+@exon:chr1:100483238-100483371:+ isoform2=retention:chr1:100480972-100480981:+@retention:chr1:100483233-100483242:+ SLC35A3 RI_SLIRP	SLIRP	0.42375	2.1966e-34	6.18365e-33
isoform1=exon:chr1:100480858-100480976:+@junction:chr1:100480977-100483237:+@exon:chr1:100483238-100483371:+ isoform2=retention:chr1:100480972-100480981:+@retention:chr1:100483233-100483242:+ SLC35A3 RI_SNRPB	SNRPB	0.423239	2.6842e-34	7.54935e-33
isoform1=exon:chr1:100480858-100480976:+@junction:chr1:100480977-100483237:+@exon:chr1:100483238-100483371:+ isoform2=retention:chr1:100480972-100480981:+@retention:chr1:100483233-100483242:+ SLC35A3 RI_SNRPD1	SNRPD1	0.439629	3.62677e-37	1.04478e-35
isoform1=exon:chr1:100480858-100480976:+@junction:chr1:100480977-100483237:+@exon:chr1:100483238-100483371:+ isoform2=retention:chr1:100480972-100480981:+@retention:chr1:100483233-100483242:+ SLC35A3 RI_SNRPF	SNRPF	0.452893	1.31792e-39	3.85307e-38
isoform1=exon:chr1:100480858-100480976:+@junction:chr1:100480977-100483237:+@exon:chr1:100483238-100483371:+ isoform2=retention:chr1:100480972-100480981:+@retention:chr1:100483233-100483242:+ SLC35A3 RI_SNRPN	SNRPN	0.421216	5.91902e-34	1.65887e-32
isoform1=exon:chr1:100480858-100480976:+@junction:chr1:100480977-100483237:+@exon:chr1:100483238-100483371:+ isoform2=retention:chr1:100480972-100480981:+@retention:chr1:100483233-100483242:+ SLC35A3 RI_SRSF7	SRSF7	0.440537	2.48944e-37	7.1789e-36
isoform1=exon:chr1:100480858-100480976:+@junction:chr1:100480977-100483237:+@exon:chr1:100483238-100483371:+ isoform2=retention:chr1:100480972-100480981:+@retention:chr1:100483233-100483242:+ SLC35A3 RI_SURF2	SURF2	0.43839	6.05282e-37	1.74075e-35
isoform1=exon:chr1:100480858-100480976:+@junction:chr1:100480977-100483237:+@exon:chr1:100483238-100483371:+ isoform2=retention:chr1:100480972-100480981:+@retention:chr1:100483233-100483242:+ SLC35A3 RI_TRMT44	TRMT44	-0.466593	0	0
isoform1=exon:chr1:100480858-100480976:+@junction:chr1:100480977-100483237:+@exon:chr1:100483238-100483371:+ isoform2=retention:chr1:100480972-100480981:+@retention:chr1:100483233-100483242:+ SLC35A3 RI_WDR3	WDR3	0.408953	6.36853e-32	1.74549e-30
isoform1=exon:chr1:100480858-100480976:+@junction:chr1:100480977-100483237:+@exon:chr1:100483238-100483371:+ isoform2=retention:chr1:100480972-100480981:+@retention:chr1:100483233-100483242:+ SLC35A3 RI_WDR43	WDR43	0.441661	1.55881e-37	4.50151e-36
isoform1=exon:chr1:100480858-100480976:+@junction:chr1:100480977-100483237:+@exon:chr1:100483238-100483371:+ isoform2=retention:chr1:100480972-100480981:+@retention:chr1:100483233-100483242:+ SLC35A3 RI_XRCC5	XRCC5	0.421251	5.83865e-34	1.6364e-32
isoform1=exon:chr1:100480858-100480976:+@junction:chr1:100480977-100487941:+@exon:chr1:100487942-100488512:+ isoform2=junction:chr1:100480977-100483237:+@exon:chr1:100483238-100483371:+@junction:chr1:100483372-100487941:+ SLC35A3 SE_ESRP1	ESRP1	-0.45111	0	0
isoform1=exon:chr1:100480858-100480976:+@junction:chr1:100480977-100487941:+@exon:chr1:100487942-100488512:+ isoform2=junction:chr1:100480977-100483237:+@exon:chr1:100483238-100483371:+@junction:chr1:100483372-100487941:+ SLC35A3 SE_IFI16	IFI16	0.43918	4.36793e-37	1.25752e-35
isoform1=exon:chr1:100480858-100480976:+@junction:chr1:100480977-100487941:+@exon:chr1:100487942-100488512:+ isoform2=junction:chr1:100480977-100483237:+@exon:chr1:100483238-100483371:+@junction:chr1:100483372-100487941:+ SLC35A3 SE_POU5F1	POU5F1	-0.410065	0	0
isoform1=exon:chr1:100503653-100503872:+@junction:chr1:100503873-100524221:+@exon:chr1:100524222-100524284:+ isoform2=junction:chr1:100503873-100515464:+@exon:chr1:100515465-100515560:+@junction:chr1:100515561-100524221:+ HIAT1 SE_HSPE1	HSPE1	-0.42908	0	0
isoform1=exon:chr1:100503653-100503872:+@junction:chr1:100503873-100524221:+@exon:chr1:100524222-100524284:+ isoform2=junction:chr1:100503873-100515464:+@exon:chr1:100515465-100515560:+@junction:chr1:100515561-100524221:+ HIAT1 SE_LIN28A	LIN28A	-0.417163	0	0
isoform1=exon:chr1:100503653-100503872:+@junction:chr1:100503873-100524221:+@exon:chr1:100524222-100524284:+ isoform2=junction:chr1:100503873-100515464:+@exon:chr1:100515465-100515560:+@junction:chr1:100515561-100524221:+ HIAT1 SE_RPL27	RPL27	-0.433946	0	0
isoform1=exon:chr1:100503653-100503872:+@junction:chr1:100503873-100524221:+@exon:chr1:100524222-100524284:+ isoform2=junction:chr1:100503873-100515464:+@exon:chr1:100515465-100515560:+@junction:chr1:100515561-100524221:+ HIAT1 SE_RPL31	RPL31	-0.404047	0	0
isoform1=exon:chr1:100503653-100503872:+@junction:chr1:100503873-100524221:+@exon:chr1:100524222-100524284:+ isoform2=junction:chr1:100503873-100515464:+@exon:chr1:100515465-100515560:+@junction:chr1:100515561-100524221:+ HIAT1 SE_RPL37A	RPL37A	-0.405491	0	0
isoform1=exon:chr1:100503653-100503872:+@junction:chr1:100503873-100524221:+@exon:chr1:100524222-100524284:+ isoform2=junction:chr1:100503873-100515464:+@exon:chr1:100515465-100515560:+@junction:chr1:100515561-100524221:+ HIAT1 SE_SLIRP	SLIRP	-0.424972	0	0
isoform1=exon:chr1:100503653-100503872:+@junction:chr1:100503873-100524221:+@exon:chr1:100524222-100524284:+ isoform2=junction:chr1:100503873-100515464:+@exon:chr1:100515465-100515560:+@junction:chr1:100515561-100524221:+ HIAT1 SE_SNRPF	SNRPF	-0.406404	0	0
isoform1=exon:chr1:100503653-100503872:+@junction:chr1:100503873-100524221:+@exon:chr1:100524222-100524284:+ isoform2=junction:chr1:100503873-100515464:+@exon:chr1:100515465-100515560:+@junction:chr1:100515561-100524221:+ HIAT1 SE_SNRPG	SNRPG	-0.436396	0	0
isoform1=exon:chr1:100503653-100503872:+@junction:chr1:100503873-100524221:+@exon:chr1:100524222-100524284:+ isoform2=junction:chr1:100503873-100515464:+@exon:chr1:100515465-100515560:+@junction:chr1:100515561-100524221:+ HIAT1 SE_YBX1	YBX1	-0.427408	0	0
isoform1=exon:chr1:100503653-100503872:+@junction:chr1:100503873-100524221:+@exon:chr1:100524222-100524284:+ isoform2=junction:chr1:100503873-100515464:+@exon:chr1:100515465-100515560:+@junction:chr1:100515561-100524221:+ HIAT1 SE_ZCCHC11	ZCCHC11	0.403282	5.19419e-31	1.40819e-29
isoform1=exon:chr1:100605205-100605267:+@junction:chr1:100605268-100605963:+@exon:chr1:100605964-100606070:+ isoform2=junction:chr1:100605268-100605737:+@exon:chr1:100605738-100605807:+@junction:chr1:100605808-100605963:+ TRMT13 SE_ESRP1	ESRP1	-0.430446	0	0
isoform1=exon:chr1:100605205-100605267:+@junction:chr1:100605268-100605963:+@exon:chr1:100605964-100606070:+ isoform2=junction:chr1:100605268-100605737:+@exon:chr1:100605738-100605807:+@junction:chr1:100605808-100605963:+ TRMT13 SE_SCG3	SCG3	-0.411586	0	0
isoform1=exon:chr1:100605205-100605267:+@junction:chr1:100605268-100605963:+@exon:chr1:100605964-100606070:+ isoform2=junction:chr1:100605268-100605737:+@exon:chr1:100605738-100605807:+@junction:chr1:100605808-100605963:+ TRMT13 SE_SNRPN	SNRPN	-0.450644	0	0
isoform1=exon:chr1:100605738-100605807:+@junction:chr1:100605808-100605963:+@exon:chr1:100605964-100606096:+ isoform2=retention:chr1:100605803-100605812:+@retention:chr1:100605959-100605968:+ TRMT13 RI_TRA2A	TRA2A	0.440004	3.10479e-37	8.94784e-36
isoform1=exon:chr1:100605738-100605807:+@junction:chr1:100605808-100606005:+@exon:chr1:100606006-100606368:+ isoform2=exon:chr1:100605738-100605807:+@junction:chr1:100605808-100605963:+@exon:chr1:100605964-100606368:+ TRMT13 A3SS_ALDOA	ALDOA	-0.410363	0	0
isoform1=exon:chr1:100605738-100605807:+@junction:chr1:100605808-100606005:+@exon:chr1:100606006-100606368:+ isoform2=exon:chr1:100605738-100605807:+@junction:chr1:100605808-100605963:+@exon:chr1:100605964-100606368:+ TRMT13 A3SS_ENO1	ENO1	-0.45755	0	0
isoform1=exon:chr1:100605738-100605807:+@junction:chr1:100605808-100606005:+@exon:chr1:100606006-100606368:+ isoform2=exon:chr1:100605738-100605807:+@junction:chr1:100605808-100605963:+@exon:chr1:100605964-100606368:+ TRMT13 A3SS_RPL3	RPL3	-0.417711	0	0
isoform1=exon:chr1:101467023-101467143:-@junction:chr1:101467144-101487196:-@exon:chr1:101487197-101487321:- isoform2=junction:chr1:101467144-101479265:-@exon:chr1:101479266-101479374:-@junction:chr1:101479375-101487196:- DPH5 SE_FSCN1	FSCN1	-0.413211	0	0
isoform1=exon:chr1:10460433-10460629:+@junction:chr1:10460630-10464217:+@exon:chr1:10464218-10464333:+ isoform2=junction:chr1:10460630-10463127:+@exon:chr1:10463128-10463193:+@junction:chr1:10463194-10464217:+ PGD SE_HNRNPH1	HNRNPH1	0.407881	9.49949e-32	2.59861e-30
isoform1=exon:chr1:10460433-10460629:+@junction:chr1:10460630-10464217:+@exon:chr1:10464218-10464333:+ isoform2=junction:chr1:10460630-10463127:+@exon:chr1:10463128-10463193:+@junction:chr1:10463194-10464217:+ PGD SE_PAN3	PAN3	0.438738	5.24348e-37	1.50864e-35
isoform1=exon:chr1:10460433-10460629:+@junction:chr1:10460630-10464217:+@exon:chr1:10464218-10464333:+ isoform2=junction:chr1:10460630-10463127:+@exon:chr1:10463128-10463193:+@junction:chr1:10463194-10464217:+ PGD SE_TRA2A	TRA2A	0.406149	1.80704e-31	4.92694e-30
isoform1=exon:chr1:10460433-10460629:+@junction:chr1:10460630-10464217:+@exon:chr1:10464218-10464333:+ isoform2=junction:chr1:10460630-10463127:+@exon:chr1:10463128-10463193:+@junction:chr1:10463194-10464217:+ PGD SE_YWHAE	YWHAE	0.4314	1.04688e-35	2.98186e-34
isoform1=exon:chr1:10494714-10494747:+@junction:chr1:10494748-10502321:+@exon:chr1:10502322-10502498:+ isoform2=junction:chr1:10494748-10500403:+@exon:chr1:10500404-10500470:+@junction:chr1:10500471-10502321:+ APITD1-CORT SE_HSP90AB1	HSP90AB1	0.442579	1.06241e-37	3.0712e-36
isoform1=exon:chr1:108703804-108703915:-@junction:chr1:108703916-108728449:-@exon:chr1:108728450-108728576:- isoform2=junction:chr1:108703916-108724562:-@exon:chr1:108724563-108724650:-@junction:chr1:108724651-108728449:- SLC25A24 SE_ASS1	ASS1	0.412053	1.98793e-32	5.4816e-31
isoform1=exon:chr1:108703804-108703915:-@junction:chr1:108703916-108728449:-@exon:chr1:108728450-108728576:- isoform2=junction:chr1:108703916-108724562:-@exon:chr1:108724563-108724650:-@junction:chr1:108724651-108728449:- SLC25A24 SE_HSP90AB1	HSP90AB1	0.433177	5.10459e-36	1.45742e-34
isoform1=exon:chr1:108703804-108703915:-@junction:chr1:108703916-108728449:-@exon:chr1:108728450-108728576:- isoform2=junction:chr1:108703916-108724562:-@exon:chr1:108724563-108724650:-@junction:chr1:108724651-108728449:- SLC25A24 SE_LIN28A	LIN28A	-0.42218	0	0
isoform1=exon:chr1:108703804-108703915:-@junction:chr1:108703916-108728449:-@exon:chr1:108728450-108728576:- isoform2=junction:chr1:108703916-108724562:-@exon:chr1:108724563-108724650:-@junction:chr1:108724651-108728449:- SLC25A24 SE_RDX	RDX	0.401635	9.48422e-31	2.56208e-29
isoform1=exon:chr1:109321908-109322032:+@junction:chr1:109322033-109325270:+@exon:chr1:109325271-109325328:+ isoform2=junction:chr1:109322033-109325043:+@exon:chr1:109325044-109325139:+@junction:chr1:109325140-109325270:+ STXBP3 SE_EEF1A1	EEF1A1	0.417416	2.57573e-33	7.17167e-32
isoform1=exon:chr1:109321908-109322032:+@junction:chr1:109322033-109325270:+@exon:chr1:109325271-109325328:+ isoform2=junction:chr1:109322033-109325043:+@exon:chr1:109325044-109325139:+@junction:chr1:109325140-109325270:+ STXBP3 SE_RPS14	RPS14	-0.410299	0	0
isoform1=exon:chr1:109321908-109322032:+@junction:chr1:109322033-109325270:+@exon:chr1:109325271-109325328:+ isoform2=junction:chr1:109322033-109325043:+@exon:chr1:109325044-109325139:+@junction:chr1:109325140-109325270:+ STXBP3 SE_RPS21	RPS21	-0.411793	0	0
isoform1=exon:chr1:109342842-109342927:+@junction:chr1:109342928-109351404:+@exon:chr1:109351405-109352148:+ isoform2=junction:chr1:109342928-109350022:+@exon:chr1:109350023-109350171:+@junction:chr1:109350172-109351404:+ STXBP3 SE_BAG4	BAG4	0.421288	5.75476e-34	1.61308e-32
isoform1=exon:chr1:109342842-109342927:+@junction:chr1:109342928-109351404:+@exon:chr1:109351405-109352148:+ isoform2=junction:chr1:109342928-109350022:+@exon:chr1:109350023-109350171:+@junction:chr1:109350172-109351404:+ STXBP3 SE_C1QBP	C1QBP	-0.422559	0	0
isoform1=exon:chr1:109342842-109342927:+@junction:chr1:109342928-109351404:+@exon:chr1:109351405-109352148:+ isoform2=junction:chr1:109342928-109350022:+@exon:chr1:109350023-109350171:+@junction:chr1:109350172-109351404:+ STXBP3 SE_EEF1A1	EEF1A1	0.409418	5.35212e-32	1.46816e-30
isoform1=exon:chr1:109342842-109342927:+@junction:chr1:109342928-109351404:+@exon:chr1:109351405-109352148:+ isoform2=junction:chr1:109342928-109350022:+@exon:chr1:109350023-109350171:+@junction:chr1:109350172-109351404:+ STXBP3 SE_FAU	FAU	-0.403639	0	0
isoform1=exon:chr1:109342842-109342927:+@junction:chr1:109342928-109351404:+@exon:chr1:109351405-109352148:+ isoform2=junction:chr1:109342928-109350022:+@exon:chr1:109350023-109350171:+@junction:chr1:109350172-109351404:+ STXBP3 SE_HNRNPD	HNRNPD	-0.410779	0	0
isoform1=exon:chr1:109342842-109342927:+@junction:chr1:109342928-109351404:+@exon:chr1:109351405-109352148:+ isoform2=junction:chr1:109342928-109350022:+@exon:chr1:109350023-109350171:+@junction:chr1:109350172-109351404:+ STXBP3 SE_HNRNPL	HNRNPL	-0.414923	0	0
isoform1=exon:chr1:109342842-109342927:+@junction:chr1:109342928-109351404:+@exon:chr1:109351405-109352148:+ isoform2=junction:chr1:109342928-109350022:+@exon:chr1:109350023-109350171:+@junction:chr1:109350172-109351404:+ STXBP3 SE_HSPE1	HSPE1	-0.471775	0	0
isoform1=exon:chr1:109342842-109342927:+@junction:chr1:109342928-109351404:+@exon:chr1:109351405-109352148:+ isoform2=junction:chr1:109342928-109350022:+@exon:chr1:109350023-109350171:+@junction:chr1:109350172-109351404:+ STXBP3 SE_KHSRP	KHSRP	-0.430274	0	0
isoform1=exon:chr1:109342842-109342927:+@junction:chr1:109342928-109351404:+@exon:chr1:109351405-109352148:+ isoform2=junction:chr1:109342928-109350022:+@exon:chr1:109350023-109350171:+@junction:chr1:109350172-109351404:+ STXBP3 SE_LIN28A	LIN28A	-0.455283	0	0
isoform1=exon:chr1:109342842-109342927:+@junction:chr1:109342928-109351404:+@exon:chr1:109351405-109352148:+ isoform2=junction:chr1:109342928-109350022:+@exon:chr1:109350023-109350171:+@junction:chr1:109350172-109351404:+ STXBP3 SE_PABPC1	PABPC1	-0.419884	0	0
isoform1=exon:chr1:109342842-109342927:+@junction:chr1:109342928-109351404:+@exon:chr1:109351405-109352148:+ isoform2=junction:chr1:109342928-109350022:+@exon:chr1:109350023-109350171:+@junction:chr1:109350172-109351404:+ STXBP3 SE_PAN3	PAN3	0.435822	1.73867e-36	4.98288e-35
isoform1=exon:chr1:109342842-109342927:+@junction:chr1:109342928-109351404:+@exon:chr1:109351405-109352148:+ isoform2=junction:chr1:109342928-109350022:+@exon:chr1:109350023-109350171:+@junction:chr1:109350172-109351404:+ STXBP3 SE_RPL11	RPL11	-0.425981	0	0
isoform1=exon:chr1:109342842-109342927:+@junction:chr1:109342928-109351404:+@exon:chr1:109351405-109352148:+ isoform2=junction:chr1:109342928-109350022:+@exon:chr1:109350023-109350171:+@junction:chr1:109350172-109351404:+ STXBP3 SE_RPL19	RPL19	-0.429041	0	0
isoform1=exon:chr1:109342842-109342927:+@junction:chr1:109342928-109351404:+@exon:chr1:109351405-109352148:+ isoform2=junction:chr1:109342928-109350022:+@exon:chr1:109350023-109350171:+@junction:chr1:109350172-109351404:+ STXBP3 SE_RPL26	RPL26	-0.463838	0	0
isoform1=exon:chr1:109342842-109342927:+@junction:chr1:109342928-109351404:+@exon:chr1:109351405-109352148:+ isoform2=junction:chr1:109342928-109350022:+@exon:chr1:109350023-109350171:+@junction:chr1:109350172-109351404:+ STXBP3 SE_RPL27	RPL27	-0.507058	0	0
isoform1=exon:chr1:109342842-109342927:+@junction:chr1:109342928-109351404:+@exon:chr1:109351405-109352148:+ isoform2=junction:chr1:109342928-109350022:+@exon:chr1:109350023-109350171:+@junction:chr1:109350172-109351404:+ STXBP3 SE_RPL31	RPL31	-0.465953	0	0
isoform1=exon:chr1:109342842-109342927:+@junction:chr1:109342928-109351404:+@exon:chr1:109351405-109352148:+ isoform2=junction:chr1:109342928-109350022:+@exon:chr1:109350023-109350171:+@junction:chr1:109350172-109351404:+ STXBP3 SE_RPL32	RPL32	-0.44289	0	0
isoform1=exon:chr1:109342842-109342927:+@junction:chr1:109342928-109351404:+@exon:chr1:109351405-109352148:+ isoform2=junction:chr1:109342928-109350022:+@exon:chr1:109350023-109350171:+@junction:chr1:109350172-109351404:+ STXBP3 SE_RPL35	RPL35	-0.456857	0	0
isoform1=exon:chr1:109342842-109342927:+@junction:chr1:109342928-109351404:+@exon:chr1:109351405-109352148:+ isoform2=junction:chr1:109342928-109350022:+@exon:chr1:109350023-109350171:+@junction:chr1:109350172-109351404:+ STXBP3 SE_RPL35A	RPL35A	-0.447479	0	0
isoform1=exon:chr1:109342842-109342927:+@junction:chr1:109342928-109351404:+@exon:chr1:109351405-109352148:+ isoform2=junction:chr1:109342928-109350022:+@exon:chr1:109350023-109350171:+@junction:chr1:109350172-109351404:+ STXBP3 SE_RPL37A	RPL37A	-0.465778	0	0
isoform1=exon:chr1:109342842-109342927:+@junction:chr1:109342928-109351404:+@exon:chr1:109351405-109352148:+ isoform2=junction:chr1:109342928-109350022:+@exon:chr1:109350023-109350171:+@junction:chr1:109350172-109351404:+ STXBP3 SE_RPS12	RPS12	-0.425347	0	0
isoform1=exon:chr1:109342842-109342927:+@junction:chr1:109342928-109351404:+@exon:chr1:109351405-109352148:+ isoform2=junction:chr1:109342928-109350022:+@exon:chr1:109350023-109350171:+@junction:chr1:109350172-109351404:+ STXBP3 SE_RPS14	RPS14	-0.44854	0	0
isoform1=exon:chr1:109342842-109342927:+@junction:chr1:109342928-109351404:+@exon:chr1:109351405-109352148:+ isoform2=junction:chr1:109342928-109350022:+@exon:chr1:109350023-109350171:+@junction:chr1:109350172-109351404:+ STXBP3 SE_RPS18	RPS18	-0.431266	0	0
isoform1=exon:chr1:109342842-109342927:+@junction:chr1:109342928-109351404:+@exon:chr1:109351405-109352148:+ isoform2=junction:chr1:109342928-109350022:+@exon:chr1:109350023-109350171:+@junction:chr1:109350172-109351404:+ STXBP3 SE_RPS2	RPS2	-0.421074	0	0
isoform1=exon:chr1:109342842-109342927:+@junction:chr1:109342928-109351404:+@exon:chr1:109351405-109352148:+ isoform2=junction:chr1:109342928-109350022:+@exon:chr1:109350023-109350171:+@junction:chr1:109350172-109351404:+ STXBP3 SE_RPS20	RPS20	-0.449858	0	0
isoform1=exon:chr1:109342842-109342927:+@junction:chr1:109342928-109351404:+@exon:chr1:109351405-109352148:+ isoform2=junction:chr1:109342928-109350022:+@exon:chr1:109350023-109350171:+@junction:chr1:109350172-109351404:+ STXBP3 SE_RPS21	RPS21	-0.477805	0	0
isoform1=exon:chr1:109342842-109342927:+@junction:chr1:109342928-109351404:+@exon:chr1:109351405-109352148:+ isoform2=junction:chr1:109342928-109350022:+@exon:chr1:109350023-109350171:+@junction:chr1:109350172-109351404:+ STXBP3 SE_RPS23	RPS23	-0.421624	0	0
isoform1=exon:chr1:109342842-109342927:+@junction:chr1:109342928-109351404:+@exon:chr1:109351405-109352148:+ isoform2=junction:chr1:109342928-109350022:+@exon:chr1:109350023-109350171:+@junction:chr1:109350172-109351404:+ STXBP3 SE_RPS24	RPS24	-0.437971	0	0
isoform1=exon:chr1:109342842-109342927:+@junction:chr1:109342928-109351404:+@exon:chr1:109351405-109352148:+ isoform2=junction:chr1:109342928-109350022:+@exon:chr1:109350023-109350171:+@junction:chr1:109350172-109351404:+ STXBP3 SE_RPS27A	RPS27A	-0.430712	0	0
isoform1=exon:chr1:109342842-109342927:+@junction:chr1:109342928-109351404:+@exon:chr1:109351405-109352148:+ isoform2=junction:chr1:109342928-109350022:+@exon:chr1:109350023-109350171:+@junction:chr1:109350172-109351404:+ STXBP3 SE_RPS7	RPS7	-0.447746	0	0
isoform1=exon:chr1:109342842-109342927:+@junction:chr1:109342928-109351404:+@exon:chr1:109351405-109352148:+ isoform2=junction:chr1:109342928-109350022:+@exon:chr1:109350023-109350171:+@junction:chr1:109350172-109351404:+ STXBP3 SE_RPS8	RPS8	-0.419955	0	0
isoform1=exon:chr1:109342842-109342927:+@junction:chr1:109342928-109351404:+@exon:chr1:109351405-109352148:+ isoform2=junction:chr1:109342928-109350022:+@exon:chr1:109350023-109350171:+@junction:chr1:109350172-109351404:+ STXBP3 SE_RPS9	RPS9	-0.427561	0	0
isoform1=exon:chr1:109342842-109342927:+@junction:chr1:109342928-109351404:+@exon:chr1:109351405-109352148:+ isoform2=junction:chr1:109342928-109350022:+@exon:chr1:109350023-109350171:+@junction:chr1:109350172-109351404:+ STXBP3 SE_SLIRP	SLIRP	-0.483294	0	0
isoform1=exon:chr1:109342842-109342927:+@junction:chr1:109342928-109351404:+@exon:chr1:109351405-109352148:+ isoform2=junction:chr1:109342928-109350022:+@exon:chr1:109350023-109350171:+@junction:chr1:109350172-109351404:+ STXBP3 SE_SNRPF	SNRPF	-0.427302	0	0
isoform1=exon:chr1:109342842-109342927:+@junction:chr1:109342928-109351404:+@exon:chr1:109351405-109352148:+ isoform2=junction:chr1:109342928-109350022:+@exon:chr1:109350023-109350171:+@junction:chr1:109350172-109351404:+ STXBP3 SE_SNRPG	SNRPG	-0.411811	0	0
isoform1=exon:chr1:109342842-109342927:+@junction:chr1:109342928-109351404:+@exon:chr1:109351405-109352148:+ isoform2=junction:chr1:109342928-109350022:+@exon:chr1:109350023-109350171:+@junction:chr1:109350172-109351404:+ STXBP3 SE_SSBP1	SSBP1	-0.405221	0	0
isoform1=exon:chr1:109342842-109342927:+@junction:chr1:109342928-109351404:+@exon:chr1:109351405-109352148:+ isoform2=junction:chr1:109342928-109350022:+@exon:chr1:109350023-109350171:+@junction:chr1:109350172-109351404:+ STXBP3 SE_TRIM28	TRIM28	-0.403514	0	0
isoform1=exon:chr1:109342842-109342927:+@junction:chr1:109342928-109351404:+@exon:chr1:109351405-109352148:+ isoform2=junction:chr1:109342928-109350022:+@exon:chr1:109350023-109350171:+@junction:chr1:109350172-109351404:+ STXBP3 SE_YBX1	YBX1	-0.465989	0	0
isoform1=exon:chr1:109441501-109441616:+@junction:chr1:109441617-109445747:+@exon:chr1:109445748-109445856:+ isoform2=junction:chr1:109441617-109444411:+@exon:chr1:109444412-109444567:+@junction:chr1:109444568-109445747:+ GPSM2 SE_ANXA2	ANXA2	0.475864	4.28912e-44	1.27842e-42
isoform1=exon:chr1:109441501-109441616:+@junction:chr1:109441617-109445747:+@exon:chr1:109445748-109445856:+ isoform2=junction:chr1:109441617-109444411:+@exon:chr1:109444412-109444567:+@junction:chr1:109444568-109445747:+ GPSM2 SE_APOBEC3C	APOBEC3C	0.636734	2.02524e-87	6.28355e-86
isoform1=exon:chr1:109441501-109441616:+@junction:chr1:109441617-109445747:+@exon:chr1:109445748-109445856:+ isoform2=junction:chr1:109441617-109444411:+@exon:chr1:109444412-109444567:+@junction:chr1:109444568-109445747:+ GPSM2 SE_APOBEC3F	APOBEC3F	0.48883	8.80705e-47	2.64789e-45
isoform1=exon:chr1:109441501-109441616:+@junction:chr1:109441617-109445747:+@exon:chr1:109445748-109445856:+ isoform2=junction:chr1:109441617-109444411:+@exon:chr1:109444412-109444567:+@junction:chr1:109444568-109445747:+ GPSM2 SE_C11orf31	C11orf31	-0.431233	0	0
isoform1=exon:chr1:109441501-109441616:+@junction:chr1:109441617-109445747:+@exon:chr1:109445748-109445856:+ isoform2=junction:chr1:109441617-109444411:+@exon:chr1:109444412-109444567:+@junction:chr1:109444568-109445747:+ GPSM2 SE_C1QBP	C1QBP	-0.631449	0	0
isoform1=exon:chr1:109441501-109441616:+@junction:chr1:109441617-109445747:+@exon:chr1:109445748-109445856:+ isoform2=junction:chr1:109441617-109444411:+@exon:chr1:109444412-109444567:+@junction:chr1:109444568-109445747:+ GPSM2 SE_CCDC86	CCDC86	-0.444978	0	0
isoform1=exon:chr1:109441501-109441616:+@junction:chr1:109441617-109445747:+@exon:chr1:109445748-109445856:+ isoform2=junction:chr1:109441617-109444411:+@exon:chr1:109444412-109444567:+@junction:chr1:109444568-109445747:+ GPSM2 SE_CCT6A	CCT6A	-0.419402	0	0
isoform1=exon:chr1:109441501-109441616:+@junction:chr1:109441617-109445747:+@exon:chr1:109445748-109445856:+ isoform2=junction:chr1:109441617-109444411:+@exon:chr1:109444412-109444567:+@junction:chr1:109444568-109445747:+ GPSM2 SE_CWC27	CWC27	0.403239	5.27765e-31	1.43065e-29
isoform1=exon:chr1:109441501-109441616:+@junction:chr1:109441617-109445747:+@exon:chr1:109445748-109445856:+ isoform2=junction:chr1:109441617-109444411:+@exon:chr1:109444412-109444567:+@junction:chr1:109444568-109445747:+ GPSM2 SE_DDX18	DDX18	-0.557738	0	0
isoform1=exon:chr1:109441501-109441616:+@junction:chr1:109441617-109445747:+@exon:chr1:109445748-109445856:+ isoform2=junction:chr1:109441617-109444411:+@exon:chr1:109444412-109444567:+@junction:chr1:109444568-109445747:+ GPSM2 SE_DDX21	DDX21	-0.579115	0	0
isoform1=exon:chr1:109441501-109441616:+@junction:chr1:109441617-109445747:+@exon:chr1:109445748-109445856:+ isoform2=junction:chr1:109441617-109444411:+@exon:chr1:109444412-109444567:+@junction:chr1:109444568-109445747:+ GPSM2 SE_DEK	DEK	-0.448325	0	0
isoform1=exon:chr1:109441501-109441616:+@junction:chr1:109441617-109445747:+@exon:chr1:109445748-109445856:+ isoform2=junction:chr1:109441617-109444411:+@exon:chr1:109444412-109444567:+@junction:chr1:109444568-109445747:+ GPSM2 SE_EIF1AX	EIF1AX	-0.455136	0	0
isoform1=exon:chr1:109441501-109441616:+@junction:chr1:109441617-109445747:+@exon:chr1:109445748-109445856:+ isoform2=junction:chr1:109441617-109444411:+@exon:chr1:109444412-109444567:+@junction:chr1:109444568-109445747:+ GPSM2 SE_EIF4A3	EIF4A3	-0.456674	0	0
isoform1=exon:chr1:109441501-109441616:+@junction:chr1:109441617-109445747:+@exon:chr1:109445748-109445856:+ isoform2=junction:chr1:109441617-109444411:+@exon:chr1:109444412-109444567:+@junction:chr1:109444568-109445747:+ GPSM2 SE_EIF5	EIF5	-0.406708	0	0
isoform1=exon:chr1:109441501-109441616:+@junction:chr1:109441617-109445747:+@exon:chr1:109445748-109445856:+ isoform2=junction:chr1:109441617-109444411:+@exon:chr1:109444412-109444567:+@junction:chr1:109444568-109445747:+ GPSM2 SE_EIF5A	EIF5A	-0.429986	0	0
isoform1=exon:chr1:109441501-109441616:+@junction:chr1:109441617-109445747:+@exon:chr1:109445748-109445856:+ isoform2=junction:chr1:109441617-109444411:+@exon:chr1:109444412-109444567:+@junction:chr1:109444568-109445747:+ GPSM2 SE_ELAVL4	ELAVL4	0.447067	1.60272e-38	4.65705e-37
isoform1=exon:chr1:109441501-109441616:+@junction:chr1:109441617-109445747:+@exon:chr1:109445748-109445856:+ isoform2=junction:chr1:109441617-109444411:+@exon:chr1:109444412-109444567:+@junction:chr1:109444568-109445747:+ GPSM2 SE_ERH	ERH	-0.499152	0	0
isoform1=exon:chr1:109441501-109441616:+@junction:chr1:109441617-109445747:+@exon:chr1:109445748-109445856:+ isoform2=junction:chr1:109441617-109444411:+@exon:chr1:109444412-109444567:+@junction:chr1:109444568-109445747:+ GPSM2 SE_ESRP1	ESRP1	-0.588933	0	0
isoform1=exon:chr1:109441501-109441616:+@junction:chr1:109441617-109445747:+@exon:chr1:109445748-109445856:+ isoform2=junction:chr1:109441617-109444411:+@exon:chr1:109444412-109444567:+@junction:chr1:109444568-109445747:+ GPSM2 SE_FAU	FAU	-0.449613	0	0
isoform1=exon:chr1:109441501-109441616:+@junction:chr1:109441617-109445747:+@exon:chr1:109445748-109445856:+ isoform2=junction:chr1:109441617-109444411:+@exon:chr1:109444412-109444567:+@junction:chr1:109444568-109445747:+ GPSM2 SE_FBL	FBL	-0.549376	0	0
isoform1=exon:chr1:109441501-109441616:+@junction:chr1:109441617-109445747:+@exon:chr1:109445748-109445856:+ isoform2=junction:chr1:109441617-109444411:+@exon:chr1:109444412-109444567:+@junction:chr1:109444568-109445747:+ GPSM2 SE_FKBP4	FKBP4	-0.46308	0	0
isoform1=exon:chr1:109441501-109441616:+@junction:chr1:109441617-109445747:+@exon:chr1:109445748-109445856:+ isoform2=junction:chr1:109441617-109444411:+@exon:chr1:109444412-109444567:+@junction:chr1:109444568-109445747:+ GPSM2 SE_GNL3	GNL3	-0.409529	0	0
isoform1=exon:chr1:109441501-109441616:+@junction:chr1:109441617-109445747:+@exon:chr1:109445748-109445856:+ isoform2=junction:chr1:109441617-109444411:+@exon:chr1:109444412-109444567:+@junction:chr1:109444568-109445747:+ GPSM2 SE_GOLGB1	GOLGB1	0.42121	5.93216e-34	1.66252e-32
isoform1=exon:chr1:109441501-109441616:+@junction:chr1:109441617-109445747:+@exon:chr1:109445748-109445856:+ isoform2=junction:chr1:109441617-109444411:+@exon:chr1:109444412-109444567:+@junction:chr1:109444568-109445747:+ GPSM2 SE_H1F0	H1F0	0.553155	5.71316e-62	1.75634e-60
isoform1=exon:chr1:109441501-109441616:+@junction:chr1:109441617-109445747:+@exon:chr1:109445748-109445856:+ isoform2=junction:chr1:109441617-109444411:+@exon:chr1:109444412-109444567:+@junction:chr1:109444568-109445747:+ GPSM2 SE_HMGB1	HMGB1	-0.424091	0	0
isoform1=exon:chr1:109441501-109441616:+@junction:chr1:109441617-109445747:+@exon:chr1:109445748-109445856:+ isoform2=junction:chr1:109441617-109444411:+@exon:chr1:109444412-109444567:+@junction:chr1:109444568-109445747:+ GPSM2 SE_HMGB3	HMGB3	-0.526034	0	0
isoform1=exon:chr1:109441501-109441616:+@junction:chr1:109441617-109445747:+@exon:chr1:109445748-109445856:+ isoform2=junction:chr1:109441617-109444411:+@exon:chr1:109444412-109444567:+@junction:chr1:109444568-109445747:+ GPSM2 SE_HNRNPA0	HNRNPA0	-0.437624	0	0
isoform1=exon:chr1:109441501-109441616:+@junction:chr1:109441617-109445747:+@exon:chr1:109445748-109445856:+ isoform2=junction:chr1:109441617-109444411:+@exon:chr1:109444412-109444567:+@junction:chr1:109444568-109445747:+ GPSM2 SE_HNRNPAB	HNRNPAB	-0.595096	0	0
isoform1=exon:chr1:109441501-109441616:+@junction:chr1:109441617-109445747:+@exon:chr1:109445748-109445856:+ isoform2=junction:chr1:109441617-109444411:+@exon:chr1:109444412-109444567:+@junction:chr1:109444568-109445747:+ GPSM2 SE_HNRNPD	HNRNPD	-0.571481	0	0
isoform1=exon:chr1:109441501-109441616:+@junction:chr1:109441617-109445747:+@exon:chr1:109445748-109445856:+ isoform2=junction:chr1:109441617-109444411:+@exon:chr1:109444412-109444567:+@junction:chr1:109444568-109445747:+ GPSM2 SE_HNRNPK	HNRNPK	-0.459121	0	0
isoform1=exon:chr1:109441501-109441616:+@junction:chr1:109441617-109445747:+@exon:chr1:109445748-109445856:+ isoform2=junction:chr1:109441617-109444411:+@exon:chr1:109444412-109444567:+@junction:chr1:109444568-109445747:+ GPSM2 SE_HNRNPL	HNRNPL	-0.447214	0	0
isoform1=exon:chr1:109441501-109441616:+@junction:chr1:109441617-109445747:+@exon:chr1:109445748-109445856:+ isoform2=junction:chr1:109441617-109444411:+@exon:chr1:109444412-109444567:+@junction:chr1:109444568-109445747:+ GPSM2 SE_HNRNPU	HNRNPU	-0.430564	0	0
isoform1=exon:chr1:109441501-109441616:+@junction:chr1:109441617-109445747:+@exon:chr1:109445748-109445856:+ isoform2=junction:chr1:109441617-109444411:+@exon:chr1:109444412-109444567:+@junction:chr1:109444568-109445747:+ GPSM2 SE_HSP90B1	HSP90B1	0.409024	6.20309e-32	1.7003e-30
isoform1=exon:chr1:109441501-109441616:+@junction:chr1:109441617-109445747:+@exon:chr1:109445748-109445856:+ isoform2=junction:chr1:109441617-109444411:+@exon:chr1:109444412-109444567:+@junction:chr1:109444568-109445747:+ GPSM2 SE_HSPA8	HSPA8	-0.625276	0	0
isoform1=exon:chr1:109441501-109441616:+@junction:chr1:109441617-109445747:+@exon:chr1:109445748-109445856:+ isoform2=junction:chr1:109441617-109444411:+@exon:chr1:109444412-109444567:+@junction:chr1:109444568-109445747:+ GPSM2 SE_HSPA9	HSPA9	-0.449291	0	0
isoform1=exon:chr1:109441501-109441616:+@junction:chr1:109441617-109445747:+@exon:chr1:109445748-109445856:+ isoform2=junction:chr1:109441617-109444411:+@exon:chr1:109444412-109444567:+@junction:chr1:109444568-109445747:+ GPSM2 SE_HSPD1	HSPD1	-0.442638	0	0
isoform1=exon:chr1:109441501-109441616:+@junction:chr1:109441617-109445747:+@exon:chr1:109445748-109445856:+ isoform2=junction:chr1:109441617-109444411:+@exon:chr1:109444412-109444567:+@junction:chr1:109444568-109445747:+ GPSM2 SE_HSPE1	HSPE1	-0.736482	0	0
isoform1=exon:chr1:109441501-109441616:+@junction:chr1:109441617-109445747:+@exon:chr1:109445748-109445856:+ isoform2=junction:chr1:109441617-109444411:+@exon:chr1:109444412-109444567:+@junction:chr1:109444568-109445747:+ GPSM2 SE_IFI16	IFI16	0.550611	2.64092e-61	8.1134e-60
isoform1=exon:chr1:109441501-109441616:+@junction:chr1:109441617-109445747:+@exon:chr1:109445748-109445856:+ isoform2=junction:chr1:109441617-109444411:+@exon:chr1:109444412-109444567:+@junction:chr1:109444568-109445747:+ GPSM2 SE_ILF3	ILF3	-0.428181	0	0
isoform1=exon:chr1:109441501-109441616:+@junction:chr1:109441617-109445747:+@exon:chr1:109445748-109445856:+ isoform2=junction:chr1:109441617-109444411:+@exon:chr1:109444412-109444567:+@junction:chr1:109444568-109445747:+ GPSM2 SE_KHSRP	KHSRP	-0.44199	0	0
isoform1=exon:chr1:109441501-109441616:+@junction:chr1:109441617-109445747:+@exon:chr1:109445748-109445856:+ isoform2=junction:chr1:109441617-109444411:+@exon:chr1:109444412-109444567:+@junction:chr1:109444568-109445747:+ GPSM2 SE_KPNA2	KPNA2	-0.426069	0	0
isoform1=exon:chr1:109441501-109441616:+@junction:chr1:109441617-109445747:+@exon:chr1:109445748-109445856:+ isoform2=junction:chr1:109441617-109444411:+@exon:chr1:109444412-109444567:+@junction:chr1:109444568-109445747:+ GPSM2 SE_L1TD1	L1TD1	-0.512608	0	0
isoform1=exon:chr1:109441501-109441616:+@junction:chr1:109441617-109445747:+@exon:chr1:109445748-109445856:+ isoform2=junction:chr1:109441617-109444411:+@exon:chr1:109444412-109444567:+@junction:chr1:109444568-109445747:+ GPSM2 SE_LIN28A	LIN28A	-0.546068	0	0
isoform1=exon:chr1:109441501-109441616:+@junction:chr1:109441617-109445747:+@exon:chr1:109445748-109445856:+ isoform2=junction:chr1:109441617-109444411:+@exon:chr1:109444412-109444567:+@junction:chr1:109444568-109445747:+ GPSM2 SE_LSM3	LSM3	-0.474404	0	0
isoform1=exon:chr1:109441501-109441616:+@junction:chr1:109441617-109445747:+@exon:chr1:109445748-109445856:+ isoform2=junction:chr1:109441617-109444411:+@exon:chr1:109444412-109444567:+@junction:chr1:109444568-109445747:+ GPSM2 SE_LSM6	LSM6	-0.461417	0	0
isoform1=exon:chr1:109441501-109441616:+@junction:chr1:109441617-109445747:+@exon:chr1:109445748-109445856:+ isoform2=junction:chr1:109441617-109444411:+@exon:chr1:109444412-109444567:+@junction:chr1:109444568-109445747:+ GPSM2 SE_MACF1	MACF1	0.449666	5.28906e-39	1.54135e-37
isoform1=exon:chr1:109441501-109441616:+@junction:chr1:109441617-109445747:+@exon:chr1:109445748-109445856:+ isoform2=junction:chr1:109441617-109444411:+@exon:chr1:109444412-109444567:+@junction:chr1:109444568-109445747:+ GPSM2 SE_MAGOH	MAGOH	-0.414324	0	0
isoform1=exon:chr1:109441501-109441616:+@junction:chr1:109441617-109445747:+@exon:chr1:109445748-109445856:+ isoform2=junction:chr1:109441617-109444411:+@exon:chr1:109444412-109444567:+@junction:chr1:109444568-109445747:+ GPSM2 SE_MBNL2	MBNL2	0.492911	1.18758e-47	3.57856e-46
isoform1=exon:chr1:109441501-109441616:+@junction:chr1:109441617-109445747:+@exon:chr1:109445748-109445856:+ isoform2=junction:chr1:109441617-109444411:+@exon:chr1:109444412-109444567:+@junction:chr1:109444568-109445747:+ GPSM2 SE_MDN1	MDN1	-0.450295	0	0
isoform1=exon:chr1:109441501-109441616:+@junction:chr1:109441617-109445747:+@exon:chr1:109445748-109445856:+ isoform2=junction:chr1:109441617-109444411:+@exon:chr1:109444412-109444567:+@junction:chr1:109444568-109445747:+ GPSM2 SE_MEPCE	MEPCE	-0.400185	0	0
isoform1=exon:chr1:109441501-109441616:+@junction:chr1:109441617-109445747:+@exon:chr1:109445748-109445856:+ isoform2=junction:chr1:109441617-109444411:+@exon:chr1:109444412-109444567:+@junction:chr1:109444568-109445747:+ GPSM2 SE_MKI67IP	MKI67IP	-0.405388	0	0
isoform1=exon:chr1:109441501-109441616:+@junction:chr1:109441617-109445747:+@exon:chr1:109445748-109445856:+ isoform2=junction:chr1:109441617-109444411:+@exon:chr1:109444412-109444567:+@junction:chr1:109444568-109445747:+ GPSM2 SE_MRPL11	MRPL11	-0.504991	0	0
isoform1=exon:chr1:109441501-109441616:+@junction:chr1:109441617-109445747:+@exon:chr1:109445748-109445856:+ isoform2=junction:chr1:109441617-109444411:+@exon:chr1:109444412-109444567:+@junction:chr1:109444568-109445747:+ GPSM2 SE_MRPL15	MRPL15	-0.42673	0	0
isoform1=exon:chr1:109441501-109441616:+@junction:chr1:109441617-109445747:+@exon:chr1:109445748-109445856:+ isoform2=junction:chr1:109441617-109444411:+@exon:chr1:109444412-109444567:+@junction:chr1:109444568-109445747:+ GPSM2 SE_MRPL20	MRPL20	-0.449551	0	0
isoform1=exon:chr1:109441501-109441616:+@junction:chr1:109441617-109445747:+@exon:chr1:109445748-109445856:+ isoform2=junction:chr1:109441617-109444411:+@exon:chr1:109444412-109444567:+@junction:chr1:109444568-109445747:+ GPSM2 SE_MRPL21	MRPL21	-0.40917	0	0
isoform1=exon:chr1:109441501-109441616:+@junction:chr1:109441617-109445747:+@exon:chr1:109445748-109445856:+ isoform2=junction:chr1:109441617-109444411:+@exon:chr1:109444412-109444567:+@junction:chr1:109444568-109445747:+ GPSM2 SE_MRPL22	MRPL22	0.588813	6.36516e-72	1.96752e-70
isoform1=exon:chr1:109441501-109441616:+@junction:chr1:109441617-109445747:+@exon:chr1:109445748-109445856:+ isoform2=junction:chr1:109441617-109444411:+@exon:chr1:109444412-109444567:+@junction:chr1:109444568-109445747:+ GPSM2 SE_MRPL3	MRPL3	-0.421885	0	0
isoform1=exon:chr1:109441501-109441616:+@junction:chr1:109441617-109445747:+@exon:chr1:109445748-109445856:+ isoform2=junction:chr1:109441617-109444411:+@exon:chr1:109444412-109444567:+@junction:chr1:109444568-109445747:+ GPSM2 SE_MRPS26	MRPS26	-0.448357	0	0
isoform1=exon:chr1:109441501-109441616:+@junction:chr1:109441617-109445747:+@exon:chr1:109445748-109445856:+ isoform2=junction:chr1:109441617-109444411:+@exon:chr1:109444412-109444567:+@junction:chr1:109444568-109445747:+ GPSM2 SE_MRTO4	MRTO4	-0.417006	0	0
isoform1=exon:chr1:109441501-109441616:+@junction:chr1:109441617-109445747:+@exon:chr1:109445748-109445856:+ isoform2=junction:chr1:109441617-109444411:+@exon:chr1:109444412-109444567:+@junction:chr1:109444568-109445747:+ GPSM2 SE_MYBBP1A	MYBBP1A	-0.455033	0	0
isoform1=exon:chr1:109441501-109441616:+@junction:chr1:109441617-109445747:+@exon:chr1:109445748-109445856:+ isoform2=junction:chr1:109441617-109444411:+@exon:chr1:109444412-109444567:+@junction:chr1:109444568-109445747:+ GPSM2 SE_NAT10	NAT10	-0.431109	0	0
isoform1=exon:chr1:109441501-109441616:+@junction:chr1:109441617-109445747:+@exon:chr1:109445748-109445856:+ isoform2=junction:chr1:109441617-109444411:+@exon:chr1:109444412-109444567:+@junction:chr1:109444568-109445747:+ GPSM2 SE_NHP2L1	NHP2L1	-0.4516	0	0
isoform1=exon:chr1:109441501-109441616:+@junction:chr1:109441617-109445747:+@exon:chr1:109445748-109445856:+ isoform2=junction:chr1:109441617-109444411:+@exon:chr1:109444412-109444567:+@junction:chr1:109444568-109445747:+ GPSM2 SE_NIP7	NIP7	-0.409138	0	0
isoform1=exon:chr1:109441501-109441616:+@junction:chr1:109441617-109445747:+@exon:chr1:109445748-109445856:+ isoform2=junction:chr1:109441617-109444411:+@exon:chr1:109444412-109444567:+@junction:chr1:109444568-109445747:+ GPSM2 SE_NME1	NME1	-0.626142	0	0
isoform1=exon:chr1:109441501-109441616:+@junction:chr1:109441617-109445747:+@exon:chr1:109445748-109445856:+ isoform2=junction:chr1:109441617-109444411:+@exon:chr1:109444412-109444567:+@junction:chr1:109444568-109445747:+ GPSM2 SE_NOL6	NOL6	-0.418213	0	0
isoform1=exon:chr1:109441501-109441616:+@junction:chr1:109441617-109445747:+@exon:chr1:109445748-109445856:+ isoform2=junction:chr1:109441617-109444411:+@exon:chr1:109444412-109444567:+@junction:chr1:109444568-109445747:+ GPSM2 SE_NOLC1	NOLC1	-0.475476	0	0
isoform1=exon:chr1:109441501-109441616:+@junction:chr1:109441617-109445747:+@exon:chr1:109445748-109445856:+ isoform2=junction:chr1:109441617-109444411:+@exon:chr1:109444412-109444567:+@junction:chr1:109444568-109445747:+ GPSM2 SE_NOP16	NOP16	-0.626853	0	0
isoform1=exon:chr1:109441501-109441616:+@junction:chr1:109441617-109445747:+@exon:chr1:109445748-109445856:+ isoform2=junction:chr1:109441617-109444411:+@exon:chr1:109444412-109444567:+@junction:chr1:109444568-109445747:+ GPSM2 SE_NOP56	NOP56	-0.482783	0	0
isoform1=exon:chr1:109441501-109441616:+@junction:chr1:109441617-109445747:+@exon:chr1:109445748-109445856:+ isoform2=junction:chr1:109441617-109444411:+@exon:chr1:109444412-109444567:+@junction:chr1:109444568-109445747:+ GPSM2 SE_NOP58	NOP58	-0.53235	0	0
isoform1=exon:chr1:109441501-109441616:+@junction:chr1:109441617-109445747:+@exon:chr1:109445748-109445856:+ isoform2=junction:chr1:109441617-109444411:+@exon:chr1:109444412-109444567:+@junction:chr1:109444568-109445747:+ GPSM2 SE_NPM1	NPM1	-0.61597	0	0
isoform1=exon:chr1:109441501-109441616:+@junction:chr1:109441617-109445747:+@exon:chr1:109445748-109445856:+ isoform2=junction:chr1:109441617-109444411:+@exon:chr1:109444412-109444567:+@junction:chr1:109444568-109445747:+ GPSM2 SE_PA2G4	PA2G4	-0.461975	0	0
isoform1=exon:chr1:109441501-109441616:+@junction:chr1:109441617-109445747:+@exon:chr1:109445748-109445856:+ isoform2=junction:chr1:109441617-109444411:+@exon:chr1:109444412-109444567:+@junction:chr1:109444568-109445747:+ GPSM2 SE_PABPC1	PABPC1	-0.612593	0	0
isoform1=exon:chr1:109441501-109441616:+@junction:chr1:109441617-109445747:+@exon:chr1:109445748-109445856:+ isoform2=junction:chr1:109441617-109444411:+@exon:chr1:109444412-109444567:+@junction:chr1:109444568-109445747:+ GPSM2 SE_PABPC4	PABPC4	-0.436999	0	0
isoform1=exon:chr1:109441501-109441616:+@junction:chr1:109441617-109445747:+@exon:chr1:109445748-109445856:+ isoform2=junction:chr1:109441617-109444411:+@exon:chr1:109444412-109444567:+@junction:chr1:109444568-109445747:+ GPSM2 SE_PABPN1	PABPN1	-0.443504	0	0
isoform1=exon:chr1:109441501-109441616:+@junction:chr1:109441617-109445747:+@exon:chr1:109445748-109445856:+ isoform2=junction:chr1:109441617-109444411:+@exon:chr1:109444412-109444567:+@junction:chr1:109444568-109445747:+ GPSM2 SE_PAK1IP1	PAK1IP1	-0.450085	0	0
isoform1=exon:chr1:109441501-109441616:+@junction:chr1:109441617-109445747:+@exon:chr1:109445748-109445856:+ isoform2=junction:chr1:109441617-109444411:+@exon:chr1:109444412-109444567:+@junction:chr1:109444568-109445747:+ GPSM2 SE_PARP1	PARP1	-0.429136	0	0
isoform1=exon:chr1:109441501-109441616:+@junction:chr1:109441617-109445747:+@exon:chr1:109445748-109445856:+ isoform2=junction:chr1:109441617-109444411:+@exon:chr1:109444412-109444567:+@junction:chr1:109444568-109445747:+ GPSM2 SE_PCDH20	PCDH20	0.443605	6.9104e-38	2.00022e-36
isoform1=exon:chr1:109441501-109441616:+@junction:chr1:109441617-109445747:+@exon:chr1:109445748-109445856:+ isoform2=junction:chr1:109441617-109444411:+@exon:chr1:109444412-109444567:+@junction:chr1:109444568-109445747:+ GPSM2 SE_PHF5A	PHF5A	-0.432212	0	0
isoform1=exon:chr1:109441501-109441616:+@junction:chr1:109441617-109445747:+@exon:chr1:109445748-109445856:+ isoform2=junction:chr1:109441617-109444411:+@exon:chr1:109444412-109444567:+@junction:chr1:109444568-109445747:+ GPSM2 SE_POU5F1	POU5F1	-0.738588	0	0
isoform1=exon:chr1:109441501-109441616:+@junction:chr1:109441617-109445747:+@exon:chr1:109445748-109445856:+ isoform2=junction:chr1:109441617-109444411:+@exon:chr1:109444412-109444567:+@junction:chr1:109444568-109445747:+ GPSM2 SE_PPRC1	PPRC1	-0.4091	0	0
isoform1=exon:chr1:109441501-109441616:+@junction:chr1:109441617-109445747:+@exon:chr1:109445748-109445856:+ isoform2=junction:chr1:109441617-109444411:+@exon:chr1:109444412-109444567:+@junction:chr1:109444568-109445747:+ GPSM2 SE_PRPF19	PRPF19	-0.429292	0	0
isoform1=exon:chr1:109441501-109441616:+@junction:chr1:109441617-109445747:+@exon:chr1:109445748-109445856:+ isoform2=junction:chr1:109441617-109444411:+@exon:chr1:109444412-109444567:+@junction:chr1:109444568-109445747:+ GPSM2 SE_PTBP1	PTBP1	-0.513796	0	0
isoform1=exon:chr1:109441501-109441616:+@junction:chr1:109441617-109445747:+@exon:chr1:109445748-109445856:+ isoform2=junction:chr1:109441617-109444411:+@exon:chr1:109444412-109444567:+@junction:chr1:109444568-109445747:+ GPSM2 SE_RAN	RAN	-0.597456	0	0
isoform1=exon:chr1:109441501-109441616:+@junction:chr1:109441617-109445747:+@exon:chr1:109445748-109445856:+ isoform2=junction:chr1:109441617-109444411:+@exon:chr1:109444412-109444567:+@junction:chr1:109444568-109445747:+ GPSM2 SE_RBM14	RBM14	-0.435886	0	0
isoform1=exon:chr1:109441501-109441616:+@junction:chr1:109441617-109445747:+@exon:chr1:109445748-109445856:+ isoform2=junction:chr1:109441617-109444411:+@exon:chr1:109444412-109444567:+@junction:chr1:109444568-109445747:+ GPSM2 SE_RBM47	RBM47	-0.46338	0	0
isoform1=exon:chr1:109441501-109441616:+@junction:chr1:109441617-109445747:+@exon:chr1:109445748-109445856:+ isoform2=junction:chr1:109441617-109444411:+@exon:chr1:109444412-109444567:+@junction:chr1:109444568-109445747:+ GPSM2 SE_RBPMS2	RBPMS2	-0.563182	0	0
isoform1=exon:chr1:109441501-109441616:+@junction:chr1:109441617-109445747:+@exon:chr1:109445748-109445856:+ isoform2=junction:chr1:109441617-109444411:+@exon:chr1:109444412-109444567:+@junction:chr1:109444568-109445747:+ GPSM2 SE_RCC2	RCC2	-0.59064	0	0
isoform1=exon:chr1:109441501-109441616:+@junction:chr1:109441617-109445747:+@exon:chr1:109445748-109445856:+ isoform2=junction:chr1:109441617-109444411:+@exon:chr1:109444412-109444567:+@junction:chr1:109444568-109445747:+ GPSM2 SE_RDX	RDX	0.485659	4.09913e-46	1.22982e-44
isoform1=exon:chr1:109441501-109441616:+@junction:chr1:109441617-109445747:+@exon:chr1:109445748-109445856:+ isoform2=junction:chr1:109441617-109444411:+@exon:chr1:109444412-109444567:+@junction:chr1:109444568-109445747:+ GPSM2 SE_RNPS1	RNPS1	-0.479422	0	0
isoform1=exon:chr1:109441501-109441616:+@junction:chr1:109441617-109445747:+@exon:chr1:109445748-109445856:+ isoform2=junction:chr1:109441617-109444411:+@exon:chr1:109444412-109444567:+@junction:chr1:109444568-109445747:+ GPSM2 SE_RPF2	RPF2	-0.515007	0	0
isoform1=exon:chr1:109441501-109441616:+@junction:chr1:109441617-109445747:+@exon:chr1:109445748-109445856:+ isoform2=junction:chr1:109441617-109444411:+@exon:chr1:109444412-109444567:+@junction:chr1:109444568-109445747:+ GPSM2 SE_RPL10A	RPL10A	-0.460835	0	0
isoform1=exon:chr1:109441501-109441616:+@junction:chr1:109441617-109445747:+@exon:chr1:109445748-109445856:+ isoform2=junction:chr1:109441617-109444411:+@exon:chr1:109444412-109444567:+@junction:chr1:109444568-109445747:+ GPSM2 SE_RPL11	RPL11	-0.439588	0	0
isoform1=exon:chr1:109441501-109441616:+@junction:chr1:109441617-109445747:+@exon:chr1:109445748-109445856:+ isoform2=junction:chr1:109441617-109444411:+@exon:chr1:109444412-109444567:+@junction:chr1:109444568-109445747:+ GPSM2 SE_RPL19	RPL19	-0.452363	0	0
isoform1=exon:chr1:109441501-109441616:+@junction:chr1:109441617-109445747:+@exon:chr1:109445748-109445856:+ isoform2=junction:chr1:109441617-109444411:+@exon:chr1:109444412-109444567:+@junction:chr1:109444568-109445747:+ GPSM2 SE_RPL22L1	RPL22L1	-0.482017	0	0
isoform1=exon:chr1:109441501-109441616:+@junction:chr1:109441617-109445747:+@exon:chr1:109445748-109445856:+ isoform2=junction:chr1:109441617-109444411:+@exon:chr1:109444412-109444567:+@junction:chr1:109444568-109445747:+ GPSM2 SE_RPL23	RPL23	-0.438178	0	0
isoform1=exon:chr1:109441501-109441616:+@junction:chr1:109441617-109445747:+@exon:chr1:109445748-109445856:+ isoform2=junction:chr1:109441617-109444411:+@exon:chr1:109444412-109444567:+@junction:chr1:109444568-109445747:+ GPSM2 SE_RPL26	RPL26	-0.548162	0	0
isoform1=exon:chr1:109441501-109441616:+@junction:chr1:109441617-109445747:+@exon:chr1:109445748-109445856:+ isoform2=junction:chr1:109441617-109444411:+@exon:chr1:109444412-109444567:+@junction:chr1:109444568-109445747:+ GPSM2 SE_RPL27	RPL27	-0.497207	0	0
isoform1=exon:chr1:109441501-109441616:+@junction:chr1:109441617-109445747:+@exon:chr1:109445748-109445856:+ isoform2=junction:chr1:109441617-109444411:+@exon:chr1:109444412-109444567:+@junction:chr1:109444568-109445747:+ GPSM2 SE_RPL32	RPL32	-0.42295	0	0
isoform1=exon:chr1:109441501-109441616:+@junction:chr1:109441617-109445747:+@exon:chr1:109445748-109445856:+ isoform2=junction:chr1:109441617-109444411:+@exon:chr1:109444412-109444567:+@junction:chr1:109444568-109445747:+ GPSM2 SE_RPL35	RPL35	-0.482404	0	0
isoform1=exon:chr1:109441501-109441616:+@junction:chr1:109441617-109445747:+@exon:chr1:109445748-109445856:+ isoform2=junction:chr1:109441617-109444411:+@exon:chr1:109444412-109444567:+@junction:chr1:109444568-109445747:+ GPSM2 SE_RPL35A	RPL35A	-0.482694	0	0
isoform1=exon:chr1:109441501-109441616:+@junction:chr1:109441617-109445747:+@exon:chr1:109445748-109445856:+ isoform2=junction:chr1:109441617-109444411:+@exon:chr1:109444412-109444567:+@junction:chr1:109444568-109445747:+ GPSM2 SE_RPL37A	RPL37A	-0.483396	0	0
isoform1=exon:chr1:109441501-109441616:+@junction:chr1:109441617-109445747:+@exon:chr1:109445748-109445856:+ isoform2=junction:chr1:109441617-109444411:+@exon:chr1:109444412-109444567:+@junction:chr1:109444568-109445747:+ GPSM2 SE_RPL4	RPL4	-0.401513	0	0
isoform1=exon:chr1:109441501-109441616:+@junction:chr1:109441617-109445747:+@exon:chr1:109445748-109445856:+ isoform2=junction:chr1:109441617-109444411:+@exon:chr1:109444412-109444567:+@junction:chr1:109444568-109445747:+ GPSM2 SE_RPL5	RPL5	-0.448107	0	0
isoform1=exon:chr1:109441501-109441616:+@junction:chr1:109441617-109445747:+@exon:chr1:109445748-109445856:+ isoform2=junction:chr1:109441617-109444411:+@exon:chr1:109444412-109444567:+@junction:chr1:109444568-109445747:+ GPSM2 SE_RPL6	RPL6	-0.468974	0	0
isoform1=exon:chr1:109441501-109441616:+@junction:chr1:109441617-109445747:+@exon:chr1:109445748-109445856:+ isoform2=junction:chr1:109441617-109444411:+@exon:chr1:109444412-109444567:+@junction:chr1:109444568-109445747:+ GPSM2 SE_RPS12	RPS12	-0.453891	0	0
isoform1=exon:chr1:109441501-109441616:+@junction:chr1:109441617-109445747:+@exon:chr1:109445748-109445856:+ isoform2=junction:chr1:109441617-109444411:+@exon:chr1:109444412-109444567:+@junction:chr1:109444568-109445747:+ GPSM2 SE_RPS13	RPS13	-0.472081	0	0
isoform1=exon:chr1:109441501-109441616:+@junction:chr1:109441617-109445747:+@exon:chr1:109445748-109445856:+ isoform2=junction:chr1:109441617-109444411:+@exon:chr1:109444412-109444567:+@junction:chr1:109444568-109445747:+ GPSM2 SE_RPS16	RPS16	-0.473676	0	0
isoform1=exon:chr1:109441501-109441616:+@junction:chr1:109441617-109445747:+@exon:chr1:109445748-109445856:+ isoform2=junction:chr1:109441617-109444411:+@exon:chr1:109444412-109444567:+@junction:chr1:109444568-109445747:+ GPSM2 SE_RPS2	RPS2	-0.593027	0	0
isoform1=exon:chr1:109441501-109441616:+@junction:chr1:109441617-109445747:+@exon:chr1:109445748-109445856:+ isoform2=junction:chr1:109441617-109444411:+@exon:chr1:109444412-109444567:+@junction:chr1:109444568-109445747:+ GPSM2 SE_RPS20	RPS20	-0.496389	0	0
isoform1=exon:chr1:109441501-109441616:+@junction:chr1:109441617-109445747:+@exon:chr1:109445748-109445856:+ isoform2=junction:chr1:109441617-109444411:+@exon:chr1:109444412-109444567:+@junction:chr1:109444568-109445747:+ GPSM2 SE_RPS21	RPS21	-0.419716	0	0
isoform1=exon:chr1:109441501-109441616:+@junction:chr1:109441617-109445747:+@exon:chr1:109445748-109445856:+ isoform2=junction:chr1:109441617-109444411:+@exon:chr1:109444412-109444567:+@junction:chr1:109444568-109445747:+ GPSM2 SE_RPS24	RPS24	-0.53782	0	0
isoform1=exon:chr1:109441501-109441616:+@junction:chr1:109441617-109445747:+@exon:chr1:109445748-109445856:+ isoform2=junction:chr1:109441617-109444411:+@exon:chr1:109444412-109444567:+@junction:chr1:109444568-109445747:+ GPSM2 SE_RPS27A	RPS27A	-0.410716	0	0
isoform1=exon:chr1:109441501-109441616:+@junction:chr1:109441617-109445747:+@exon:chr1:109445748-109445856:+ isoform2=junction:chr1:109441617-109444411:+@exon:chr1:109444412-109444567:+@junction:chr1:109444568-109445747:+ GPSM2 SE_RPS5	RPS5	-0.407861	0	0
isoform1=exon:chr1:109441501-109441616:+@junction:chr1:109441617-109445747:+@exon:chr1:109445748-109445856:+ isoform2=junction:chr1:109441617-109444411:+@exon:chr1:109444412-109444567:+@junction:chr1:109444568-109445747:+ GPSM2 SE_RPS6	RPS6	-0.539433	0	0
isoform1=exon:chr1:109441501-109441616:+@junction:chr1:109441617-109445747:+@exon:chr1:109445748-109445856:+ isoform2=junction:chr1:109441617-109444411:+@exon:chr1:109444412-109444567:+@junction:chr1:109444568-109445747:+ GPSM2 SE_RPS7	RPS7	-0.518569	0	0
isoform1=exon:chr1:109441501-109441616:+@junction:chr1:109441617-109445747:+@exon:chr1:109445748-109445856:+ isoform2=junction:chr1:109441617-109444411:+@exon:chr1:109444412-109444567:+@junction:chr1:109444568-109445747:+ GPSM2 SE_RPS8	RPS8	-0.424394	0	0
isoform1=exon:chr1:109441501-109441616:+@junction:chr1:109441617-109445747:+@exon:chr1:109445748-109445856:+ isoform2=junction:chr1:109441617-109444411:+@exon:chr1:109444412-109444567:+@junction:chr1:109444568-109445747:+ GPSM2 SE_RRP12	RRP12	-0.492159	0	0
isoform1=exon:chr1:109441501-109441616:+@junction:chr1:109441617-109445747:+@exon:chr1:109445748-109445856:+ isoform2=junction:chr1:109441617-109444411:+@exon:chr1:109444412-109444567:+@junction:chr1:109444568-109445747:+ GPSM2 SE_RRP1B	RRP1B	-0.422534	0	0
isoform1=exon:chr1:109441501-109441616:+@junction:chr1:109441617-109445747:+@exon:chr1:109445748-109445856:+ isoform2=junction:chr1:109441617-109444411:+@exon:chr1:109444412-109444567:+@junction:chr1:109444568-109445747:+ GPSM2 SE_RRS1	RRS1	-0.533828	0	0
isoform1=exon:chr1:109441501-109441616:+@junction:chr1:109441617-109445747:+@exon:chr1:109445748-109445856:+ isoform2=junction:chr1:109441617-109444411:+@exon:chr1:109444412-109444567:+@junction:chr1:109444568-109445747:+ GPSM2 SE_RSL1D1	RSL1D1	-0.446888	0	0
isoform1=exon:chr1:109441501-109441616:+@junction:chr1:109441617-109445747:+@exon:chr1:109445748-109445856:+ isoform2=junction:chr1:109441617-109444411:+@exon:chr1:109444412-109444567:+@junction:chr1:109444568-109445747:+ GPSM2 SE_RSRC1	RSRC1	0.455566	4.12208e-40	1.20839e-38
isoform1=exon:chr1:109441501-109441616:+@junction:chr1:109441617-109445747:+@exon:chr1:109445748-109445856:+ isoform2=junction:chr1:109441617-109444411:+@exon:chr1:109444412-109444567:+@junction:chr1:109444568-109445747:+ GPSM2 SE_SCG3	SCG3	-0.577525	0	0
isoform1=exon:chr1:109441501-109441616:+@junction:chr1:109441617-109445747:+@exon:chr1:109445748-109445856:+ isoform2=junction:chr1:109441617-109444411:+@exon:chr1:109444412-109444567:+@junction:chr1:109444568-109445747:+ GPSM2 SE_SERBP1	SERBP1	-0.54835	0	0
isoform1=exon:chr1:109441501-109441616:+@junction:chr1:109441617-109445747:+@exon:chr1:109445748-109445856:+ isoform2=junction:chr1:109441617-109444411:+@exon:chr1:109444412-109444567:+@junction:chr1:109444568-109445747:+ GPSM2 SE_SF1	SF1	-0.416237	0	0
isoform1=exon:chr1:109441501-109441616:+@junction:chr1:109441617-109445747:+@exon:chr1:109445748-109445856:+ isoform2=junction:chr1:109441617-109444411:+@exon:chr1:109444412-109444567:+@junction:chr1:109444568-109445747:+ GPSM2 SE_SF3A1	SF3A1	-0.410206	0	0
isoform1=exon:chr1:109441501-109441616:+@junction:chr1:109441617-109445747:+@exon:chr1:109445748-109445856:+ isoform2=junction:chr1:109441617-109444411:+@exon:chr1:109444412-109444567:+@junction:chr1:109444568-109445747:+ GPSM2 SE_SLC3A2	SLC3A2	-0.463033	0	0
isoform1=exon:chr1:109441501-109441616:+@junction:chr1:109441617-109445747:+@exon:chr1:109445748-109445856:+ isoform2=junction:chr1:109441617-109444411:+@exon:chr1:109444412-109444567:+@junction:chr1:109444568-109445747:+ GPSM2 SE_SLIRP	SLIRP	-0.665091	0	0
isoform1=exon:chr1:109441501-109441616:+@junction:chr1:109441617-109445747:+@exon:chr1:109445748-109445856:+ isoform2=junction:chr1:109441617-109444411:+@exon:chr1:109444412-109444567:+@junction:chr1:109444568-109445747:+ GPSM2 SE_SNRPB	SNRPB	-0.431997	0	0
isoform1=exon:chr1:109441501-109441616:+@junction:chr1:109441617-109445747:+@exon:chr1:109445748-109445856:+ isoform2=junction:chr1:109441617-109444411:+@exon:chr1:109444412-109444567:+@junction:chr1:109444568-109445747:+ GPSM2 SE_SNRPD1	SNRPD1	-0.568881	0	0
isoform1=exon:chr1:109441501-109441616:+@junction:chr1:109441617-109445747:+@exon:chr1:109445748-109445856:+ isoform2=junction:chr1:109441617-109444411:+@exon:chr1:109444412-109444567:+@junction:chr1:109444568-109445747:+ GPSM2 SE_SNRPD3	SNRPD3	-0.443278	0	0
isoform1=exon:chr1:109441501-109441616:+@junction:chr1:109441617-109445747:+@exon:chr1:109445748-109445856:+ isoform2=junction:chr1:109441617-109444411:+@exon:chr1:109444412-109444567:+@junction:chr1:109444568-109445747:+ GPSM2 SE_SNRPE	SNRPE	-0.405459	0	0
isoform1=exon:chr1:109441501-109441616:+@junction:chr1:109441617-109445747:+@exon:chr1:109445748-109445856:+ isoform2=junction:chr1:109441617-109444411:+@exon:chr1:109444412-109444567:+@junction:chr1:109444568-109445747:+ GPSM2 SE_SNRPF	SNRPF	-0.657037	0	0
isoform1=exon:chr1:109441501-109441616:+@junction:chr1:109441617-109445747:+@exon:chr1:109445748-109445856:+ isoform2=junction:chr1:109441617-109444411:+@exon:chr1:109444412-109444567:+@junction:chr1:109444568-109445747:+ GPSM2 SE_SNRPG	SNRPG	-0.439959	0	0
isoform1=exon:chr1:109441501-109441616:+@junction:chr1:109441617-109445747:+@exon:chr1:109445748-109445856:+ isoform2=junction:chr1:109441617-109444411:+@exon:chr1:109444412-109444567:+@junction:chr1:109444568-109445747:+ GPSM2 SE_SRSF1	SRSF1	-0.488449	0	0
isoform1=exon:chr1:109441501-109441616:+@junction:chr1:109441617-109445747:+@exon:chr1:109445748-109445856:+ isoform2=junction:chr1:109441617-109444411:+@exon:chr1:109444412-109444567:+@junction:chr1:109444568-109445747:+ GPSM2 SE_SRSF2	SRSF2	-0.417076	0	0
isoform1=exon:chr1:109441501-109441616:+@junction:chr1:109441617-109445747:+@exon:chr1:109445748-109445856:+ isoform2=junction:chr1:109441617-109444411:+@exon:chr1:109444412-109444567:+@junction:chr1:109444568-109445747:+ GPSM2 SE_SRSF7	SRSF7	-0.404659	0	0
isoform1=exon:chr1:109441501-109441616:+@junction:chr1:109441617-109445747:+@exon:chr1:109445748-109445856:+ isoform2=junction:chr1:109441617-109444411:+@exon:chr1:109444412-109444567:+@junction:chr1:109444568-109445747:+ GPSM2 SE_SSBP1	SSBP1	-0.623517	0	0
isoform1=exon:chr1:109441501-109441616:+@junction:chr1:109441617-109445747:+@exon:chr1:109445748-109445856:+ isoform2=junction:chr1:109441617-109444411:+@exon:chr1:109444412-109444567:+@junction:chr1:109444568-109445747:+ GPSM2 SE_SYNE1	SYNE1	0.4188	1.51044e-33	4.21503e-32
isoform1=exon:chr1:109441501-109441616:+@junction:chr1:109441617-109445747:+@exon:chr1:109445748-109445856:+ isoform2=junction:chr1:109441617-109444411:+@exon:chr1:109444412-109444567:+@junction:chr1:109444568-109445747:+ GPSM2 SE_TCOF1	TCOF1	-0.437453	0	0
isoform1=exon:chr1:109441501-109441616:+@junction:chr1:109441617-109445747:+@exon:chr1:109445748-109445856:+ isoform2=junction:chr1:109441617-109444411:+@exon:chr1:109444412-109444567:+@junction:chr1:109444568-109445747:+ GPSM2 SE_TFAM	TFAM	-0.405065	0	0
isoform1=exon:chr1:109441501-109441616:+@junction:chr1:109441617-109445747:+@exon:chr1:109445748-109445856:+ isoform2=junction:chr1:109441617-109444411:+@exon:chr1:109444412-109444567:+@junction:chr1:109444568-109445747:+ GPSM2 SE_TRA2B	TRA2B	-0.418597	0	0
isoform1=exon:chr1:109441501-109441616:+@junction:chr1:109441617-109445747:+@exon:chr1:109445748-109445856:+ isoform2=junction:chr1:109441617-109444411:+@exon:chr1:109444412-109444567:+@junction:chr1:109444568-109445747:+ GPSM2 SE_TRIM28	TRIM28	-0.532832	0	0
isoform1=exon:chr1:109441501-109441616:+@junction:chr1:109441617-109445747:+@exon:chr1:109445748-109445856:+ isoform2=junction:chr1:109441617-109444411:+@exon:chr1:109444412-109444567:+@junction:chr1:109444568-109445747:+ GPSM2 SE_TRMT44	TRMT44	0.688936	9.0906e-108	2.82612e-106
isoform1=exon:chr1:109441501-109441616:+@junction:chr1:109441617-109445747:+@exon:chr1:109445748-109445856:+ isoform2=junction:chr1:109441617-109444411:+@exon:chr1:109444412-109444567:+@junction:chr1:109444568-109445747:+ GPSM2 SE_U2SURP	U2SURP	-0.406005	0	0
isoform1=exon:chr1:109441501-109441616:+@junction:chr1:109441617-109445747:+@exon:chr1:109445748-109445856:+ isoform2=junction:chr1:109441617-109444411:+@exon:chr1:109444412-109444567:+@junction:chr1:109444568-109445747:+ GPSM2 SE_YBX1	YBX1	-0.526081	0	0
isoform1=exon:chr1:109441501-109441616:+@junction:chr1:109441617-109445747:+@exon:chr1:109445748-109445856:+ isoform2=junction:chr1:109441617-109444411:+@exon:chr1:109444412-109444567:+@junction:chr1:109444568-109445747:+ GPSM2 SE_YWHAZ	YWHAZ	0.500618	2.50616e-49	7.58075e-48
isoform1=exon:chr1:109441501-109441616:+@junction:chr1:109441617-109445747:+@exon:chr1:109445748-109445856:+ isoform2=junction:chr1:109441617-109444411:+@exon:chr1:109444412-109444567:+@junction:chr1:109444568-109445747:+ GPSM2 SE_ZC3H6	ZC3H6	0.427243	5.52565e-35	1.56379e-33
isoform1=exon:chr1:109441501-109441616:+@junction:chr1:109441617-109445747:+@exon:chr1:109445748-109445856:+ isoform2=junction:chr1:109441617-109444411:+@exon:chr1:109444412-109444567:+@junction:chr1:109444568-109445747:+ GPSM2 SE_ZC3HAV1	ZC3HAV1	0.508336	4.76055e-51	1.44489e-49
isoform1=exon:chr1:109441501-109441616:+@junction:chr1:109441617-109445747:+@exon:chr1:109445748-109445856:+ isoform2=junction:chr1:109441617-109444411:+@exon:chr1:109444412-109444567:+@junction:chr1:109444568-109445747:+ GPSM2 SE_ZCCHC11	ZCCHC11	0.616057	2.09685e-80	6.49701e-79
isoform1=exon:chr1:109441501-109441616:+@junction:chr1:109441617-109445747:+@exon:chr1:109445748-109445856:+ isoform2=junction:chr1:109441617-109444411:+@exon:chr1:109444412-109444567:+@junction:chr1:109444568-109445747:+ GPSM2 SE_ZFC3H1	ZFC3H1	0.412567	1.63691e-32	4.51809e-31
isoform1=exon:chr1:109441501-109441616:+@junction:chr1:109441617-109445747:+@exon:chr1:109445748-109445856:+ isoform2=junction:chr1:109441617-109444411:+@exon:chr1:109444412-109444567:+@junction:chr1:109444568-109445747:+ GPSM2 SE_ZFP36L2	ZFP36L2	-0.513248	0	0
isoform1=exon:chr1:109446747-109446876:+@junction:chr1:109446877-109461234:+@exon:chr1:109461235-109461411:+ isoform2=junction:chr1:109446877-109456959:+@exon:chr1:109456960-109457030:+@junction:chr1:109457031-109461234:+ GPSM2 SE_ALYREF	ALYREF	-0.452934	0	0
isoform1=exon:chr1:109446747-109446876:+@junction:chr1:109446877-109461234:+@exon:chr1:109461235-109461411:+ isoform2=junction:chr1:109446877-109456959:+@exon:chr1:109456960-109457030:+@junction:chr1:109457031-109461234:+ GPSM2 SE_ANXA2	ANXA2	0.43438	3.13152e-36	8.95746e-35
isoform1=exon:chr1:109446747-109446876:+@junction:chr1:109446877-109461234:+@exon:chr1:109461235-109461411:+ isoform2=junction:chr1:109446877-109456959:+@exon:chr1:109456960-109457030:+@junction:chr1:109457031-109461234:+ GPSM2 SE_APOBEC3C	APOBEC3C	0.571577	5.84835e-67	1.8037e-65
isoform1=exon:chr1:109446747-109446876:+@junction:chr1:109446877-109461234:+@exon:chr1:109461235-109461411:+ isoform2=junction:chr1:109446877-109456959:+@exon:chr1:109456960-109457030:+@junction:chr1:109457031-109461234:+ GPSM2 SE_APOBEC3F	APOBEC3F	0.432049	8.05541e-36	2.29661e-34
isoform1=exon:chr1:109446747-109446876:+@junction:chr1:109446877-109461234:+@exon:chr1:109461235-109461411:+ isoform2=junction:chr1:109446877-109456959:+@exon:chr1:109456960-109457030:+@junction:chr1:109457031-109461234:+ GPSM2 SE_BRIX1	BRIX1	-0.409341	0	0
isoform1=exon:chr1:109446747-109446876:+@junction:chr1:109446877-109461234:+@exon:chr1:109461235-109461411:+ isoform2=junction:chr1:109446877-109456959:+@exon:chr1:109456960-109457030:+@junction:chr1:109457031-109461234:+ GPSM2 SE_C11orf31	C11orf31	-0.451141	0	0
isoform1=exon:chr1:109446747-109446876:+@junction:chr1:109446877-109461234:+@exon:chr1:109461235-109461411:+ isoform2=junction:chr1:109446877-109456959:+@exon:chr1:109456960-109457030:+@junction:chr1:109457031-109461234:+ GPSM2 SE_C1QBP	C1QBP	-0.595911	0	0
isoform1=exon:chr1:109446747-109446876:+@junction:chr1:109446877-109461234:+@exon:chr1:109461235-109461411:+ isoform2=junction:chr1:109446877-109456959:+@exon:chr1:109456960-109457030:+@junction:chr1:109457031-109461234:+ GPSM2 SE_CCDC86	CCDC86	-0.457731	0	0
isoform1=exon:chr1:109446747-109446876:+@junction:chr1:109446877-109461234:+@exon:chr1:109461235-109461411:+ isoform2=junction:chr1:109446877-109456959:+@exon:chr1:109456960-109457030:+@junction:chr1:109457031-109461234:+ GPSM2 SE_CCT6A	CCT6A	-0.434228	0	0
isoform1=exon:chr1:109446747-109446876:+@junction:chr1:109446877-109461234:+@exon:chr1:109461235-109461411:+ isoform2=junction:chr1:109446877-109456959:+@exon:chr1:109456960-109457030:+@junction:chr1:109457031-109461234:+ GPSM2 SE_DDX18	DDX18	-0.545193	0	0
isoform1=exon:chr1:109446747-109446876:+@junction:chr1:109446877-109461234:+@exon:chr1:109461235-109461411:+ isoform2=junction:chr1:109446877-109456959:+@exon:chr1:109456960-109457030:+@junction:chr1:109457031-109461234:+ GPSM2 SE_DDX21	DDX21	-0.598272	0	0
isoform1=exon:chr1:109446747-109446876:+@junction:chr1:109446877-109461234:+@exon:chr1:109461235-109461411:+ isoform2=junction:chr1:109446877-109456959:+@exon:chr1:109456960-109457030:+@junction:chr1:109457031-109461234:+ GPSM2 SE_EBNA1BP2	EBNA1BP2	-0.415454	0	0
isoform1=exon:chr1:109446747-109446876:+@junction:chr1:109446877-109461234:+@exon:chr1:109461235-109461411:+ isoform2=junction:chr1:109446877-109456959:+@exon:chr1:109456960-109457030:+@junction:chr1:109457031-109461234:+ GPSM2 SE_EIF1AX	EIF1AX	-0.43542	0	0
isoform1=exon:chr1:109446747-109446876:+@junction:chr1:109446877-109461234:+@exon:chr1:109461235-109461411:+ isoform2=junction:chr1:109446877-109456959:+@exon:chr1:109456960-109457030:+@junction:chr1:109457031-109461234:+ GPSM2 SE_EIF4A3	EIF4A3	-0.425588	0	0
isoform1=exon:chr1:109446747-109446876:+@junction:chr1:109446877-109461234:+@exon:chr1:109461235-109461411:+ isoform2=junction:chr1:109446877-109456959:+@exon:chr1:109456960-109457030:+@junction:chr1:109457031-109461234:+ GPSM2 SE_EIF4G2	EIF4G2	-0.404737	0	0
isoform1=exon:chr1:109446747-109446876:+@junction:chr1:109446877-109461234:+@exon:chr1:109461235-109461411:+ isoform2=junction:chr1:109446877-109456959:+@exon:chr1:109456960-109457030:+@junction:chr1:109457031-109461234:+ GPSM2 SE_EIF5	EIF5	-0.42584	0	0
isoform1=exon:chr1:109446747-109446876:+@junction:chr1:109446877-109461234:+@exon:chr1:109461235-109461411:+ isoform2=junction:chr1:109446877-109456959:+@exon:chr1:109456960-109457030:+@junction:chr1:109457031-109461234:+ GPSM2 SE_EIF5A	EIF5A	-0.457849	0	0
isoform1=exon:chr1:109446747-109446876:+@junction:chr1:109446877-109461234:+@exon:chr1:109461235-109461411:+ isoform2=junction:chr1:109446877-109456959:+@exon:chr1:109456960-109457030:+@junction:chr1:109457031-109461234:+ GPSM2 SE_ELAVL4	ELAVL4	0.438831	5.04586e-37	1.45192e-35
isoform1=exon:chr1:109446747-109446876:+@junction:chr1:109446877-109461234:+@exon:chr1:109461235-109461411:+ isoform2=junction:chr1:109446877-109456959:+@exon:chr1:109456960-109457030:+@junction:chr1:109457031-109461234:+ GPSM2 SE_ERH	ERH	-0.441171	0	0
isoform1=exon:chr1:109446747-109446876:+@junction:chr1:109446877-109461234:+@exon:chr1:109461235-109461411:+ isoform2=junction:chr1:109446877-109456959:+@exon:chr1:109456960-109457030:+@junction:chr1:109457031-109461234:+ GPSM2 SE_ESRP1	ESRP1	-0.551764	0	0
isoform1=exon:chr1:109446747-109446876:+@junction:chr1:109446877-109461234:+@exon:chr1:109461235-109461411:+ isoform2=junction:chr1:109446877-109456959:+@exon:chr1:109456960-109457030:+@junction:chr1:109457031-109461234:+ GPSM2 SE_FAU	FAU	-0.41609	0	0
isoform1=exon:chr1:109446747-109446876:+@junction:chr1:109446877-109461234:+@exon:chr1:109461235-109461411:+ isoform2=junction:chr1:109446877-109456959:+@exon:chr1:109456960-109457030:+@junction:chr1:109457031-109461234:+ GPSM2 SE_FBL	FBL	-0.514065	0	0
isoform1=exon:chr1:109446747-109446876:+@junction:chr1:109446877-109461234:+@exon:chr1:109461235-109461411:+ isoform2=junction:chr1:109446877-109456959:+@exon:chr1:109456960-109457030:+@junction:chr1:109457031-109461234:+ GPSM2 SE_FKBP4	FKBP4	-0.417465	0	0
isoform1=exon:chr1:109446747-109446876:+@junction:chr1:109446877-109461234:+@exon:chr1:109461235-109461411:+ isoform2=junction:chr1:109446877-109456959:+@exon:chr1:109456960-109457030:+@junction:chr1:109457031-109461234:+ GPSM2 SE_GNL3	GNL3	-0.424873	0	0
isoform1=exon:chr1:109446747-109446876:+@junction:chr1:109446877-109461234:+@exon:chr1:109461235-109461411:+ isoform2=junction:chr1:109446877-109456959:+@exon:chr1:109456960-109457030:+@junction:chr1:109457031-109461234:+ GPSM2 SE_GPATCH4	GPATCH4	-0.420307	0	0
isoform1=exon:chr1:109446747-109446876:+@junction:chr1:109446877-109461234:+@exon:chr1:109461235-109461411:+ isoform2=junction:chr1:109446877-109456959:+@exon:chr1:109456960-109457030:+@junction:chr1:109457031-109461234:+ GPSM2 SE_H1F0	H1F0	0.505858	1.71897e-50	5.21154e-49
isoform1=exon:chr1:109446747-109446876:+@junction:chr1:109446877-109461234:+@exon:chr1:109461235-109461411:+ isoform2=junction:chr1:109446877-109456959:+@exon:chr1:109456960-109457030:+@junction:chr1:109457031-109461234:+ GPSM2 SE_HMGB1	HMGB1	-0.407406	0	0
isoform1=exon:chr1:109446747-109446876:+@junction:chr1:109446877-109461234:+@exon:chr1:109461235-109461411:+ isoform2=junction:chr1:109446877-109456959:+@exon:chr1:109456960-109457030:+@junction:chr1:109457031-109461234:+ GPSM2 SE_HMGB3	HMGB3	-0.540604	0	0
isoform1=exon:chr1:109446747-109446876:+@junction:chr1:109446877-109461234:+@exon:chr1:109461235-109461411:+ isoform2=junction:chr1:109446877-109456959:+@exon:chr1:109456960-109457030:+@junction:chr1:109457031-109461234:+ GPSM2 SE_HNRNPA0	HNRNPA0	-0.421053	0	0
isoform1=exon:chr1:109446747-109446876:+@junction:chr1:109446877-109461234:+@exon:chr1:109461235-109461411:+ isoform2=junction:chr1:109446877-109456959:+@exon:chr1:109456960-109457030:+@junction:chr1:109457031-109461234:+ GPSM2 SE_HNRNPAB	HNRNPAB	-0.568218	0	0
isoform1=exon:chr1:109446747-109446876:+@junction:chr1:109446877-109461234:+@exon:chr1:109461235-109461411:+ isoform2=junction:chr1:109446877-109456959:+@exon:chr1:109456960-109457030:+@junction:chr1:109457031-109461234:+ GPSM2 SE_HNRNPD	HNRNPD	-0.5373	0	0
isoform1=exon:chr1:109446747-109446876:+@junction:chr1:109446877-109461234:+@exon:chr1:109461235-109461411:+ isoform2=junction:chr1:109446877-109456959:+@exon:chr1:109456960-109457030:+@junction:chr1:109457031-109461234:+ GPSM2 SE_HNRNPL	HNRNPL	-0.418355	0	0
isoform1=exon:chr1:109446747-109446876:+@junction:chr1:109446877-109461234:+@exon:chr1:109461235-109461411:+ isoform2=junction:chr1:109446877-109456959:+@exon:chr1:109456960-109457030:+@junction:chr1:109457031-109461234:+ GPSM2 SE_HNRNPM	HNRNPM	-0.414388	0	0
isoform1=exon:chr1:109446747-109446876:+@junction:chr1:109446877-109461234:+@exon:chr1:109461235-109461411:+ isoform2=junction:chr1:109446877-109456959:+@exon:chr1:109456960-109457030:+@junction:chr1:109457031-109461234:+ GPSM2 SE_HNRNPU	HNRNPU	-0.405784	0	0
isoform1=exon:chr1:109446747-109446876:+@junction:chr1:109446877-109461234:+@exon:chr1:109461235-109461411:+ isoform2=junction:chr1:109446877-109456959:+@exon:chr1:109456960-109457030:+@junction:chr1:109457031-109461234:+ GPSM2 SE_HSPA8	HSPA8	-0.615769	0	0
isoform1=exon:chr1:109446747-109446876:+@junction:chr1:109446877-109461234:+@exon:chr1:109461235-109461411:+ isoform2=junction:chr1:109446877-109456959:+@exon:chr1:109456960-109457030:+@junction:chr1:109457031-109461234:+ GPSM2 SE_HSPA9	HSPA9	-0.496869	0	0
isoform1=exon:chr1:109446747-109446876:+@junction:chr1:109446877-109461234:+@exon:chr1:109461235-109461411:+ isoform2=junction:chr1:109446877-109456959:+@exon:chr1:109456960-109457030:+@junction:chr1:109457031-109461234:+ GPSM2 SE_HSPD1	HSPD1	-0.480682	0	0
isoform1=exon:chr1:109446747-109446876:+@junction:chr1:109446877-109461234:+@exon:chr1:109461235-109461411:+ isoform2=junction:chr1:109446877-109456959:+@exon:chr1:109456960-109457030:+@junction:chr1:109457031-109461234:+ GPSM2 SE_HSPE1	HSPE1	-0.698512	0	0
isoform1=exon:chr1:109446747-109446876:+@junction:chr1:109446877-109461234:+@exon:chr1:109461235-109461411:+ isoform2=junction:chr1:109446877-109456959:+@exon:chr1:109456960-109457030:+@junction:chr1:109457031-109461234:+ GPSM2 SE_IFI16	IFI16	0.481003	3.81063e-45	1.13989e-43
isoform1=exon:chr1:109446747-109446876:+@junction:chr1:109446877-109461234:+@exon:chr1:109461235-109461411:+ isoform2=junction:chr1:109446877-109456959:+@exon:chr1:109456960-109457030:+@junction:chr1:109457031-109461234:+ GPSM2 SE_ILF3	ILF3	-0.434844	0	0
isoform1=exon:chr1:109446747-109446876:+@junction:chr1:109446877-109461234:+@exon:chr1:109461235-109461411:+ isoform2=junction:chr1:109446877-109456959:+@exon:chr1:109456960-109457030:+@junction:chr1:109457031-109461234:+ GPSM2 SE_KHSRP	KHSRP	-0.446494	0	0
isoform1=exon:chr1:109446747-109446876:+@junction:chr1:109446877-109461234:+@exon:chr1:109461235-109461411:+ isoform2=junction:chr1:109446877-109456959:+@exon:chr1:109456960-109457030:+@junction:chr1:109457031-109461234:+ GPSM2 SE_KPNA2	KPNA2	-0.424962	0	0
isoform1=exon:chr1:109446747-109446876:+@junction:chr1:109446877-109461234:+@exon:chr1:109461235-109461411:+ isoform2=junction:chr1:109446877-109456959:+@exon:chr1:109456960-109457030:+@junction:chr1:109457031-109461234:+ GPSM2 SE_L1TD1	L1TD1	-0.54091	0	0
isoform1=exon:chr1:109446747-109446876:+@junction:chr1:109446877-109461234:+@exon:chr1:109461235-109461411:+ isoform2=junction:chr1:109446877-109456959:+@exon:chr1:109456960-109457030:+@junction:chr1:109457031-109461234:+ GPSM2 SE_LIN28A	LIN28A	-0.475372	0	0
isoform1=exon:chr1:109446747-109446876:+@junction:chr1:109446877-109461234:+@exon:chr1:109461235-109461411:+ isoform2=junction:chr1:109446877-109456959:+@exon:chr1:109456960-109457030:+@junction:chr1:109457031-109461234:+ GPSM2 SE_LSM3	LSM3	-0.461689	0	0
isoform1=exon:chr1:109446747-109446876:+@junction:chr1:109446877-109461234:+@exon:chr1:109461235-109461411:+ isoform2=junction:chr1:109446877-109456959:+@exon:chr1:109456960-109457030:+@junction:chr1:109457031-109461234:+ GPSM2 SE_LSM6	LSM6	-0.448897	0	0
isoform1=exon:chr1:109446747-109446876:+@junction:chr1:109446877-109461234:+@exon:chr1:109461235-109461411:+ isoform2=junction:chr1:109446877-109456959:+@exon:chr1:109456960-109457030:+@junction:chr1:109457031-109461234:+ GPSM2 SE_LYAR	LYAR	-0.438515	0	0
isoform1=exon:chr1:109446747-109446876:+@junction:chr1:109446877-109461234:+@exon:chr1:109461235-109461411:+ isoform2=junction:chr1:109446877-109456959:+@exon:chr1:109456960-109457030:+@junction:chr1:109457031-109461234:+ GPSM2 SE_MACF1	MACF1	0.465888	4.20091e-42	1.24252e-40
isoform1=exon:chr1:109446747-109446876:+@junction:chr1:109446877-109461234:+@exon:chr1:109461235-109461411:+ isoform2=junction:chr1:109446877-109456959:+@exon:chr1:109456960-109457030:+@junction:chr1:109457031-109461234:+ GPSM2 SE_MBNL2	MBNL2	0.484511	7.1247e-46	2.13603e-44
isoform1=exon:chr1:109446747-109446876:+@junction:chr1:109446877-109461234:+@exon:chr1:109461235-109461411:+ isoform2=junction:chr1:109446877-109456959:+@exon:chr1:109456960-109457030:+@junction:chr1:109457031-109461234:+ GPSM2 SE_MDN1	MDN1	-0.427277	0	0
isoform1=exon:chr1:109446747-109446876:+@junction:chr1:109446877-109461234:+@exon:chr1:109461235-109461411:+ isoform2=junction:chr1:109446877-109456959:+@exon:chr1:109456960-109457030:+@junction:chr1:109457031-109461234:+ GPSM2 SE_MEPCE	MEPCE	-0.41448	0	0
isoform1=exon:chr1:109446747-109446876:+@junction:chr1:109446877-109461234:+@exon:chr1:109461235-109461411:+ isoform2=junction:chr1:109446877-109456959:+@exon:chr1:109456960-109457030:+@junction:chr1:109457031-109461234:+ GPSM2 SE_MRPL11	MRPL11	-0.480331	0	0
isoform1=exon:chr1:109446747-109446876:+@junction:chr1:109446877-109461234:+@exon:chr1:109461235-109461411:+ isoform2=junction:chr1:109446877-109456959:+@exon:chr1:109456960-109457030:+@junction:chr1:109457031-109461234:+ GPSM2 SE_MRPL15	MRPL15	-0.439497	0	0
isoform1=exon:chr1:109446747-109446876:+@junction:chr1:109446877-109461234:+@exon:chr1:109461235-109461411:+ isoform2=junction:chr1:109446877-109456959:+@exon:chr1:109456960-109457030:+@junction:chr1:109457031-109461234:+ GPSM2 SE_MRPL20	MRPL20	-0.471266	0	0
isoform1=exon:chr1:109446747-109446876:+@junction:chr1:109446877-109461234:+@exon:chr1:109461235-109461411:+ isoform2=junction:chr1:109446877-109456959:+@exon:chr1:109456960-109457030:+@junction:chr1:109457031-109461234:+ GPSM2 SE_MRPL21	MRPL21	-0.417702	0	0
isoform1=exon:chr1:109446747-109446876:+@junction:chr1:109446877-109461234:+@exon:chr1:109461235-109461411:+ isoform2=junction:chr1:109446877-109456959:+@exon:chr1:109456960-109457030:+@junction:chr1:109457031-109461234:+ GPSM2 SE_MRPL22	MRPL22	0.558814	1.80833e-63	5.56555e-62
isoform1=exon:chr1:109446747-109446876:+@junction:chr1:109446877-109461234:+@exon:chr1:109461235-109461411:+ isoform2=junction:chr1:109446877-109456959:+@exon:chr1:109456960-109457030:+@junction:chr1:109457031-109461234:+ GPSM2 SE_MRPL3	MRPL3	-0.445774	0	0
isoform1=exon:chr1:109446747-109446876:+@junction:chr1:109446877-109461234:+@exon:chr1:109461235-109461411:+ isoform2=junction:chr1:109446877-109456959:+@exon:chr1:109456960-109457030:+@junction:chr1:109457031-109461234:+ GPSM2 SE_MRPS12	MRPS12	-0.405018	0	0
isoform1=exon:chr1:109446747-109446876:+@junction:chr1:109446877-109461234:+@exon:chr1:109461235-109461411:+ isoform2=junction:chr1:109446877-109456959:+@exon:chr1:109456960-109457030:+@junction:chr1:109457031-109461234:+ GPSM2 SE_MRPS26	MRPS26	-0.457947	0	0
isoform1=exon:chr1:109446747-109446876:+@junction:chr1:109446877-109461234:+@exon:chr1:109461235-109461411:+ isoform2=junction:chr1:109446877-109456959:+@exon:chr1:109456960-109457030:+@junction:chr1:109457031-109461234:+ GPSM2 SE_MRTO4	MRTO4	-0.424075	0	0
isoform1=exon:chr1:109446747-109446876:+@junction:chr1:109446877-109461234:+@exon:chr1:109461235-109461411:+ isoform2=junction:chr1:109446877-109456959:+@exon:chr1:109456960-109457030:+@junction:chr1:109457031-109461234:+ GPSM2 SE_MYBBP1A	MYBBP1A	-0.479473	0	0
isoform1=exon:chr1:109446747-109446876:+@junction:chr1:109446877-109461234:+@exon:chr1:109461235-109461411:+ isoform2=junction:chr1:109446877-109456959:+@exon:chr1:109456960-109457030:+@junction:chr1:109457031-109461234:+ GPSM2 SE_NAT10	NAT10	-0.461472	0	0
isoform1=exon:chr1:109446747-109446876:+@junction:chr1:109446877-109461234:+@exon:chr1:109461235-109461411:+ isoform2=junction:chr1:109446877-109456959:+@exon:chr1:109456960-109457030:+@junction:chr1:109457031-109461234:+ GPSM2 SE_NHP2L1	NHP2L1	-0.451445	0	0
isoform1=exon:chr1:109446747-109446876:+@junction:chr1:109446877-109461234:+@exon:chr1:109461235-109461411:+ isoform2=junction:chr1:109446877-109456959:+@exon:chr1:109456960-109457030:+@junction:chr1:109457031-109461234:+ GPSM2 SE_NIP7	NIP7	-0.418134	0	0
isoform1=exon:chr1:109446747-109446876:+@junction:chr1:109446877-109461234:+@exon:chr1:109461235-109461411:+ isoform2=junction:chr1:109446877-109456959:+@exon:chr1:109456960-109457030:+@junction:chr1:109457031-109461234:+ GPSM2 SE_NME1	NME1	-0.625257	0	0
isoform1=exon:chr1:109446747-109446876:+@junction:chr1:109446877-109461234:+@exon:chr1:109461235-109461411:+ isoform2=junction:chr1:109446877-109456959:+@exon:chr1:109456960-109457030:+@junction:chr1:109457031-109461234:+ GPSM2 SE_NOL6	NOL6	-0.433416	0	0
isoform1=exon:chr1:109446747-109446876:+@junction:chr1:109446877-109461234:+@exon:chr1:109461235-109461411:+ isoform2=junction:chr1:109446877-109456959:+@exon:chr1:109456960-109457030:+@junction:chr1:109457031-109461234:+ GPSM2 SE_NOLC1	NOLC1	-0.478088	0	0
isoform1=exon:chr1:109446747-109446876:+@junction:chr1:109446877-109461234:+@exon:chr1:109461235-109461411:+ isoform2=junction:chr1:109446877-109456959:+@exon:chr1:109456960-109457030:+@junction:chr1:109457031-109461234:+ GPSM2 SE_NOP16	NOP16	-0.629773	0	0
isoform1=exon:chr1:109446747-109446876:+@junction:chr1:109446877-109461234:+@exon:chr1:109461235-109461411:+ isoform2=junction:chr1:109446877-109456959:+@exon:chr1:109456960-109457030:+@junction:chr1:109457031-109461234:+ GPSM2 SE_NOP56	NOP56	-0.498731	0	0
isoform1=exon:chr1:109446747-109446876:+@junction:chr1:109446877-109461234:+@exon:chr1:109461235-109461411:+ isoform2=junction:chr1:109446877-109456959:+@exon:chr1:109456960-109457030:+@junction:chr1:109457031-109461234:+ GPSM2 SE_NOP58	NOP58	-0.545558	0	0
isoform1=exon:chr1:109446747-109446876:+@junction:chr1:109446877-109461234:+@exon:chr1:109461235-109461411:+ isoform2=junction:chr1:109446877-109456959:+@exon:chr1:109456960-109457030:+@junction:chr1:109457031-109461234:+ GPSM2 SE_NPM1	NPM1	-0.644661	0	0
isoform1=exon:chr1:109446747-109446876:+@junction:chr1:109446877-109461234:+@exon:chr1:109461235-109461411:+ isoform2=junction:chr1:109446877-109456959:+@exon:chr1:109456960-109457030:+@junction:chr1:109457031-109461234:+ GPSM2 SE_PA2G4	PA2G4	-0.466892	0	0
isoform1=exon:chr1:109446747-109446876:+@junction:chr1:109446877-109461234:+@exon:chr1:109461235-109461411:+ isoform2=junction:chr1:109446877-109456959:+@exon:chr1:109456960-109457030:+@junction:chr1:109457031-109461234:+ GPSM2 SE_PABPC1	PABPC1	-0.562464	0	0
isoform1=exon:chr1:109446747-109446876:+@junction:chr1:109446877-109461234:+@exon:chr1:109461235-109461411:+ isoform2=junction:chr1:109446877-109456959:+@exon:chr1:109456960-109457030:+@junction:chr1:109457031-109461234:+ GPSM2 SE_PABPC4	PABPC4	-0.449357	0	0
isoform1=exon:chr1:109446747-109446876:+@junction:chr1:109446877-109461234:+@exon:chr1:109461235-109461411:+ isoform2=junction:chr1:109446877-109456959:+@exon:chr1:109456960-109457030:+@junction:chr1:109457031-109461234:+ GPSM2 SE_PABPN1	PABPN1	-0.468769	0	0
isoform1=exon:chr1:109446747-109446876:+@junction:chr1:109446877-109461234:+@exon:chr1:109461235-109461411:+ isoform2=junction:chr1:109446877-109456959:+@exon:chr1:109456960-109457030:+@junction:chr1:109457031-109461234:+ GPSM2 SE_PAK1IP1	PAK1IP1	-0.490814	0	0
isoform1=exon:chr1:109446747-109446876:+@junction:chr1:109446877-109461234:+@exon:chr1:109461235-109461411:+ isoform2=junction:chr1:109446877-109456959:+@exon:chr1:109456960-109457030:+@junction:chr1:109457031-109461234:+ GPSM2 SE_PARP1	PARP1	-0.432003	0	0
isoform1=exon:chr1:109446747-109446876:+@junction:chr1:109446877-109461234:+@exon:chr1:109461235-109461411:+ isoform2=junction:chr1:109446877-109456959:+@exon:chr1:109456960-109457030:+@junction:chr1:109457031-109461234:+ GPSM2 SE_PCDH20	PCDH20	0.417765	2.25201e-33	6.27447e-32
isoform1=exon:chr1:109446747-109446876:+@junction:chr1:109446877-109461234:+@exon:chr1:109461235-109461411:+ isoform2=junction:chr1:109446877-109456959:+@exon:chr1:109456960-109457030:+@junction:chr1:109457031-109461234:+ GPSM2 SE_PHF5A	PHF5A	-0.401386	0	0
isoform1=exon:chr1:109446747-109446876:+@junction:chr1:109446877-109461234:+@exon:chr1:109461235-109461411:+ isoform2=junction:chr1:109446877-109456959:+@exon:chr1:109456960-109457030:+@junction:chr1:109457031-109461234:+ GPSM2 SE_POP7	POP7	-0.427397	0	0
isoform1=exon:chr1:109446747-109446876:+@junction:chr1:109446877-109461234:+@exon:chr1:109461235-109461411:+ isoform2=junction:chr1:109446877-109456959:+@exon:chr1:109456960-109457030:+@junction:chr1:109457031-109461234:+ GPSM2 SE_POU5F1	POU5F1	-0.68955	0	0
isoform1=exon:chr1:109446747-109446876:+@junction:chr1:109446877-109461234:+@exon:chr1:109461235-109461411:+ isoform2=junction:chr1:109446877-109456959:+@exon:chr1:109456960-109457030:+@junction:chr1:109457031-109461234:+ GPSM2 SE_PRPF19	PRPF19	-0.415693	0	0
isoform1=exon:chr1:109446747-109446876:+@junction:chr1:109446877-109461234:+@exon:chr1:109461235-109461411:+ isoform2=junction:chr1:109446877-109456959:+@exon:chr1:109456960-109457030:+@junction:chr1:109457031-109461234:+ GPSM2 SE_PTBP1	PTBP1	-0.515698	0	0
isoform1=exon:chr1:109446747-109446876:+@junction:chr1:109446877-109461234:+@exon:chr1:109461235-109461411:+ isoform2=junction:chr1:109446877-109456959:+@exon:chr1:109456960-109457030:+@junction:chr1:109457031-109461234:+ GPSM2 SE_RAN	RAN	-0.594307	0	0
isoform1=exon:chr1:109446747-109446876:+@junction:chr1:109446877-109461234:+@exon:chr1:109461235-109461411:+ isoform2=junction:chr1:109446877-109456959:+@exon:chr1:109456960-109457030:+@junction:chr1:109457031-109461234:+ GPSM2 SE_RBM14	RBM14	-0.428878	0	0
isoform1=exon:chr1:109446747-109446876:+@junction:chr1:109446877-109461234:+@exon:chr1:109461235-109461411:+ isoform2=junction:chr1:109446877-109456959:+@exon:chr1:109456960-109457030:+@junction:chr1:109457031-109461234:+ GPSM2 SE_RBM47	RBM47	-0.44085	0	0
isoform1=exon:chr1:109446747-109446876:+@junction:chr1:109446877-109461234:+@exon:chr1:109461235-109461411:+ isoform2=junction:chr1:109446877-109456959:+@exon:chr1:109456960-109457030:+@junction:chr1:109457031-109461234:+ GPSM2 SE_RBPMS2	RBPMS2	-0.495645	0	0
isoform1=exon:chr1:109446747-109446876:+@junction:chr1:109446877-109461234:+@exon:chr1:109461235-109461411:+ isoform2=junction:chr1:109446877-109456959:+@exon:chr1:109456960-109457030:+@junction:chr1:109457031-109461234:+ GPSM2 SE_RCC2	RCC2	-0.530944	0	0
isoform1=exon:chr1:109446747-109446876:+@junction:chr1:109446877-109461234:+@exon:chr1:109461235-109461411:+ isoform2=junction:chr1:109446877-109456959:+@exon:chr1:109456960-109457030:+@junction:chr1:109457031-109461234:+ GPSM2 SE_RDX	RDX	0.44271	1.00561e-37	2.90762e-36
isoform1=exon:chr1:109446747-109446876:+@junction:chr1:109446877-109461234:+@exon:chr1:109461235-109461411:+ isoform2=junction:chr1:109446877-109456959:+@exon:chr1:109456960-109457030:+@junction:chr1:109457031-109461234:+ GPSM2 SE_RNPS1	RNPS1	-0.43116	0	0
isoform1=exon:chr1:109446747-109446876:+@junction:chr1:109446877-109461234:+@exon:chr1:109461235-109461411:+ isoform2=junction:chr1:109446877-109456959:+@exon:chr1:109456960-109457030:+@junction:chr1:109457031-109461234:+ GPSM2 SE_RPF2	RPF2	-0.51755	0	0
isoform1=exon:chr1:109446747-109446876:+@junction:chr1:109446877-109461234:+@exon:chr1:109461235-109461411:+ isoform2=junction:chr1:109446877-109456959:+@exon:chr1:109456960-109457030:+@junction:chr1:109457031-109461234:+ GPSM2 SE_RPL10A	RPL10A	-0.441662	0	0
isoform1=exon:chr1:109446747-109446876:+@junction:chr1:109446877-109461234:+@exon:chr1:109461235-109461411:+ isoform2=junction:chr1:109446877-109456959:+@exon:chr1:109456960-109457030:+@junction:chr1:109457031-109461234:+ GPSM2 SE_RPL11	RPL11	-0.424728	0	0
isoform1=exon:chr1:109446747-109446876:+@junction:chr1:109446877-109461234:+@exon:chr1:109461235-109461411:+ isoform2=junction:chr1:109446877-109456959:+@exon:chr1:109456960-109457030:+@junction:chr1:109457031-109461234:+ GPSM2 SE_RPL19	RPL19	-0.434716	0	0
isoform1=exon:chr1:109446747-109446876:+@junction:chr1:109446877-109461234:+@exon:chr1:109461235-109461411:+ isoform2=junction:chr1:109446877-109456959:+@exon:chr1:109456960-109457030:+@junction:chr1:109457031-109461234:+ GPSM2 SE_RPL22L1	RPL22L1	-0.49598	0	0
isoform1=exon:chr1:109446747-109446876:+@junction:chr1:109446877-109461234:+@exon:chr1:109461235-109461411:+ isoform2=junction:chr1:109446877-109456959:+@exon:chr1:109456960-109457030:+@junction:chr1:109457031-109461234:+ GPSM2 SE_RPL23	RPL23	-0.483324	0	0
isoform1=exon:chr1:109446747-109446876:+@junction:chr1:109446877-109461234:+@exon:chr1:109461235-109461411:+ isoform2=junction:chr1:109446877-109456959:+@exon:chr1:109456960-109457030:+@junction:chr1:109457031-109461234:+ GPSM2 SE_RPL26	RPL26	-0.531183	0	0
isoform1=exon:chr1:109446747-109446876:+@junction:chr1:109446877-109461234:+@exon:chr1:109461235-109461411:+ isoform2=junction:chr1:109446877-109456959:+@exon:chr1:109456960-109457030:+@junction:chr1:109457031-109461234:+ GPSM2 SE_RPL27	RPL27	-0.458143	0	0
isoform1=exon:chr1:109446747-109446876:+@junction:chr1:109446877-109461234:+@exon:chr1:109461235-109461411:+ isoform2=junction:chr1:109446877-109456959:+@exon:chr1:109456960-109457030:+@junction:chr1:109457031-109461234:+ GPSM2 SE_RPL35	RPL35	-0.449632	0	0
isoform1=exon:chr1:109446747-109446876:+@junction:chr1:109446877-109461234:+@exon:chr1:109461235-109461411:+ isoform2=junction:chr1:109446877-109456959:+@exon:chr1:109456960-109457030:+@junction:chr1:109457031-109461234:+ GPSM2 SE_RPL35A	RPL35A	-0.45949	0	0
isoform1=exon:chr1:109446747-109446876:+@junction:chr1:109446877-109461234:+@exon:chr1:109461235-109461411:+ isoform2=junction:chr1:109446877-109456959:+@exon:chr1:109456960-109457030:+@junction:chr1:109457031-109461234:+ GPSM2 SE_RPL37A	RPL37A	-0.441383	0	0
isoform1=exon:chr1:109446747-109446876:+@junction:chr1:109446877-109461234:+@exon:chr1:109461235-109461411:+ isoform2=junction:chr1:109446877-109456959:+@exon:chr1:109456960-109457030:+@junction:chr1:109457031-109461234:+ GPSM2 SE_RPL5	RPL5	-0.464552	0	0
isoform1=exon:chr1:109446747-109446876:+@junction:chr1:109446877-109461234:+@exon:chr1:109461235-109461411:+ isoform2=junction:chr1:109446877-109456959:+@exon:chr1:109456960-109457030:+@junction:chr1:109457031-109461234:+ GPSM2 SE_RPL6	RPL6	-0.469363	0	0
isoform1=exon:chr1:109446747-109446876:+@junction:chr1:109446877-109461234:+@exon:chr1:109461235-109461411:+ isoform2=junction:chr1:109446877-109456959:+@exon:chr1:109456960-109457030:+@junction:chr1:109457031-109461234:+ GPSM2 SE_RPS12	RPS12	-0.438936	0	0
isoform1=exon:chr1:109446747-109446876:+@junction:chr1:109446877-109461234:+@exon:chr1:109461235-109461411:+ isoform2=junction:chr1:109446877-109456959:+@exon:chr1:109456960-109457030:+@junction:chr1:109457031-109461234:+ GPSM2 SE_RPS13	RPS13	-0.458531	0	0
isoform1=exon:chr1:109446747-109446876:+@junction:chr1:109446877-109461234:+@exon:chr1:109461235-109461411:+ isoform2=junction:chr1:109446877-109456959:+@exon:chr1:109456960-109457030:+@junction:chr1:109457031-109461234:+ GPSM2 SE_RPS16	RPS16	-0.476002	0	0
isoform1=exon:chr1:109446747-109446876:+@junction:chr1:109446877-109461234:+@exon:chr1:109461235-109461411:+ isoform2=junction:chr1:109446877-109456959:+@exon:chr1:109456960-109457030:+@junction:chr1:109457031-109461234:+ GPSM2 SE_RPS2	RPS2	-0.536374	0	0
isoform1=exon:chr1:109446747-109446876:+@junction:chr1:109446877-109461234:+@exon:chr1:109461235-109461411:+ isoform2=junction:chr1:109446877-109456959:+@exon:chr1:109456960-109457030:+@junction:chr1:109457031-109461234:+ GPSM2 SE_RPS20	RPS20	-0.498144	0	0
isoform1=exon:chr1:109446747-109446876:+@junction:chr1:109446877-109461234:+@exon:chr1:109461235-109461411:+ isoform2=junction:chr1:109446877-109456959:+@exon:chr1:109456960-109457030:+@junction:chr1:109457031-109461234:+ GPSM2 SE_RPS21	RPS21	-0.405947	0	0
isoform1=exon:chr1:109446747-109446876:+@junction:chr1:109446877-109461234:+@exon:chr1:109461235-109461411:+ isoform2=junction:chr1:109446877-109456959:+@exon:chr1:109456960-109457030:+@junction:chr1:109457031-109461234:+ GPSM2 SE_RPS24	RPS24	-0.524876	0	0
isoform1=exon:chr1:109446747-109446876:+@junction:chr1:109446877-109461234:+@exon:chr1:109461235-109461411:+ isoform2=junction:chr1:109446877-109456959:+@exon:chr1:109456960-109457030:+@junction:chr1:109457031-109461234:+ GPSM2 SE_RPS6	RPS6	-0.521668	0	0
isoform1=exon:chr1:109446747-109446876:+@junction:chr1:109446877-109461234:+@exon:chr1:109461235-109461411:+ isoform2=junction:chr1:109446877-109456959:+@exon:chr1:109456960-109457030:+@junction:chr1:109457031-109461234:+ GPSM2 SE_RPS7	RPS7	-0.510776	0	0
isoform1=exon:chr1:109446747-109446876:+@junction:chr1:109446877-109461234:+@exon:chr1:109461235-109461411:+ isoform2=junction:chr1:109446877-109456959:+@exon:chr1:109456960-109457030:+@junction:chr1:109457031-109461234:+ GPSM2 SE_RPS8	RPS8	-0.407922	0	0
isoform1=exon:chr1:109446747-109446876:+@junction:chr1:109446877-109461234:+@exon:chr1:109461235-109461411:+ isoform2=junction:chr1:109446877-109456959:+@exon:chr1:109456960-109457030:+@junction:chr1:109457031-109461234:+ GPSM2 SE_RRP12	RRP12	-0.51143	0	0
isoform1=exon:chr1:109446747-109446876:+@junction:chr1:109446877-109461234:+@exon:chr1:109461235-109461411:+ isoform2=junction:chr1:109446877-109456959:+@exon:chr1:109456960-109457030:+@junction:chr1:109457031-109461234:+ GPSM2 SE_RRP1B	RRP1B	-0.41626	0	0
isoform1=exon:chr1:109446747-109446876:+@junction:chr1:109446877-109461234:+@exon:chr1:109461235-109461411:+ isoform2=junction:chr1:109446877-109456959:+@exon:chr1:109456960-109457030:+@junction:chr1:109457031-109461234:+ GPSM2 SE_RRS1	RRS1	-0.543148	0	0
isoform1=exon:chr1:109446747-109446876:+@junction:chr1:109446877-109461234:+@exon:chr1:109461235-109461411:+ isoform2=junction:chr1:109446877-109456959:+@exon:chr1:109456960-109457030:+@junction:chr1:109457031-109461234:+ GPSM2 SE_RSL1D1	RSL1D1	-0.47763	0	0
isoform1=exon:chr1:109446747-109446876:+@junction:chr1:109446877-109461234:+@exon:chr1:109461235-109461411:+ isoform2=junction:chr1:109446877-109456959:+@exon:chr1:109456960-109457030:+@junction:chr1:109457031-109461234:+ GPSM2 SE_RSRC1	RSRC1	0.414498	7.86472e-33	2.17907e-31
isoform1=exon:chr1:109446747-109446876:+@junction:chr1:109446877-109461234:+@exon:chr1:109461235-109461411:+ isoform2=junction:chr1:109446877-109456959:+@exon:chr1:109456960-109457030:+@junction:chr1:109457031-109461234:+ GPSM2 SE_SCG3	SCG3	-0.536782	0	0
isoform1=exon:chr1:109446747-109446876:+@junction:chr1:109446877-109461234:+@exon:chr1:109461235-109461411:+ isoform2=junction:chr1:109446877-109456959:+@exon:chr1:109456960-109457030:+@junction:chr1:109457031-109461234:+ GPSM2 SE_SERBP1	SERBP1	-0.55124	0	0
isoform1=exon:chr1:109446747-109446876:+@junction:chr1:109446877-109461234:+@exon:chr1:109461235-109461411:+ isoform2=junction:chr1:109446877-109456959:+@exon:chr1:109456960-109457030:+@junction:chr1:109457031-109461234:+ GPSM2 SE_SF1	SF1	-0.401679	0	0
isoform1=exon:chr1:109446747-109446876:+@junction:chr1:109446877-109461234:+@exon:chr1:109461235-109461411:+ isoform2=junction:chr1:109446877-109456959:+@exon:chr1:109456960-109457030:+@junction:chr1:109457031-109461234:+ GPSM2 SE_SF3A1	SF3A1	-0.42844	0	0
isoform1=exon:chr1:109446747-109446876:+@junction:chr1:109446877-109461234:+@exon:chr1:109461235-109461411:+ isoform2=junction:chr1:109446877-109456959:+@exon:chr1:109456960-109457030:+@junction:chr1:109457031-109461234:+ GPSM2 SE_SLC3A2	SLC3A2	-0.451052	0	0
isoform1=exon:chr1:109446747-109446876:+@junction:chr1:109446877-109461234:+@exon:chr1:109461235-109461411:+ isoform2=junction:chr1:109446877-109456959:+@exon:chr1:109456960-109457030:+@junction:chr1:109457031-109461234:+ GPSM2 SE_SLIRP	SLIRP	-0.646544	0	0
isoform1=exon:chr1:109446747-109446876:+@junction:chr1:109446877-109461234:+@exon:chr1:109461235-109461411:+ isoform2=junction:chr1:109446877-109456959:+@exon:chr1:109456960-109457030:+@junction:chr1:109457031-109461234:+ GPSM2 SE_SNRPB	SNRPB	-0.42942	0	0
isoform1=exon:chr1:109446747-109446876:+@junction:chr1:109446877-109461234:+@exon:chr1:109461235-109461411:+ isoform2=junction:chr1:109446877-109456959:+@exon:chr1:109456960-109457030:+@junction:chr1:109457031-109461234:+ GPSM2 SE_SNRPD1	SNRPD1	-0.569456	0	0
isoform1=exon:chr1:109446747-109446876:+@junction:chr1:109446877-109461234:+@exon:chr1:109461235-109461411:+ isoform2=junction:chr1:109446877-109456959:+@exon:chr1:109456960-109457030:+@junction:chr1:109457031-109461234:+ GPSM2 SE_SNRPD3	SNRPD3	-0.425785	0	0
isoform1=exon:chr1:109446747-109446876:+@junction:chr1:109446877-109461234:+@exon:chr1:109461235-109461411:+ isoform2=junction:chr1:109446877-109456959:+@exon:chr1:109456960-109457030:+@junction:chr1:109457031-109461234:+ GPSM2 SE_SNRPF	SNRPF	-0.642703	0	0
isoform1=exon:chr1:109446747-109446876:+@junction:chr1:109446877-109461234:+@exon:chr1:109461235-109461411:+ isoform2=junction:chr1:109446877-109456959:+@exon:chr1:109456960-109457030:+@junction:chr1:109457031-109461234:+ GPSM2 SE_SNRPG	SNRPG	-0.406804	0	0
isoform1=exon:chr1:109446747-109446876:+@junction:chr1:109446877-109461234:+@exon:chr1:109461235-109461411:+ isoform2=junction:chr1:109446877-109456959:+@exon:chr1:109456960-109457030:+@junction:chr1:109457031-109461234:+ GPSM2 SE_SRSF1	SRSF1	-0.4662	0	0
isoform1=exon:chr1:109446747-109446876:+@junction:chr1:109446877-109461234:+@exon:chr1:109461235-109461411:+ isoform2=junction:chr1:109446877-109456959:+@exon:chr1:109456960-109457030:+@junction:chr1:109457031-109461234:+ GPSM2 SE_SSBP1	SSBP1	-0.574622	0	0
isoform1=exon:chr1:109446747-109446876:+@junction:chr1:109446877-109461234:+@exon:chr1:109461235-109461411:+ isoform2=junction:chr1:109446877-109456959:+@exon:chr1:109456960-109457030:+@junction:chr1:109457031-109461234:+ GPSM2 SE_SYNCRIP	SYNCRIP	-0.422319	0	0
isoform1=exon:chr1:109446747-109446876:+@junction:chr1:109446877-109461234:+@exon:chr1:109461235-109461411:+ isoform2=junction:chr1:109446877-109456959:+@exon:chr1:109456960-109457030:+@junction:chr1:109457031-109461234:+ GPSM2 SE_TCOF1	TCOF1	-0.44232	0	0
isoform1=exon:chr1:109446747-109446876:+@junction:chr1:109446877-109461234:+@exon:chr1:109461235-109461411:+ isoform2=junction:chr1:109446877-109456959:+@exon:chr1:109456960-109457030:+@junction:chr1:109457031-109461234:+ GPSM2 SE_TFAM	TFAM	-0.406371	0	0
isoform1=exon:chr1:109446747-109446876:+@junction:chr1:109446877-109461234:+@exon:chr1:109461235-109461411:+ isoform2=junction:chr1:109446877-109456959:+@exon:chr1:109456960-109457030:+@junction:chr1:109457031-109461234:+ GPSM2 SE_TRA2B	TRA2B	-0.401886	0	0
isoform1=exon:chr1:109446747-109446876:+@junction:chr1:109446877-109461234:+@exon:chr1:109461235-109461411:+ isoform2=junction:chr1:109446877-109456959:+@exon:chr1:109456960-109457030:+@junction:chr1:109457031-109461234:+ GPSM2 SE_TRIM28	TRIM28	-0.537489	0	0
isoform1=exon:chr1:109446747-109446876:+@junction:chr1:109446877-109461234:+@exon:chr1:109461235-109461411:+ isoform2=junction:chr1:109446877-109456959:+@exon:chr1:109456960-109457030:+@junction:chr1:109457031-109461234:+ GPSM2 SE_TRMT44	TRMT44	0.655969	1.90784e-94	5.92483e-93
isoform1=exon:chr1:109446747-109446876:+@junction:chr1:109446877-109461234:+@exon:chr1:109461235-109461411:+ isoform2=junction:chr1:109446877-109456959:+@exon:chr1:109456960-109457030:+@junction:chr1:109457031-109461234:+ GPSM2 SE_U2SURP	U2SURP	-0.428528	0	0
isoform1=exon:chr1:109446747-109446876:+@junction:chr1:109446877-109461234:+@exon:chr1:109461235-109461411:+ isoform2=junction:chr1:109446877-109456959:+@exon:chr1:109456960-109457030:+@junction:chr1:109457031-109461234:+ GPSM2 SE_UBTF	UBTF	-0.407977	0	0
isoform1=exon:chr1:109446747-109446876:+@junction:chr1:109446877-109461234:+@exon:chr1:109461235-109461411:+ isoform2=junction:chr1:109446877-109456959:+@exon:chr1:109456960-109457030:+@junction:chr1:109457031-109461234:+ GPSM2 SE_WDR43	WDR43	-0.402795	0	0
isoform1=exon:chr1:109446747-109446876:+@junction:chr1:109446877-109461234:+@exon:chr1:109461235-109461411:+ isoform2=junction:chr1:109446877-109456959:+@exon:chr1:109456960-109457030:+@junction:chr1:109457031-109461234:+ GPSM2 SE_YBX1	YBX1	-0.505317	0	0
isoform1=exon:chr1:109446747-109446876:+@junction:chr1:109446877-109461234:+@exon:chr1:109461235-109461411:+ isoform2=junction:chr1:109446877-109456959:+@exon:chr1:109456960-109457030:+@junction:chr1:109457031-109461234:+ GPSM2 SE_YWHAZ	YWHAZ	0.444309	5.14071e-38	1.48925e-36
isoform1=exon:chr1:109446747-109446876:+@junction:chr1:109446877-109461234:+@exon:chr1:109461235-109461411:+ isoform2=junction:chr1:109446877-109456959:+@exon:chr1:109456960-109457030:+@junction:chr1:109457031-109461234:+ GPSM2 SE_ZC3H6	ZC3H6	0.410341	3.78626e-32	1.04048e-30
isoform1=exon:chr1:109446747-109446876:+@junction:chr1:109446877-109461234:+@exon:chr1:109461235-109461411:+ isoform2=junction:chr1:109446877-109456959:+@exon:chr1:109456960-109457030:+@junction:chr1:109457031-109461234:+ GPSM2 SE_ZC3HAV1	ZC3HAV1	0.401189	1.1157e-30	3.01109e-29
isoform1=exon:chr1:109446747-109446876:+@junction:chr1:109446877-109461234:+@exon:chr1:109461235-109461411:+ isoform2=junction:chr1:109446877-109456959:+@exon:chr1:109456960-109457030:+@junction:chr1:109457031-109461234:+ GPSM2 SE_ZCCHC11	ZCCHC11	0.577991	9.00788e-69	2.78059e-67
isoform1=exon:chr1:109446747-109446876:+@junction:chr1:109446877-109461234:+@exon:chr1:109461235-109461411:+ isoform2=junction:chr1:109446877-109456959:+@exon:chr1:109456960-109457030:+@junction:chr1:109457031-109461234:+ GPSM2 SE_ZFP36L2	ZFP36L2	-0.45097	0	0
isoform1=exon:chr1:109465039-109465198:+@junction:chr1:109465199-109472322:+@exon:chr1:109472323-109473043:+ isoform2=junction:chr1:109465199-109466621:+@exon:chr1:109466622-109466836:+@junction:chr1:109466837-109472322:+ GPSM2 SE_ALYREF	ALYREF	-0.406955	0	0
isoform1=exon:chr1:109465039-109465198:+@junction:chr1:109465199-109472322:+@exon:chr1:109472323-109473043:+ isoform2=junction:chr1:109465199-109466621:+@exon:chr1:109466622-109466836:+@junction:chr1:109466837-109472322:+ GPSM2 SE_ANXA2	ANXA2	0.428925	2.82675e-35	8.02149e-34
isoform1=exon:chr1:109465039-109465198:+@junction:chr1:109465199-109472322:+@exon:chr1:109472323-109473043:+ isoform2=junction:chr1:109465199-109466621:+@exon:chr1:109466622-109466836:+@junction:chr1:109466837-109472322:+ GPSM2 SE_APOBEC3C	APOBEC3C	0.59582	5.00536e-74	1.54815e-72
isoform1=exon:chr1:109465039-109465198:+@junction:chr1:109465199-109472322:+@exon:chr1:109472323-109473043:+ isoform2=junction:chr1:109465199-109466621:+@exon:chr1:109466622-109466836:+@junction:chr1:109466837-109472322:+ GPSM2 SE_APOBEC3F	APOBEC3F	0.466225	3.60674e-42	1.06705e-40
isoform1=exon:chr1:109465039-109465198:+@junction:chr1:109465199-109472322:+@exon:chr1:109472323-109473043:+ isoform2=junction:chr1:109465199-109466621:+@exon:chr1:109466622-109466836:+@junction:chr1:109466837-109472322:+ GPSM2 SE_C11orf31	C11orf31	-0.407471	0	0
isoform1=exon:chr1:109465039-109465198:+@junction:chr1:109465199-109472322:+@exon:chr1:109472323-109473043:+ isoform2=junction:chr1:109465199-109466621:+@exon:chr1:109466622-109466836:+@junction:chr1:109466837-109472322:+ GPSM2 SE_C1QBP	C1QBP	-0.571324	0	0
isoform1=exon:chr1:109465039-109465198:+@junction:chr1:109465199-109472322:+@exon:chr1:109472323-109473043:+ isoform2=junction:chr1:109465199-109466621:+@exon:chr1:109466622-109466836:+@junction:chr1:109466837-109472322:+ GPSM2 SE_DDX18	DDX18	-0.52324	0	0
isoform1=exon:chr1:109465039-109465198:+@junction:chr1:109465199-109472322:+@exon:chr1:109472323-109473043:+ isoform2=junction:chr1:109465199-109466621:+@exon:chr1:109466622-109466836:+@junction:chr1:109466837-109472322:+ GPSM2 SE_DDX21	DDX21	-0.508474	0	0
isoform1=exon:chr1:109465039-109465198:+@junction:chr1:109465199-109472322:+@exon:chr1:109472323-109473043:+ isoform2=junction:chr1:109465199-109466621:+@exon:chr1:109466622-109466836:+@junction:chr1:109466837-109472322:+ GPSM2 SE_EIF1AX	EIF1AX	-0.4081	0	0
isoform1=exon:chr1:109465039-109465198:+@junction:chr1:109465199-109472322:+@exon:chr1:109472323-109473043:+ isoform2=junction:chr1:109465199-109466621:+@exon:chr1:109466622-109466836:+@junction:chr1:109466837-109472322:+ GPSM2 SE_EIF4A3	EIF4A3	-0.413755	0	0
isoform1=exon:chr1:109465039-109465198:+@junction:chr1:109465199-109472322:+@exon:chr1:109472323-109473043:+ isoform2=junction:chr1:109465199-109466621:+@exon:chr1:109466622-109466836:+@junction:chr1:109466837-109472322:+ GPSM2 SE_ELAVL4	ELAVL4	0.413842	1.00957e-32	2.79357e-31
isoform1=exon:chr1:109465039-109465198:+@junction:chr1:109465199-109472322:+@exon:chr1:109472323-109473043:+ isoform2=junction:chr1:109465199-109466621:+@exon:chr1:109466622-109466836:+@junction:chr1:109466837-109472322:+ GPSM2 SE_ENO1	ENO1	0.408804	6.73215e-32	1.8446e-30
isoform1=exon:chr1:109465039-109465198:+@junction:chr1:109465199-109472322:+@exon:chr1:109472323-109473043:+ isoform2=junction:chr1:109465199-109466621:+@exon:chr1:109466622-109466836:+@junction:chr1:109466837-109472322:+ GPSM2 SE_ERH	ERH	-0.477918	0	0
isoform1=exon:chr1:109465039-109465198:+@junction:chr1:109465199-109472322:+@exon:chr1:109472323-109473043:+ isoform2=junction:chr1:109465199-109466621:+@exon:chr1:109466622-109466836:+@junction:chr1:109466837-109472322:+ GPSM2 SE_ESRP1	ESRP1	-0.493578	0	0
isoform1=exon:chr1:109465039-109465198:+@junction:chr1:109465199-109472322:+@exon:chr1:109472323-109473043:+ isoform2=junction:chr1:109465199-109466621:+@exon:chr1:109466622-109466836:+@junction:chr1:109466837-109472322:+ GPSM2 SE_FAU	FAU	-0.445462	0	0
isoform1=exon:chr1:109465039-109465198:+@junction:chr1:109465199-109472322:+@exon:chr1:109472323-109473043:+ isoform2=junction:chr1:109465199-109466621:+@exon:chr1:109466622-109466836:+@junction:chr1:109466837-109472322:+ GPSM2 SE_FBL	FBL	-0.514086	0	0
isoform1=exon:chr1:109465039-109465198:+@junction:chr1:109465199-109472322:+@exon:chr1:109472323-109473043:+ isoform2=junction:chr1:109465199-109466621:+@exon:chr1:109466622-109466836:+@junction:chr1:109466837-109472322:+ GPSM2 SE_FKBP4	FKBP4	-0.423756	0	0
isoform1=exon:chr1:109465039-109465198:+@junction:chr1:109465199-109472322:+@exon:chr1:109472323-109473043:+ isoform2=junction:chr1:109465199-109466621:+@exon:chr1:109466622-109466836:+@junction:chr1:109466837-109472322:+ GPSM2 SE_H1F0	H1F0	0.479457	7.92905e-45	2.36926e-43
isoform1=exon:chr1:109465039-109465198:+@junction:chr1:109465199-109472322:+@exon:chr1:109472323-109473043:+ isoform2=junction:chr1:109465199-109466621:+@exon:chr1:109466622-109466836:+@junction:chr1:109466837-109472322:+ GPSM2 SE_HMGB3	HMGB3	-0.446072	0	0
isoform1=exon:chr1:109465039-109465198:+@junction:chr1:109465199-109472322:+@exon:chr1:109472323-109473043:+ isoform2=junction:chr1:109465199-109466621:+@exon:chr1:109466622-109466836:+@junction:chr1:109466837-109472322:+ GPSM2 SE_HNRNPAB	HNRNPAB	-0.572452	0	0
isoform1=exon:chr1:109465039-109465198:+@junction:chr1:109465199-109472322:+@exon:chr1:109472323-109473043:+ isoform2=junction:chr1:109465199-109466621:+@exon:chr1:109466622-109466836:+@junction:chr1:109466837-109472322:+ GPSM2 SE_HNRNPD	HNRNPD	-0.564009	0	0
isoform1=exon:chr1:109465039-109465198:+@junction:chr1:109465199-109472322:+@exon:chr1:109472323-109473043:+ isoform2=junction:chr1:109465199-109466621:+@exon:chr1:109466622-109466836:+@junction:chr1:109466837-109472322:+ GPSM2 SE_HNRNPK	HNRNPK	-0.411585	0	0
isoform1=exon:chr1:109465039-109465198:+@junction:chr1:109465199-109472322:+@exon:chr1:109472323-109473043:+ isoform2=junction:chr1:109465199-109466621:+@exon:chr1:109466622-109466836:+@junction:chr1:109466837-109472322:+ GPSM2 SE_HNRNPL	HNRNPL	-0.485485	0	0
isoform1=exon:chr1:109465039-109465198:+@junction:chr1:109465199-109472322:+@exon:chr1:109472323-109473043:+ isoform2=junction:chr1:109465199-109466621:+@exon:chr1:109466622-109466836:+@junction:chr1:109466837-109472322:+ GPSM2 SE_HSPA8	HSPA8	-0.518882	0	0
isoform1=exon:chr1:109465039-109465198:+@junction:chr1:109465199-109472322:+@exon:chr1:109472323-109473043:+ isoform2=junction:chr1:109465199-109466621:+@exon:chr1:109466622-109466836:+@junction:chr1:109466837-109472322:+ GPSM2 SE_HSPE1	HSPE1	-0.700319	0	0
isoform1=exon:chr1:109465039-109465198:+@junction:chr1:109465199-109472322:+@exon:chr1:109472323-109473043:+ isoform2=junction:chr1:109465199-109466621:+@exon:chr1:109466622-109466836:+@junction:chr1:109466837-109472322:+ GPSM2 SE_IFI16	IFI16	0.504771	3.00736e-50	9.11321e-49
isoform1=exon:chr1:109465039-109465198:+@junction:chr1:109465199-109472322:+@exon:chr1:109472323-109473043:+ isoform2=junction:chr1:109465199-109466621:+@exon:chr1:109466622-109466836:+@junction:chr1:109466837-109472322:+ GPSM2 SE_KHSRP	KHSRP	-0.457527	0	0
isoform1=exon:chr1:109465039-109465198:+@junction:chr1:109465199-109472322:+@exon:chr1:109472323-109473043:+ isoform2=junction:chr1:109465199-109466621:+@exon:chr1:109466622-109466836:+@junction:chr1:109466837-109472322:+ GPSM2 SE_L1TD1	L1TD1	-0.403186	0	0
isoform1=exon:chr1:109465039-109465198:+@junction:chr1:109465199-109472322:+@exon:chr1:109472323-109473043:+ isoform2=junction:chr1:109465199-109466621:+@exon:chr1:109466622-109466836:+@junction:chr1:109466837-109472322:+ GPSM2 SE_LIN28A	LIN28A	-0.515285	0	0
isoform1=exon:chr1:109465039-109465198:+@junction:chr1:109465199-109472322:+@exon:chr1:109472323-109473043:+ isoform2=junction:chr1:109465199-109466621:+@exon:chr1:109466622-109466836:+@junction:chr1:109466837-109472322:+ GPSM2 SE_LSM3	LSM3	-0.446354	0	0
isoform1=exon:chr1:109465039-109465198:+@junction:chr1:109465199-109472322:+@exon:chr1:109472323-109473043:+ isoform2=junction:chr1:109465199-109466621:+@exon:chr1:109466622-109466836:+@junction:chr1:109466837-109472322:+ GPSM2 SE_LSM6	LSM6	-0.402106	0	0
isoform1=exon:chr1:109465039-109465198:+@junction:chr1:109465199-109472322:+@exon:chr1:109472323-109473043:+ isoform2=junction:chr1:109465199-109466621:+@exon:chr1:109466622-109466836:+@junction:chr1:109466837-109472322:+ GPSM2 SE_MACF1	MACF1	0.410892	3.0792e-32	8.47143e-31
isoform1=exon:chr1:109465039-109465198:+@junction:chr1:109465199-109472322:+@exon:chr1:109472323-109473043:+ isoform2=junction:chr1:109465199-109466621:+@exon:chr1:109466622-109466836:+@junction:chr1:109466837-109472322:+ GPSM2 SE_MBNL2	MBNL2	0.46826	1.43211e-42	4.24472e-41
isoform1=exon:chr1:109465039-109465198:+@junction:chr1:109465199-109472322:+@exon:chr1:109472323-109473043:+ isoform2=junction:chr1:109465199-109466621:+@exon:chr1:109466622-109466836:+@junction:chr1:109466837-109472322:+ GPSM2 SE_MRPL11	MRPL11	-0.438053	0	0
isoform1=exon:chr1:109465039-109465198:+@junction:chr1:109465199-109472322:+@exon:chr1:109472323-109473043:+ isoform2=junction:chr1:109465199-109466621:+@exon:chr1:109466622-109466836:+@junction:chr1:109466837-109472322:+ GPSM2 SE_MRPL20	MRPL20	-0.404419	0	0
isoform1=exon:chr1:109465039-109465198:+@junction:chr1:109465199-109472322:+@exon:chr1:109472323-109473043:+ isoform2=junction:chr1:109465199-109466621:+@exon:chr1:109466622-109466836:+@junction:chr1:109466837-109472322:+ GPSM2 SE_MRPL22	MRPL22	0.528066	1.17828e-55	3.60054e-54
isoform1=exon:chr1:109465039-109465198:+@junction:chr1:109465199-109472322:+@exon:chr1:109472323-109473043:+ isoform2=junction:chr1:109465199-109466621:+@exon:chr1:109466622-109466836:+@junction:chr1:109466837-109472322:+ GPSM2 SE_NME1	NME1	-0.555924	0	0
isoform1=exon:chr1:109465039-109465198:+@junction:chr1:109465199-109472322:+@exon:chr1:109472323-109473043:+ isoform2=junction:chr1:109465199-109466621:+@exon:chr1:109466622-109466836:+@junction:chr1:109466837-109472322:+ GPSM2 SE_NOLC1	NOLC1	-0.414689	0	0
isoform1=exon:chr1:109465039-109465198:+@junction:chr1:109465199-109472322:+@exon:chr1:109472323-109473043:+ isoform2=junction:chr1:109465199-109466621:+@exon:chr1:109466622-109466836:+@junction:chr1:109466837-109472322:+ GPSM2 SE_NOP16	NOP16	-0.571357	0	0
isoform1=exon:chr1:109465039-109465198:+@junction:chr1:109465199-109472322:+@exon:chr1:109472323-109473043:+ isoform2=junction:chr1:109465199-109466621:+@exon:chr1:109466622-109466836:+@junction:chr1:109466837-109472322:+ GPSM2 SE_NOP56	NOP56	-0.440942	0	0
isoform1=exon:chr1:109465039-109465198:+@junction:chr1:109465199-109472322:+@exon:chr1:109472323-109473043:+ isoform2=junction:chr1:109465199-109466621:+@exon:chr1:109466622-109466836:+@junction:chr1:109466837-109472322:+ GPSM2 SE_NOP58	NOP58	-0.424298	0	0
isoform1=exon:chr1:109465039-109465198:+@junction:chr1:109465199-109472322:+@exon:chr1:109472323-109473043:+ isoform2=junction:chr1:109465199-109466621:+@exon:chr1:109466622-109466836:+@junction:chr1:109466837-109472322:+ GPSM2 SE_NPM1	NPM1	-0.49845	0	0
isoform1=exon:chr1:109465039-109465198:+@junction:chr1:109465199-109472322:+@exon:chr1:109472323-109473043:+ isoform2=junction:chr1:109465199-109466621:+@exon:chr1:109466622-109466836:+@junction:chr1:109466837-109472322:+ GPSM2 SE_PA2G4	PA2G4	-0.407868	0	0
isoform1=exon:chr1:109465039-109465198:+@junction:chr1:109465199-109472322:+@exon:chr1:109472323-109473043:+ isoform2=junction:chr1:109465199-109466621:+@exon:chr1:109466622-109466836:+@junction:chr1:109466837-109472322:+ GPSM2 SE_PABPC1	PABPC1	-0.598414	0	0
isoform1=exon:chr1:109465039-109465198:+@junction:chr1:109465199-109472322:+@exon:chr1:109472323-109473043:+ isoform2=junction:chr1:109465199-109466621:+@exon:chr1:109466622-109466836:+@junction:chr1:109466837-109472322:+ GPSM2 SE_PABPC4	PABPC4	-0.416045	0	0
isoform1=exon:chr1:109465039-109465198:+@junction:chr1:109465199-109472322:+@exon:chr1:109472323-109473043:+ isoform2=junction:chr1:109465199-109466621:+@exon:chr1:109466622-109466836:+@junction:chr1:109466837-109472322:+ GPSM2 SE_PABPN1	PABPN1	-0.45617	0	0
isoform1=exon:chr1:109465039-109465198:+@junction:chr1:109465199-109472322:+@exon:chr1:109472323-109473043:+ isoform2=junction:chr1:109465199-109466621:+@exon:chr1:109466622-109466836:+@junction:chr1:109466837-109472322:+ GPSM2 SE_POU5F1	POU5F1	-0.660716	0	0
isoform1=exon:chr1:109465039-109465198:+@junction:chr1:109465199-109472322:+@exon:chr1:109472323-109473043:+ isoform2=junction:chr1:109465199-109466621:+@exon:chr1:109466622-109466836:+@junction:chr1:109466837-109472322:+ GPSM2 SE_PTBP1	PTBP1	-0.47073	0	0
isoform1=exon:chr1:109465039-109465198:+@junction:chr1:109465199-109472322:+@exon:chr1:109472323-109473043:+ isoform2=junction:chr1:109465199-109466621:+@exon:chr1:109466622-109466836:+@junction:chr1:109466837-109472322:+ GPSM2 SE_RAN	RAN	-0.5009	0	0
isoform1=exon:chr1:109465039-109465198:+@junction:chr1:109465199-109472322:+@exon:chr1:109472323-109473043:+ isoform2=junction:chr1:109465199-109466621:+@exon:chr1:109466622-109466836:+@junction:chr1:109466837-109472322:+ GPSM2 SE_RBPMS2	RBPMS2	-0.518456	0	0
isoform1=exon:chr1:109465039-109465198:+@junction:chr1:109465199-109472322:+@exon:chr1:109472323-109473043:+ isoform2=junction:chr1:109465199-109466621:+@exon:chr1:109466622-109466836:+@junction:chr1:109466837-109472322:+ GPSM2 SE_RCC2	RCC2	-0.542013	0	0
isoform1=exon:chr1:109465039-109465198:+@junction:chr1:109465199-109472322:+@exon:chr1:109472323-109473043:+ isoform2=junction:chr1:109465199-109466621:+@exon:chr1:109466622-109466836:+@junction:chr1:109466837-109472322:+ GPSM2 SE_RDX	RDX	0.423506	2.41714e-34	6.80106e-33
isoform1=exon:chr1:109465039-109465198:+@junction:chr1:109465199-109472322:+@exon:chr1:109472323-109473043:+ isoform2=junction:chr1:109465199-109466621:+@exon:chr1:109466622-109466836:+@junction:chr1:109466837-109472322:+ GPSM2 SE_RNPS1	RNPS1	-0.44012	0	0
isoform1=exon:chr1:109465039-109465198:+@junction:chr1:109465199-109472322:+@exon:chr1:109472323-109473043:+ isoform2=junction:chr1:109465199-109466621:+@exon:chr1:109466622-109466836:+@junction:chr1:109466837-109472322:+ GPSM2 SE_RPF2	RPF2	-0.44812	0	0
isoform1=exon:chr1:109465039-109465198:+@junction:chr1:109465199-109472322:+@exon:chr1:109472323-109473043:+ isoform2=junction:chr1:109465199-109466621:+@exon:chr1:109466622-109466836:+@junction:chr1:109466837-109472322:+ GPSM2 SE_RPL10A	RPL10A	-0.434617	0	0
isoform1=exon:chr1:109465039-109465198:+@junction:chr1:109465199-109472322:+@exon:chr1:109472323-109473043:+ isoform2=junction:chr1:109465199-109466621:+@exon:chr1:109466622-109466836:+@junction:chr1:109466837-109472322:+ GPSM2 SE_RPL11	RPL11	-0.435001	0	0
isoform1=exon:chr1:109465039-109465198:+@junction:chr1:109465199-109472322:+@exon:chr1:109472323-109473043:+ isoform2=junction:chr1:109465199-109466621:+@exon:chr1:109466622-109466836:+@junction:chr1:109466837-109472322:+ GPSM2 SE_RPL19	RPL19	-0.442891	0	0
isoform1=exon:chr1:109465039-109465198:+@junction:chr1:109465199-109472322:+@exon:chr1:109472323-109473043:+ isoform2=junction:chr1:109465199-109466621:+@exon:chr1:109466622-109466836:+@junction:chr1:109466837-109472322:+ GPSM2 SE_RPL22L1	RPL22L1	-0.450791	0	0
isoform1=exon:chr1:109465039-109465198:+@junction:chr1:109465199-109472322:+@exon:chr1:109472323-109473043:+ isoform2=junction:chr1:109465199-109466621:+@exon:chr1:109466622-109466836:+@junction:chr1:109466837-109472322:+ GPSM2 SE_RPL26	RPL26	-0.520903	0	0
isoform1=exon:chr1:109465039-109465198:+@junction:chr1:109465199-109472322:+@exon:chr1:109472323-109473043:+ isoform2=junction:chr1:109465199-109466621:+@exon:chr1:109466622-109466836:+@junction:chr1:109466837-109472322:+ GPSM2 SE_RPL27	RPL27	-0.488562	0	0
isoform1=exon:chr1:109465039-109465198:+@junction:chr1:109465199-109472322:+@exon:chr1:109472323-109473043:+ isoform2=junction:chr1:109465199-109466621:+@exon:chr1:109466622-109466836:+@junction:chr1:109466837-109472322:+ GPSM2 SE_RPL32	RPL32	-0.403223	0	0
isoform1=exon:chr1:109465039-109465198:+@junction:chr1:109465199-109472322:+@exon:chr1:109472323-109473043:+ isoform2=junction:chr1:109465199-109466621:+@exon:chr1:109466622-109466836:+@junction:chr1:109466837-109472322:+ GPSM2 SE_RPL35	RPL35	-0.462477	0	0
isoform1=exon:chr1:109465039-109465198:+@junction:chr1:109465199-109472322:+@exon:chr1:109472323-109473043:+ isoform2=junction:chr1:109465199-109466621:+@exon:chr1:109466622-109466836:+@junction:chr1:109466837-109472322:+ GPSM2 SE_RPL35A	RPL35A	-0.455622	0	0
isoform1=exon:chr1:109465039-109465198:+@junction:chr1:109465199-109472322:+@exon:chr1:109472323-109473043:+ isoform2=junction:chr1:109465199-109466621:+@exon:chr1:109466622-109466836:+@junction:chr1:109466837-109472322:+ GPSM2 SE_RPL37A	RPL37A	-0.482383	0	0
isoform1=exon:chr1:109465039-109465198:+@junction:chr1:109465199-109472322:+@exon:chr1:109472323-109473043:+ isoform2=junction:chr1:109465199-109466621:+@exon:chr1:109466622-109466836:+@junction:chr1:109466837-109472322:+ GPSM2 SE_RPL6	RPL6	-0.454135	0	0
isoform1=exon:chr1:109465039-109465198:+@junction:chr1:109465199-109472322:+@exon:chr1:109472323-109473043:+ isoform2=junction:chr1:109465199-109466621:+@exon:chr1:109466622-109466836:+@junction:chr1:109466837-109472322:+ GPSM2 SE_RPS12	RPS12	-0.455805	0	0
isoform1=exon:chr1:109465039-109465198:+@junction:chr1:109465199-109472322:+@exon:chr1:109472323-109473043:+ isoform2=junction:chr1:109465199-109466621:+@exon:chr1:109466622-109466836:+@junction:chr1:109466837-109472322:+ GPSM2 SE_RPS13	RPS13	-0.462155	0	0
isoform1=exon:chr1:109465039-109465198:+@junction:chr1:109465199-109472322:+@exon:chr1:109472323-109473043:+ isoform2=junction:chr1:109465199-109466621:+@exon:chr1:109466622-109466836:+@junction:chr1:109466837-109472322:+ GPSM2 SE_RPS16	RPS16	-0.453985	0	0
isoform1=exon:chr1:109465039-109465198:+@junction:chr1:109465199-109472322:+@exon:chr1:109472323-109473043:+ isoform2=junction:chr1:109465199-109466621:+@exon:chr1:109466622-109466836:+@junction:chr1:109466837-109472322:+ GPSM2 SE_RPS2	RPS2	-0.552526	0	0
isoform1=exon:chr1:109465039-109465198:+@junction:chr1:109465199-109472322:+@exon:chr1:109472323-109473043:+ isoform2=junction:chr1:109465199-109466621:+@exon:chr1:109466622-109466836:+@junction:chr1:109466837-109472322:+ GPSM2 SE_RPS20	RPS20	-0.500985	0	0
isoform1=exon:chr1:109465039-109465198:+@junction:chr1:109465199-109472322:+@exon:chr1:109472323-109473043:+ isoform2=junction:chr1:109465199-109466621:+@exon:chr1:109466622-109466836:+@junction:chr1:109466837-109472322:+ GPSM2 SE_RPS21	RPS21	-0.448748	0	0
isoform1=exon:chr1:109465039-109465198:+@junction:chr1:109465199-109472322:+@exon:chr1:109472323-109473043:+ isoform2=junction:chr1:109465199-109466621:+@exon:chr1:109466622-109466836:+@junction:chr1:109466837-109472322:+ GPSM2 SE_RPS24	RPS24	-0.523421	0	0
isoform1=exon:chr1:109465039-109465198:+@junction:chr1:109465199-109472322:+@exon:chr1:109472323-109473043:+ isoform2=junction:chr1:109465199-109466621:+@exon:chr1:109466622-109466836:+@junction:chr1:109466837-109472322:+ GPSM2 SE_RPS6	RPS6	-0.471446	0	0
isoform1=exon:chr1:109465039-109465198:+@junction:chr1:109465199-109472322:+@exon:chr1:109472323-109473043:+ isoform2=junction:chr1:109465199-109466621:+@exon:chr1:109466622-109466836:+@junction:chr1:109466837-109472322:+ GPSM2 SE_RPS7	RPS7	-0.483609	0	0
isoform1=exon:chr1:109465039-109465198:+@junction:chr1:109465199-109472322:+@exon:chr1:109472323-109473043:+ isoform2=junction:chr1:109465199-109466621:+@exon:chr1:109466622-109466836:+@junction:chr1:109466837-109472322:+ GPSM2 SE_RPS8	RPS8	-0.420014	0	0
isoform1=exon:chr1:109465039-109465198:+@junction:chr1:109465199-109472322:+@exon:chr1:109472323-109473043:+ isoform2=junction:chr1:109465199-109466621:+@exon:chr1:109466622-109466836:+@junction:chr1:109466837-109472322:+ GPSM2 SE_RRP12	RRP12	-0.435497	0	0
isoform1=exon:chr1:109465039-109465198:+@junction:chr1:109465199-109472322:+@exon:chr1:109472323-109473043:+ isoform2=junction:chr1:109465199-109466621:+@exon:chr1:109466622-109466836:+@junction:chr1:109466837-109472322:+ GPSM2 SE_RRS1	RRS1	-0.490084	0	0
isoform1=exon:chr1:109465039-109465198:+@junction:chr1:109465199-109472322:+@exon:chr1:109472323-109473043:+ isoform2=junction:chr1:109465199-109466621:+@exon:chr1:109466622-109466836:+@junction:chr1:109466837-109472322:+ GPSM2 SE_RSRC1	RSRC1	0.427487	5.01506e-35	1.41982e-33
isoform1=exon:chr1:109465039-109465198:+@junction:chr1:109465199-109472322:+@exon:chr1:109472323-109473043:+ isoform2=junction:chr1:109465199-109466621:+@exon:chr1:109466622-109466836:+@junction:chr1:109466837-109472322:+ GPSM2 SE_SCG3	SCG3	-0.454057	0	0
isoform1=exon:chr1:109465039-109465198:+@junction:chr1:109465199-109472322:+@exon:chr1:109472323-109473043:+ isoform2=junction:chr1:109465199-109466621:+@exon:chr1:109466622-109466836:+@junction:chr1:109466837-109472322:+ GPSM2 SE_SERBP1	SERBP1	-0.493325	0	0
isoform1=exon:chr1:109465039-109465198:+@junction:chr1:109465199-109472322:+@exon:chr1:109472323-109473043:+ isoform2=junction:chr1:109465199-109466621:+@exon:chr1:109466622-109466836:+@junction:chr1:109466837-109472322:+ GPSM2 SE_SF1	SF1	-0.401929	0	0
isoform1=exon:chr1:109465039-109465198:+@junction:chr1:109465199-109472322:+@exon:chr1:109472323-109473043:+ isoform2=junction:chr1:109465199-109466621:+@exon:chr1:109466622-109466836:+@junction:chr1:109466837-109472322:+ GPSM2 SE_SF3A1	SF3A1	-0.402282	0	0
isoform1=exon:chr1:109465039-109465198:+@junction:chr1:109465199-109472322:+@exon:chr1:109472323-109473043:+ isoform2=junction:chr1:109465199-109466621:+@exon:chr1:109466622-109466836:+@junction:chr1:109466837-109472322:+ GPSM2 SE_SLIRP	SLIRP	-0.615204	0	0
isoform1=exon:chr1:109465039-109465198:+@junction:chr1:109465199-109472322:+@exon:chr1:109472323-109473043:+ isoform2=junction:chr1:109465199-109466621:+@exon:chr1:109466622-109466836:+@junction:chr1:109466837-109472322:+ GPSM2 SE_SNRPD1	SNRPD1	-0.491965	0	0
isoform1=exon:chr1:109465039-109465198:+@junction:chr1:109465199-109472322:+@exon:chr1:109472323-109473043:+ isoform2=junction:chr1:109465199-109466621:+@exon:chr1:109466622-109466836:+@junction:chr1:109466837-109472322:+ GPSM2 SE_SNRPD3	SNRPD3	-0.415827	0	0
isoform1=exon:chr1:109465039-109465198:+@junction:chr1:109465199-109472322:+@exon:chr1:109472323-109473043:+ isoform2=junction:chr1:109465199-109466621:+@exon:chr1:109466622-109466836:+@junction:chr1:109466837-109472322:+ GPSM2 SE_SNRPF	SNRPF	-0.594233	0	0
isoform1=exon:chr1:109465039-109465198:+@junction:chr1:109465199-109472322:+@exon:chr1:109472323-109473043:+ isoform2=junction:chr1:109465199-109466621:+@exon:chr1:109466622-109466836:+@junction:chr1:109466837-109472322:+ GPSM2 SE_SNRPG	SNRPG	-0.43978	0	0
isoform1=exon:chr1:109465039-109465198:+@junction:chr1:109465199-109472322:+@exon:chr1:109472323-109473043:+ isoform2=junction:chr1:109465199-109466621:+@exon:chr1:109466622-109466836:+@junction:chr1:109466837-109472322:+ GPSM2 SE_SRSF1	SRSF1	-0.41211	0	0
isoform1=exon:chr1:109465039-109465198:+@junction:chr1:109465199-109472322:+@exon:chr1:109472323-109473043:+ isoform2=junction:chr1:109465199-109466621:+@exon:chr1:109466622-109466836:+@junction:chr1:109466837-109472322:+ GPSM2 SE_SSBP1	SSBP1	-0.562992	0	0
isoform1=exon:chr1:109465039-109465198:+@junction:chr1:109465199-109472322:+@exon:chr1:109472323-109473043:+ isoform2=junction:chr1:109465199-109466621:+@exon:chr1:109466622-109466836:+@junction:chr1:109466837-109472322:+ GPSM2 SE_TRIM28	TRIM28	-0.520998	0	0
isoform1=exon:chr1:109465039-109465198:+@junction:chr1:109465199-109472322:+@exon:chr1:109472323-109473043:+ isoform2=junction:chr1:109465199-109466621:+@exon:chr1:109466622-109466836:+@junction:chr1:109466837-109472322:+ GPSM2 SE_TRMT44	TRMT44	0.623799	5.70807e-83	1.76957e-81
isoform1=exon:chr1:109465039-109465198:+@junction:chr1:109465199-109472322:+@exon:chr1:109472323-109473043:+ isoform2=junction:chr1:109465199-109466621:+@exon:chr1:109466622-109466836:+@junction:chr1:109466837-109472322:+ GPSM2 SE_YBX1	YBX1	-0.532196	0	0
isoform1=exon:chr1:109465039-109465198:+@junction:chr1:109465199-109472322:+@exon:chr1:109472323-109473043:+ isoform2=junction:chr1:109465199-109466621:+@exon:chr1:109466622-109466836:+@junction:chr1:109466837-109472322:+ GPSM2 SE_YWHAZ	YWHAZ	0.481047	3.73226e-45	1.11648e-43
isoform1=exon:chr1:109465039-109465198:+@junction:chr1:109465199-109472322:+@exon:chr1:109472323-109473043:+ isoform2=junction:chr1:109465199-109466621:+@exon:chr1:109466622-109466836:+@junction:chr1:109466837-109472322:+ GPSM2 SE_ZC3H6	ZC3H6	0.415555	5.25596e-33	1.459e-31
isoform1=exon:chr1:109465039-109465198:+@junction:chr1:109465199-109472322:+@exon:chr1:109472323-109473043:+ isoform2=junction:chr1:109465199-109466621:+@exon:chr1:109466622-109466836:+@junction:chr1:109466837-109472322:+ GPSM2 SE_ZC3HAV1	ZC3HAV1	0.452549	1.52943e-39	4.46992e-38
isoform1=exon:chr1:109465039-109465198:+@junction:chr1:109465199-109472322:+@exon:chr1:109472323-109473043:+ isoform2=junction:chr1:109465199-109466621:+@exon:chr1:109466622-109466836:+@junction:chr1:109466837-109472322:+ GPSM2 SE_ZCCHC11	ZCCHC11	0.579885	2.58038e-69	7.96707e-68
isoform1=exon:chr1:109465039-109465198:+@junction:chr1:109465199-109472322:+@exon:chr1:109472323-109473043:+ isoform2=junction:chr1:109465199-109466621:+@exon:chr1:109466622-109466836:+@junction:chr1:109466837-109472322:+ GPSM2 SE_ZFC3H1	ZFC3H1	0.402453	7.03565e-31	1.90413e-29
isoform1=exon:chr1:109465039-109465198:+@junction:chr1:109465199-109472322:+@exon:chr1:109472323-109473043:+ isoform2=junction:chr1:109465199-109466621:+@exon:chr1:109466622-109466836:+@junction:chr1:109466837-109472322:+ GPSM2 SE_ZFP36L2	ZFP36L2	-0.44384	0	0
isoform1=exon:chr1:11073773-11074022:+@junction:chr1:11074023-11076900:+@exon:chr1:11076901-11077064:+ isoform2=junction:chr1:11074023-11075580:+@exon:chr1:11075581-11075703:+@junction:chr1:11075704-11076900:+ TARDBP SE_BAG4	BAG4	-0.428125	0	0
isoform1=exon:chr1:11073773-11074022:+@junction:chr1:11074023-11076900:+@exon:chr1:11076901-11077064:+ isoform2=junction:chr1:11074023-11075580:+@exon:chr1:11075581-11075703:+@junction:chr1:11075704-11076900:+ TARDBP SE_HSP90AB1	HSP90AB1	-0.463438	0	0
isoform1=exon:chr1:11073773-11074022:+@junction:chr1:11074023-11076900:+@exon:chr1:11076901-11077064:+ isoform2=junction:chr1:11074023-11075580:+@exon:chr1:11075581-11075703:+@junction:chr1:11075704-11076900:+ TARDBP SE_LIN28A	LIN28A	0.436553	1.28847e-36	3.69618e-35
isoform1=exon:chr1:11073773-11074022:+@junction:chr1:11074023-11076900:+@exon:chr1:11076901-11077064:+ isoform2=junction:chr1:11074023-11075580:+@exon:chr1:11075581-11075703:+@junction:chr1:11075704-11076900:+ TARDBP SE_PAN3	PAN3	-0.408502	0	0
isoform1=exon:chr1:11073773-11074022:+@junction:chr1:11074023-11076900:+@exon:chr1:11076901-11077064:+ isoform2=junction:chr1:11074023-11075580:+@exon:chr1:11075581-11075703:+@junction:chr1:11075704-11076900:+ TARDBP SE_RPL31	RPL31	0.406206	1.76933e-31	4.82442e-30
isoform1=exon:chr1:11073773-11074022:+@junction:chr1:11074023-11076900:+@exon:chr1:11076901-11077064:+ isoform2=junction:chr1:11074023-11075580:+@exon:chr1:11075581-11075703:+@junction:chr1:11075704-11076900:+ TARDBP SE_RPL37A	RPL37A	0.412304	1.8079e-32	4.98752e-31
isoform1=exon:chr1:11073773-11074022:+@junction:chr1:11074023-11076900:+@exon:chr1:11076901-11077064:+ isoform2=junction:chr1:11074023-11075580:+@exon:chr1:11075581-11075703:+@junction:chr1:11075704-11076900:+ TARDBP SE_SRSF6	SRSF6	-0.421884	0	0
isoform1=exon:chr1:11073773-11074022:+@junction:chr1:11074023-11076900:+@exon:chr1:11076901-11077064:+ isoform2=junction:chr1:11074023-11075580:+@exon:chr1:11075581-11075703:+@junction:chr1:11075704-11076900:+ TARDBP SE_TROVE2	TROVE2	-0.411937	0	0
isoform1=exon:chr1:11115019-11115141:-@junction:chr1:11115142-11116067:-@exon:chr1:11116068-11116151:- isoform2=junction:chr1:11115142-11115837:-@exon:chr1:11115838-11115983:-@junction:chr1:11115984-11116067:- SRM SE_ANXA2	ANXA2	-0.444649	0	0
isoform1=exon:chr1:11115019-11115141:-@junction:chr1:11115142-11116067:-@exon:chr1:11116068-11116151:- isoform2=junction:chr1:11115142-11115837:-@exon:chr1:11115838-11115983:-@junction:chr1:11115984-11116067:- SRM SE_APOBEC3C	APOBEC3C	-0.476285	0	0
isoform1=exon:chr1:11115019-11115141:-@junction:chr1:11115142-11116067:-@exon:chr1:11116068-11116151:- isoform2=junction:chr1:11115142-11115837:-@exon:chr1:11115838-11115983:-@junction:chr1:11115984-11116067:- SRM SE_C1QBP	C1QBP	0.409015	6.22249e-32	1.7056e-30
isoform1=exon:chr1:11115019-11115141:-@junction:chr1:11115142-11116067:-@exon:chr1:11116068-11116151:- isoform2=junction:chr1:11115142-11115837:-@exon:chr1:11115838-11115983:-@junction:chr1:11115984-11116067:- SRM SE_DDX18	DDX18	0.413475	1.16028e-32	3.20831e-31
isoform1=exon:chr1:11115019-11115141:-@junction:chr1:11115142-11116067:-@exon:chr1:11116068-11116151:- isoform2=junction:chr1:11115142-11115837:-@exon:chr1:11115838-11115983:-@junction:chr1:11115984-11116067:- SRM SE_DDX21	DDX21	0.421559	5.17771e-34	1.45194e-32
isoform1=exon:chr1:11115019-11115141:-@junction:chr1:11115142-11116067:-@exon:chr1:11116068-11116151:- isoform2=junction:chr1:11115142-11115837:-@exon:chr1:11115838-11115983:-@junction:chr1:11115984-11116067:- SRM SE_ESRP1	ESRP1	0.434312	3.21903e-36	9.20689e-35
isoform1=exon:chr1:11115019-11115141:-@junction:chr1:11115142-11116067:-@exon:chr1:11116068-11116151:- isoform2=junction:chr1:11115142-11115837:-@exon:chr1:11115838-11115983:-@junction:chr1:11115984-11116067:- SRM SE_H1F0	H1F0	-0.458674	0	0
isoform1=exon:chr1:11115019-11115141:-@junction:chr1:11115142-11116067:-@exon:chr1:11116068-11116151:- isoform2=junction:chr1:11115142-11115837:-@exon:chr1:11115838-11115983:-@junction:chr1:11115984-11116067:- SRM SE_HMGB3	HMGB3	0.442214	1.23771e-37	3.57646e-36
isoform1=exon:chr1:11115019-11115141:-@junction:chr1:11115142-11116067:-@exon:chr1:11116068-11116151:- isoform2=junction:chr1:11115142-11115837:-@exon:chr1:11115838-11115983:-@junction:chr1:11115984-11116067:- SRM SE_HNRNPAB	HNRNPAB	0.407591	1.05829e-31	2.89346e-30
isoform1=exon:chr1:11115019-11115141:-@junction:chr1:11115142-11116067:-@exon:chr1:11116068-11116151:- isoform2=junction:chr1:11115142-11115837:-@exon:chr1:11115838-11115983:-@junction:chr1:11115984-11116067:- SRM SE_HSPA8	HSPA8	0.577982	9.06369e-69	2.79779e-67
isoform1=exon:chr1:11115019-11115141:-@junction:chr1:11115142-11116067:-@exon:chr1:11116068-11116151:- isoform2=junction:chr1:11115142-11115837:-@exon:chr1:11115838-11115983:-@junction:chr1:11115984-11116067:- SRM SE_HSPA9	HSPA9	0.420477	7.88993e-34	2.20829e-32
isoform1=exon:chr1:11115019-11115141:-@junction:chr1:11115142-11116067:-@exon:chr1:11116068-11116151:- isoform2=junction:chr1:11115142-11115837:-@exon:chr1:11115838-11115983:-@junction:chr1:11115984-11116067:- SRM SE_HSPD1	HSPD1	0.451646	2.25899e-39	6.59581e-38
isoform1=exon:chr1:11115019-11115141:-@junction:chr1:11115142-11116067:-@exon:chr1:11116068-11116151:- isoform2=junction:chr1:11115142-11115837:-@exon:chr1:11115838-11115983:-@junction:chr1:11115984-11116067:- SRM SE_HSPE1	HSPE1	0.513449	3.25736e-52	9.90656e-51
isoform1=exon:chr1:11115019-11115141:-@junction:chr1:11115142-11116067:-@exon:chr1:11116068-11116151:- isoform2=junction:chr1:11115142-11115837:-@exon:chr1:11115838-11115983:-@junction:chr1:11115984-11116067:- SRM SE_KPNA2	KPNA2	0.455734	3.83109e-40	1.12332e-38
isoform1=exon:chr1:11115019-11115141:-@junction:chr1:11115142-11116067:-@exon:chr1:11116068-11116151:- isoform2=junction:chr1:11115142-11115837:-@exon:chr1:11115838-11115983:-@junction:chr1:11115984-11116067:- SRM SE_L1TD1	L1TD1	0.448268	9.61351e-39	2.79734e-37
isoform1=exon:chr1:11115019-11115141:-@junction:chr1:11115142-11116067:-@exon:chr1:11116068-11116151:- isoform2=junction:chr1:11115142-11115837:-@exon:chr1:11115838-11115983:-@junction:chr1:11115984-11116067:- SRM SE_MBNL2	MBNL2	-0.413421	0	0
isoform1=exon:chr1:11115019-11115141:-@junction:chr1:11115142-11116067:-@exon:chr1:11116068-11116151:- isoform2=junction:chr1:11115142-11115837:-@exon:chr1:11115838-11115983:-@junction:chr1:11115984-11116067:- SRM SE_MRPL22	MRPL22	-0.525892	0	0
isoform1=exon:chr1:11115019-11115141:-@junction:chr1:11115142-11116067:-@exon:chr1:11116068-11116151:- isoform2=junction:chr1:11115142-11115837:-@exon:chr1:11115838-11115983:-@junction:chr1:11115984-11116067:- SRM SE_MRPL3	MRPL3	0.416854	3.19622e-33	8.89142e-32
isoform1=exon:chr1:11115019-11115141:-@junction:chr1:11115142-11116067:-@exon:chr1:11116068-11116151:- isoform2=junction:chr1:11115142-11115837:-@exon:chr1:11115838-11115983:-@junction:chr1:11115984-11116067:- SRM SE_NME1	NME1	0.46448	7.925e-42	2.34139e-40
isoform1=exon:chr1:11115019-11115141:-@junction:chr1:11115142-11116067:-@exon:chr1:11116068-11116151:- isoform2=junction:chr1:11115142-11115837:-@exon:chr1:11115838-11115983:-@junction:chr1:11115984-11116067:- SRM SE_NOLC1	NOLC1	0.403488	4.8172e-31	1.30649e-29
isoform1=exon:chr1:11115019-11115141:-@junction:chr1:11115142-11116067:-@exon:chr1:11116068-11116151:- isoform2=junction:chr1:11115142-11115837:-@exon:chr1:11115838-11115983:-@junction:chr1:11115984-11116067:- SRM SE_NOP16	NOP16	0.493188	1.03577e-47	3.12147e-46
isoform1=exon:chr1:11115019-11115141:-@junction:chr1:11115142-11116067:-@exon:chr1:11116068-11116151:- isoform2=junction:chr1:11115142-11115837:-@exon:chr1:11115838-11115983:-@junction:chr1:11115984-11116067:- SRM SE_NOP58	NOP58	0.474263	9.04451e-44	2.69267e-42
isoform1=exon:chr1:11115019-11115141:-@junction:chr1:11115142-11116067:-@exon:chr1:11116068-11116151:- isoform2=junction:chr1:11115142-11115837:-@exon:chr1:11115838-11115983:-@junction:chr1:11115984-11116067:- SRM SE_NPM1	NPM1	0.564549	5.10317e-65	1.57203e-63
isoform1=exon:chr1:11115019-11115141:-@junction:chr1:11115142-11116067:-@exon:chr1:11116068-11116151:- isoform2=junction:chr1:11115142-11115837:-@exon:chr1:11115838-11115983:-@junction:chr1:11115984-11116067:- SRM SE_PABPC1	PABPC1	0.42996	1.8673e-35	5.30749e-34
isoform1=exon:chr1:11115019-11115141:-@junction:chr1:11115142-11116067:-@exon:chr1:11116068-11116151:- isoform2=junction:chr1:11115142-11115837:-@exon:chr1:11115838-11115983:-@junction:chr1:11115984-11116067:- SRM SE_POU5F1	POU5F1	0.538665	2.94043e-58	9.00839e-57
isoform1=exon:chr1:11115019-11115141:-@junction:chr1:11115142-11116067:-@exon:chr1:11116068-11116151:- isoform2=junction:chr1:11115142-11115837:-@exon:chr1:11115838-11115983:-@junction:chr1:11115984-11116067:- SRM SE_RAN	RAN	0.463464	1.25075e-41	3.69223e-40
isoform1=exon:chr1:11115019-11115141:-@junction:chr1:11115142-11116067:-@exon:chr1:11116068-11116151:- isoform2=junction:chr1:11115142-11115837:-@exon:chr1:11115838-11115983:-@junction:chr1:11115984-11116067:- SRM SE_RCC2	RCC2	0.429603	2.15473e-35	6.12074e-34
isoform1=exon:chr1:11115019-11115141:-@junction:chr1:11115142-11116067:-@exon:chr1:11116068-11116151:- isoform2=junction:chr1:11115142-11115837:-@exon:chr1:11115838-11115983:-@junction:chr1:11115984-11116067:- SRM SE_RRP12	RRP12	0.423215	2.71006e-34	7.62179e-33
isoform1=exon:chr1:11115019-11115141:-@junction:chr1:11115142-11116067:-@exon:chr1:11116068-11116151:- isoform2=junction:chr1:11115142-11115837:-@exon:chr1:11115838-11115983:-@junction:chr1:11115984-11116067:- SRM SE_RSL1D1	RSL1D1	0.488565	1.00209e-46	3.01231e-45
isoform1=exon:chr1:11115019-11115141:-@junction:chr1:11115142-11116067:-@exon:chr1:11116068-11116151:- isoform2=junction:chr1:11115142-11115837:-@exon:chr1:11115838-11115983:-@junction:chr1:11115984-11116067:- SRM SE_SCG3	SCG3	0.479374	8.24677e-45	2.46416e-43
isoform1=exon:chr1:11115019-11115141:-@junction:chr1:11115142-11116067:-@exon:chr1:11116068-11116151:- isoform2=junction:chr1:11115142-11115837:-@exon:chr1:11115838-11115983:-@junction:chr1:11115984-11116067:- SRM SE_SERBP1	SERBP1	0.46365	1.1506e-41	3.39709e-40
isoform1=exon:chr1:11115019-11115141:-@junction:chr1:11115142-11116067:-@exon:chr1:11116068-11116151:- isoform2=junction:chr1:11115142-11115837:-@exon:chr1:11115838-11115983:-@junction:chr1:11115984-11116067:- SRM SE_SLIRP	SLIRP	0.4088	6.74282e-32	1.8475e-30
isoform1=exon:chr1:11115019-11115141:-@junction:chr1:11115142-11116067:-@exon:chr1:11116068-11116151:- isoform2=junction:chr1:11115142-11115837:-@exon:chr1:11115838-11115983:-@junction:chr1:11115984-11116067:- SRM SE_SRSF1	SRSF1	0.417078	2.9329e-33	8.1615e-32
isoform1=exon:chr1:11115019-11115141:-@junction:chr1:11115142-11116067:-@exon:chr1:11116068-11116151:- isoform2=junction:chr1:11115142-11115837:-@exon:chr1:11115838-11115983:-@junction:chr1:11115984-11116067:- SRM SE_SRSF3	SRSF3	0.408756	6.85559e-32	1.87826e-30
isoform1=exon:chr1:11115019-11115141:-@junction:chr1:11115142-11116067:-@exon:chr1:11116068-11116151:- isoform2=junction:chr1:11115142-11115837:-@exon:chr1:11115838-11115983:-@junction:chr1:11115984-11116067:- SRM SE_SYNCRIP	SYNCRIP	0.409134	5.95121e-32	1.63168e-30
isoform1=exon:chr1:11115019-11115141:-@junction:chr1:11115142-11116067:-@exon:chr1:11116068-11116151:- isoform2=junction:chr1:11115142-11115837:-@exon:chr1:11115838-11115983:-@junction:chr1:11115984-11116067:- SRM SE_TRMT44	TRMT44	-0.499394	0	0
isoform1=exon:chr1:11115019-11115141:-@junction:chr1:11115142-11116067:-@exon:chr1:11116068-11116151:- isoform2=junction:chr1:11115142-11115837:-@exon:chr1:11115838-11115983:-@junction:chr1:11115984-11116067:- SRM SE_XRCC5	XRCC5	0.420757	7.07409e-34	1.98087e-32
isoform1=exon:chr1:11136899-11137005:-@junction:chr1:11137006-11137421:-@exon:chr1:11137422-11137500:- isoform2=retention:chr1:11137001-11137010:-@retention:chr1:11137417-11137426:- EXOSC10 RI_ESRP1	ESRP1	-0.480343	0	0
isoform1=exon:chr1:11136899-11137005:-@junction:chr1:11137006-11137421:-@exon:chr1:11137422-11137500:- isoform2=retention:chr1:11137001-11137010:-@retention:chr1:11137417-11137426:- EXOSC10 RI_GAPDH	GAPDH	-0.568471	0	0
isoform1=exon:chr1:11136899-11137005:-@junction:chr1:11137006-11137421:-@exon:chr1:11137422-11137500:- isoform2=retention:chr1:11137001-11137010:-@retention:chr1:11137417-11137426:- EXOSC10 RI_GNB2L1	GNB2L1	-0.480246	0	0
isoform1=exon:chr1:11136899-11137005:-@junction:chr1:11137006-11137421:-@exon:chr1:11137422-11137500:- isoform2=retention:chr1:11137001-11137010:-@retention:chr1:11137417-11137426:- EXOSC10 RI_H1F0	H1F0	0.45527	4.69072e-40	1.37463e-38
isoform1=exon:chr1:11136899-11137005:-@junction:chr1:11137006-11137421:-@exon:chr1:11137422-11137500:- isoform2=retention:chr1:11137001-11137010:-@retention:chr1:11137417-11137426:- EXOSC10 RI_HSP90B1	HSP90B1	0.452771	1.38987e-39	4.06293e-38
isoform1=exon:chr1:11136899-11137005:-@junction:chr1:11137006-11137421:-@exon:chr1:11137422-11137500:- isoform2=retention:chr1:11137001-11137010:-@retention:chr1:11137417-11137426:- EXOSC10 RI_HSPA8	HSPA8	-0.417033	0	0
isoform1=exon:chr1:11136899-11137005:-@junction:chr1:11137006-11137421:-@exon:chr1:11137422-11137500:- isoform2=retention:chr1:11137001-11137010:-@retention:chr1:11137417-11137426:- EXOSC10 RI_IFI16	IFI16	0.400824	1.27414e-30	3.43614e-29
isoform1=exon:chr1:11136899-11137005:-@junction:chr1:11137006-11137421:-@exon:chr1:11137422-11137500:- isoform2=retention:chr1:11137001-11137010:-@retention:chr1:11137417-11137426:- EXOSC10 RI_ILF2	ILF2	-0.436846	0	0
isoform1=exon:chr1:11136899-11137005:-@junction:chr1:11137006-11137421:-@exon:chr1:11137422-11137500:- isoform2=retention:chr1:11137001-11137010:-@retention:chr1:11137417-11137426:- EXOSC10 RI_MDH2	MDH2	-0.443264	0	0
isoform1=exon:chr1:11136899-11137005:-@junction:chr1:11137006-11137421:-@exon:chr1:11137422-11137500:- isoform2=retention:chr1:11137001-11137010:-@retention:chr1:11137417-11137426:- EXOSC10 RI_NME1	NME1	-0.452804	0	0
isoform1=exon:chr1:11136899-11137005:-@junction:chr1:11137006-11137421:-@exon:chr1:11137422-11137500:- isoform2=retention:chr1:11137001-11137010:-@retention:chr1:11137417-11137426:- EXOSC10 RI_NPM1	NPM1	-0.41475	0	0
isoform1=exon:chr1:11136899-11137005:-@junction:chr1:11137006-11137421:-@exon:chr1:11137422-11137500:- isoform2=retention:chr1:11137001-11137010:-@retention:chr1:11137417-11137426:- EXOSC10 RI_POLR2G	POLR2G	-0.407507	0	0
isoform1=exon:chr1:11136899-11137005:-@junction:chr1:11137006-11137421:-@exon:chr1:11137422-11137500:- isoform2=retention:chr1:11137001-11137010:-@retention:chr1:11137417-11137426:- EXOSC10 RI_POU5F1	POU5F1	-0.525625	0	0
isoform1=exon:chr1:11136899-11137005:-@junction:chr1:11137006-11137421:-@exon:chr1:11137422-11137500:- isoform2=retention:chr1:11137001-11137010:-@retention:chr1:11137417-11137426:- EXOSC10 RI_RAN	RAN	-0.489074	0	0
isoform1=exon:chr1:11136899-11137005:-@junction:chr1:11137006-11137421:-@exon:chr1:11137422-11137500:- isoform2=retention:chr1:11137001-11137010:-@retention:chr1:11137417-11137426:- EXOSC10 RI_RPL13	RPL13	-0.412357	0	0
isoform1=exon:chr1:11136899-11137005:-@junction:chr1:11137006-11137421:-@exon:chr1:11137422-11137500:- isoform2=retention:chr1:11137001-11137010:-@retention:chr1:11137417-11137426:- EXOSC10 RI_RPL4	RPL4	-0.516195	0	0
isoform1=exon:chr1:11136899-11137005:-@junction:chr1:11137006-11137421:-@exon:chr1:11137422-11137500:- isoform2=retention:chr1:11137001-11137010:-@retention:chr1:11137417-11137426:- EXOSC10 RI_RPL8	RPL8	-0.410001	0	0
isoform1=exon:chr1:11136899-11137005:-@junction:chr1:11137006-11137421:-@exon:chr1:11137422-11137500:- isoform2=retention:chr1:11137001-11137010:-@retention:chr1:11137417-11137426:- EXOSC10 RI_RPLP0	RPLP0	-0.471856	0	0
isoform1=exon:chr1:11136899-11137005:-@junction:chr1:11137006-11137421:-@exon:chr1:11137422-11137500:- isoform2=retention:chr1:11137001-11137010:-@retention:chr1:11137417-11137426:- EXOSC10 RI_RPS19	RPS19	-0.413553	0	0
isoform1=exon:chr1:11136899-11137005:-@junction:chr1:11137006-11137421:-@exon:chr1:11137422-11137500:- isoform2=retention:chr1:11137001-11137010:-@retention:chr1:11137417-11137426:- EXOSC10 RI_RPS20	RPS20	-0.414686	0	0
isoform1=exon:chr1:11136899-11137005:-@junction:chr1:11137006-11137421:-@exon:chr1:11137422-11137500:- isoform2=retention:chr1:11137001-11137010:-@retention:chr1:11137417-11137426:- EXOSC10 RI_RPS4X	RPS4X	-0.413265	0	0
isoform1=exon:chr1:11136899-11137005:-@junction:chr1:11137006-11137421:-@exon:chr1:11137422-11137500:- isoform2=retention:chr1:11137001-11137010:-@retention:chr1:11137417-11137426:- EXOSC10 RI_RPS6	RPS6	-0.520572	0	0
isoform1=exon:chr1:11136899-11137005:-@junction:chr1:11137006-11137421:-@exon:chr1:11137422-11137500:- isoform2=retention:chr1:11137001-11137010:-@retention:chr1:11137417-11137426:- EXOSC10 RI_SCG3	SCG3	-0.436243	0	0
isoform1=exon:chr1:11136899-11137005:-@junction:chr1:11137006-11137421:-@exon:chr1:11137422-11137500:- isoform2=retention:chr1:11137001-11137010:-@retention:chr1:11137417-11137426:- EXOSC10 RI_SLC25A5	SLC25A5	-0.437882	0	0
isoform1=exon:chr1:11136899-11137005:-@junction:chr1:11137006-11137421:-@exon:chr1:11137422-11137500:- isoform2=retention:chr1:11137001-11137010:-@retention:chr1:11137417-11137426:- EXOSC10 RI_SLIRP	SLIRP	-0.409569	0	0
isoform1=exon:chr1:11136899-11137005:-@junction:chr1:11137006-11137421:-@exon:chr1:11137422-11137500:- isoform2=retention:chr1:11137001-11137010:-@retention:chr1:11137417-11137426:- EXOSC10 RI_SNRPN	SNRPN	-0.458853	0	0
isoform1=exon:chr1:11136899-11137005:-@junction:chr1:11137006-11137421:-@exon:chr1:11137422-11137500:- isoform2=retention:chr1:11137001-11137010:-@retention:chr1:11137417-11137426:- EXOSC10 RI_SSBP1	SSBP1	-0.461078	0	0
isoform1=exon:chr1:11136899-11137005:-@junction:chr1:11137006-11137421:-@exon:chr1:11137422-11137500:- isoform2=retention:chr1:11137001-11137010:-@retention:chr1:11137417-11137426:- EXOSC10 RI_ZCCHC11	ZCCHC11	0.411074	2.87533e-32	7.91377e-31
isoform1=exon:chr1:111662499-111662581:-@junction:chr1:111662582-111663153:-@exon:chr1:111663154-111663315:- isoform2=exon:chr1:111662499-111662581:-@junction:chr1:111662582-111663137:-@exon:chr1:111663138-111663315:- DRAM2 A5SS_APOBEC3C	APOBEC3C	0.476583	3.06478e-44	9.13989e-43
isoform1=exon:chr1:111662499-111662581:-@junction:chr1:111662582-111663153:-@exon:chr1:111663154-111663315:- isoform2=exon:chr1:111662499-111662581:-@junction:chr1:111662582-111663137:-@exon:chr1:111663138-111663315:- DRAM2 A5SS_C1QBP	C1QBP	-0.456173	0	0
isoform1=exon:chr1:111662499-111662581:-@junction:chr1:111662582-111663153:-@exon:chr1:111663154-111663315:- isoform2=exon:chr1:111662499-111662581:-@junction:chr1:111662582-111663137:-@exon:chr1:111663138-111663315:- DRAM2 A5SS_ESRP1	ESRP1	-0.487941	0	0
isoform1=exon:chr1:111662499-111662581:-@junction:chr1:111662582-111663153:-@exon:chr1:111663154-111663315:- isoform2=exon:chr1:111662499-111662581:-@junction:chr1:111662582-111663137:-@exon:chr1:111663138-111663315:- DRAM2 A5SS_FBL	FBL	-0.473937	0	0
isoform1=exon:chr1:111662499-111662581:-@junction:chr1:111662582-111663153:-@exon:chr1:111663154-111663315:- isoform2=exon:chr1:111662499-111662581:-@junction:chr1:111662582-111663137:-@exon:chr1:111663138-111663315:- DRAM2 A5SS_GOLGB1	GOLGB1	0.402589	6.69528e-31	1.8127e-29
isoform1=exon:chr1:111662499-111662581:-@junction:chr1:111662582-111663153:-@exon:chr1:111663154-111663315:- isoform2=exon:chr1:111662499-111662581:-@junction:chr1:111662582-111663137:-@exon:chr1:111663138-111663315:- DRAM2 A5SS_H1F0	H1F0	0.401403	1.03197e-30	2.78625e-29
isoform1=exon:chr1:111662499-111662581:-@junction:chr1:111662582-111663153:-@exon:chr1:111663154-111663315:- isoform2=exon:chr1:111662499-111662581:-@junction:chr1:111662582-111663137:-@exon:chr1:111663138-111663315:- DRAM2 A5SS_HNRNPAB	HNRNPAB	-0.479456	0	0
isoform1=exon:chr1:111662499-111662581:-@junction:chr1:111662582-111663153:-@exon:chr1:111663154-111663315:- isoform2=exon:chr1:111662499-111662581:-@junction:chr1:111662582-111663137:-@exon:chr1:111663138-111663315:- DRAM2 A5SS_HSPA8	HSPA8	-0.427337	0	0
isoform1=exon:chr1:111662499-111662581:-@junction:chr1:111662582-111663153:-@exon:chr1:111663154-111663315:- isoform2=exon:chr1:111662499-111662581:-@junction:chr1:111662582-111663137:-@exon:chr1:111663138-111663315:- DRAM2 A5SS_HSPE1	HSPE1	-0.542913	0	0
isoform1=exon:chr1:111662499-111662581:-@junction:chr1:111662582-111663153:-@exon:chr1:111663154-111663315:- isoform2=exon:chr1:111662499-111662581:-@junction:chr1:111662582-111663137:-@exon:chr1:111663138-111663315:- DRAM2 A5SS_IFI16	IFI16	0.513836	2.65382e-52	8.07215e-51
isoform1=exon:chr1:111662499-111662581:-@junction:chr1:111662582-111663153:-@exon:chr1:111663154-111663315:- isoform2=exon:chr1:111662499-111662581:-@junction:chr1:111662582-111663137:-@exon:chr1:111663138-111663315:- DRAM2 A5SS_LIN28A	LIN28A	-0.482763	0	0
isoform1=exon:chr1:111662499-111662581:-@junction:chr1:111662582-111663153:-@exon:chr1:111663154-111663315:- isoform2=exon:chr1:111662499-111662581:-@junction:chr1:111662582-111663137:-@exon:chr1:111663138-111663315:- DRAM2 A5SS_MRPL22	MRPL22	0.418951	1.42526e-33	3.97854e-32
isoform1=exon:chr1:111662499-111662581:-@junction:chr1:111662582-111663153:-@exon:chr1:111663154-111663315:- isoform2=exon:chr1:111662499-111662581:-@junction:chr1:111662582-111663137:-@exon:chr1:111663138-111663315:- DRAM2 A5SS_NME1	NME1	-0.479044	0	0
isoform1=exon:chr1:111662499-111662581:-@junction:chr1:111662582-111663153:-@exon:chr1:111663154-111663315:- isoform2=exon:chr1:111662499-111662581:-@junction:chr1:111662582-111663137:-@exon:chr1:111663138-111663315:- DRAM2 A5SS_NOP16	NOP16	-0.458755	0	0
isoform1=exon:chr1:111662499-111662581:-@junction:chr1:111662582-111663153:-@exon:chr1:111663154-111663315:- isoform2=exon:chr1:111662499-111662581:-@junction:chr1:111662582-111663137:-@exon:chr1:111663138-111663315:- DRAM2 A5SS_NPM1	NPM1	-0.408144	0	0
isoform1=exon:chr1:111662499-111662581:-@junction:chr1:111662582-111663153:-@exon:chr1:111663154-111663315:- isoform2=exon:chr1:111662499-111662581:-@junction:chr1:111662582-111663137:-@exon:chr1:111663138-111663315:- DRAM2 A5SS_PABPC1	PABPC1	-0.485472	0	0
isoform1=exon:chr1:111662499-111662581:-@junction:chr1:111662582-111663153:-@exon:chr1:111663154-111663315:- isoform2=exon:chr1:111662499-111662581:-@junction:chr1:111662582-111663137:-@exon:chr1:111663138-111663315:- DRAM2 A5SS_POU5F1	POU5F1	-0.594086	0	0
isoform1=exon:chr1:111662499-111662581:-@junction:chr1:111662582-111663153:-@exon:chr1:111663154-111663315:- isoform2=exon:chr1:111662499-111662581:-@junction:chr1:111662582-111663137:-@exon:chr1:111663138-111663315:- DRAM2 A5SS_RAN	RAN	-0.449188	0	0
isoform1=exon:chr1:111662499-111662581:-@junction:chr1:111662582-111663153:-@exon:chr1:111663154-111663315:- isoform2=exon:chr1:111662499-111662581:-@junction:chr1:111662582-111663137:-@exon:chr1:111663138-111663315:- DRAM2 A5SS_RBM47	RBM47	-0.400399	0	0
isoform1=exon:chr1:111662499-111662581:-@junction:chr1:111662582-111663153:-@exon:chr1:111663154-111663315:- isoform2=exon:chr1:111662499-111662581:-@junction:chr1:111662582-111663137:-@exon:chr1:111663138-111663315:- DRAM2 A5SS_RBPMS2	RBPMS2	-0.470266	0	0
isoform1=exon:chr1:111662499-111662581:-@junction:chr1:111662582-111663153:-@exon:chr1:111663154-111663315:- isoform2=exon:chr1:111662499-111662581:-@junction:chr1:111662582-111663137:-@exon:chr1:111663138-111663315:- DRAM2 A5SS_RCC2	RCC2	-0.446864	0	0
isoform1=exon:chr1:111662499-111662581:-@junction:chr1:111662582-111663153:-@exon:chr1:111663154-111663315:- isoform2=exon:chr1:111662499-111662581:-@junction:chr1:111662582-111663137:-@exon:chr1:111663138-111663315:- DRAM2 A5SS_RDX	RDX	0.45009	4.41111e-39	1.28592e-37
isoform1=exon:chr1:111662499-111662581:-@junction:chr1:111662582-111663153:-@exon:chr1:111663154-111663315:- isoform2=exon:chr1:111662499-111662581:-@junction:chr1:111662582-111663137:-@exon:chr1:111663138-111663315:- DRAM2 A5SS_RPL10A	RPL10A	-0.41071	0	0
isoform1=exon:chr1:111662499-111662581:-@junction:chr1:111662582-111663153:-@exon:chr1:111663154-111663315:- isoform2=exon:chr1:111662499-111662581:-@junction:chr1:111662582-111663137:-@exon:chr1:111663138-111663315:- DRAM2 A5SS_RPL11	RPL11	-0.420501	0	0
isoform1=exon:chr1:111662499-111662581:-@junction:chr1:111662582-111663153:-@exon:chr1:111663154-111663315:- isoform2=exon:chr1:111662499-111662581:-@junction:chr1:111662582-111663137:-@exon:chr1:111663138-111663315:- DRAM2 A5SS_RPL19	RPL19	-0.412931	0	0
isoform1=exon:chr1:111662499-111662581:-@junction:chr1:111662582-111663153:-@exon:chr1:111663154-111663315:- isoform2=exon:chr1:111662499-111662581:-@junction:chr1:111662582-111663137:-@exon:chr1:111663138-111663315:- DRAM2 A5SS_RPL26	RPL26	-0.469693	0	0
isoform1=exon:chr1:111662499-111662581:-@junction:chr1:111662582-111663153:-@exon:chr1:111663154-111663315:- isoform2=exon:chr1:111662499-111662581:-@junction:chr1:111662582-111663137:-@exon:chr1:111663138-111663315:- DRAM2 A5SS_RPL27	RPL27	-0.445854	0	0
isoform1=exon:chr1:111662499-111662581:-@junction:chr1:111662582-111663153:-@exon:chr1:111663154-111663315:- isoform2=exon:chr1:111662499-111662581:-@junction:chr1:111662582-111663137:-@exon:chr1:111663138-111663315:- DRAM2 A5SS_RPL32	RPL32	-0.417687	0	0
isoform1=exon:chr1:111662499-111662581:-@junction:chr1:111662582-111663153:-@exon:chr1:111663154-111663315:- isoform2=exon:chr1:111662499-111662581:-@junction:chr1:111662582-111663137:-@exon:chr1:111663138-111663315:- DRAM2 A5SS_RPL35	RPL35	-0.451219	0	0
isoform1=exon:chr1:111662499-111662581:-@junction:chr1:111662582-111663153:-@exon:chr1:111663154-111663315:- isoform2=exon:chr1:111662499-111662581:-@junction:chr1:111662582-111663137:-@exon:chr1:111663138-111663315:- DRAM2 A5SS_RPL35A	RPL35A	-0.445877	0	0
isoform1=exon:chr1:111662499-111662581:-@junction:chr1:111662582-111663153:-@exon:chr1:111663154-111663315:- isoform2=exon:chr1:111662499-111662581:-@junction:chr1:111662582-111663137:-@exon:chr1:111663138-111663315:- DRAM2 A5SS_RPL37A	RPL37A	-0.435494	0	0
isoform1=exon:chr1:111662499-111662581:-@junction:chr1:111662582-111663153:-@exon:chr1:111663154-111663315:- isoform2=exon:chr1:111662499-111662581:-@junction:chr1:111662582-111663137:-@exon:chr1:111663138-111663315:- DRAM2 A5SS_RPS16	RPS16	-0.405955	0	0
isoform1=exon:chr1:111662499-111662581:-@junction:chr1:111662582-111663153:-@exon:chr1:111663154-111663315:- isoform2=exon:chr1:111662499-111662581:-@junction:chr1:111662582-111663137:-@exon:chr1:111663138-111663315:- DRAM2 A5SS_RPS2	RPS2	-0.424432	0	0
isoform1=exon:chr1:111662499-111662581:-@junction:chr1:111662582-111663153:-@exon:chr1:111663154-111663315:- isoform2=exon:chr1:111662499-111662581:-@junction:chr1:111662582-111663137:-@exon:chr1:111663138-111663315:- DRAM2 A5SS_RPS20	RPS20	-0.431971	0	0
isoform1=exon:chr1:111662499-111662581:-@junction:chr1:111662582-111663153:-@exon:chr1:111663154-111663315:- isoform2=exon:chr1:111662499-111662581:-@junction:chr1:111662582-111663137:-@exon:chr1:111663138-111663315:- DRAM2 A5SS_RPS21	RPS21	-0.42393	0	0
isoform1=exon:chr1:111662499-111662581:-@junction:chr1:111662582-111663153:-@exon:chr1:111663154-111663315:- isoform2=exon:chr1:111662499-111662581:-@junction:chr1:111662582-111663137:-@exon:chr1:111663138-111663315:- DRAM2 A5SS_RPS24	RPS24	-0.496626	0	0
isoform1=exon:chr1:111662499-111662581:-@junction:chr1:111662582-111663153:-@exon:chr1:111663154-111663315:- isoform2=exon:chr1:111662499-111662581:-@junction:chr1:111662582-111663137:-@exon:chr1:111663138-111663315:- DRAM2 A5SS_RPS6	RPS6	-0.491505	0	0
isoform1=exon:chr1:111662499-111662581:-@junction:chr1:111662582-111663153:-@exon:chr1:111663154-111663315:- isoform2=exon:chr1:111662499-111662581:-@junction:chr1:111662582-111663137:-@exon:chr1:111663138-111663315:- DRAM2 A5SS_RPS7	RPS7	-0.453212	0	0
isoform1=exon:chr1:111662499-111662581:-@junction:chr1:111662582-111663153:-@exon:chr1:111663154-111663315:- isoform2=exon:chr1:111662499-111662581:-@junction:chr1:111662582-111663137:-@exon:chr1:111663138-111663315:- DRAM2 A5SS_SCG3	SCG3	-0.462272	0	0
isoform1=exon:chr1:111662499-111662581:-@junction:chr1:111662582-111663153:-@exon:chr1:111663154-111663315:- isoform2=exon:chr1:111662499-111662581:-@junction:chr1:111662582-111663137:-@exon:chr1:111663138-111663315:- DRAM2 A5SS_SLIRP	SLIRP	-0.533014	0	0
isoform1=exon:chr1:111662499-111662581:-@junction:chr1:111662582-111663153:-@exon:chr1:111663154-111663315:- isoform2=exon:chr1:111662499-111662581:-@junction:chr1:111662582-111663137:-@exon:chr1:111663138-111663315:- DRAM2 A5SS_SNRPD1	SNRPD1	-0.452245	0	0
isoform1=exon:chr1:111662499-111662581:-@junction:chr1:111662582-111663153:-@exon:chr1:111663154-111663315:- isoform2=exon:chr1:111662499-111662581:-@junction:chr1:111662582-111663137:-@exon:chr1:111663138-111663315:- DRAM2 A5SS_SNRPF	SNRPF	-0.514722	0	0
isoform1=exon:chr1:111662499-111662581:-@junction:chr1:111662582-111663153:-@exon:chr1:111663154-111663315:- isoform2=exon:chr1:111662499-111662581:-@junction:chr1:111662582-111663137:-@exon:chr1:111663138-111663315:- DRAM2 A5SS_SSBP1	SSBP1	-0.481482	0	0
isoform1=exon:chr1:111662499-111662581:-@junction:chr1:111662582-111663153:-@exon:chr1:111663154-111663315:- isoform2=exon:chr1:111662499-111662581:-@junction:chr1:111662582-111663137:-@exon:chr1:111663138-111663315:- DRAM2 A5SS_TRIM28	TRIM28	-0.436864	0	0
isoform1=exon:chr1:111662499-111662581:-@junction:chr1:111662582-111663153:-@exon:chr1:111663154-111663315:- isoform2=exon:chr1:111662499-111662581:-@junction:chr1:111662582-111663137:-@exon:chr1:111663138-111663315:- DRAM2 A5SS_TRMT44	TRMT44	0.487181	1.96326e-46	5.8962e-45
isoform1=exon:chr1:111662499-111662581:-@junction:chr1:111662582-111663153:-@exon:chr1:111663154-111663315:- isoform2=exon:chr1:111662499-111662581:-@junction:chr1:111662582-111663137:-@exon:chr1:111663138-111663315:- DRAM2 A5SS_YWHAZ	YWHAZ	0.404808	2.9649e-31	8.06201e-30
isoform1=exon:chr1:111662499-111662581:-@junction:chr1:111662582-111663153:-@exon:chr1:111663154-111663315:- isoform2=exon:chr1:111662499-111662581:-@junction:chr1:111662582-111663137:-@exon:chr1:111663138-111663315:- DRAM2 A5SS_ZC3HAV1	ZC3HAV1	0.401278	1.07997e-30	2.91511e-29
isoform1=exon:chr1:111662499-111662581:-@junction:chr1:111662582-111663153:-@exon:chr1:111663154-111663315:- isoform2=exon:chr1:111662499-111662581:-@junction:chr1:111662582-111663137:-@exon:chr1:111663138-111663315:- DRAM2 A5SS_ZCCHC11	ZCCHC11	0.523764	1.26337e-54	3.8556e-53
isoform1=exon:chr1:111663138-111663315:-@junction:chr1:111663316-111674045:-@exon:chr1:111674046-111674190:- isoform2=junction:chr1:111663316-111668848:-@exon:chr1:111668849-111668916:-@junction:chr1:111668917-111674045:- DRAM2 SE_ANXA2	ANXA2	0.405946	1.948e-31	5.30931e-30
isoform1=exon:chr1:111663138-111663315:-@junction:chr1:111663316-111674045:-@exon:chr1:111674046-111674190:- isoform2=junction:chr1:111663316-111668848:-@exon:chr1:111668849-111668916:-@junction:chr1:111668917-111674045:- DRAM2 SE_TRMT44	TRMT44	0.412716	1.54678e-32	4.27061e-31
isoform1=exon:chr1:111680145-111680208:-@junction:chr1:111680209-111682122:-@exon:chr1:111682123-111682142:- isoform2=junction:chr1:111680209-111681687:-@exon:chr1:111681688-111681745:-@junction:chr1:111681746-111682122:- DRAM2 SE_ACTB	ACTB	-0.417293	0	0
isoform1=exon:chr1:111680145-111680208:-@junction:chr1:111680209-111682122:-@exon:chr1:111682123-111682142:- isoform2=junction:chr1:111680209-111681687:-@exon:chr1:111681688-111681745:-@junction:chr1:111681746-111682122:- DRAM2 SE_ALDOA	ALDOA	-0.409027	0	0
isoform1=exon:chr1:111680145-111680208:-@junction:chr1:111680209-111682122:-@exon:chr1:111682123-111682142:- isoform2=junction:chr1:111680209-111681687:-@exon:chr1:111681688-111681745:-@junction:chr1:111681746-111682122:- DRAM2 SE_EEF1A1	EEF1A1	-0.440395	0	0
isoform1=exon:chr1:111680145-111680208:-@junction:chr1:111680209-111682122:-@exon:chr1:111682123-111682142:- isoform2=junction:chr1:111680209-111681687:-@exon:chr1:111681688-111681745:-@junction:chr1:111681746-111682122:- DRAM2 SE_ENO1	ENO1	-0.476087	0	0
isoform1=exon:chr1:111983920-111984011:-@junction:chr1:111984012-111984646:-@exon:chr1:111984647-111984715:- isoform2=junction:chr1:111984012-111984120:-@exon:chr1:111984121-111984226:-@junction:chr1:111984227-111984646:- WDR77 SE_ESRP1	ESRP1	-0.435265	0	0
isoform1=exon:chr1:111983920-111984011:-@junction:chr1:111984012-111984646:-@exon:chr1:111984647-111984715:- isoform2=junction:chr1:111984012-111984120:-@exon:chr1:111984121-111984226:-@junction:chr1:111984227-111984646:- WDR77 SE_POU5F1	POU5F1	-0.438517	0	0
isoform1=exon:chr1:111983920-111984011:-@junction:chr1:111984012-111984646:-@exon:chr1:111984647-111984715:- isoform2=junction:chr1:111984012-111984120:-@exon:chr1:111984121-111984226:-@junction:chr1:111984227-111984646:- WDR77 SE_WDR77	WDR77	-0.472006	0	0
isoform1=exon:chr1:111989717-111989766:-@junction:chr1:111989767-111991240:-@exon:chr1:111991241-111991351:- isoform2=junction:chr1:111989767-111990056:-@exon:chr1:111990057-111990198:-@junction:chr1:111990199-111991240:- WDR77 SE_EIF4E	EIF4E	0.424865	1.41646e-34	3.99354e-33
isoform1=exon:chr1:111989717-111989766:-@junction:chr1:111989767-111991240:-@exon:chr1:111991241-111991351:- isoform2=junction:chr1:111989767-111990056:-@exon:chr1:111990057-111990198:-@junction:chr1:111990199-111991240:- WDR77 SE_G3BP1	G3BP1	0.420842	6.84442e-34	1.91692e-32
isoform1=exon:chr1:111989717-111989766:-@junction:chr1:111989767-111991240:-@exon:chr1:111991241-111991351:- isoform2=junction:chr1:111989767-111990056:-@exon:chr1:111990057-111990198:-@junction:chr1:111990199-111991240:- WDR77 SE_HSPA8	HSPA8	0.446503	2.03545e-38	5.91087e-37
isoform1=exon:chr1:111989717-111989766:-@junction:chr1:111989767-111991240:-@exon:chr1:111991241-111991351:- isoform2=junction:chr1:111989767-111990056:-@exon:chr1:111990057-111990198:-@junction:chr1:111990199-111991240:- WDR77 SE_HSPA9	HSPA9	0.428946	2.80258e-35	7.95337e-34
isoform1=exon:chr1:111989717-111989766:-@junction:chr1:111989767-111991240:-@exon:chr1:111991241-111991351:- isoform2=junction:chr1:111989767-111990056:-@exon:chr1:111990057-111990198:-@junction:chr1:111990199-111991240:- WDR77 SE_HSPD1	HSPD1	0.452691	1.43852e-39	4.20495e-38
isoform1=exon:chr1:111989717-111989766:-@junction:chr1:111989767-111991240:-@exon:chr1:111991241-111991351:- isoform2=junction:chr1:111989767-111990056:-@exon:chr1:111990057-111990198:-@junction:chr1:111990199-111991240:- WDR77 SE_KPNA2	KPNA2	0.446236	2.27916e-38	6.61705e-37
isoform1=exon:chr1:111989717-111989766:-@junction:chr1:111989767-111991240:-@exon:chr1:111991241-111991351:- isoform2=junction:chr1:111989767-111990056:-@exon:chr1:111990057-111990198:-@junction:chr1:111990199-111991240:- WDR77 SE_NPM1	NPM1	0.468999	1.02203e-42	3.03073e-41
isoform1=exon:chr1:111989717-111989766:-@junction:chr1:111989767-111991240:-@exon:chr1:111991241-111991351:- isoform2=junction:chr1:111989767-111990056:-@exon:chr1:111990057-111990198:-@junction:chr1:111990199-111991240:- WDR77 SE_RSL1D1	RSL1D1	0.477412	2.07765e-44	6.19966e-43
isoform1=exon:chr1:111989717-111989766:-@junction:chr1:111989767-111991240:-@exon:chr1:111991241-111991351:- isoform2=junction:chr1:111989767-111990056:-@exon:chr1:111990057-111990198:-@junction:chr1:111990199-111991240:- WDR77 SE_SRSF3	SRSF3	0.44966	5.30405e-39	1.54571e-37
isoform1=exon:chr1:111989717-111989766:-@junction:chr1:111989767-111991240:-@exon:chr1:111991241-111991351:- isoform2=junction:chr1:111989767-111990056:-@exon:chr1:111990057-111990198:-@junction:chr1:111990199-111991240:- WDR77 SE_SRSF6	SRSF6	0.434485	3.00018e-36	8.58306e-35
isoform1=exon:chr1:111989717-111989766:-@junction:chr1:111989767-111991240:-@exon:chr1:111991241-111991351:- isoform2=junction:chr1:111989767-111990056:-@exon:chr1:111990057-111990198:-@junction:chr1:111990199-111991240:- WDR77 SE_SYNCRIP	SYNCRIP	0.428989	2.75441e-35	7.81735e-34
isoform1=exon:chr1:111989717-111989766:-@junction:chr1:111989767-111991240:-@exon:chr1:111991241-111991351:- isoform2=junction:chr1:111989767-111990056:-@exon:chr1:111990057-111990198:-@junction:chr1:111990199-111991240:- WDR77 SE_WDR77	WDR77	0.400323	1.52819e-30	4.11707e-29
isoform1=exon:chr1:112303328-112303470:+@junction:chr1:112303471-112303847:+@exon:chr1:112303848-112303906:+ isoform2=junction:chr1:112303471-112303608:+@exon:chr1:112303609-112303747:+@junction:chr1:112303748-112303847:+ DDX20 SE_BAG4	BAG4	0.438875	4.95601e-37	1.42615e-35
isoform1=exon:chr1:112303328-112303470:+@junction:chr1:112303471-112303847:+@exon:chr1:112303848-112303906:+ isoform2=junction:chr1:112303471-112303608:+@exon:chr1:112303609-112303747:+@junction:chr1:112303748-112303847:+ DDX20 SE_DDX20	DDX20	0.463421	1.27535e-41	3.76464e-40
isoform1=exon:chr1:112303328-112303470:+@junction:chr1:112303471-112303847:+@exon:chr1:112303848-112303906:+ isoform2=junction:chr1:112303471-112303608:+@exon:chr1:112303609-112303747:+@junction:chr1:112303748-112303847:+ DDX20 SE_HSP90AB1	HSP90AB1	0.543674	1.60666e-59	4.92798e-58
isoform1=exon:chr1:112303328-112303470:+@junction:chr1:112303471-112303847:+@exon:chr1:112303848-112303906:+ isoform2=junction:chr1:112303471-112303608:+@exon:chr1:112303609-112303747:+@junction:chr1:112303748-112303847:+ DDX20 SE_NASP	NASP	0.41657	3.56412e-33	9.91122e-32
isoform1=exon:chr1:112303328-112303470:+@junction:chr1:112303471-112303847:+@exon:chr1:112303848-112303906:+ isoform2=junction:chr1:112303471-112303608:+@exon:chr1:112303609-112303747:+@junction:chr1:112303748-112303847:+ DDX20 SE_NCL	NCL	0.440011	3.09693e-37	8.92535e-36
isoform1=exon:chr1:112303328-112303470:+@junction:chr1:112303471-112303847:+@exon:chr1:112303848-112303906:+ isoform2=junction:chr1:112303471-112303608:+@exon:chr1:112303609-112303747:+@junction:chr1:112303748-112303847:+ DDX20 SE_PTBP2	PTBP2	0.411642	2.32099e-32	6.39559e-31
isoform1=exon:chr1:112303328-112303470:+@junction:chr1:112303471-112303847:+@exon:chr1:112303848-112303906:+ isoform2=junction:chr1:112303471-112303608:+@exon:chr1:112303609-112303747:+@junction:chr1:112303748-112303847:+ DDX20 SE_SRSF6	SRSF6	0.515101	1.356e-52	4.12649e-51
isoform1=exon:chr1:112303328-112303470:+@junction:chr1:112303471-112303847:+@exon:chr1:112303848-112303906:+ isoform2=junction:chr1:112303471-112303608:+@exon:chr1:112303609-112303747:+@junction:chr1:112303748-112303847:+ DDX20 SE_SUPT16H	SUPT16H	0.411577	2.37862e-32	6.55369e-31
isoform1=exon:chr1:112303328-112303470:+@junction:chr1:112303471-112303847:+@exon:chr1:112303848-112303906:+ isoform2=junction:chr1:112303471-112303608:+@exon:chr1:112303609-112303747:+@junction:chr1:112303748-112303847:+ DDX20 SE_THRAP3	THRAP3	0.449795	5.0047e-39	1.45859e-37
isoform1=exon:chr1:112303328-112303470:+@junction:chr1:112303471-112303847:+@exon:chr1:112303848-112303906:+ isoform2=junction:chr1:112303471-112303608:+@exon:chr1:112303609-112303747:+@junction:chr1:112303748-112303847:+ DDX20 SE_TROVE2	TROVE2	0.435156	2.28198e-36	6.53476e-35
isoform1=exon:chr1:114255901-114256060:-@junction:chr1:114256061-114269039:-@exon:chr1:114269040-114269196:- isoform2=junction:chr1:114256061-114267380:-@exon:chr1:114267381-114267515:-@junction:chr1:114267516-114269039:- PHTF1 SE_HSPE1	HSPE1	-0.427362	0	0
isoform1=exon:chr1:115113321-115113371:-@junction:chr1:115113372-115123919:-@exon:chr1:115123920-115124012:- isoform2=junction:chr1:115113372-115119308:-@exon:chr1:115119309-115119379:-@junction:chr1:115119380-115123919:- BCAS2 SE_BCAS2	BCAS2	-0.629101	0	0
isoform1=exon:chr1:115269604-115269711:-@junction:chr1:115269712-115275224:-@exon:chr1:115275225-115275437:- isoform2=junction:chr1:115269712-115273128:-@exon:chr1:115273129-115273269:-@junction:chr1:115273270-115275224:- CSDE1 SE_BAG4	BAG4	-0.451448	0	0
isoform1=exon:chr1:115269604-115269711:-@junction:chr1:115269712-115275224:-@exon:chr1:115275225-115275437:- isoform2=junction:chr1:115269712-115273128:-@exon:chr1:115273129-115273269:-@junction:chr1:115273270-115275224:- CSDE1 SE_CSDE1	CSDE1	-0.436309	0	0
isoform1=exon:chr1:115269604-115269711:-@junction:chr1:115269712-115275224:-@exon:chr1:115275225-115275437:- isoform2=junction:chr1:115269712-115273128:-@exon:chr1:115273129-115273269:-@junction:chr1:115273270-115275224:- CSDE1 SE_HSP90AB1	HSP90AB1	-0.498512	0	0
isoform1=exon:chr1:115269604-115269711:-@junction:chr1:115269712-115275224:-@exon:chr1:115275225-115275437:- isoform2=junction:chr1:115269712-115273128:-@exon:chr1:115273129-115273269:-@junction:chr1:115273270-115275224:- CSDE1 SE_PAN3	PAN3	-0.409059	0	0
isoform1=exon:chr1:115269604-115269711:-@junction:chr1:115269712-115275224:-@exon:chr1:115275225-115275437:- isoform2=junction:chr1:115269712-115273128:-@exon:chr1:115273129-115273269:-@junction:chr1:115273270-115275224:- CSDE1 SE_RPL3	RPL3	-0.470458	0	0
isoform1=exon:chr1:115269604-115269711:-@junction:chr1:115269712-115275224:-@exon:chr1:115275225-115275437:- isoform2=junction:chr1:115269712-115273128:-@exon:chr1:115273129-115273269:-@junction:chr1:115273270-115275224:- CSDE1 SE_SRSF6	SRSF6	-0.411998	0	0
isoform1=exon:chr1:115321719-115321905:-@junction:chr1:115321906-115323069:-@exon:chr1:115323070-115323255:- isoform2=junction:chr1:115321906-115322730:-@exon:chr1:115322731-115322836:-@junction:chr1:115322837-115323069:- SIKE1 SE_LIN28A	LIN28A	-0.431335	0	0
isoform1=exon:chr1:115321719-115321905:-@junction:chr1:115321906-115323069:-@exon:chr1:115323070-115323255:- isoform2=junction:chr1:115321906-115322730:-@exon:chr1:115322731-115322836:-@junction:chr1:115322837-115323069:- SIKE1 SE_POU5F1	POU5F1	-0.407221	0	0
isoform1=exon:chr1:115321719-115321905:-@junction:chr1:115321906-115323069:-@exon:chr1:115323070-115323255:- isoform2=junction:chr1:115321906-115322730:-@exon:chr1:115322731-115322836:-@junction:chr1:115322837-115323069:- SIKE1 SE_RBPMS2	RBPMS2	-0.401105	0	0
isoform1=exon:chr1:117064409-117064605:-@junction:chr1:117064606-117086932:-@exon:chr1:117086933-117087226:- isoform2=junction:chr1:117064606-117078586:-@exon:chr1:117078587-117078850:-@junction:chr1:117078851-117086932:- CD58 SE_RSL1D1	RSL1D1	0.422367	3.77728e-34	1.06076e-32
isoform1=exon:chr1:117910071-117911107:+@junction:chr1:117911108-117948170:+@exon:chr1:117948171-117948267:+ isoform2=junction:chr1:117911108-117944807:+@exon:chr1:117944808-117945063:+@junction:chr1:117945064-117948170:+ MAN1A2 SE_C1QBP	C1QBP	-0.417662	0	0
isoform1=exon:chr1:117910071-117911107:+@junction:chr1:117911108-117948170:+@exon:chr1:117948171-117948267:+ isoform2=junction:chr1:117911108-117944807:+@exon:chr1:117944808-117945063:+@junction:chr1:117945064-117948170:+ MAN1A2 SE_ERH	ERH	-0.466652	0	0
isoform1=exon:chr1:117910071-117911107:+@junction:chr1:117911108-117948170:+@exon:chr1:117948171-117948267:+ isoform2=junction:chr1:117911108-117944807:+@exon:chr1:117944808-117945063:+@junction:chr1:117945064-117948170:+ MAN1A2 SE_ESRP1	ESRP1	-0.43673	0	0
isoform1=exon:chr1:117910071-117911107:+@junction:chr1:117911108-117948170:+@exon:chr1:117948171-117948267:+ isoform2=junction:chr1:117911108-117944807:+@exon:chr1:117944808-117945063:+@junction:chr1:117945064-117948170:+ MAN1A2 SE_GOLGB1	GOLGB1	0.434546	2.92665e-36	8.37349e-35
isoform1=exon:chr1:117910071-117911107:+@junction:chr1:117911108-117948170:+@exon:chr1:117948171-117948267:+ isoform2=junction:chr1:117911108-117944807:+@exon:chr1:117944808-117945063:+@junction:chr1:117945064-117948170:+ MAN1A2 SE_HNRNPL	HNRNPL	-0.418289	0	0
isoform1=exon:chr1:117910071-117911107:+@junction:chr1:117911108-117948170:+@exon:chr1:117948171-117948267:+ isoform2=junction:chr1:117911108-117944807:+@exon:chr1:117944808-117945063:+@junction:chr1:117945064-117948170:+ MAN1A2 SE_HSPE1	HSPE1	-0.432077	0	0
isoform1=exon:chr1:117910071-117911107:+@junction:chr1:117911108-117948170:+@exon:chr1:117948171-117948267:+ isoform2=junction:chr1:117911108-117944807:+@exon:chr1:117944808-117945063:+@junction:chr1:117945064-117948170:+ MAN1A2 SE_IFI16	IFI16	0.490612	3.68392e-47	1.10877e-45
isoform1=exon:chr1:117910071-117911107:+@junction:chr1:117911108-117948170:+@exon:chr1:117948171-117948267:+ isoform2=junction:chr1:117911108-117944807:+@exon:chr1:117944808-117945063:+@junction:chr1:117945064-117948170:+ MAN1A2 SE_LIN28A	LIN28A	-0.513579	0	0
isoform1=exon:chr1:117910071-117911107:+@junction:chr1:117911108-117948170:+@exon:chr1:117948171-117948267:+ isoform2=junction:chr1:117911108-117944807:+@exon:chr1:117944808-117945063:+@junction:chr1:117945064-117948170:+ MAN1A2 SE_LSM3	LSM3	-0.401758	0	0
isoform1=exon:chr1:117910071-117911107:+@junction:chr1:117911108-117948170:+@exon:chr1:117948171-117948267:+ isoform2=junction:chr1:117911108-117944807:+@exon:chr1:117944808-117945063:+@junction:chr1:117945064-117948170:+ MAN1A2 SE_PABPC1	PABPC1	-0.433349	0	0
isoform1=exon:chr1:117910071-117911107:+@junction:chr1:117911108-117948170:+@exon:chr1:117948171-117948267:+ isoform2=junction:chr1:117911108-117944807:+@exon:chr1:117944808-117945063:+@junction:chr1:117945064-117948170:+ MAN1A2 SE_PAN3	PAN3	0.408814	6.70762e-32	1.83793e-30
isoform1=exon:chr1:117910071-117911107:+@junction:chr1:117911108-117948170:+@exon:chr1:117948171-117948267:+ isoform2=junction:chr1:117911108-117944807:+@exon:chr1:117944808-117945063:+@junction:chr1:117945064-117948170:+ MAN1A2 SE_POU5F1	POU5F1	-0.50178	0	0
isoform1=exon:chr1:117910071-117911107:+@junction:chr1:117911108-117948170:+@exon:chr1:117948171-117948267:+ isoform2=junction:chr1:117911108-117944807:+@exon:chr1:117944808-117945063:+@junction:chr1:117945064-117948170:+ MAN1A2 SE_RBPMS2	RBPMS2	-0.461009	0	0
isoform1=exon:chr1:117910071-117911107:+@junction:chr1:117911108-117948170:+@exon:chr1:117948171-117948267:+ isoform2=junction:chr1:117911108-117944807:+@exon:chr1:117944808-117945063:+@junction:chr1:117945064-117948170:+ MAN1A2 SE_RDX	RDX	0.439462	3.88745e-37	1.11958e-35
isoform1=exon:chr1:117910071-117911107:+@junction:chr1:117911108-117948170:+@exon:chr1:117948171-117948267:+ isoform2=junction:chr1:117911108-117944807:+@exon:chr1:117944808-117945063:+@junction:chr1:117945064-117948170:+ MAN1A2 SE_RPL10A	RPL10A	-0.430742	0	0
isoform1=exon:chr1:117910071-117911107:+@junction:chr1:117911108-117948170:+@exon:chr1:117948171-117948267:+ isoform2=junction:chr1:117911108-117944807:+@exon:chr1:117944808-117945063:+@junction:chr1:117945064-117948170:+ MAN1A2 SE_RPL19	RPL19	-0.429667	0	0
isoform1=exon:chr1:117910071-117911107:+@junction:chr1:117911108-117948170:+@exon:chr1:117948171-117948267:+ isoform2=junction:chr1:117911108-117944807:+@exon:chr1:117944808-117945063:+@junction:chr1:117945064-117948170:+ MAN1A2 SE_RPL27	RPL27	-0.50585	0	0
isoform1=exon:chr1:117910071-117911107:+@junction:chr1:117911108-117948170:+@exon:chr1:117948171-117948267:+ isoform2=junction:chr1:117911108-117944807:+@exon:chr1:117944808-117945063:+@junction:chr1:117945064-117948170:+ MAN1A2 SE_RPL31	RPL31	-0.439621	0	0
isoform1=exon:chr1:117910071-117911107:+@junction:chr1:117911108-117948170:+@exon:chr1:117948171-117948267:+ isoform2=junction:chr1:117911108-117944807:+@exon:chr1:117944808-117945063:+@junction:chr1:117945064-117948170:+ MAN1A2 SE_RPL32	RPL32	-0.420589	0	0
isoform1=exon:chr1:117910071-117911107:+@junction:chr1:117911108-117948170:+@exon:chr1:117948171-117948267:+ isoform2=junction:chr1:117911108-117944807:+@exon:chr1:117944808-117945063:+@junction:chr1:117945064-117948170:+ MAN1A2 SE_RPL35	RPL35	-0.457648	0	0
isoform1=exon:chr1:117910071-117911107:+@junction:chr1:117911108-117948170:+@exon:chr1:117948171-117948267:+ isoform2=junction:chr1:117911108-117944807:+@exon:chr1:117944808-117945063:+@junction:chr1:117945064-117948170:+ MAN1A2 SE_RPL35A	RPL35A	-0.457268	0	0
isoform1=exon:chr1:117910071-117911107:+@junction:chr1:117911108-117948170:+@exon:chr1:117948171-117948267:+ isoform2=junction:chr1:117911108-117944807:+@exon:chr1:117944808-117945063:+@junction:chr1:117945064-117948170:+ MAN1A2 SE_RPL37A	RPL37A	-0.446318	0	0
isoform1=exon:chr1:117910071-117911107:+@junction:chr1:117911108-117948170:+@exon:chr1:117948171-117948267:+ isoform2=junction:chr1:117911108-117944807:+@exon:chr1:117944808-117945063:+@junction:chr1:117945064-117948170:+ MAN1A2 SE_RPS18	RPS18	-0.448465	0	0
isoform1=exon:chr1:117910071-117911107:+@junction:chr1:117911108-117948170:+@exon:chr1:117948171-117948267:+ isoform2=junction:chr1:117911108-117944807:+@exon:chr1:117944808-117945063:+@junction:chr1:117945064-117948170:+ MAN1A2 SE_RPS20	RPS20	-0.489224	0	0
isoform1=exon:chr1:117910071-117911107:+@junction:chr1:117911108-117948170:+@exon:chr1:117948171-117948267:+ isoform2=junction:chr1:117911108-117944807:+@exon:chr1:117944808-117945063:+@junction:chr1:117945064-117948170:+ MAN1A2 SE_RPS21	RPS21	-0.445043	0	0
isoform1=exon:chr1:117910071-117911107:+@junction:chr1:117911108-117948170:+@exon:chr1:117948171-117948267:+ isoform2=junction:chr1:117911108-117944807:+@exon:chr1:117944808-117945063:+@junction:chr1:117945064-117948170:+ MAN1A2 SE_RPS24	RPS24	-0.433858	0	0
isoform1=exon:chr1:117910071-117911107:+@junction:chr1:117911108-117948170:+@exon:chr1:117948171-117948267:+ isoform2=junction:chr1:117911108-117944807:+@exon:chr1:117944808-117945063:+@junction:chr1:117945064-117948170:+ MAN1A2 SE_RPS6	RPS6	-0.454325	0	0
isoform1=exon:chr1:117910071-117911107:+@junction:chr1:117911108-117948170:+@exon:chr1:117948171-117948267:+ isoform2=junction:chr1:117911108-117944807:+@exon:chr1:117944808-117945063:+@junction:chr1:117945064-117948170:+ MAN1A2 SE_RPS7	RPS7	-0.400287	0	0
isoform1=exon:chr1:117910071-117911107:+@junction:chr1:117911108-117948170:+@exon:chr1:117948171-117948267:+ isoform2=junction:chr1:117911108-117944807:+@exon:chr1:117944808-117945063:+@junction:chr1:117945064-117948170:+ MAN1A2 SE_RPS9	RPS9	-0.428575	0	0
isoform1=exon:chr1:117910071-117911107:+@junction:chr1:117911108-117948170:+@exon:chr1:117948171-117948267:+ isoform2=junction:chr1:117911108-117944807:+@exon:chr1:117944808-117945063:+@junction:chr1:117945064-117948170:+ MAN1A2 SE_SLIRP	SLIRP	-0.455135	0	0
isoform1=exon:chr1:117910071-117911107:+@junction:chr1:117911108-117948170:+@exon:chr1:117948171-117948267:+ isoform2=junction:chr1:117911108-117944807:+@exon:chr1:117944808-117945063:+@junction:chr1:117945064-117948170:+ MAN1A2 SE_SNRPD2	SNRPD2	-0.404731	0	0
isoform1=exon:chr1:117910071-117911107:+@junction:chr1:117911108-117948170:+@exon:chr1:117948171-117948267:+ isoform2=junction:chr1:117911108-117944807:+@exon:chr1:117944808-117945063:+@junction:chr1:117945064-117948170:+ MAN1A2 SE_SSBP1	SSBP1	-0.459547	0	0
isoform1=exon:chr1:117910071-117911107:+@junction:chr1:117911108-117948170:+@exon:chr1:117948171-117948267:+ isoform2=junction:chr1:117911108-117944807:+@exon:chr1:117944808-117945063:+@junction:chr1:117945064-117948170:+ MAN1A2 SE_YBX1	YBX1	-0.40636	0	0
isoform1=exon:chr1:117910071-117911107:+@junction:chr1:117911108-117948170:+@exon:chr1:117948171-117948267:+ isoform2=junction:chr1:117911108-117944807:+@exon:chr1:117944808-117945063:+@junction:chr1:117945064-117948170:+ MAN1A2 SE_ZC3HAV1	ZC3HAV1	0.426047	8.87834e-35	2.50766e-33
isoform1=exon:chr1:117910071-117911107:+@junction:chr1:117911108-117948170:+@exon:chr1:117948171-117948267:+ isoform2=junction:chr1:117911108-117944807:+@exon:chr1:117944808-117945063:+@junction:chr1:117945064-117948170:+ MAN1A2 SE_ZCCHC11	ZCCHC11	0.440989	2.06217e-37	5.95046e-36
isoform1=exon:chr1:117910071-117911107:+@junction:chr1:117911108-117948170:+@exon:chr1:117948171-117948267:+ isoform2=junction:chr1:117911108-117944807:+@exon:chr1:117944808-117945063:+@junction:chr1:117945064-117948170:+ MAN1A2 SE_ZFC3H1	ZFC3H1	0.403419	4.9408e-31	1.33982e-29
isoform1=exon:chr1:120269627-120269725:+@junction:chr1:120269726-120277256:+@exon:chr1:120277257-120277389:+ isoform2=junction:chr1:120269726-120272131:+@exon:chr1:120272132-120272256:+@junction:chr1:120272257-120277256:+ PHGDH SE_HSP90AB1	HSP90AB1	-0.489346	0	0
isoform1=exon:chr1:120269627-120269725:+@junction:chr1:120269726-120277256:+@exon:chr1:120277257-120277389:+ isoform2=junction:chr1:120269726-120272131:+@exon:chr1:120272132-120272256:+@junction:chr1:120272257-120277256:+ PHGDH SE_HSPD1	HSPD1	-0.41491	0	0
isoform1=exon:chr1:146742593-146742666:+@junction:chr1:146742667-146743831:+@exon:chr1:146743832-146743942:+ isoform2=exon:chr1:146742593-146742774:+@junction:chr1:146742775-146743831:+@exon:chr1:146743832-146743942:+ CHD1L A5SS_HSP90AB1	HSP90AB1	-0.458967	0	0
isoform1=exon:chr1:146742593-146742666:+@junction:chr1:146742667-146743831:+@exon:chr1:146743832-146743942:+ isoform2=exon:chr1:146742593-146742774:+@junction:chr1:146742775-146743831:+@exon:chr1:146743832-146743942:+ CHD1L A5SS_LIN28A	LIN28A	0.468135	1.51558e-42	4.49151e-41
isoform1=exon:chr1:146742593-146742666:+@junction:chr1:146742667-146743831:+@exon:chr1:146743832-146743942:+ isoform2=exon:chr1:146742593-146742774:+@junction:chr1:146742775-146743831:+@exon:chr1:146743832-146743942:+ CHD1L A5SS_PAN3	PAN3	-0.421557	0	0
isoform1=exon:chr1:146742593-146742666:+@junction:chr1:146742667-146743831:+@exon:chr1:146743832-146743942:+ isoform2=exon:chr1:146742593-146742774:+@junction:chr1:146742775-146743831:+@exon:chr1:146743832-146743942:+ CHD1L A5SS_RPL3	RPL3	-0.434854	0	0
isoform1=exon:chr1:146751699-146751864:+@junction:chr1:146751865-146757000:+@exon:chr1:146757001-146757164:+ isoform2=junction:chr1:146751865-146756023:+@exon:chr1:146756024-146756172:+@junction:chr1:146756173-146757000:+ CHD1L SE_ESRP1	ESRP1	-0.417636	0	0
isoform1=exon:chr1:146751699-146751864:+@junction:chr1:146751865-146757000:+@exon:chr1:146757001-146757164:+ isoform2=junction:chr1:146751865-146756023:+@exon:chr1:146756024-146756172:+@junction:chr1:146756173-146757000:+ CHD1L SE_IFI16	IFI16	0.45075	3.32304e-39	9.69355e-38
isoform1=exon:chr1:146751699-146751864:+@junction:chr1:146751865-146757000:+@exon:chr1:146757001-146757164:+ isoform2=junction:chr1:146751865-146756023:+@exon:chr1:146756024-146756172:+@junction:chr1:146756173-146757000:+ CHD1L SE_LIN28A	LIN28A	-0.442961	0	0
isoform1=exon:chr1:146751699-146751864:+@junction:chr1:146751865-146757000:+@exon:chr1:146757001-146757164:+ isoform2=junction:chr1:146751865-146756023:+@exon:chr1:146756024-146756172:+@junction:chr1:146756173-146757000:+ CHD1L SE_POU5F1	POU5F1	-0.407017	0	0
isoform1=exon:chr1:146751699-146751864:+@junction:chr1:146751865-146757000:+@exon:chr1:146757001-146757164:+ isoform2=junction:chr1:146751865-146756023:+@exon:chr1:146756024-146756172:+@junction:chr1:146756173-146757000:+ CHD1L SE_RDX	RDX	0.438808	5.09453e-37	1.4659e-35
isoform1=exon:chr1:150201405-150201570:-@junction:chr1:150201571-150208080:-@exon:chr1:150208081-150208303:- isoform2=junction:chr1:150201571-150204114:-@exon:chr1:150204115-150204264:-@junction:chr1:150204265-150208080:- ANP32E SE_HSP90AB1	HSP90AB1	-0.441239	0	0
isoform1=exon:chr1:150236058-150236078:+@junction:chr1:150236079-150236992:+@exon:chr1:150236993-150237478:+ isoform2=junction:chr1:150236079-150236192:+@exon:chr1:150236193-150236277:+@junction:chr1:150236278-150236992:+ CA14 SE_DDX21	DDX21	-0.415445	0	0
isoform1=exon:chr1:150236058-150236078:+@junction:chr1:150236079-150236992:+@exon:chr1:150236993-150237478:+ isoform2=junction:chr1:150236079-150236192:+@exon:chr1:150236193-150236277:+@junction:chr1:150236278-150236992:+ CA14 SE_ESRP1	ESRP1	-0.505329	0	0
isoform1=exon:chr1:150236058-150236078:+@junction:chr1:150236079-150236992:+@exon:chr1:150236993-150237478:+ isoform2=junction:chr1:150236079-150236192:+@exon:chr1:150236193-150236277:+@junction:chr1:150236278-150236992:+ CA14 SE_H1F0	H1F0	0.419478	1.16212e-33	3.24728e-32
isoform1=exon:chr1:150236058-150236078:+@junction:chr1:150236079-150236992:+@exon:chr1:150236993-150237478:+ isoform2=junction:chr1:150236079-150236192:+@exon:chr1:150236193-150236277:+@junction:chr1:150236278-150236992:+ CA14 SE_HSPA8	HSPA8	-0.442219	0	0
isoform1=exon:chr1:150236058-150236078:+@junction:chr1:150236079-150236992:+@exon:chr1:150236993-150237478:+ isoform2=junction:chr1:150236079-150236192:+@exon:chr1:150236193-150236277:+@junction:chr1:150236278-150236992:+ CA14 SE_HSPE1	HSPE1	-0.45603	0	0
isoform1=exon:chr1:150236058-150236078:+@junction:chr1:150236079-150236992:+@exon:chr1:150236993-150237478:+ isoform2=junction:chr1:150236079-150236192:+@exon:chr1:150236193-150236277:+@junction:chr1:150236278-150236992:+ CA14 SE_IFI16	IFI16	0.421325	5.67173e-34	1.58992e-32
isoform1=exon:chr1:150236058-150236078:+@junction:chr1:150236079-150236992:+@exon:chr1:150236993-150237478:+ isoform2=junction:chr1:150236079-150236192:+@exon:chr1:150236193-150236277:+@junction:chr1:150236278-150236992:+ CA14 SE_L1TD1	L1TD1	-0.423147	0	0
isoform1=exon:chr1:150236058-150236078:+@junction:chr1:150236079-150236992:+@exon:chr1:150236993-150237478:+ isoform2=junction:chr1:150236079-150236192:+@exon:chr1:150236193-150236277:+@junction:chr1:150236278-150236992:+ CA14 SE_NME1	NME1	-0.425679	0	0
isoform1=exon:chr1:150236058-150236078:+@junction:chr1:150236079-150236992:+@exon:chr1:150236993-150237478:+ isoform2=junction:chr1:150236079-150236192:+@exon:chr1:150236193-150236277:+@junction:chr1:150236278-150236992:+ CA14 SE_NOP16	NOP16	-0.430869	0	0
isoform1=exon:chr1:150236058-150236078:+@junction:chr1:150236079-150236992:+@exon:chr1:150236993-150237478:+ isoform2=junction:chr1:150236079-150236192:+@exon:chr1:150236193-150236277:+@junction:chr1:150236278-150236992:+ CA14 SE_NPM1	NPM1	-0.468518	0	0
isoform1=exon:chr1:150236058-150236078:+@junction:chr1:150236079-150236992:+@exon:chr1:150236993-150237478:+ isoform2=junction:chr1:150236079-150236192:+@exon:chr1:150236193-150236277:+@junction:chr1:150236278-150236992:+ CA14 SE_PAK1IP1	PAK1IP1	-0.446201	0	0
isoform1=exon:chr1:150236058-150236078:+@junction:chr1:150236079-150236992:+@exon:chr1:150236993-150237478:+ isoform2=junction:chr1:150236079-150236192:+@exon:chr1:150236193-150236277:+@junction:chr1:150236278-150236992:+ CA14 SE_POU5F1	POU5F1	-0.514339	0	0
isoform1=exon:chr1:150236058-150236078:+@junction:chr1:150236079-150236992:+@exon:chr1:150236993-150237478:+ isoform2=junction:chr1:150236079-150236192:+@exon:chr1:150236193-150236277:+@junction:chr1:150236278-150236992:+ CA14 SE_RAN	RAN	-0.505211	0	0
isoform1=exon:chr1:150236058-150236078:+@junction:chr1:150236079-150236992:+@exon:chr1:150236993-150237478:+ isoform2=junction:chr1:150236079-150236192:+@exon:chr1:150236193-150236277:+@junction:chr1:150236278-150236992:+ CA14 SE_RBM47	RBM47	-0.406682	0	0
isoform1=exon:chr1:150236058-150236078:+@junction:chr1:150236079-150236992:+@exon:chr1:150236993-150237478:+ isoform2=junction:chr1:150236079-150236192:+@exon:chr1:150236193-150236277:+@junction:chr1:150236278-150236992:+ CA14 SE_RPL23	RPL23	-0.400547	0	0
isoform1=exon:chr1:150236058-150236078:+@junction:chr1:150236079-150236992:+@exon:chr1:150236993-150237478:+ isoform2=junction:chr1:150236079-150236192:+@exon:chr1:150236193-150236277:+@junction:chr1:150236278-150236992:+ CA14 SE_SCG3	SCG3	-0.439611	0	0
isoform1=exon:chr1:150236058-150236078:+@junction:chr1:150236079-150236992:+@exon:chr1:150236993-150237478:+ isoform2=junction:chr1:150236079-150236192:+@exon:chr1:150236193-150236277:+@junction:chr1:150236278-150236992:+ CA14 SE_SLIRP	SLIRP	-0.419309	0	0
isoform1=exon:chr1:150236058-150236078:+@junction:chr1:150236079-150236992:+@exon:chr1:150236993-150237478:+ isoform2=junction:chr1:150236079-150236192:+@exon:chr1:150236193-150236277:+@junction:chr1:150236278-150236992:+ CA14 SE_SNRPD1	SNRPD1	-0.448449	0	0
isoform1=exon:chr1:150236058-150236078:+@junction:chr1:150236079-150236992:+@exon:chr1:150236993-150237478:+ isoform2=junction:chr1:150236079-150236192:+@exon:chr1:150236193-150236277:+@junction:chr1:150236278-150236992:+ CA14 SE_SNRPF	SNRPF	-0.455497	0	0
isoform1=exon:chr1:150236058-150236078:+@junction:chr1:150236079-150236992:+@exon:chr1:150236993-150237478:+ isoform2=junction:chr1:150236079-150236192:+@exon:chr1:150236193-150236277:+@junction:chr1:150236278-150236992:+ CA14 SE_TRMT44	TRMT44	0.410638	3.3873e-32	9.31447e-31
isoform1=exon:chr1:150318494-150318612:+@junction:chr1:150318613-150321632:+@exon:chr1:150321633-150321694:+ isoform2=junction:chr1:150318613-150318883:+@exon:chr1:150318884-150318967:+@junction:chr1:150318968-150321632:+ PRPF3 SE_CCT6A	CCT6A	0.441261	1.84186e-37	5.3165e-36
isoform1=exon:chr1:150318494-150318612:+@junction:chr1:150318613-150321632:+@exon:chr1:150321633-150321694:+ isoform2=junction:chr1:150318613-150318883:+@exon:chr1:150318884-150318967:+@junction:chr1:150318968-150321632:+ PRPF3 SE_DDX21	DDX21	0.468746	1.14714e-42	3.40117e-41
isoform1=exon:chr1:150318494-150318612:+@junction:chr1:150318613-150321632:+@exon:chr1:150321633-150321694:+ isoform2=junction:chr1:150318613-150318883:+@exon:chr1:150318884-150318967:+@junction:chr1:150318968-150321632:+ PRPF3 SE_EIF5	EIF5	0.405843	2.02349e-31	5.51398e-30
isoform1=exon:chr1:150318494-150318612:+@junction:chr1:150318613-150321632:+@exon:chr1:150321633-150321694:+ isoform2=junction:chr1:150318613-150318883:+@exon:chr1:150318884-150318967:+@junction:chr1:150318968-150321632:+ PRPF3 SE_GPATCH4	GPATCH4	0.427991	4.10368e-35	1.16263e-33
isoform1=exon:chr1:150318494-150318612:+@junction:chr1:150318613-150321632:+@exon:chr1:150321633-150321694:+ isoform2=junction:chr1:150318613-150318883:+@exon:chr1:150318884-150318967:+@junction:chr1:150318968-150321632:+ PRPF3 SE_GRWD1	GRWD1	0.404077	3.87943e-31	1.05338e-29
isoform1=exon:chr1:150318494-150318612:+@junction:chr1:150318613-150321632:+@exon:chr1:150321633-150321694:+ isoform2=junction:chr1:150318613-150318883:+@exon:chr1:150318884-150318967:+@junction:chr1:150318968-150321632:+ PRPF3 SE_HMGB3	HMGB3	0.413694	1.06764e-32	2.95334e-31
isoform1=exon:chr1:150318494-150318612:+@junction:chr1:150318613-150321632:+@exon:chr1:150321633-150321694:+ isoform2=junction:chr1:150318613-150318883:+@exon:chr1:150318884-150318967:+@junction:chr1:150318968-150321632:+ PRPF3 SE_HNRNPA1	HNRNPA1	0.408802	6.73811e-32	1.84622e-30
isoform1=exon:chr1:150318494-150318612:+@junction:chr1:150318613-150321632:+@exon:chr1:150321633-150321694:+ isoform2=junction:chr1:150318613-150318883:+@exon:chr1:150318884-150318967:+@junction:chr1:150318968-150321632:+ PRPF3 SE_HNRNPM	HNRNPM	0.447983	1.08565e-38	3.15805e-37
isoform1=exon:chr1:150318494-150318612:+@junction:chr1:150318613-150321632:+@exon:chr1:150321633-150321694:+ isoform2=junction:chr1:150318613-150318883:+@exon:chr1:150318884-150318967:+@junction:chr1:150318968-150321632:+ PRPF3 SE_HSPA8	HSPA8	0.510785	1.32521e-51	4.02613e-50
isoform1=exon:chr1:150318494-150318612:+@junction:chr1:150318613-150321632:+@exon:chr1:150321633-150321694:+ isoform2=junction:chr1:150318613-150318883:+@exon:chr1:150318884-150318967:+@junction:chr1:150318968-150321632:+ PRPF3 SE_HSPA9	HSPA9	0.469021	1.01176e-42	3.00031e-41
isoform1=exon:chr1:150318494-150318612:+@junction:chr1:150318613-150321632:+@exon:chr1:150321633-150321694:+ isoform2=junction:chr1:150318613-150318883:+@exon:chr1:150318884-150318967:+@junction:chr1:150318968-150321632:+ PRPF3 SE_HSPD1	HSPD1	0.516186	7.60226e-53	2.3144e-51
isoform1=exon:chr1:150318494-150318612:+@junction:chr1:150318613-150321632:+@exon:chr1:150321633-150321694:+ isoform2=junction:chr1:150318613-150318883:+@exon:chr1:150318884-150318967:+@junction:chr1:150318968-150321632:+ PRPF3 SE_HSPE1	HSPE1	0.465313	5.44563e-42	1.60991e-40
isoform1=exon:chr1:150318494-150318612:+@junction:chr1:150318613-150321632:+@exon:chr1:150321633-150321694:+ isoform2=junction:chr1:150318613-150318883:+@exon:chr1:150318884-150318967:+@junction:chr1:150318968-150321632:+ PRPF3 SE_ILF3	ILF3	0.415861	4.67538e-33	1.29863e-31
isoform1=exon:chr1:150318494-150318612:+@junction:chr1:150318613-150321632:+@exon:chr1:150321633-150321694:+ isoform2=junction:chr1:150318613-150318883:+@exon:chr1:150318884-150318967:+@junction:chr1:150318968-150321632:+ PRPF3 SE_KPNA2	KPNA2	0.428017	4.06101e-35	1.1506e-33
isoform1=exon:chr1:150318494-150318612:+@junction:chr1:150318613-150321632:+@exon:chr1:150321633-150321694:+ isoform2=junction:chr1:150318613-150318883:+@exon:chr1:150318884-150318967:+@junction:chr1:150318968-150321632:+ PRPF3 SE_L1TD1	L1TD1	0.404907	2.85855e-31	7.77459e-30
isoform1=exon:chr1:150318494-150318612:+@junction:chr1:150318613-150321632:+@exon:chr1:150321633-150321694:+ isoform2=junction:chr1:150318613-150318883:+@exon:chr1:150318884-150318967:+@junction:chr1:150318968-150321632:+ PRPF3 SE_MRPL22	MRPL22	-0.43443	0	0
isoform1=exon:chr1:150318494-150318612:+@junction:chr1:150318613-150321632:+@exon:chr1:150321633-150321694:+ isoform2=junction:chr1:150318613-150318883:+@exon:chr1:150318884-150318967:+@junction:chr1:150318968-150321632:+ PRPF3 SE_MRPL3	MRPL3	0.446189	2.32498e-38	6.74982e-37
isoform1=exon:chr1:150318494-150318612:+@junction:chr1:150318613-150321632:+@exon:chr1:150321633-150321694:+ isoform2=junction:chr1:150318613-150318883:+@exon:chr1:150318884-150318967:+@junction:chr1:150318968-150321632:+ PRPF3 SE_MYBBP1A	MYBBP1A	0.410217	3.96667e-32	1.08984e-30
isoform1=exon:chr1:150318494-150318612:+@junction:chr1:150318613-150321632:+@exon:chr1:150321633-150321694:+ isoform2=junction:chr1:150318613-150318883:+@exon:chr1:150318884-150318967:+@junction:chr1:150318968-150321632:+ PRPF3 SE_NCL	NCL	0.482684	1.7105e-45	5.12293e-44
isoform1=exon:chr1:150318494-150318612:+@junction:chr1:150318613-150321632:+@exon:chr1:150321633-150321694:+ isoform2=junction:chr1:150318613-150318883:+@exon:chr1:150318884-150318967:+@junction:chr1:150318968-150321632:+ PRPF3 SE_NME1	NME1	0.476426	3.29861e-44	9.83629e-43
isoform1=exon:chr1:150318494-150318612:+@junction:chr1:150318613-150321632:+@exon:chr1:150321633-150321694:+ isoform2=junction:chr1:150318613-150318883:+@exon:chr1:150318884-150318967:+@junction:chr1:150318968-150321632:+ PRPF3 SE_NOP16	NOP16	0.445948	2.57494e-38	7.47342e-37
isoform1=exon:chr1:150318494-150318612:+@junction:chr1:150318613-150321632:+@exon:chr1:150321633-150321694:+ isoform2=junction:chr1:150318613-150318883:+@exon:chr1:150318884-150318967:+@junction:chr1:150318968-150321632:+ PRPF3 SE_NOP56	NOP56	0.412542	1.65214e-32	4.55982e-31
isoform1=exon:chr1:150318494-150318612:+@junction:chr1:150318613-150321632:+@exon:chr1:150321633-150321694:+ isoform2=junction:chr1:150318613-150318883:+@exon:chr1:150318884-150318967:+@junction:chr1:150318968-150321632:+ PRPF3 SE_NOP58	NOP58	0.465207	5.71345e-42	1.68893e-40
isoform1=exon:chr1:150318494-150318612:+@junction:chr1:150318613-150321632:+@exon:chr1:150321633-150321694:+ isoform2=junction:chr1:150318613-150318883:+@exon:chr1:150318884-150318967:+@junction:chr1:150318968-150321632:+ PRPF3 SE_NPM1	NPM1	0.588693	6.91084e-72	2.13612e-70
isoform1=exon:chr1:150318494-150318612:+@junction:chr1:150318613-150321632:+@exon:chr1:150321633-150321694:+ isoform2=junction:chr1:150318613-150318883:+@exon:chr1:150318884-150318967:+@junction:chr1:150318968-150321632:+ PRPF3 SE_PA2G4	PA2G4	0.41611	4.24964e-33	1.18077e-31
isoform1=exon:chr1:150318494-150318612:+@junction:chr1:150318613-150321632:+@exon:chr1:150321633-150321694:+ isoform2=junction:chr1:150318613-150318883:+@exon:chr1:150318884-150318967:+@junction:chr1:150318968-150321632:+ PRPF3 SE_POU5F1	POU5F1	0.402564	6.75653e-31	1.82913e-29
isoform1=exon:chr1:150318494-150318612:+@junction:chr1:150318613-150321632:+@exon:chr1:150321633-150321694:+ isoform2=junction:chr1:150318613-150318883:+@exon:chr1:150318884-150318967:+@junction:chr1:150318968-150321632:+ PRPF3 SE_PPAN	PPAN	0.410513	3.54973e-32	9.75876e-31
isoform1=exon:chr1:150318494-150318612:+@junction:chr1:150318613-150321632:+@exon:chr1:150321633-150321694:+ isoform2=junction:chr1:150318613-150318883:+@exon:chr1:150318884-150318967:+@junction:chr1:150318968-150321632:+ PRPF3 SE_RAN	RAN	0.440208	2.85372e-37	8.22657e-36
isoform1=exon:chr1:150318494-150318612:+@junction:chr1:150318613-150321632:+@exon:chr1:150321633-150321694:+ isoform2=junction:chr1:150318613-150318883:+@exon:chr1:150318884-150318967:+@junction:chr1:150318968-150321632:+ PRPF3 SE_RRP12	RRP12	0.427069	5.92182e-35	1.67545e-33
isoform1=exon:chr1:150318494-150318612:+@junction:chr1:150318613-150321632:+@exon:chr1:150321633-150321694:+ isoform2=junction:chr1:150318613-150318883:+@exon:chr1:150318884-150318967:+@junction:chr1:150318968-150321632:+ PRPF3 SE_RRS1	RRS1	0.405491	2.30441e-31	6.27504e-30
isoform1=exon:chr1:150318494-150318612:+@junction:chr1:150318613-150321632:+@exon:chr1:150321633-150321694:+ isoform2=junction:chr1:150318613-150318883:+@exon:chr1:150318884-150318967:+@junction:chr1:150318968-150321632:+ PRPF3 SE_RSL1D1	RSL1D1	0.480868	4.0619e-45	1.21494e-43
isoform1=exon:chr1:150318494-150318612:+@junction:chr1:150318613-150321632:+@exon:chr1:150321633-150321694:+ isoform2=junction:chr1:150318613-150318883:+@exon:chr1:150318884-150318967:+@junction:chr1:150318968-150321632:+ PRPF3 SE_SERBP1	SERBP1	0.406845	1.39597e-31	3.81108e-30
isoform1=exon:chr1:150318494-150318612:+@junction:chr1:150318613-150321632:+@exon:chr1:150321633-150321694:+ isoform2=junction:chr1:150318613-150318883:+@exon:chr1:150318884-150318967:+@junction:chr1:150318968-150321632:+ PRPF3 SE_SNRPD1	SNRPD1	0.411168	2.77526e-32	7.64052e-31
isoform1=exon:chr1:150318494-150318612:+@junction:chr1:150318613-150321632:+@exon:chr1:150321633-150321694:+ isoform2=junction:chr1:150318613-150318883:+@exon:chr1:150318884-150318967:+@junction:chr1:150318968-150321632:+ PRPF3 SE_SNRPF	SNRPF	0.41375	1.04539e-32	2.89209e-31
isoform1=exon:chr1:150318494-150318612:+@junction:chr1:150318613-150321632:+@exon:chr1:150321633-150321694:+ isoform2=junction:chr1:150318613-150318883:+@exon:chr1:150318884-150318967:+@junction:chr1:150318968-150321632:+ PRPF3 SE_SRSF3	SRSF3	0.419091	1.35019e-33	3.77021e-32
isoform1=exon:chr1:150318494-150318612:+@junction:chr1:150318613-150321632:+@exon:chr1:150321633-150321694:+ isoform2=junction:chr1:150318613-150318883:+@exon:chr1:150318884-150318967:+@junction:chr1:150318968-150321632:+ PRPF3 SE_SYNCRIP	SYNCRIP	0.435404	2.06265e-36	5.90815e-35
isoform1=exon:chr1:150318494-150318612:+@junction:chr1:150318613-150321632:+@exon:chr1:150321633-150321694:+ isoform2=junction:chr1:150318613-150318883:+@exon:chr1:150318884-150318967:+@junction:chr1:150318968-150321632:+ PRPF3 SE_TCP1	TCP1	0.406091	1.84602e-31	5.0328e-30
isoform1=exon:chr1:150318494-150318612:+@junction:chr1:150318613-150321632:+@exon:chr1:150321633-150321694:+ isoform2=junction:chr1:150318613-150318883:+@exon:chr1:150318884-150318967:+@junction:chr1:150318968-150321632:+ PRPF3 SE_TRMT44	TRMT44	-0.416697	0	0
isoform1=exon:chr1:150318494-150318612:+@junction:chr1:150318613-150321632:+@exon:chr1:150321633-150321694:+ isoform2=junction:chr1:150318613-150318883:+@exon:chr1:150318884-150318967:+@junction:chr1:150318968-150321632:+ PRPF3 SE_WDR43	WDR43	0.429938	1.88401e-35	5.35484e-34
isoform1=exon:chr1:150772020-150772185:-@junction:chr1:150772186-150778336:-@exon:chr1:150778337-150778492:- isoform2=junction:chr1:150772186-150776496:-@exon:chr1:150776497-150776715:-@junction:chr1:150776716-150778336:- CTSK SE_ACTB	ACTB	0.425791	9.82721e-35	2.77455e-33
isoform1=exon:chr1:150772020-150772185:-@junction:chr1:150772186-150778336:-@exon:chr1:150778337-150778492:- isoform2=junction:chr1:150772186-150776496:-@exon:chr1:150776497-150776715:-@junction:chr1:150776716-150778336:- CTSK SE_ASS1	ASS1	0.438994	4.71732e-37	1.35768e-35
isoform1=exon:chr1:150772020-150772185:-@junction:chr1:150772186-150778336:-@exon:chr1:150778337-150778492:- isoform2=junction:chr1:150772186-150776496:-@exon:chr1:150776497-150776715:-@junction:chr1:150776716-150778336:- CTSK SE_EEF1A1	EEF1A1	0.413373	1.20627e-32	3.33487e-31
isoform1=exon:chr1:150772020-150772185:-@junction:chr1:150772186-150778336:-@exon:chr1:150778337-150778492:- isoform2=junction:chr1:150772186-150776496:-@exon:chr1:150776497-150776715:-@junction:chr1:150776716-150778336:- CTSK SE_HOXB6	HOXB6	0.43729	9.52224e-37	2.73487e-35
isoform1=exon:chr1:150772020-150772185:-@junction:chr1:150772186-150778336:-@exon:chr1:150778337-150778492:- isoform2=junction:chr1:150772186-150776496:-@exon:chr1:150776497-150776715:-@junction:chr1:150776716-150778336:- CTSK SE_HSP90AB1	HSP90AB1	0.450254	4.11145e-39	1.19874e-37
isoform1=exon:chr1:150772020-150772185:-@junction:chr1:150772186-150778336:-@exon:chr1:150778337-150778492:- isoform2=junction:chr1:150772186-150776496:-@exon:chr1:150776497-150776715:-@junction:chr1:150776716-150778336:- CTSK SE_IFI16	IFI16	0.465145	5.87437e-42	1.73648e-40
isoform1=exon:chr1:150772020-150772185:-@junction:chr1:150772186-150778336:-@exon:chr1:150778337-150778492:- isoform2=junction:chr1:150772186-150776496:-@exon:chr1:150776497-150776715:-@junction:chr1:150776716-150778336:- CTSK SE_LIN28A	LIN28A	-0.554519	0	0
isoform1=exon:chr1:150772020-150772185:-@junction:chr1:150772186-150778336:-@exon:chr1:150778337-150778492:- isoform2=junction:chr1:150772186-150776496:-@exon:chr1:150776497-150776715:-@junction:chr1:150776716-150778336:- CTSK SE_RBPMS2	RBPMS2	-0.406704	0	0
isoform1=exon:chr1:150772020-150772185:-@junction:chr1:150772186-150778336:-@exon:chr1:150778337-150778492:- isoform2=junction:chr1:150772186-150776496:-@exon:chr1:150776497-150776715:-@junction:chr1:150776716-150778336:- CTSK SE_RDX	RDX	0.425267	1.20841e-34	3.40924e-33
isoform1=exon:chr1:150772020-150772185:-@junction:chr1:150772186-150778336:-@exon:chr1:150778337-150778492:- isoform2=junction:chr1:150772186-150776496:-@exon:chr1:150776497-150776715:-@junction:chr1:150776716-150778336:- CTSK SE_RPL3	RPL3	0.428472	3.38731e-35	9.60554e-34
isoform1=exon:chr1:150772020-150772185:-@junction:chr1:150772186-150778336:-@exon:chr1:150778337-150778492:- isoform2=junction:chr1:150772186-150776496:-@exon:chr1:150776497-150776715:-@junction:chr1:150776716-150778336:- CTSK SE_RPS3	RPS3	0.477554	1.94366e-44	5.80034e-43
isoform1=exon:chr1:150778337-150778492:-@junction:chr1:150778493-150779161:-@exon:chr1:150779162-150779282:- isoform2=junction:chr1:150778493-150778577:-@exon:chr1:150778578-150778700:-@junction:chr1:150778701-150779161:- CTSK SE_ACTB	ACTB	0.420061	9.27239e-34	2.59346e-32
isoform1=exon:chr1:150778337-150778492:-@junction:chr1:150778493-150779161:-@exon:chr1:150779162-150779282:- isoform2=junction:chr1:150778493-150778577:-@exon:chr1:150778578-150778700:-@junction:chr1:150778701-150779161:- CTSK SE_ASS1	ASS1	0.429518	2.22926e-35	6.33182e-34
isoform1=exon:chr1:150778337-150778492:-@junction:chr1:150778493-150779161:-@exon:chr1:150779162-150779282:- isoform2=junction:chr1:150778493-150778577:-@exon:chr1:150778578-150778700:-@junction:chr1:150778701-150779161:- CTSK SE_EEF1A1	EEF1A1	0.423756	2.19132e-34	6.16899e-33
isoform1=exon:chr1:150778337-150778492:-@junction:chr1:150778493-150779161:-@exon:chr1:150779162-150779282:- isoform2=junction:chr1:150778493-150778577:-@exon:chr1:150778578-150778700:-@junction:chr1:150778701-150779161:- CTSK SE_ENO1	ENO1	0.400665	1.34999e-30	3.63955e-29
isoform1=exon:chr1:150778337-150778492:-@junction:chr1:150778493-150779161:-@exon:chr1:150779162-150779282:- isoform2=junction:chr1:150778493-150778577:-@exon:chr1:150778578-150778700:-@junction:chr1:150778701-150779161:- CTSK SE_HNRNPD	HNRNPD	-0.420156	0	0
isoform1=exon:chr1:150778337-150778492:-@junction:chr1:150778493-150779161:-@exon:chr1:150779162-150779282:- isoform2=junction:chr1:150778493-150778577:-@exon:chr1:150778578-150778700:-@junction:chr1:150778701-150779161:- CTSK SE_IFI16	IFI16	0.436914	1.1113e-36	3.18993e-35
isoform1=exon:chr1:150778337-150778492:-@junction:chr1:150778493-150779161:-@exon:chr1:150779162-150779282:- isoform2=junction:chr1:150778493-150778577:-@exon:chr1:150778578-150778700:-@junction:chr1:150778701-150779161:- CTSK SE_LIN28A	LIN28A	-0.529704	0	0
isoform1=exon:chr1:150778337-150778492:-@junction:chr1:150778493-150779161:-@exon:chr1:150779162-150779282:- isoform2=junction:chr1:150778493-150778577:-@exon:chr1:150778578-150778700:-@junction:chr1:150778701-150779161:- CTSK SE_RDX	RDX	0.406464	1.60804e-31	4.38709e-30
isoform1=exon:chr1:150778337-150778492:-@junction:chr1:150778493-150779161:-@exon:chr1:150779162-150779282:- isoform2=junction:chr1:150778493-150778577:-@exon:chr1:150778578-150778700:-@junction:chr1:150778701-150779161:- CTSK SE_RPL3	RPL3	0.434221	3.34065e-36	9.5534e-35
isoform1=exon:chr1:150778337-150778492:-@junction:chr1:150778493-150779161:-@exon:chr1:150779162-150779282:- isoform2=junction:chr1:150778493-150778577:-@exon:chr1:150778578-150778700:-@junction:chr1:150778701-150779161:- CTSK SE_RPS3	RPS3	0.416237	4.04871e-33	1.12524e-31
isoform1=exon:chr1:150778337-150778492:-@junction:chr1:150778493-150779161:-@exon:chr1:150779162-150779282:- isoform2=junction:chr1:150778493-150778577:-@exon:chr1:150778578-150778700:-@junction:chr1:150778701-150779161:- CTSK SE_SSBP1	SSBP1	-0.420437	0	0
isoform1=exon:chr1:150778337-150778492:-@junction:chr1:150778493-150779161:-@exon:chr1:150779162-150779282:- isoform2=junction:chr1:150778493-150778577:-@exon:chr1:150778578-150778700:-@junction:chr1:150778701-150779161:- CTSK SE_YBX1	YBX1	-0.404872	0	0
isoform1=exon:chr1:150939543-150939678:-@junction:chr1:150939679-150940139:-@exon:chr1:150940140-150940166:- isoform2=junction:chr1:150939679-150939867:-@exon:chr1:150939868-150939960:-@junction:chr1:150939961-150940139:- CERS2 SE_PPIB	PPIB	0.404949	2.81454e-31	7.65566e-30
isoform1=exon:chr1:155278643-155278756:+@junction:chr1:155278757-155279833:+@exon:chr1:155279834-155279996:+ isoform2=junction:chr1:155278757-155279579:+@exon:chr1:155279580-155279756:+@junction:chr1:155279757-155279833:+ FDPS SE_HSPE1	HSPE1	-0.422017	0	0
isoform1=exon:chr1:155278643-155278756:+@junction:chr1:155278757-155279833:+@exon:chr1:155279834-155279996:+ isoform2=junction:chr1:155278757-155279579:+@exon:chr1:155279580-155279756:+@junction:chr1:155279757-155279833:+ FDPS SE_LSM3	LSM3	-0.402706	0	0
isoform1=exon:chr1:155278643-155278756:+@junction:chr1:155278757-155279833:+@exon:chr1:155279834-155279996:+ isoform2=junction:chr1:155278757-155279579:+@exon:chr1:155279580-155279756:+@junction:chr1:155279757-155279833:+ FDPS SE_RPL27	RPL27	-0.401746	0	0
isoform1=exon:chr1:155278643-155278756:+@junction:chr1:155278757-155279833:+@exon:chr1:155279834-155279996:+ isoform2=junction:chr1:155278757-155279579:+@exon:chr1:155279580-155279756:+@junction:chr1:155279757-155279833:+ FDPS SE_RPL31	RPL31	-0.40413	0	0
isoform1=exon:chr1:155278643-155278756:+@junction:chr1:155278757-155279833:+@exon:chr1:155279834-155279996:+ isoform2=junction:chr1:155278757-155279579:+@exon:chr1:155279580-155279756:+@junction:chr1:155279757-155279833:+ FDPS SE_RPL32	RPL32	-0.404317	0	0
isoform1=exon:chr1:155278643-155278756:+@junction:chr1:155278757-155279833:+@exon:chr1:155279834-155279996:+ isoform2=junction:chr1:155278757-155279579:+@exon:chr1:155279580-155279756:+@junction:chr1:155279757-155279833:+ FDPS SE_RPL35A	RPL35A	-0.429227	0	0
isoform1=exon:chr1:155278643-155278756:+@junction:chr1:155278757-155279833:+@exon:chr1:155279834-155279996:+ isoform2=junction:chr1:155278757-155279579:+@exon:chr1:155279580-155279756:+@junction:chr1:155279757-155279833:+ FDPS SE_RPS13	RPS13	-0.422718	0	0
isoform1=exon:chr1:155278643-155278756:+@junction:chr1:155278757-155279833:+@exon:chr1:155279834-155279996:+ isoform2=junction:chr1:155278757-155279579:+@exon:chr1:155279580-155279756:+@junction:chr1:155279757-155279833:+ FDPS SE_RPS20	RPS20	-0.40241	0	0
isoform1=exon:chr1:155278643-155278756:+@junction:chr1:155278757-155279833:+@exon:chr1:155279834-155279996:+ isoform2=junction:chr1:155278757-155279579:+@exon:chr1:155279580-155279756:+@junction:chr1:155279757-155279833:+ FDPS SE_SLIRP	SLIRP	-0.46421	0	0
isoform1=exon:chr1:155278643-155278756:+@junction:chr1:155278757-155279833:+@exon:chr1:155279834-155279996:+ isoform2=junction:chr1:155278757-155279579:+@exon:chr1:155279580-155279756:+@junction:chr1:155279757-155279833:+ FDPS SE_SNRPF	SNRPF	-0.407532	0	0
isoform1=exon:chr1:155278643-155278756:+@junction:chr1:155278757-155279833:+@exon:chr1:155279834-155279996:+ isoform2=junction:chr1:155278757-155279579:+@exon:chr1:155279580-155279756:+@junction:chr1:155279757-155279833:+ FDPS SE_SSBP1	SSBP1	-0.410472	0	0
isoform1=exon:chr1:155278643-155278756:+@junction:chr1:155278757-155279854:+@exon:chr1:155279855-155279996:+ isoform2=junction:chr1:155278757-155279579:+@exon:chr1:155279580-155279756:+@junction:chr1:155279757-155279854:+ FDPS SE_SLIRP	SLIRP	-0.402735	0	0
isoform1=exon:chr1:155278707-155278867:+@junction:chr1:155278868-155282045:+@exon:chr1:155282046-155282186:+ isoform2=junction:chr1:155278868-155279833:+@exon:chr1:155279834-155279996:+@junction:chr1:155279997-155282045:+ FDPS SE_RPL26	RPL26	-0.410204	0	0
isoform1=exon:chr1:155278707-155278867:+@junction:chr1:155278868-155282045:+@exon:chr1:155282046-155282186:+ isoform2=junction:chr1:155278868-155279833:+@exon:chr1:155279834-155279996:+@junction:chr1:155279997-155282045:+ FDPS SE_RPL35	RPL35	-0.418771	0	0
isoform1=exon:chr1:155278707-155278867:+@junction:chr1:155278868-155282045:+@exon:chr1:155282046-155282186:+ isoform2=junction:chr1:155278868-155279833:+@exon:chr1:155279834-155279996:+@junction:chr1:155279997-155282045:+ FDPS SE_RPL37A	RPL37A	-0.454256	0	0
isoform1=exon:chr1:155278707-155278867:+@junction:chr1:155278868-155282045:+@exon:chr1:155282046-155282186:+ isoform2=junction:chr1:155278868-155279833:+@exon:chr1:155279834-155279996:+@junction:chr1:155279997-155282045:+ FDPS SE_RPS14	RPS14	-0.419612	0	0
isoform1=exon:chr1:155278707-155278867:+@junction:chr1:155278868-155282045:+@exon:chr1:155282046-155282186:+ isoform2=junction:chr1:155278868-155279833:+@exon:chr1:155279834-155279996:+@junction:chr1:155279997-155282045:+ FDPS SE_RPS23	RPS23	-0.433564	0	0
isoform1=exon:chr1:155278707-155278867:+@junction:chr1:155278868-155282045:+@exon:chr1:155282046-155282186:+ isoform2=junction:chr1:155278868-155279833:+@exon:chr1:155279834-155279996:+@junction:chr1:155279997-155282045:+ FDPS SE_RPS27A	RPS27A	-0.423687	0	0
isoform1=exon:chr1:155278707-155278867:+@junction:chr1:155278868-155282045:+@exon:chr1:155282046-155282186:+ isoform2=junction:chr1:155278868-155279833:+@exon:chr1:155279834-155279996:+@junction:chr1:155279997-155282045:+ FDPS SE_SLIRP	SLIRP	-0.411618	0	0
isoform1=exon:chr1:155278759-155278867:+@junction:chr1:155278868-155282045:+@exon:chr1:155282046-155282186:+ isoform2=junction:chr1:155278868-155279854:+@exon:chr1:155279855-155279996:+@junction:chr1:155279997-155282045:+ FDPS SE_ALDH6A1	ALDH6A1	0.428375	3.52034e-35	9.98114e-34
isoform1=exon:chr1:155278759-155278867:+@junction:chr1:155278868-155282045:+@exon:chr1:155282046-155282186:+ isoform2=junction:chr1:155278868-155279854:+@exon:chr1:155279855-155279996:+@junction:chr1:155279997-155282045:+ FDPS SE_BAG4	BAG4	0.44276	9.84866e-38	2.84788e-36
isoform1=exon:chr1:155278759-155278867:+@junction:chr1:155278868-155282045:+@exon:chr1:155282046-155282186:+ isoform2=junction:chr1:155278868-155279854:+@exon:chr1:155279855-155279996:+@junction:chr1:155279997-155282045:+ FDPS SE_C1QBP	C1QBP	-0.423504	0	0
isoform1=exon:chr1:155278759-155278867:+@junction:chr1:155278868-155282045:+@exon:chr1:155282046-155282186:+ isoform2=junction:chr1:155278868-155279854:+@exon:chr1:155279855-155279996:+@junction:chr1:155279997-155282045:+ FDPS SE_DDX21	DDX21	-0.433266	0	0
isoform1=exon:chr1:155278759-155278867:+@junction:chr1:155278868-155282045:+@exon:chr1:155282046-155282186:+ isoform2=junction:chr1:155278868-155279854:+@exon:chr1:155279855-155279996:+@junction:chr1:155279997-155282045:+ FDPS SE_FAU	FAU	-0.421791	0	0
isoform1=exon:chr1:155278759-155278867:+@junction:chr1:155278868-155282045:+@exon:chr1:155282046-155282186:+ isoform2=junction:chr1:155278868-155279854:+@exon:chr1:155279855-155279996:+@junction:chr1:155279997-155282045:+ FDPS SE_HNRNPD	HNRNPD	-0.409909	0	0
isoform1=exon:chr1:155278759-155278867:+@junction:chr1:155278868-155282045:+@exon:chr1:155282046-155282186:+ isoform2=junction:chr1:155278868-155279854:+@exon:chr1:155279855-155279996:+@junction:chr1:155279997-155282045:+ FDPS SE_HSPE1	HSPE1	-0.530165	0	0
isoform1=exon:chr1:155278759-155278867:+@junction:chr1:155278868-155282045:+@exon:chr1:155282046-155282186:+ isoform2=junction:chr1:155278868-155279854:+@exon:chr1:155279855-155279996:+@junction:chr1:155279997-155282045:+ FDPS SE_NME1	NME1	-0.401333	0	0
isoform1=exon:chr1:155278759-155278867:+@junction:chr1:155278868-155282045:+@exon:chr1:155282046-155282186:+ isoform2=junction:chr1:155278868-155279854:+@exon:chr1:155279855-155279996:+@junction:chr1:155279997-155282045:+ FDPS SE_PABPC1	PABPC1	-0.47744	0	0
isoform1=exon:chr1:155278759-155278867:+@junction:chr1:155278868-155282045:+@exon:chr1:155282046-155282186:+ isoform2=junction:chr1:155278868-155279854:+@exon:chr1:155279855-155279996:+@junction:chr1:155279997-155282045:+ FDPS SE_PABPN1	PABPN1	-0.453343	0	0
isoform1=exon:chr1:155278759-155278867:+@junction:chr1:155278868-155282045:+@exon:chr1:155282046-155282186:+ isoform2=junction:chr1:155278868-155279854:+@exon:chr1:155279855-155279996:+@junction:chr1:155279997-155282045:+ FDPS SE_PAN3	PAN3	0.4958	2.82795e-48	8.5345e-47
isoform1=exon:chr1:155278759-155278867:+@junction:chr1:155278868-155282045:+@exon:chr1:155282046-155282186:+ isoform2=junction:chr1:155278868-155279854:+@exon:chr1:155279855-155279996:+@junction:chr1:155279997-155282045:+ FDPS SE_RPL11	RPL11	-0.473073	0	0
isoform1=exon:chr1:155278759-155278867:+@junction:chr1:155278868-155282045:+@exon:chr1:155282046-155282186:+ isoform2=junction:chr1:155278868-155279854:+@exon:chr1:155279855-155279996:+@junction:chr1:155279997-155282045:+ FDPS SE_RPL22L1	RPL22L1	-0.418215	0	0
isoform1=exon:chr1:155278759-155278867:+@junction:chr1:155278868-155282045:+@exon:chr1:155282046-155282186:+ isoform2=junction:chr1:155278868-155279854:+@exon:chr1:155279855-155279996:+@junction:chr1:155279997-155282045:+ FDPS SE_RPL26	RPL26	-0.480646	0	0
isoform1=exon:chr1:155278759-155278867:+@junction:chr1:155278868-155282045:+@exon:chr1:155282046-155282186:+ isoform2=junction:chr1:155278868-155279854:+@exon:chr1:155279855-155279996:+@junction:chr1:155279997-155282045:+ FDPS SE_RPL27	RPL27	-0.415869	0	0
isoform1=exon:chr1:155278759-155278867:+@junction:chr1:155278868-155282045:+@exon:chr1:155282046-155282186:+ isoform2=junction:chr1:155278868-155279854:+@exon:chr1:155279855-155279996:+@junction:chr1:155279997-155282045:+ FDPS SE_RPL30	RPL30	-0.434863	0	0
isoform1=exon:chr1:155278759-155278867:+@junction:chr1:155278868-155282045:+@exon:chr1:155282046-155282186:+ isoform2=junction:chr1:155278868-155279854:+@exon:chr1:155279855-155279996:+@junction:chr1:155279997-155282045:+ FDPS SE_RPL31	RPL31	-0.40689	0	0
isoform1=exon:chr1:155278759-155278867:+@junction:chr1:155278868-155282045:+@exon:chr1:155282046-155282186:+ isoform2=junction:chr1:155278868-155279854:+@exon:chr1:155279855-155279996:+@junction:chr1:155279997-155282045:+ FDPS SE_RPL32	RPL32	-0.426221	0	0
isoform1=exon:chr1:155278759-155278867:+@junction:chr1:155278868-155282045:+@exon:chr1:155282046-155282186:+ isoform2=junction:chr1:155278868-155279854:+@exon:chr1:155279855-155279996:+@junction:chr1:155279997-155282045:+ FDPS SE_RPL35A	RPL35A	-0.423385	0	0
isoform1=exon:chr1:155278759-155278867:+@junction:chr1:155278868-155282045:+@exon:chr1:155282046-155282186:+ isoform2=junction:chr1:155278868-155279854:+@exon:chr1:155279855-155279996:+@junction:chr1:155279997-155282045:+ FDPS SE_RPL37A	RPL37A	-0.481672	0	0
isoform1=exon:chr1:155278759-155278867:+@junction:chr1:155278868-155282045:+@exon:chr1:155282046-155282186:+ isoform2=junction:chr1:155278868-155279854:+@exon:chr1:155279855-155279996:+@junction:chr1:155279997-155282045:+ FDPS SE_RPS12	RPS12	-0.456843	0	0
isoform1=exon:chr1:155278759-155278867:+@junction:chr1:155278868-155282045:+@exon:chr1:155282046-155282186:+ isoform2=junction:chr1:155278868-155279854:+@exon:chr1:155279855-155279996:+@junction:chr1:155279997-155282045:+ FDPS SE_RPS13	RPS13	-0.445055	0	0
isoform1=exon:chr1:155278759-155278867:+@junction:chr1:155278868-155282045:+@exon:chr1:155282046-155282186:+ isoform2=junction:chr1:155278868-155279854:+@exon:chr1:155279855-155279996:+@junction:chr1:155279997-155282045:+ FDPS SE_RPS18	RPS18	-0.408278	0	0
isoform1=exon:chr1:155278759-155278867:+@junction:chr1:155278868-155282045:+@exon:chr1:155282046-155282186:+ isoform2=junction:chr1:155278868-155279854:+@exon:chr1:155279855-155279996:+@junction:chr1:155279997-155282045:+ FDPS SE_RPS2	RPS2	-0.458102	0	0
isoform1=exon:chr1:155278759-155278867:+@junction:chr1:155278868-155282045:+@exon:chr1:155282046-155282186:+ isoform2=junction:chr1:155278868-155279854:+@exon:chr1:155279855-155279996:+@junction:chr1:155279997-155282045:+ FDPS SE_RPS20	RPS20	-0.445787	0	0
isoform1=exon:chr1:155278759-155278867:+@junction:chr1:155278868-155282045:+@exon:chr1:155282046-155282186:+ isoform2=junction:chr1:155278868-155279854:+@exon:chr1:155279855-155279996:+@junction:chr1:155279997-155282045:+ FDPS SE_RPS21	RPS21	-0.453706	0	0
isoform1=exon:chr1:155278759-155278867:+@junction:chr1:155278868-155282045:+@exon:chr1:155282046-155282186:+ isoform2=junction:chr1:155278868-155279854:+@exon:chr1:155279855-155279996:+@junction:chr1:155279997-155282045:+ FDPS SE_RPS23	RPS23	-0.447645	0	0
isoform1=exon:chr1:155278759-155278867:+@junction:chr1:155278868-155282045:+@exon:chr1:155282046-155282186:+ isoform2=junction:chr1:155278868-155279854:+@exon:chr1:155279855-155279996:+@junction:chr1:155279997-155282045:+ FDPS SE_RPS24	RPS24	-0.403232	0	0
isoform1=exon:chr1:155278759-155278867:+@junction:chr1:155278868-155282045:+@exon:chr1:155282046-155282186:+ isoform2=junction:chr1:155278868-155279854:+@exon:chr1:155279855-155279996:+@junction:chr1:155279997-155282045:+ FDPS SE_RPS27A	RPS27A	-0.463661	0	0
isoform1=exon:chr1:155278759-155278867:+@junction:chr1:155278868-155282045:+@exon:chr1:155282046-155282186:+ isoform2=junction:chr1:155278868-155279854:+@exon:chr1:155279855-155279996:+@junction:chr1:155279997-155282045:+ FDPS SE_RPS6	RPS6	-0.415612	0	0
isoform1=exon:chr1:155278759-155278867:+@junction:chr1:155278868-155282045:+@exon:chr1:155282046-155282186:+ isoform2=junction:chr1:155278868-155279854:+@exon:chr1:155279855-155279996:+@junction:chr1:155279997-155282045:+ FDPS SE_RPS7	RPS7	-0.451201	0	0
isoform1=exon:chr1:155278759-155278867:+@junction:chr1:155278868-155282045:+@exon:chr1:155282046-155282186:+ isoform2=junction:chr1:155278868-155279854:+@exon:chr1:155279855-155279996:+@junction:chr1:155279997-155282045:+ FDPS SE_RRS1	RRS1	-0.412841	0	0
isoform1=exon:chr1:155278759-155278867:+@junction:chr1:155278868-155282045:+@exon:chr1:155282046-155282186:+ isoform2=junction:chr1:155278868-155279854:+@exon:chr1:155279855-155279996:+@junction:chr1:155279997-155282045:+ FDPS SE_SLIRP	SLIRP	-0.489707	0	0
isoform1=exon:chr1:155278759-155278867:+@junction:chr1:155278868-155282045:+@exon:chr1:155282046-155282186:+ isoform2=junction:chr1:155278868-155279854:+@exon:chr1:155279855-155279996:+@junction:chr1:155279997-155282045:+ FDPS SE_SNRPF	SNRPF	-0.477477	0	0
isoform1=exon:chr1:155278759-155278867:+@junction:chr1:155278868-155282045:+@exon:chr1:155282046-155282186:+ isoform2=junction:chr1:155278868-155279854:+@exon:chr1:155279855-155279996:+@junction:chr1:155279997-155282045:+ FDPS SE_SSBP1	SSBP1	-0.406807	0	0
isoform1=exon:chr1:155278759-155278867:+@junction:chr1:155278868-155282045:+@exon:chr1:155282046-155282186:+ isoform2=junction:chr1:155278868-155279854:+@exon:chr1:155279855-155279996:+@junction:chr1:155279997-155282045:+ FDPS SE_YBX1	YBX1	-0.478606	0	0
isoform1=exon:chr1:155278759-155278867:+@junction:chr1:155278868-155282045:+@exon:chr1:155282046-155282186:+ isoform2=junction:chr1:155278868-155279854:+@exon:chr1:155279855-155279996:+@junction:chr1:155279997-155282045:+ FDPS SE_YWHAZ	YWHAZ	0.455249	4.73472e-40	1.3875e-38
isoform1=exon:chr1:156203419-156203519:+@junction:chr1:156203520-156206139:+@exon:chr1:156206140-156206274:+ isoform2=exon:chr1:156203419-156203519:+@junction:chr1:156203520-156206078:+@exon:chr1:156206079-156206274:+ PMF1-BGLAP A3SS_HSPD1	HSPD1	-0.407107	0	0
isoform1=exon:chr1:156203419-156203519:+@junction:chr1:156203520-156206139:+@exon:chr1:156206140-156206274:+ isoform2=exon:chr1:156203419-156203519:+@junction:chr1:156203520-156206078:+@exon:chr1:156206079-156206274:+ PMF1-BGLAP A3SS_L1TD1	L1TD1	-0.469786	0	0
isoform1=exon:chr1:156203419-156203519:+@junction:chr1:156203520-156206139:+@exon:chr1:156206140-156206274:+ isoform2=exon:chr1:156203419-156203519:+@junction:chr1:156203520-156206078:+@exon:chr1:156206079-156206274:+ PMF1-BGLAP A3SS_NOP56	NOP56	-0.411023	0	0
isoform1=exon:chr1:156203419-156203519:+@junction:chr1:156203520-156206139:+@exon:chr1:156206140-156206274:+ isoform2=exon:chr1:156203419-156203519:+@junction:chr1:156203520-156206078:+@exon:chr1:156206079-156206274:+ PMF1-BGLAP A3SS_NPM1	NPM1	-0.429975	0	0
isoform1=exon:chr1:156203419-156203519:+@junction:chr1:156203520-156206139:+@exon:chr1:156206140-156206274:+ isoform2=exon:chr1:156203419-156203519:+@junction:chr1:156203520-156206078:+@exon:chr1:156206079-156206274:+ PMF1-BGLAP A3SS_PTBP1	PTBP1	-0.416225	0	0
isoform1=exon:chr1:156203419-156203519:+@junction:chr1:156203520-156206139:+@exon:chr1:156206140-156206274:+ isoform2=exon:chr1:156203419-156203519:+@junction:chr1:156203520-156206078:+@exon:chr1:156206079-156206274:+ PMF1 A3SS_HSPD1	HSPD1	-0.407742	0	0
isoform1=exon:chr1:156203419-156203519:+@junction:chr1:156203520-156206139:+@exon:chr1:156206140-156206274:+ isoform2=exon:chr1:156203419-156203519:+@junction:chr1:156203520-156206078:+@exon:chr1:156206079-156206274:+ PMF1 A3SS_L1TD1	L1TD1	-0.470085	0	0
isoform1=exon:chr1:156203419-156203519:+@junction:chr1:156203520-156206139:+@exon:chr1:156206140-156206274:+ isoform2=exon:chr1:156203419-156203519:+@junction:chr1:156203520-156206078:+@exon:chr1:156206079-156206274:+ PMF1 A3SS_NOP56	NOP56	-0.411159	0	0
isoform1=exon:chr1:156203419-156203519:+@junction:chr1:156203520-156206139:+@exon:chr1:156206140-156206274:+ isoform2=exon:chr1:156203419-156203519:+@junction:chr1:156203520-156206078:+@exon:chr1:156206079-156206274:+ PMF1 A3SS_NPM1	NPM1	-0.43044	0	0
isoform1=exon:chr1:156203419-156203519:+@junction:chr1:156203520-156206139:+@exon:chr1:156206140-156206274:+ isoform2=exon:chr1:156203419-156203519:+@junction:chr1:156203520-156206078:+@exon:chr1:156206079-156206274:+ PMF1 A3SS_PTBP1	PTBP1	-0.416139	0	0
isoform1=exon:chr1:156374053-156374393:-@junction:chr1:156374394-156396589:-@exon:chr1:156396590-156396664:- isoform2=junction:chr1:156374394-156377633:-@exon:chr1:156377634-156377767:-@junction:chr1:156377768-156396589:- C1orf61 SE_MRPL22	MRPL22	-0.412273	0	0
isoform1=exon:chr1:156374053-156374393:-@junction:chr1:156374394-156396589:-@exon:chr1:156396590-156396664:- isoform2=junction:chr1:156374394-156377633:-@exon:chr1:156377634-156377767:-@junction:chr1:156377768-156396589:- C1orf61 SE_TRMT44	TRMT44	-0.426161	0	0
isoform1=exon:chr1:156374055-156374393:-@junction:chr1:156374394-156396589:-@exon:chr1:156396590-156396664:- isoform2=junction:chr1:156374394-156386560:-@exon:chr1:156386561-156386656:-@junction:chr1:156386657-156396589:- C1orf61 SE_APOBEC3C	APOBEC3C	-0.435916	0	0
isoform1=exon:chr1:156374055-156374393:-@junction:chr1:156374394-156396589:-@exon:chr1:156396590-156396664:- isoform2=junction:chr1:156374394-156386560:-@exon:chr1:156386561-156386656:-@junction:chr1:156386657-156396589:- C1orf61 SE_APOBEC3F	APOBEC3F	-0.412972	0	0
isoform1=exon:chr1:156374055-156374393:-@junction:chr1:156374394-156396589:-@exon:chr1:156396590-156396664:- isoform2=junction:chr1:156374394-156386560:-@exon:chr1:156386561-156386656:-@junction:chr1:156386657-156396589:- C1orf61 SE_ESRP1	ESRP1	0.43554	1.95062e-36	5.58856e-35
isoform1=exon:chr1:156374055-156374393:-@junction:chr1:156374394-156396589:-@exon:chr1:156396590-156396664:- isoform2=junction:chr1:156374394-156386560:-@exon:chr1:156386561-156386656:-@junction:chr1:156386657-156396589:- C1orf61 SE_MRPL22	MRPL22	-0.457917	0	0
isoform1=exon:chr1:156374055-156374393:-@junction:chr1:156374394-156396589:-@exon:chr1:156396590-156396664:- isoform2=junction:chr1:156374394-156386560:-@exon:chr1:156386561-156386656:-@junction:chr1:156386657-156396589:- C1orf61 SE_POU5F1	POU5F1	0.408172	8.52364e-32	2.33301e-30
isoform1=exon:chr1:156374055-156374393:-@junction:chr1:156374394-156396589:-@exon:chr1:156396590-156396664:- isoform2=junction:chr1:156374394-156386560:-@exon:chr1:156386561-156386656:-@junction:chr1:156386657-156396589:- C1orf61 SE_SCG3	SCG3	0.457281	1.94544e-40	5.71249e-39
isoform1=exon:chr1:156374055-156374393:-@junction:chr1:156374394-156396589:-@exon:chr1:156396590-156396664:- isoform2=junction:chr1:156374394-156386560:-@exon:chr1:156386561-156386656:-@junction:chr1:156386657-156396589:- C1orf61 SE_TRMT44	TRMT44	-0.49336	0	0
isoform1=exon:chr1:156561554-156561778:+@junction:chr1:156561779-156561896:+@exon:chr1:156561897-156562001:+ isoform2=exon:chr1:156561554-156561778:+@junction:chr1:156561779-156561892:+@exon:chr1:156561893-156562001:+ APOA1BP A3SS_SRSF6	SRSF6	0.428188	3.79264e-35	1.07487e-33
isoform1=exon:chr1:156670334-156670450:-@junction:chr1:156670451-156675168:-@exon:chr1:156675169-156675295:- isoform2=junction:chr1:156670451-156670665:-@exon:chr1:156670666-156670844:-@junction:chr1:156670845-156675168:- CRABP2 SE_AHNAK	AHNAK	0.413698	1.06594e-32	2.94869e-31
isoform1=exon:chr1:156670334-156670450:-@junction:chr1:156670451-156675168:-@exon:chr1:156675169-156675295:- isoform2=junction:chr1:156670451-156670665:-@exon:chr1:156670666-156670844:-@junction:chr1:156670845-156675168:- CRABP2 SE_ESRP1	ESRP1	-0.480883	0	0
isoform1=exon:chr1:156670334-156670450:-@junction:chr1:156670451-156675168:-@exon:chr1:156675169-156675295:- isoform2=junction:chr1:156670451-156670665:-@exon:chr1:156670666-156670844:-@junction:chr1:156670845-156675168:- CRABP2 SE_HOXB6	HOXB6	0.443196	8.2059e-38	2.37389e-36
isoform1=exon:chr1:156670334-156670450:-@junction:chr1:156670451-156675168:-@exon:chr1:156675169-156675295:- isoform2=junction:chr1:156670451-156670665:-@exon:chr1:156670666-156670844:-@junction:chr1:156670845-156675168:- CRABP2 SE_IFI16	IFI16	0.487236	1.91132e-46	5.7403e-45
isoform1=exon:chr1:156670334-156670450:-@junction:chr1:156670451-156675168:-@exon:chr1:156675169-156675295:- isoform2=junction:chr1:156670451-156670665:-@exon:chr1:156670666-156670844:-@junction:chr1:156670845-156675168:- CRABP2 SE_LIN28A	LIN28A	-0.464655	0	0
isoform1=exon:chr1:156670334-156670450:-@junction:chr1:156670451-156675168:-@exon:chr1:156675169-156675295:- isoform2=junction:chr1:156670451-156670665:-@exon:chr1:156670666-156670844:-@junction:chr1:156670845-156675168:- CRABP2 SE_POU5F1	POU5F1	-0.488961	0	0
isoform1=exon:chr1:156670334-156670450:-@junction:chr1:156670451-156675168:-@exon:chr1:156675169-156675295:- isoform2=junction:chr1:156670451-156670665:-@exon:chr1:156670666-156670844:-@junction:chr1:156670845-156675168:- CRABP2 SE_RDX	RDX	0.463127	1.45469e-41	4.29299e-40
isoform1=exon:chr1:156670334-156670450:-@junction:chr1:156670451-156675168:-@exon:chr1:156675169-156675295:- isoform2=junction:chr1:156670451-156670665:-@exon:chr1:156670666-156670844:-@junction:chr1:156670845-156675168:- CRABP2 SE_RRBP1	RRBP1	0.415566	5.23326e-33	1.45272e-31
isoform1=exon:chr1:156670334-156670450:-@junction:chr1:156670451-156675168:-@exon:chr1:156675169-156675295:- isoform2=junction:chr1:156670451-156670665:-@exon:chr1:156670666-156670844:-@junction:chr1:156670845-156675168:- CRABP2 SE_SCG3	SCG3	-0.423364	0	0
isoform1=exon:chr1:156670334-156670450:-@junction:chr1:156670451-156675168:-@exon:chr1:156675169-156675295:- isoform2=junction:chr1:156670451-156670665:-@exon:chr1:156670666-156670844:-@junction:chr1:156670845-156675168:- CRABP2 SE_ZCCHC11	ZCCHC11	0.439021	4.66596e-37	1.34293e-35
isoform1=exon:chr1:159021469-159021888:+@junction:chr1:159021889-159024610:+@exon:chr1:159024611-159024914:+ isoform2=junction:chr1:159021889-159023322:+@exon:chr1:159023323-159023514:+@junction:chr1:159023515-159024610:+ IFI16 SE_AHNAK	AHNAK	0.465776	4.41926e-42	1.30698e-40
isoform1=exon:chr1:159021469-159021888:+@junction:chr1:159021889-159024610:+@exon:chr1:159024611-159024914:+ isoform2=junction:chr1:159021889-159023322:+@exon:chr1:159023323-159023514:+@junction:chr1:159023515-159024610:+ IFI16 SE_ANXA2	ANXA2	0.408218	8.37764e-32	2.29322e-30
isoform1=exon:chr1:159021469-159021888:+@junction:chr1:159021889-159024610:+@exon:chr1:159024611-159024914:+ isoform2=junction:chr1:159021889-159023322:+@exon:chr1:159023323-159023514:+@junction:chr1:159023515-159024610:+ IFI16 SE_APOBEC3C	APOBEC3C	0.412572	1.63346e-32	4.50861e-31
isoform1=exon:chr1:159021469-159021888:+@junction:chr1:159021889-159024610:+@exon:chr1:159024611-159024914:+ isoform2=junction:chr1:159021889-159023322:+@exon:chr1:159023323-159023514:+@junction:chr1:159023515-159024610:+ IFI16 SE_APOBEC3F	APOBEC3F	0.4299	1.91313e-35	5.437e-34
isoform1=exon:chr1:159021469-159021888:+@junction:chr1:159021889-159024610:+@exon:chr1:159024611-159024914:+ isoform2=junction:chr1:159021889-159023322:+@exon:chr1:159023323-159023514:+@junction:chr1:159023515-159024610:+ IFI16 SE_EPPK1	EPPK1	-0.40404	0	0
isoform1=exon:chr1:159021469-159021888:+@junction:chr1:159021889-159024610:+@exon:chr1:159024611-159024914:+ isoform2=junction:chr1:159021889-159023322:+@exon:chr1:159023323-159023514:+@junction:chr1:159023515-159024610:+ IFI16 SE_ESRP1	ESRP1	-0.695219	0	0
isoform1=exon:chr1:159021469-159021888:+@junction:chr1:159021889-159024610:+@exon:chr1:159024611-159024914:+ isoform2=junction:chr1:159021889-159023322:+@exon:chr1:159023323-159023514:+@junction:chr1:159023515-159024610:+ IFI16 SE_GOLGB1	GOLGB1	0.441546	1.63551e-37	4.72241e-36
isoform1=exon:chr1:159021469-159021888:+@junction:chr1:159021889-159024610:+@exon:chr1:159024611-159024914:+ isoform2=junction:chr1:159021889-159023322:+@exon:chr1:159023323-159023514:+@junction:chr1:159023515-159024610:+ IFI16 SE_H1F0	H1F0	0.440821	2.21181e-37	6.38098e-36
isoform1=exon:chr1:159021469-159021888:+@junction:chr1:159021889-159024610:+@exon:chr1:159024611-159024914:+ isoform2=junction:chr1:159021889-159023322:+@exon:chr1:159023323-159023514:+@junction:chr1:159023515-159024610:+ IFI16 SE_HOXB6	HOXB6	0.577641	1.13404e-68	3.50038e-67
isoform1=exon:chr1:159021469-159021888:+@junction:chr1:159021889-159024610:+@exon:chr1:159024611-159024914:+ isoform2=junction:chr1:159021889-159023322:+@exon:chr1:159023323-159023514:+@junction:chr1:159023515-159024610:+ IFI16 SE_HSP90B1	HSP90B1	0.492241	1.65306e-47	4.97947e-46
isoform1=exon:chr1:159021469-159021888:+@junction:chr1:159021889-159024610:+@exon:chr1:159024611-159024914:+ isoform2=junction:chr1:159021889-159023322:+@exon:chr1:159023323-159023514:+@junction:chr1:159023515-159024610:+ IFI16 SE_IFI16	IFI16	0.722528	2.57431e-123	8.00634e-122
isoform1=exon:chr1:159021469-159021888:+@junction:chr1:159021889-159024610:+@exon:chr1:159024611-159024914:+ isoform2=junction:chr1:159021889-159023322:+@exon:chr1:159023323-159023514:+@junction:chr1:159023515-159024610:+ IFI16 SE_LIN28A	LIN28A	-0.60231	0	0
isoform1=exon:chr1:159021469-159021888:+@junction:chr1:159021889-159024610:+@exon:chr1:159024611-159024914:+ isoform2=junction:chr1:159021889-159023322:+@exon:chr1:159023323-159023514:+@junction:chr1:159023515-159024610:+ IFI16 SE_POU5F1	POU5F1	-0.622602	0	0
isoform1=exon:chr1:159021469-159021888:+@junction:chr1:159021889-159024610:+@exon:chr1:159024611-159024914:+ isoform2=junction:chr1:159021889-159023322:+@exon:chr1:159023323-159023514:+@junction:chr1:159023515-159024610:+ IFI16 SE_RBM24	RBM24	0.482576	1.80063e-45	5.3923e-44
isoform1=exon:chr1:159021469-159021888:+@junction:chr1:159021889-159024610:+@exon:chr1:159024611-159024914:+ isoform2=junction:chr1:159021889-159023322:+@exon:chr1:159023323-159023514:+@junction:chr1:159023515-159024610:+ IFI16 SE_RBM47	RBM47	-0.5381	0	0
isoform1=exon:chr1:159021469-159021888:+@junction:chr1:159021889-159024610:+@exon:chr1:159024611-159024914:+ isoform2=junction:chr1:159021889-159023322:+@exon:chr1:159023323-159023514:+@junction:chr1:159023515-159024610:+ IFI16 SE_RBPMS2	RBPMS2	-0.510024	0	0
isoform1=exon:chr1:159021469-159021888:+@junction:chr1:159021889-159024610:+@exon:chr1:159024611-159024914:+ isoform2=junction:chr1:159021889-159023322:+@exon:chr1:159023323-159023514:+@junction:chr1:159023515-159024610:+ IFI16 SE_RCC2	RCC2	-0.40394	0	0
isoform1=exon:chr1:159021469-159021888:+@junction:chr1:159021889-159024610:+@exon:chr1:159024611-159024914:+ isoform2=junction:chr1:159021889-159023322:+@exon:chr1:159023323-159023514:+@junction:chr1:159023515-159024610:+ IFI16 SE_RDX	RDX	0.584271	1.38232e-70	4.27061e-69
isoform1=exon:chr1:159021469-159021888:+@junction:chr1:159021889-159024610:+@exon:chr1:159024611-159024914:+ isoform2=junction:chr1:159021889-159023322:+@exon:chr1:159023323-159023514:+@junction:chr1:159023515-159024610:+ IFI16 SE_RPS6	RPS6	-0.412583	0	0
isoform1=exon:chr1:159021469-159021888:+@junction:chr1:159021889-159024610:+@exon:chr1:159024611-159024914:+ isoform2=junction:chr1:159021889-159023322:+@exon:chr1:159023323-159023514:+@junction:chr1:159023515-159024610:+ IFI16 SE_RRBP1	RRBP1	0.446092	2.42326e-38	7.03435e-37
isoform1=exon:chr1:159021469-159021888:+@junction:chr1:159021889-159024610:+@exon:chr1:159024611-159024914:+ isoform2=junction:chr1:159021889-159023322:+@exon:chr1:159023323-159023514:+@junction:chr1:159023515-159024610:+ IFI16 SE_SCG3	SCG3	-0.551626	0	0
isoform1=exon:chr1:159021469-159021888:+@junction:chr1:159021889-159024610:+@exon:chr1:159024611-159024914:+ isoform2=junction:chr1:159021889-159023322:+@exon:chr1:159023323-159023514:+@junction:chr1:159023515-159024610:+ IFI16 SE_SNRPN	SNRPN	-0.415951	0	0
isoform1=exon:chr1:159021469-159021888:+@junction:chr1:159021889-159024610:+@exon:chr1:159024611-159024914:+ isoform2=junction:chr1:159021889-159023322:+@exon:chr1:159023323-159023514:+@junction:chr1:159023515-159024610:+ IFI16 SE_SSBP1	SSBP1	-0.438926	0	0
isoform1=exon:chr1:159021469-159021888:+@junction:chr1:159021889-159024610:+@exon:chr1:159024611-159024914:+ isoform2=junction:chr1:159021889-159023322:+@exon:chr1:159023323-159023514:+@junction:chr1:159023515-159024610:+ IFI16 SE_SYNE1	SYNE1	0.418364	1.7872e-33	4.98394e-32
isoform1=exon:chr1:159021469-159021888:+@junction:chr1:159021889-159024610:+@exon:chr1:159024611-159024914:+ isoform2=junction:chr1:159021889-159023322:+@exon:chr1:159023323-159023514:+@junction:chr1:159023515-159024610:+ IFI16 SE_TRMT44	TRMT44	0.428421	3.45585e-35	9.79938e-34
isoform1=exon:chr1:159021469-159021888:+@junction:chr1:159021889-159024610:+@exon:chr1:159024611-159024914:+ isoform2=junction:chr1:159021889-159023322:+@exon:chr1:159023323-159023514:+@junction:chr1:159023515-159024610:+ IFI16 SE_ZC3HAV1	ZC3HAV1	0.423799	2.15435e-34	6.06546e-33
isoform1=exon:chr1:159021469-159021888:+@junction:chr1:159021889-159024610:+@exon:chr1:159024611-159024914:+ isoform2=junction:chr1:159021889-159023322:+@exon:chr1:159023323-159023514:+@junction:chr1:159023515-159024610:+ IFI16 SE_ZCCHC11	ZCCHC11	0.527699	1.44441e-55	4.41321e-54
isoform1=exon:chr1:160278891-160278966:-@junction:chr1:160278967-160281657:-@exon:chr1:160281658-160281808:- isoform2=junction:chr1:160278967-160279981:-@exon:chr1:160279982-160280048:-@junction:chr1:160280049-160281657:- COPA SE_BAG4	BAG4	0.411135	2.8095e-32	7.73407e-31
isoform1=exon:chr1:160278891-160278966:-@junction:chr1:160278967-160281657:-@exon:chr1:160281658-160281808:- isoform2=junction:chr1:160278967-160279981:-@exon:chr1:160279982-160280048:-@junction:chr1:160280049-160281657:- COPA SE_C1QBP	C1QBP	-0.415059	0	0
isoform1=exon:chr1:160278891-160278966:-@junction:chr1:160278967-160281657:-@exon:chr1:160281658-160281808:- isoform2=junction:chr1:160278967-160279981:-@exon:chr1:160279982-160280048:-@junction:chr1:160280049-160281657:- COPA SE_FAU	FAU	-0.43216	0	0
isoform1=exon:chr1:160278891-160278966:-@junction:chr1:160278967-160281657:-@exon:chr1:160281658-160281808:- isoform2=junction:chr1:160278967-160279981:-@exon:chr1:160279982-160280048:-@junction:chr1:160280049-160281657:- COPA SE_HSPE1	HSPE1	-0.489812	0	0
isoform1=exon:chr1:160278891-160278966:-@junction:chr1:160278967-160281657:-@exon:chr1:160281658-160281808:- isoform2=junction:chr1:160278967-160279981:-@exon:chr1:160279982-160280048:-@junction:chr1:160280049-160281657:- COPA SE_NME1	NME1	-0.408595	0	0
isoform1=exon:chr1:160278891-160278966:-@junction:chr1:160278967-160281657:-@exon:chr1:160281658-160281808:- isoform2=junction:chr1:160278967-160279981:-@exon:chr1:160279982-160280048:-@junction:chr1:160280049-160281657:- COPA SE_PABPC1	PABPC1	-0.418594	0	0
isoform1=exon:chr1:160278891-160278966:-@junction:chr1:160278967-160281657:-@exon:chr1:160281658-160281808:- isoform2=junction:chr1:160278967-160279981:-@exon:chr1:160279982-160280048:-@junction:chr1:160280049-160281657:- COPA SE_PAN3	PAN3	0.458197	1.2998e-40	3.81964e-39
isoform1=exon:chr1:160278891-160278966:-@junction:chr1:160278967-160281657:-@exon:chr1:160281658-160281808:- isoform2=junction:chr1:160278967-160279981:-@exon:chr1:160279982-160280048:-@junction:chr1:160280049-160281657:- COPA SE_RPL10A	RPL10A	-0.411416	0	0
isoform1=exon:chr1:160278891-160278966:-@junction:chr1:160278967-160281657:-@exon:chr1:160281658-160281808:- isoform2=junction:chr1:160278967-160279981:-@exon:chr1:160279982-160280048:-@junction:chr1:160280049-160281657:- COPA SE_RPL11	RPL11	-0.455331	0	0
isoform1=exon:chr1:160278891-160278966:-@junction:chr1:160278967-160281657:-@exon:chr1:160281658-160281808:- isoform2=junction:chr1:160278967-160279981:-@exon:chr1:160279982-160280048:-@junction:chr1:160280049-160281657:- COPA SE_RPL19	RPL19	-0.457429	0	0
isoform1=exon:chr1:160278891-160278966:-@junction:chr1:160278967-160281657:-@exon:chr1:160281658-160281808:- isoform2=junction:chr1:160278967-160279981:-@exon:chr1:160279982-160280048:-@junction:chr1:160280049-160281657:- COPA SE_RPL26	RPL26	-0.472937	0	0
isoform1=exon:chr1:160278891-160278966:-@junction:chr1:160278967-160281657:-@exon:chr1:160281658-160281808:- isoform2=junction:chr1:160278967-160279981:-@exon:chr1:160279982-160280048:-@junction:chr1:160280049-160281657:- COPA SE_RPL27	RPL27	-0.471714	0	0
isoform1=exon:chr1:160278891-160278966:-@junction:chr1:160278967-160281657:-@exon:chr1:160281658-160281808:- isoform2=junction:chr1:160278967-160279981:-@exon:chr1:160279982-160280048:-@junction:chr1:160280049-160281657:- COPA SE_RPL30	RPL30	-0.424353	0	0
isoform1=exon:chr1:160278891-160278966:-@junction:chr1:160278967-160281657:-@exon:chr1:160281658-160281808:- isoform2=junction:chr1:160278967-160279981:-@exon:chr1:160279982-160280048:-@junction:chr1:160280049-160281657:- COPA SE_RPL31	RPL31	-0.434579	0	0
isoform1=exon:chr1:160278891-160278966:-@junction:chr1:160278967-160281657:-@exon:chr1:160281658-160281808:- isoform2=junction:chr1:160278967-160279981:-@exon:chr1:160279982-160280048:-@junction:chr1:160280049-160281657:- COPA SE_RPL32	RPL32	-0.448332	0	0
isoform1=exon:chr1:160278891-160278966:-@junction:chr1:160278967-160281657:-@exon:chr1:160281658-160281808:- isoform2=junction:chr1:160278967-160279981:-@exon:chr1:160279982-160280048:-@junction:chr1:160280049-160281657:- COPA SE_RPL35	RPL35	-0.456568	0	0
isoform1=exon:chr1:160278891-160278966:-@junction:chr1:160278967-160281657:-@exon:chr1:160281658-160281808:- isoform2=junction:chr1:160278967-160279981:-@exon:chr1:160279982-160280048:-@junction:chr1:160280049-160281657:- COPA SE_RPL35A	RPL35A	-0.493105	0	0
isoform1=exon:chr1:160278891-160278966:-@junction:chr1:160278967-160281657:-@exon:chr1:160281658-160281808:- isoform2=junction:chr1:160278967-160279981:-@exon:chr1:160279982-160280048:-@junction:chr1:160280049-160281657:- COPA SE_RPL37A	RPL37A	-0.494296	0	0
isoform1=exon:chr1:160278891-160278966:-@junction:chr1:160278967-160281657:-@exon:chr1:160281658-160281808:- isoform2=junction:chr1:160278967-160279981:-@exon:chr1:160279982-160280048:-@junction:chr1:160280049-160281657:- COPA SE_RPS12	RPS12	-0.47439	0	0
isoform1=exon:chr1:160278891-160278966:-@junction:chr1:160278967-160281657:-@exon:chr1:160281658-160281808:- isoform2=junction:chr1:160278967-160279981:-@exon:chr1:160279982-160280048:-@junction:chr1:160280049-160281657:- COPA SE_RPS13	RPS13	-0.451616	0	0
isoform1=exon:chr1:160278891-160278966:-@junction:chr1:160278967-160281657:-@exon:chr1:160281658-160281808:- isoform2=junction:chr1:160278967-160279981:-@exon:chr1:160279982-160280048:-@junction:chr1:160280049-160281657:- COPA SE_RPS14	RPS14	-0.450226	0	0
isoform1=exon:chr1:160278891-160278966:-@junction:chr1:160278967-160281657:-@exon:chr1:160281658-160281808:- isoform2=junction:chr1:160278967-160279981:-@exon:chr1:160279982-160280048:-@junction:chr1:160280049-160281657:- COPA SE_RPS16	RPS16	-0.436504	0	0
isoform1=exon:chr1:160278891-160278966:-@junction:chr1:160278967-160281657:-@exon:chr1:160281658-160281808:- isoform2=junction:chr1:160278967-160279981:-@exon:chr1:160279982-160280048:-@junction:chr1:160280049-160281657:- COPA SE_RPS18	RPS18	-0.438545	0	0
isoform1=exon:chr1:160278891-160278966:-@junction:chr1:160278967-160281657:-@exon:chr1:160281658-160281808:- isoform2=junction:chr1:160278967-160279981:-@exon:chr1:160279982-160280048:-@junction:chr1:160280049-160281657:- COPA SE_RPS2	RPS2	-0.465608	0	0
isoform1=exon:chr1:160278891-160278966:-@junction:chr1:160278967-160281657:-@exon:chr1:160281658-160281808:- isoform2=junction:chr1:160278967-160279981:-@exon:chr1:160279982-160280048:-@junction:chr1:160280049-160281657:- COPA SE_RPS20	RPS20	-0.48632	0	0
isoform1=exon:chr1:160278891-160278966:-@junction:chr1:160278967-160281657:-@exon:chr1:160281658-160281808:- isoform2=junction:chr1:160278967-160279981:-@exon:chr1:160279982-160280048:-@junction:chr1:160280049-160281657:- COPA SE_RPS21	RPS21	-0.446374	0	0
isoform1=exon:chr1:160278891-160278966:-@junction:chr1:160278967-160281657:-@exon:chr1:160281658-160281808:- isoform2=junction:chr1:160278967-160279981:-@exon:chr1:160279982-160280048:-@junction:chr1:160280049-160281657:- COPA SE_RPS23	RPS23	-0.468531	0	0
isoform1=exon:chr1:160278891-160278966:-@junction:chr1:160278967-160281657:-@exon:chr1:160281658-160281808:- isoform2=junction:chr1:160278967-160279981:-@exon:chr1:160279982-160280048:-@junction:chr1:160280049-160281657:- COPA SE_RPS24	RPS24	-0.470067	0	0
isoform1=exon:chr1:160278891-160278966:-@junction:chr1:160278967-160281657:-@exon:chr1:160281658-160281808:- isoform2=junction:chr1:160278967-160279981:-@exon:chr1:160279982-160280048:-@junction:chr1:160280049-160281657:- COPA SE_RPS27A	RPS27A	-0.497284	0	0
isoform1=exon:chr1:160278891-160278966:-@junction:chr1:160278967-160281657:-@exon:chr1:160281658-160281808:- isoform2=junction:chr1:160278967-160279981:-@exon:chr1:160279982-160280048:-@junction:chr1:160280049-160281657:- COPA SE_RPS6	RPS6	-0.461078	0	0
isoform1=exon:chr1:160278891-160278966:-@junction:chr1:160278967-160281657:-@exon:chr1:160281658-160281808:- isoform2=junction:chr1:160278967-160279981:-@exon:chr1:160279982-160280048:-@junction:chr1:160280049-160281657:- COPA SE_RPS7	RPS7	-0.453768	0	0
isoform1=exon:chr1:160278891-160278966:-@junction:chr1:160278967-160281657:-@exon:chr1:160281658-160281808:- isoform2=junction:chr1:160278967-160279981:-@exon:chr1:160279982-160280048:-@junction:chr1:160280049-160281657:- COPA SE_RPS8	RPS8	-0.435044	0	0
isoform1=exon:chr1:160278891-160278966:-@junction:chr1:160278967-160281657:-@exon:chr1:160281658-160281808:- isoform2=junction:chr1:160278967-160279981:-@exon:chr1:160279982-160280048:-@junction:chr1:160280049-160281657:- COPA SE_RPS9	RPS9	-0.406874	0	0
isoform1=exon:chr1:160278891-160278966:-@junction:chr1:160278967-160281657:-@exon:chr1:160281658-160281808:- isoform2=junction:chr1:160278967-160279981:-@exon:chr1:160279982-160280048:-@junction:chr1:160280049-160281657:- COPA SE_SLIRP	SLIRP	-0.50722	0	0
isoform1=exon:chr1:160278891-160278966:-@junction:chr1:160278967-160281657:-@exon:chr1:160281658-160281808:- isoform2=junction:chr1:160278967-160279981:-@exon:chr1:160279982-160280048:-@junction:chr1:160280049-160281657:- COPA SE_SNRPF	SNRPF	-0.44866	0	0
isoform1=exon:chr1:160278891-160278966:-@junction:chr1:160278967-160281657:-@exon:chr1:160281658-160281808:- isoform2=junction:chr1:160278967-160279981:-@exon:chr1:160279982-160280048:-@junction:chr1:160280049-160281657:- COPA SE_SNRPG	SNRPG	-0.404201	0	0
isoform1=exon:chr1:160278891-160278966:-@junction:chr1:160278967-160281657:-@exon:chr1:160281658-160281808:- isoform2=junction:chr1:160278967-160279981:-@exon:chr1:160279982-160280048:-@junction:chr1:160280049-160281657:- COPA SE_SSBP1	SSBP1	-0.463388	0	0
isoform1=exon:chr1:160278891-160278966:-@junction:chr1:160278967-160281657:-@exon:chr1:160281658-160281808:- isoform2=junction:chr1:160278967-160279981:-@exon:chr1:160279982-160280048:-@junction:chr1:160280049-160281657:- COPA SE_TROVE2	TROVE2	0.410711	3.29594e-32	9.06479e-31
isoform1=exon:chr1:160278891-160278966:-@junction:chr1:160278967-160281657:-@exon:chr1:160281658-160281808:- isoform2=junction:chr1:160278967-160279981:-@exon:chr1:160279982-160280048:-@junction:chr1:160280049-160281657:- COPA SE_YBX1	YBX1	-0.402128	0	0
isoform1=exon:chr1:160278891-160278966:-@junction:chr1:160278967-160281657:-@exon:chr1:160281658-160281808:- isoform2=junction:chr1:160278967-160279981:-@exon:chr1:160279982-160280048:-@junction:chr1:160280049-160281657:- COPA SE_YWHAZ	YWHAZ	0.429487	2.25724e-35	6.4108e-34
isoform1=exon:chr1:160648536-160648921:-@junction:chr1:160648922-160654676:-@exon:chr1:160654677-160654979:- isoform2=junction:chr1:160648922-160650991:-@exon:chr1:160650992-160651258:-@junction:chr1:160651259-160654676:- CD48 SE_AHNAK	AHNAK	0.458094	1.36003e-40	3.99624e-39
isoform1=exon:chr1:160648536-160648921:-@junction:chr1:160648922-160654676:-@exon:chr1:160654677-160654979:- isoform2=junction:chr1:160648922-160650991:-@exon:chr1:160650992-160651258:-@junction:chr1:160651259-160654676:- CD48 SE_ANXA2	ANXA2	0.500161	3.15977e-49	9.5561e-48
isoform1=exon:chr1:160648536-160648921:-@junction:chr1:160648922-160654676:-@exon:chr1:160654677-160654979:- isoform2=junction:chr1:160648922-160650991:-@exon:chr1:160650992-160651258:-@junction:chr1:160651259-160654676:- CD48 SE_APOBEC3C	APOBEC3C	0.548036	1.22707e-60	3.76767e-59
isoform1=exon:chr1:160648536-160648921:-@junction:chr1:160648922-160654676:-@exon:chr1:160654677-160654979:- isoform2=junction:chr1:160648922-160650991:-@exon:chr1:160650992-160651258:-@junction:chr1:160651259-160654676:- CD48 SE_APOBEC3F	APOBEC3F	0.497992	9.43745e-49	2.85117e-47
isoform1=exon:chr1:160648536-160648921:-@junction:chr1:160648922-160654676:-@exon:chr1:160654677-160654979:- isoform2=junction:chr1:160648922-160650991:-@exon:chr1:160650992-160651258:-@junction:chr1:160651259-160654676:- CD48 SE_C1QBP	C1QBP	-0.421647	0	0
isoform1=exon:chr1:160648536-160648921:-@junction:chr1:160648922-160654676:-@exon:chr1:160654677-160654979:- isoform2=junction:chr1:160648922-160650991:-@exon:chr1:160650992-160651258:-@junction:chr1:160651259-160654676:- CD48 SE_CWC27	CWC27	0.41886	1.47595e-33	4.11914e-32
isoform1=exon:chr1:160648536-160648921:-@junction:chr1:160648922-160654676:-@exon:chr1:160654677-160654979:- isoform2=junction:chr1:160648922-160650991:-@exon:chr1:160650992-160651258:-@junction:chr1:160651259-160654676:- CD48 SE_ELAVL4	ELAVL4	0.422682	3.3385e-34	9.38051e-33
isoform1=exon:chr1:160648536-160648921:-@junction:chr1:160648922-160654676:-@exon:chr1:160654677-160654979:- isoform2=junction:chr1:160648922-160650991:-@exon:chr1:160650992-160651258:-@junction:chr1:160651259-160654676:- CD48 SE_EPPK1	EPPK1	-0.419607	0	0
isoform1=exon:chr1:160648536-160648921:-@junction:chr1:160648922-160654676:-@exon:chr1:160654677-160654979:- isoform2=junction:chr1:160648922-160650991:-@exon:chr1:160650992-160651258:-@junction:chr1:160651259-160654676:- CD48 SE_ESRP1	ESRP1	-0.65513	0	0
isoform1=exon:chr1:160648536-160648921:-@junction:chr1:160648922-160654676:-@exon:chr1:160654677-160654979:- isoform2=junction:chr1:160648922-160650991:-@exon:chr1:160650992-160651258:-@junction:chr1:160651259-160654676:- CD48 SE_FBL	FBL	-0.403374	0	0
isoform1=exon:chr1:160648536-160648921:-@junction:chr1:160648922-160654676:-@exon:chr1:160654677-160654979:- isoform2=junction:chr1:160648922-160650991:-@exon:chr1:160650992-160651258:-@junction:chr1:160651259-160654676:- CD48 SE_GOLGB1	GOLGB1	0.417007	3.01326e-33	8.38409e-32
isoform1=exon:chr1:160648536-160648921:-@junction:chr1:160648922-160654676:-@exon:chr1:160654677-160654979:- isoform2=junction:chr1:160648922-160650991:-@exon:chr1:160650992-160651258:-@junction:chr1:160651259-160654676:- CD48 SE_H1F0	H1F0	0.535234	2.0951e-57	6.41354e-56
isoform1=exon:chr1:160648536-160648921:-@junction:chr1:160648922-160654676:-@exon:chr1:160654677-160654979:- isoform2=junction:chr1:160648922-160650991:-@exon:chr1:160650992-160651258:-@junction:chr1:160651259-160654676:- CD48 SE_HMGB3	HMGB3	-0.403958	0	0
isoform1=exon:chr1:160648536-160648921:-@junction:chr1:160648922-160654676:-@exon:chr1:160654677-160654979:- isoform2=junction:chr1:160648922-160650991:-@exon:chr1:160650992-160651258:-@junction:chr1:160651259-160654676:- CD48 SE_HNRNPAB	HNRNPAB	-0.433242	0	0
isoform1=exon:chr1:160648536-160648921:-@junction:chr1:160648922-160654676:-@exon:chr1:160654677-160654979:- isoform2=junction:chr1:160648922-160650991:-@exon:chr1:160650992-160651258:-@junction:chr1:160651259-160654676:- CD48 SE_HSP90B1	HSP90B1	0.485292	4.89402e-46	1.468e-44
isoform1=exon:chr1:160648536-160648921:-@junction:chr1:160648922-160654676:-@exon:chr1:160654677-160654979:- isoform2=junction:chr1:160648922-160650991:-@exon:chr1:160650992-160651258:-@junction:chr1:160651259-160654676:- CD48 SE_HSPA8	HSPA8	-0.469794	0	0
isoform1=exon:chr1:160648536-160648921:-@junction:chr1:160648922-160654676:-@exon:chr1:160654677-160654979:- isoform2=junction:chr1:160648922-160650991:-@exon:chr1:160650992-160651258:-@junction:chr1:160651259-160654676:- CD48 SE_HSPE1	HSPE1	-0.526931	0	0
isoform1=exon:chr1:160648536-160648921:-@junction:chr1:160648922-160654676:-@exon:chr1:160654677-160654979:- isoform2=junction:chr1:160648922-160650991:-@exon:chr1:160650992-160651258:-@junction:chr1:160651259-160654676:- CD48 SE_IFI16	IFI16	0.56716	9.82066e-66	3.02631e-64
isoform1=exon:chr1:160648536-160648921:-@junction:chr1:160648922-160654676:-@exon:chr1:160654677-160654979:- isoform2=junction:chr1:160648922-160650991:-@exon:chr1:160650992-160651258:-@junction:chr1:160651259-160654676:- CD48 SE_L1TD1	L1TD1	-0.469357	0	0
isoform1=exon:chr1:160648536-160648921:-@junction:chr1:160648922-160654676:-@exon:chr1:160654677-160654979:- isoform2=junction:chr1:160648922-160650991:-@exon:chr1:160650992-160651258:-@junction:chr1:160651259-160654676:- CD48 SE_LIN28A	LIN28A	-0.469088	0	0
isoform1=exon:chr1:160648536-160648921:-@junction:chr1:160648922-160654676:-@exon:chr1:160654677-160654979:- isoform2=junction:chr1:160648922-160650991:-@exon:chr1:160650992-160651258:-@junction:chr1:160651259-160654676:- CD48 SE_MBNL2	MBNL2	0.412942	1.42015e-32	3.92285e-31
isoform1=exon:chr1:160648536-160648921:-@junction:chr1:160648922-160654676:-@exon:chr1:160654677-160654979:- isoform2=junction:chr1:160648922-160650991:-@exon:chr1:160650992-160651258:-@junction:chr1:160651259-160654676:- CD48 SE_MDN1	MDN1	-0.442319	0	0
isoform1=exon:chr1:160648536-160648921:-@junction:chr1:160648922-160654676:-@exon:chr1:160654677-160654979:- isoform2=junction:chr1:160648922-160650991:-@exon:chr1:160650992-160651258:-@junction:chr1:160651259-160654676:- CD48 SE_MRPL22	MRPL22	0.513526	3.12719e-52	9.51113e-51
isoform1=exon:chr1:160648536-160648921:-@junction:chr1:160648922-160654676:-@exon:chr1:160654677-160654979:- isoform2=junction:chr1:160648922-160650991:-@exon:chr1:160650992-160651258:-@junction:chr1:160651259-160654676:- CD48 SE_NME1	NME1	-0.455266	0	0
isoform1=exon:chr1:160648536-160648921:-@junction:chr1:160648922-160654676:-@exon:chr1:160654677-160654979:- isoform2=junction:chr1:160648922-160650991:-@exon:chr1:160650992-160651258:-@junction:chr1:160651259-160654676:- CD48 SE_NOP16	NOP16	-0.488522	0	0
isoform1=exon:chr1:160648536-160648921:-@junction:chr1:160648922-160654676:-@exon:chr1:160654677-160654979:- isoform2=junction:chr1:160648922-160650991:-@exon:chr1:160650992-160651258:-@junction:chr1:160651259-160654676:- CD48 SE_NOP58	NOP58	-0.426416	0	0
isoform1=exon:chr1:160648536-160648921:-@junction:chr1:160648922-160654676:-@exon:chr1:160654677-160654979:- isoform2=junction:chr1:160648922-160650991:-@exon:chr1:160650992-160651258:-@junction:chr1:160651259-160654676:- CD48 SE_NPM1	NPM1	-0.491649	0	0
isoform1=exon:chr1:160648536-160648921:-@junction:chr1:160648922-160654676:-@exon:chr1:160654677-160654979:- isoform2=junction:chr1:160648922-160650991:-@exon:chr1:160650992-160651258:-@junction:chr1:160651259-160654676:- CD48 SE_PABPC1	PABPC1	-0.462828	0	0
isoform1=exon:chr1:160648536-160648921:-@junction:chr1:160648922-160654676:-@exon:chr1:160654677-160654979:- isoform2=junction:chr1:160648922-160650991:-@exon:chr1:160650992-160651258:-@junction:chr1:160651259-160654676:- CD48 SE_PARP1	PARP1	-0.426792	0	0
isoform1=exon:chr1:160648536-160648921:-@junction:chr1:160648922-160654676:-@exon:chr1:160654677-160654979:- isoform2=junction:chr1:160648922-160650991:-@exon:chr1:160650992-160651258:-@junction:chr1:160651259-160654676:- CD48 SE_PEBP1	PEBP1	-0.454672	0	0
isoform1=exon:chr1:160648536-160648921:-@junction:chr1:160648922-160654676:-@exon:chr1:160654677-160654979:- isoform2=junction:chr1:160648922-160650991:-@exon:chr1:160650992-160651258:-@junction:chr1:160651259-160654676:- CD48 SE_POU5F1	POU5F1	-0.695205	0	0
isoform1=exon:chr1:160648536-160648921:-@junction:chr1:160648922-160654676:-@exon:chr1:160654677-160654979:- isoform2=junction:chr1:160648922-160650991:-@exon:chr1:160650992-160651258:-@junction:chr1:160651259-160654676:- CD48 SE_RAN	RAN	-0.469052	0	0
isoform1=exon:chr1:160648536-160648921:-@junction:chr1:160648922-160654676:-@exon:chr1:160654677-160654979:- isoform2=junction:chr1:160648922-160650991:-@exon:chr1:160650992-160651258:-@junction:chr1:160651259-160654676:- CD48 SE_RBM24	RBM24	0.417539	2.45599e-33	6.84006e-32
isoform1=exon:chr1:160648536-160648921:-@junction:chr1:160648922-160654676:-@exon:chr1:160654677-160654979:- isoform2=junction:chr1:160648922-160650991:-@exon:chr1:160650992-160651258:-@junction:chr1:160651259-160654676:- CD48 SE_RBM47	RBM47	-0.523884	0	0
isoform1=exon:chr1:160648536-160648921:-@junction:chr1:160648922-160654676:-@exon:chr1:160654677-160654979:- isoform2=junction:chr1:160648922-160650991:-@exon:chr1:160650992-160651258:-@junction:chr1:160651259-160654676:- CD48 SE_RBPMS2	RBPMS2	-0.495116	0	0
isoform1=exon:chr1:160648536-160648921:-@junction:chr1:160648922-160654676:-@exon:chr1:160654677-160654979:- isoform2=junction:chr1:160648922-160650991:-@exon:chr1:160650992-160651258:-@junction:chr1:160651259-160654676:- CD48 SE_RCC2	RCC2	-0.515046	0	0
isoform1=exon:chr1:160648536-160648921:-@junction:chr1:160648922-160654676:-@exon:chr1:160654677-160654979:- isoform2=junction:chr1:160648922-160650991:-@exon:chr1:160650992-160651258:-@junction:chr1:160651259-160654676:- CD48 SE_RDX	RDX	0.520515	7.41445e-54	2.26039e-52
isoform1=exon:chr1:160648536-160648921:-@junction:chr1:160648922-160654676:-@exon:chr1:160654677-160654979:- isoform2=junction:chr1:160648922-160650991:-@exon:chr1:160650992-160651258:-@junction:chr1:160651259-160654676:- CD48 SE_RNPS1	RNPS1	-0.409727	0	0
isoform1=exon:chr1:160648536-160648921:-@junction:chr1:160648922-160654676:-@exon:chr1:160654677-160654979:- isoform2=junction:chr1:160648922-160650991:-@exon:chr1:160650992-160651258:-@junction:chr1:160651259-160654676:- CD48 SE_RPF2	RPF2	-0.400723	0	0
isoform1=exon:chr1:160648536-160648921:-@junction:chr1:160648922-160654676:-@exon:chr1:160654677-160654979:- isoform2=junction:chr1:160648922-160650991:-@exon:chr1:160650992-160651258:-@junction:chr1:160651259-160654676:- CD48 SE_RRBP1	RRBP1	0.471335	3.5029e-43	1.04071e-41
isoform1=exon:chr1:160648536-160648921:-@junction:chr1:160648922-160654676:-@exon:chr1:160654677-160654979:- isoform2=junction:chr1:160648922-160650991:-@exon:chr1:160650992-160651258:-@junction:chr1:160651259-160654676:- CD48 SE_RRP12	RRP12	-0.410622	0	0
isoform1=exon:chr1:160648536-160648921:-@junction:chr1:160648922-160654676:-@exon:chr1:160654677-160654979:- isoform2=junction:chr1:160648922-160650991:-@exon:chr1:160650992-160651258:-@junction:chr1:160651259-160654676:- CD48 SE_RSL1D1	RSL1D1	-0.441573	0	0
isoform1=exon:chr1:160648536-160648921:-@junction:chr1:160648922-160654676:-@exon:chr1:160654677-160654979:- isoform2=junction:chr1:160648922-160650991:-@exon:chr1:160650992-160651258:-@junction:chr1:160651259-160654676:- CD48 SE_SCG3	SCG3	-0.624673	0	0
isoform1=exon:chr1:160648536-160648921:-@junction:chr1:160648922-160654676:-@exon:chr1:160654677-160654979:- isoform2=junction:chr1:160648922-160650991:-@exon:chr1:160650992-160651258:-@junction:chr1:160651259-160654676:- CD48 SE_SLIRP	SLIRP	-0.459041	0	0
isoform1=exon:chr1:160648536-160648921:-@junction:chr1:160648922-160654676:-@exon:chr1:160654677-160654979:- isoform2=junction:chr1:160648922-160650991:-@exon:chr1:160650992-160651258:-@junction:chr1:160651259-160654676:- CD48 SE_SNRPD1	SNRPD1	-0.409893	0	0
isoform1=exon:chr1:160648536-160648921:-@junction:chr1:160648922-160654676:-@exon:chr1:160654677-160654979:- isoform2=junction:chr1:160648922-160650991:-@exon:chr1:160650992-160651258:-@junction:chr1:160651259-160654676:- CD48 SE_SNRPF	SNRPF	-0.433837	0	0
isoform1=exon:chr1:160648536-160648921:-@junction:chr1:160648922-160654676:-@exon:chr1:160654677-160654979:- isoform2=junction:chr1:160648922-160650991:-@exon:chr1:160650992-160651258:-@junction:chr1:160651259-160654676:- CD48 SE_SSBP1	SSBP1	-0.491445	0	0
isoform1=exon:chr1:160648536-160648921:-@junction:chr1:160648922-160654676:-@exon:chr1:160654677-160654979:- isoform2=junction:chr1:160648922-160650991:-@exon:chr1:160650992-160651258:-@junction:chr1:160651259-160654676:- CD48 SE_SYNE1	SYNE1	0.442404	1.14308e-37	3.30361e-36
isoform1=exon:chr1:160648536-160648921:-@junction:chr1:160648922-160654676:-@exon:chr1:160654677-160654979:- isoform2=junction:chr1:160648922-160650991:-@exon:chr1:160650992-160651258:-@junction:chr1:160651259-160654676:- CD48 SE_TRMT44	TRMT44	0.629792	5.25857e-85	1.63096e-83
isoform1=exon:chr1:160648536-160648921:-@junction:chr1:160648922-160654676:-@exon:chr1:160654677-160654979:- isoform2=junction:chr1:160648922-160650991:-@exon:chr1:160650992-160651258:-@junction:chr1:160651259-160654676:- CD48 SE_XRCC5	XRCC5	-0.407879	0	0
isoform1=exon:chr1:160648536-160648921:-@junction:chr1:160648922-160654676:-@exon:chr1:160654677-160654979:- isoform2=junction:chr1:160648922-160650991:-@exon:chr1:160650992-160651258:-@junction:chr1:160651259-160654676:- CD48 SE_ZC3HAV1	ZC3HAV1	0.426556	7.25708e-35	2.05153e-33
isoform1=exon:chr1:160648536-160648921:-@junction:chr1:160648922-160654676:-@exon:chr1:160654677-160654979:- isoform2=junction:chr1:160648922-160650991:-@exon:chr1:160650992-160651258:-@junction:chr1:160651259-160654676:- CD48 SE_ZCCHC11	ZCCHC11	0.569995	1.61478e-66	4.9789e-65
isoform1=exon:chr1:160648536-160648921:-@junction:chr1:160648922-160654676:-@exon:chr1:160654677-160654979:- isoform2=junction:chr1:160648922-160650991:-@exon:chr1:160650992-160651258:-@junction:chr1:160651259-160654676:- CD48 SE_ZFP36L2	ZFP36L2	-0.448243	0	0
isoform1=exon:chr1:161127407-161127483:+@junction:chr1:161127484-161128201:+@exon:chr1:161128202-161128646:+ isoform2=junction:chr1:161127484-161127910:+@exon:chr1:161127911-161128001:+@junction:chr1:161128002-161128201:+ UFC1 SE_IFI16	IFI16	0.410226	3.95408e-32	1.08639e-30
isoform1=exon:chr1:161127407-161127483:+@junction:chr1:161127484-161128201:+@exon:chr1:161128202-161128646:+ isoform2=junction:chr1:161127484-161127910:+@exon:chr1:161127911-161128001:+@junction:chr1:161128002-161128201:+ UFC1 SE_LIN28A	LIN28A	-0.513807	0	0
isoform1=exon:chr1:161127407-161127483:+@junction:chr1:161127484-161128201:+@exon:chr1:161128202-161128646:+ isoform2=junction:chr1:161127484-161127910:+@exon:chr1:161127911-161128001:+@junction:chr1:161128002-161128201:+ UFC1 SE_RBPMS2	RBPMS2	-0.419346	0	0
isoform1=exon:chr1:163131705-163131766:-@junction:chr1:163131767-163172581:-@exon:chr1:163172582-163172693:- isoform2=junction:chr1:163131767-163138047:-@exon:chr1:163138048-163138158:-@junction:chr1:163138159-163172581:- RGS5 SE_AHNAK	AHNAK	0.40434	3.52189e-31	9.56749e-30
isoform1=exon:chr1:163131705-163131766:-@junction:chr1:163131767-163172581:-@exon:chr1:163172582-163172693:- isoform2=junction:chr1:163131767-163138047:-@exon:chr1:163138048-163138158:-@junction:chr1:163138159-163172581:- RGS5 SE_ANXA2	ANXA2	0.550981	2.11543e-61	6.49968e-60
isoform1=exon:chr1:163131705-163131766:-@junction:chr1:163131767-163172581:-@exon:chr1:163172582-163172693:- isoform2=junction:chr1:163131767-163138047:-@exon:chr1:163138048-163138158:-@junction:chr1:163138159-163172581:- RGS5 SE_EPPK1	EPPK1	-0.408854	0	0
isoform1=exon:chr1:163131705-163131766:-@junction:chr1:163131767-163172581:-@exon:chr1:163172582-163172693:- isoform2=junction:chr1:163131767-163138047:-@exon:chr1:163138048-163138158:-@junction:chr1:163138159-163172581:- RGS5 SE_ESRP1	ESRP1	-0.574246	0	0
isoform1=exon:chr1:163131705-163131766:-@junction:chr1:163131767-163172581:-@exon:chr1:163172582-163172693:- isoform2=junction:chr1:163131767-163138047:-@exon:chr1:163138048-163138158:-@junction:chr1:163138159-163172581:- RGS5 SE_HSP90B1	HSP90B1	0.415467	5.43456e-33	1.50822e-31
isoform1=exon:chr1:163131705-163131766:-@junction:chr1:163131767-163172581:-@exon:chr1:163172582-163172693:- isoform2=junction:chr1:163131767-163138047:-@exon:chr1:163138048-163138158:-@junction:chr1:163138159-163172581:- RGS5 SE_IFI16	IFI16	0.477621	1.88352e-44	5.62109e-43
isoform1=exon:chr1:163131705-163131766:-@junction:chr1:163131767-163172581:-@exon:chr1:163172582-163172693:- isoform2=junction:chr1:163131767-163138047:-@exon:chr1:163138048-163138158:-@junction:chr1:163138159-163172581:- RGS5 SE_L1TD1	L1TD1	-0.482305	0	0
isoform1=exon:chr1:163131705-163131766:-@junction:chr1:163131767-163172581:-@exon:chr1:163172582-163172693:- isoform2=junction:chr1:163131767-163138047:-@exon:chr1:163138048-163138158:-@junction:chr1:163138159-163172581:- RGS5 SE_POU5F1	POU5F1	-0.518575	0	0
isoform1=exon:chr1:163131705-163131766:-@junction:chr1:163131767-163172581:-@exon:chr1:163172582-163172693:- isoform2=junction:chr1:163131767-163138047:-@exon:chr1:163138048-163138158:-@junction:chr1:163138159-163172581:- RGS5 SE_PPIB	PPIB	0.417764	2.25246e-33	6.27568e-32
isoform1=exon:chr1:163131705-163131766:-@junction:chr1:163131767-163172581:-@exon:chr1:163172582-163172693:- isoform2=junction:chr1:163131767-163138047:-@exon:chr1:163138048-163138158:-@junction:chr1:163138159-163172581:- RGS5 SE_RBM47	RBM47	-0.458912	0	0
isoform1=exon:chr1:163131705-163131766:-@junction:chr1:163131767-163172581:-@exon:chr1:163172582-163172693:- isoform2=junction:chr1:163131767-163138047:-@exon:chr1:163138048-163138158:-@junction:chr1:163138159-163172581:- RGS5 SE_RDX	RDX	0.454976	5.33378e-40	1.5626e-38
isoform1=exon:chr1:163131705-163131766:-@junction:chr1:163131767-163172581:-@exon:chr1:163172582-163172693:- isoform2=junction:chr1:163131767-163138047:-@exon:chr1:163138048-163138158:-@junction:chr1:163138159-163172581:- RGS5 SE_SCG3	SCG3	-0.494183	0	0
isoform1=exon:chr1:165860463-165860559:+@junction:chr1:165860560-165872418:+@exon:chr1:165872419-165872516:+ isoform2=junction:chr1:165860560-165865426:+@exon:chr1:165865427-165865569:+@junction:chr1:165865570-165872418:+ UCK2 SE_ESRP1	ESRP1	0.40775	9.97304e-32	2.72747e-30
isoform1=exon:chr1:165860463-165860559:+@junction:chr1:165860560-165872418:+@exon:chr1:165872419-165872516:+ isoform2=junction:chr1:165860560-165865426:+@exon:chr1:165865427-165865569:+@junction:chr1:165865570-165872418:+ UCK2 SE_H1F0	H1F0	-0.40605	0	0
isoform1=exon:chr1:165860463-165860559:+@junction:chr1:165860560-165872418:+@exon:chr1:165872419-165872516:+ isoform2=junction:chr1:165860560-165865426:+@exon:chr1:165865427-165865569:+@junction:chr1:165865570-165872418:+ UCK2 SE_HSPA8	HSPA8	0.459351	7.80906e-41	2.29718e-39
isoform1=exon:chr1:165860463-165860559:+@junction:chr1:165860560-165872418:+@exon:chr1:165872419-165872516:+ isoform2=junction:chr1:165860560-165865426:+@exon:chr1:165865427-165865569:+@junction:chr1:165865570-165872418:+ UCK2 SE_NME1	NME1	0.408493	7.56113e-32	2.07053e-30
isoform1=exon:chr1:165860463-165860559:+@junction:chr1:165860560-165872418:+@exon:chr1:165872419-165872516:+ isoform2=junction:chr1:165860560-165865426:+@exon:chr1:165865427-165865569:+@junction:chr1:165865570-165872418:+ UCK2 SE_NPM1	NPM1	0.468435	1.32195e-42	3.91863e-41
isoform1=exon:chr1:165860463-165860559:+@junction:chr1:165860560-165872418:+@exon:chr1:165872419-165872516:+ isoform2=junction:chr1:165860560-165865426:+@exon:chr1:165865427-165865569:+@junction:chr1:165865570-165872418:+ UCK2 SE_POU5F1	POU5F1	0.447361	1.41414e-38	4.11085e-37
isoform1=exon:chr1:165860463-165860559:+@junction:chr1:165860560-165872418:+@exon:chr1:165872419-165872516:+ isoform2=junction:chr1:165860560-165865426:+@exon:chr1:165865427-165865569:+@junction:chr1:165865570-165872418:+ UCK2 SE_RAN	RAN	0.411487	2.46053e-32	6.77857e-31
isoform1=exon:chr1:165860463-165860559:+@junction:chr1:165860560-165872418:+@exon:chr1:165872419-165872516:+ isoform2=junction:chr1:165860560-165865426:+@exon:chr1:165865427-165865569:+@junction:chr1:165865570-165872418:+ UCK2 SE_TRMT44	TRMT44	-0.403587	0	0
isoform1=exon:chr1:167382263-167382351:+@junction:chr1:167382352-167384736:+@exon:chr1:167384737-167396582:+ isoform2=retention:chr1:167382347-167382356:+@retention:chr1:167384732-167384741:+ POU2F1 RI_HNRNPK	HNRNPK	-0.423182	0	0
isoform1=exon:chr1:167382263-167382351:+@junction:chr1:167382352-167384736:+@exon:chr1:167384737-167396582:+ isoform2=retention:chr1:167382347-167382356:+@retention:chr1:167384732-167384741:+ POU2F1 RI_HSPE1	HSPE1	-0.401784	0	0
isoform1=exon:chr1:167382263-167382351:+@junction:chr1:167382352-167384736:+@exon:chr1:167384737-167396582:+ isoform2=retention:chr1:167382347-167382356:+@retention:chr1:167384732-167384741:+ POU2F1 RI_PABPC1	PABPC1	-0.446798	0	0
isoform1=exon:chr1:167382263-167382351:+@junction:chr1:167382352-167384736:+@exon:chr1:167384737-167396582:+ isoform2=retention:chr1:167382347-167382356:+@retention:chr1:167384732-167384741:+ POU2F1 RI_RPL26	RPL26	-0.436337	0	0
isoform1=exon:chr1:167382263-167382351:+@junction:chr1:167382352-167384736:+@exon:chr1:167384737-167396582:+ isoform2=retention:chr1:167382347-167382356:+@retention:chr1:167384732-167384741:+ POU2F1 RI_RPL35	RPL35	-0.415722	0	0
isoform1=exon:chr1:167382263-167382351:+@junction:chr1:167382352-167384736:+@exon:chr1:167384737-167396582:+ isoform2=retention:chr1:167382347-167382356:+@retention:chr1:167384732-167384741:+ POU2F1 RI_RPL37A	RPL37A	-0.406738	0	0
isoform1=exon:chr1:167382263-167382351:+@junction:chr1:167382352-167384736:+@exon:chr1:167384737-167396582:+ isoform2=retention:chr1:167382347-167382356:+@retention:chr1:167384732-167384741:+ POU2F1 RI_SLIRP	SLIRP	-0.445083	0	0
isoform1=exon:chr1:167921038-167921099:+@junction:chr1:167921100-167944067:+@exon:chr1:167944068-167944253:+ isoform2=junction:chr1:167921100-167935866:+@exon:chr1:167935867-167935959:+@junction:chr1:167935960-167944067:+ DCAF6 SE_ANXA2	ANXA2	0.465906	4.16726e-42	1.2326e-40
isoform1=exon:chr1:167921038-167921099:+@junction:chr1:167921100-167944067:+@exon:chr1:167944068-167944253:+ isoform2=junction:chr1:167921100-167935866:+@exon:chr1:167935867-167935959:+@junction:chr1:167935960-167944067:+ DCAF6 SE_APOBEC3C	APOBEC3C	0.523494	1.46442e-54	4.46875e-53
isoform1=exon:chr1:167921038-167921099:+@junction:chr1:167921100-167944067:+@exon:chr1:167944068-167944253:+ isoform2=junction:chr1:167921100-167935866:+@exon:chr1:167935867-167935959:+@junction:chr1:167935960-167944067:+ DCAF6 SE_APOBEC3F	APOBEC3F	0.438799	5.11255e-37	1.47106e-35
isoform1=exon:chr1:167921038-167921099:+@junction:chr1:167921100-167944067:+@exon:chr1:167944068-167944253:+ isoform2=junction:chr1:167921100-167935866:+@exon:chr1:167935867-167935959:+@junction:chr1:167935960-167944067:+ DCAF6 SE_C1QBP	C1QBP	-0.484628	0	0
isoform1=exon:chr1:167921038-167921099:+@junction:chr1:167921100-167944067:+@exon:chr1:167944068-167944253:+ isoform2=junction:chr1:167921100-167935866:+@exon:chr1:167935867-167935959:+@junction:chr1:167935960-167944067:+ DCAF6 SE_ERH	ERH	-0.461772	0	0
isoform1=exon:chr1:167921038-167921099:+@junction:chr1:167921100-167944067:+@exon:chr1:167944068-167944253:+ isoform2=junction:chr1:167921100-167935866:+@exon:chr1:167935867-167935959:+@junction:chr1:167935960-167944067:+ DCAF6 SE_ESRP1	ESRP1	-0.554904	0	0
isoform1=exon:chr1:167921038-167921099:+@junction:chr1:167921100-167944067:+@exon:chr1:167944068-167944253:+ isoform2=junction:chr1:167921100-167935866:+@exon:chr1:167935867-167935959:+@junction:chr1:167935960-167944067:+ DCAF6 SE_FBL	FBL	-0.446276	0	0
isoform1=exon:chr1:167921038-167921099:+@junction:chr1:167921100-167944067:+@exon:chr1:167944068-167944253:+ isoform2=junction:chr1:167921100-167935866:+@exon:chr1:167935867-167935959:+@junction:chr1:167935960-167944067:+ DCAF6 SE_FXR1	FXR1	0.405491	2.30435e-31	6.27492e-30
isoform1=exon:chr1:167921038-167921099:+@junction:chr1:167921100-167944067:+@exon:chr1:167944068-167944253:+ isoform2=junction:chr1:167921100-167935866:+@exon:chr1:167935867-167935959:+@junction:chr1:167935960-167944067:+ DCAF6 SE_GOLGB1	GOLGB1	0.469695	7.43486e-43	2.20582e-41
[truncated: 48,208 more rows]
