# Supplementary material for: Deciphering splicing heterogeneity at single-cell resolution by SCSES
Source: Nat Commun. 2025 Oct 27;16:9459. doi: 10.1038/s41467-025-64517-5 (PMC12559242; doi:10.1038/s41467-025-64517-5)
Supplement: Supplementary file 12 — Supplementary Data 10 [file 41467_2025_64517_MOESM12_ESM.xlsx]

## Sheet: Sheet1
Supplementary Data 10: The AS marker events of each monocyte subgroup in HSC dataset
event_id	cell1_cell2_p	cell1_cell2_padj	cell1_psi_mean	cell2_psi_mean	cell1_cell2_deltaPSI	cell1_pct_0	cell2_pct_0	cell_type	gene	cell1_expr_mean	cell2_expr_mean	cell1_expr_pct_0	cell2_expr_pct_0
isoform1=exon:14:34691682-34692734:+@junction:14:34692735-34695004:+@exon:14:34695005-34695105:+ isoform2=exon:14:34691682-34692734:+@junction:14:34692735-34694986:+@exon:14:34694987-34695105:+ Wapl A3SS	2.47011e-77	7.356e-74	0.935213	0.709359	0.225853	0	0	mono1	Wapl	0.328724	0.3766	0.723479	0.66804
isoform1=exon:2:71260547-71260947:+@junction:2:71260948-71262650:+@exon:2:71262651-71263303:+ isoform2=exon:2:71260547-71260947:+@junction:2:71260948-71262647:+@exon:2:71262648-71263303:+ Dync1i2 A3SS	0	0	0.965441	0.821028	0.144413	0	0	mono1	Dync1i2	0.741058	0.742789	0.467115	0.433278
isoform1=exon:6:54884765-54884846:+@junction:6:54884847-54888474:+@exon:6:54888475-54893500:+ isoform2=exon:6:54884765-54884846:+@junction:6:54884847-54888455:+@exon:6:54888456-54893500:+ Znrf2 A3SS	5.42968e-157	1.61696e-153	0.981738	0.878259	0.103478	0	0	mono1	Znrf2	0.387119	0.364856	0.688826	0.674629
isoform1=exon:17:33926428-33926517:+@junction:17:33926518-33926629:+@exon:17:33926630-33926706:+ isoform2=exon:17:33926428-33926517:+@junction:17:33926518-33926626:+@exon:17:33926627-33926706:+ Tapbp A3SS	0	0	0.840712	0.459476	0.381237	0	0.000411862	mono1	Tapbp	1.60392	1.61371	0.166902	0.138797
isoform1=exon:3:20064566-20064699:+@junction:3:20064700-20065327:+@exon:3:20065328-20065419:+ isoform2=exon:3:20064566-20064699:+@junction:3:20064700-20065321:+@exon:3:20065322-20065419:+ Hltf A3SS	0	0	0.940644	0.724631	0.216013	0	0	mono1	Hltf	0.0757385	0.0786295	0.928925	0.917216
isoform1=exon:5:33864660-33864778:+@junction:5:33864779-33867576:+@exon:5:33867577-33867658:+ isoform2=exon:5:33864660-33864778:+@junction:5:33864779-33867573:+@exon:5:33867574-33867658:+ Nsd2 A3SS	2.22868e-270	6.63701e-267	0.934465	0.733499	0.200966	0	0	mono1	Nsd2	0.184353	0.21623	0.843352	0.792834
isoform1=exon:3:96788570-96788685:+@junction:3:96788686-96791006:+@exon:3:96791007-96791638:+ isoform2=exon:3:96788570-96788685:+@junction:3:96788686-96789874:+@exon:3:96789875-96791638:+ Rnf115 A3SS	4.39505e-30	1.30885e-26	0.754814	0.635037	0.119777	0	0	mono1	Rnf115	0.42686	0.426473	0.655233	0.630972
isoform1=exon:4:114920440-114920555:+@junction:4:114920556-114921107:+@exon:4:114921108-114921276:+ isoform2=exon:4:114920440-114920555:+@junction:4:114920556-114921059:+@exon:4:114921060-114921276:+ Foxd2os A3SS	5.04185e-33	1.50146e-29	0.41525	0.548746	-0.133496	0.000353607	0	mono1	Foxd2os	0.0121582	0.0142298	0.987624	0.98229
isoform1=exon:17:13803939-13804134:+@junction:17:13804135-13807279:+@exon:17:13807280-13807392:+ isoform2=exon:17:13803939-13804134:+@junction:17:13804135-13807276:+@exon:17:13807277-13807392:+ Afdn A3SS	1.04904e-53	3.12405e-50	0.495875	0.619533	-0.123658	0.00141443	0	mono1	Afdn	0.091723	0.0942608	0.920085	0.906919
isoform1=exon:8:123103655-123103954:+@junction:8:123103955-123105055:+@exon:8:123105056-123105244:+ isoform2=exon:8:123103655-123103954:+@junction:8:123103955-123105043:+@exon:8:123105044-123105244:+ Rpl13 A3SS	0	0	0.980921	0.802941	0.17798	0	0	mono1	Rpl13	0.386919	0.420622	0.685997	0.628501
isoform1=exon:4:11192681-11192717:+@junction:4:11192718-11192817:+@exon:4:11192818-11192911:+ isoform2=exon:4:11192681-11192717:+@junction:4:11192718-11192814:+@exon:4:11192815-11192911:+ Ccne2 A3SS	2.43819e-252	7.26094e-249	0.842812	0.589957	0.252856	0	0	mono1	Ccne2	0.0126442	0.0164439	0.987977	0.980643
isoform1=exon:19:4232748-4232859:+@junction:19:4232860-4233389:+@exon:19:4233390-4233634:+ isoform2=exon:19:4232748-4232859:+@junction:19:4232860-4233213:+@exon:19:4233214-4233634:+ Pold4 A3SS	1.50899e-248	4.49376e-245	0.930682	0.709224	0.221458	0.000353607	0	mono1	Pold4	0.135609	0.164209	0.876591	0.837315
isoform1=exon:17:56721035-56721127:+@junction:17:56721128-56721358:+@exon:17:56721359-56721441:+ isoform2=exon:17:56721035-56721127:+@junction:17:56721128-56721318:+@exon:17:56721319-56721441:+ Ndufa11 A3SS	1.75577e-231	5.22868e-228	0.708895	0.858973	-0.150078	0	0	mono1	Ndufa11	0.383809	0.417815	0.694837	0.634267
isoform1=exon:2:127092039-127092146:+@junction:2:127092147-127095089:+@exon:2:127095090-127095257:+ isoform2=exon:2:127092039-127092146:+@junction:2:127092147-127095085:+@exon:2:127095086-127095257:+ Blvra A3SS	4.97102e-08	0.000148037	0.980584	0.839111	0.141473	0	0	mono1	Blvra	0.167098	0.149506	0.851839	0.85626
isoform1=exon:5:124116434-124116611:+@junction:5:124116612-124116975:+@exon:5:124116976-124117193:+ isoform2=exon:5:124116434-124116611:+@junction:5:124116612-124116914:+@exon:5:124116915-124117193:+ Arl6ip4 A3SS	2.89261e-24	8.61419e-21	0.867692	0.760838	0.106854	0	0	mono1	Arl6ip4	0.250039	0.284603	0.792786	0.740527
isoform1=exon:18:70622583-70622721:+@junction:18:70622722-70625879:+@exon:18:70625880-70626131:+ isoform2=exon:18:70622583-70622721:+@junction:18:70622722-70625663:+@exon:18:70625664-70626131:+ Mbd2 A3SS	1.00112e-209	2.98133e-206	0.734011	0.838626	-0.104615	0	0	mono1	Mbd2	0.413753	0.429388	0.66372	0.618616
isoform1=exon:18:70622583-70622721:+@junction:18:70622722-70625879:+@exon:18:70625880-70626131:+ isoform2=exon:18:70622583-70622721:+@junction:18:70622722-70625853:+@exon:18:70625854-70626131:+ Mbd2 A3SS	2.89135e-11	8.61044e-08	0.458523	0.55923	-0.100707	0.000353607	0	mono1	Mbd2	0.413753	0.429388	0.66372	0.618616
isoform1=exon:9:15311527-15311695:+@junction:9:15311696-15311946:+@exon:9:15311947-15312104:+ isoform2=exon:9:15311527-15311695:+@junction:9:15311696-15311908:+@exon:9:15311909-15312104:+ Taf1d A3SS	0	0	0.87895	0.583537	0.295413	0	0	mono1	Taf1d	0.106581	0.137556	0.902405	0.859967
isoform1=exon:3:143017660-143017720:+@junction:3:143017721-143019060:+@exon:3:143019061-143019140:+ isoform2=exon:3:143017660-143017720:+@junction:3:143017721-143019052:+@exon:3:143019053-143019140:+ 4930519L02Rik A3SS	9.13525e-187	2.72048e-183	0.964755	0.857938	0.106817	0	0	mono1	4930519L02Rik	0.00476949	0.00505055	0.994696	0.994234
isoform1=exon:X:136270775-136270882:+@junction:X:136270883-136271267:+@exon:X:136271268-136271978:+ isoform2=exon:X:136270775-136270882:+@junction:X:136270883-136271262:+@exon:X:136271263-136271978:+ Bex3 A3SS	8.61811e-120	2.56647e-116	0.78702	0.507054	0.279965	0	0	mono1	Bex3	0.135015	0.196209	0.879774	0.813839
isoform1=exon:X:136270775-136270882:+@junction:X:136270883-136271308:+@exon:X:136271309-136271978:+ isoform2=exon:X:136270775-136270882:+@junction:X:136270883-136271262:+@exon:X:136271263-136271978:+ Bex3 A3SS	6.38383e-218	1.9011e-214	0.831849	0.526966	0.304883	0	0	mono1	Bex3	0.135015	0.196209	0.879774	0.813839
isoform1=exon:17:26121540-26121656:+@junction:17:26121657-26122086:+@exon:17:26122087-26123254:+ isoform2=exon:17:26121540-26121656:+@junction:17:26121657-26121937:+@exon:17:26121938-26123254:+ Tmem8 A3SS	8.36881e-231	2.49223e-227	0.976625	0.874184	0.102441	0	0	mono1	Tmem8	0.0153105	0.0134141	0.984088	0.985173
isoform1=exon:11:83223576-83223651:+@junction:11:83223652-83224283:+@exon:11:83224284-83224310:+ isoform2=exon:11:83223576-83223651:+@junction:11:83223652-83224219:+@exon:11:83224220-83224310:+ AI662270 A3SS	7.70699e-51	2.29514e-47	0.423555	0.320392	0.103163	0.000353607	0	mono1	AI662270	0.393445	0.443895	0.684936	0.617792
isoform1=exon:13:51662621-51662699:+@junction:13:51662700-51665313:+@exon:13:51665314-51665474:+ isoform2=exon:13:51662621-51662699:+@junction:13:51662700-51665309:+@exon:13:51665310-51665474:+ Secisbp2 A3SS	1.07702e-05	0.0320736	0.897814	0.764605	0.133209	0	0	mono1	Secisbp2	0.0732917	0.0773074	0.929632	0.922158
isoform1=exon:4:3939043-3939131:+@junction:4:3939132-3939423:+@exon:4:3939424-3939526:+ isoform2=exon:4:3939043-3939131:+@junction:4:3939132-3939378:+@exon:4:3939379-3939526:+ Chchd7 A3SS	9.95742e-21	2.96532e-17	0.374546	0.498543	-0.123998	0.000353607	0	mono1	Chchd7	0.116827	0.117744	0.893918	0.87603
isoform1=exon:1:143798391-143798493:+@junction:1:143798494-143799923:+@exon:1:143799924-143800034:+ isoform2=exon:1:143798391-143798493:+@junction:1:143798494-143799920:+@exon:1:143799921-143800034:+ Uchl5 A3SS	4.07319e-48	1.213e-44	0.415125	0.531363	-0.116237	0.000353607	0	mono1	Uchl5	0.19973	0.252181	0.823904	0.759061
isoform1=exon:2:75665234-75665301:+@junction:2:75665302-75668000:+@exon:2:75668001-75669407:+ isoform2=exon:2:75665234-75665301:+@junction:2:75665302-75665397:+@exon:2:75665398-75669407:+ Hnrnpa3 A3SS	1.07381e-120	3.1978e-117	0.663335	0.479413	0.183922	0.000707214	0	mono1	Hnrnpa3	0.260206	0.279411	0.778289	0.737232
isoform1=exon:5:3558661-3558693:+@junction:5:3558694-3559137:+@exon:5:3559138-3559159:+ isoform2=exon:5:3558661-3558693:+@junction:5:3558694-3559096:+@exon:5:3559097-3559159:+ Fam133b A3SS	1.48497e-196	4.42225e-193	0.680737	0.796261	-0.115524	0	0	mono1	Fam133b	0.080684	0.0909917	0.927157	0.91145
isoform1=exon:4:137623371-137623388:+@junction:4:137623389-137625159:+@exon:4:137625160-137625287:+ isoform2=exon:4:137623371-137623388:+@junction:4:137623389-137625156:+@exon:4:137625157-137625287:+ Usp48 A3SS	5.79886e-223	1.7269e-219	0.491279	0.3166	0.174679	0	0.00123558	mono1	Usp48	0.146313	0.138812	0.868105	0.861203
isoform1=exon:6:119214770-119215606:+@junction:6:119215607-119217901:+@exon:6:119217902-119217979:+ isoform2=exon:6:119214770-119215606:+@junction:6:119215607-119217802:+@exon:6:119217803-119217979:+ Dcp1b A3SS	2.93521e-91	8.74104e-88	0.615323	0.469368	0.145956	0	0	mono1	Dcp1b	0.0139697	0.0121077	0.986209	0.986409
isoform1=exon:3:33806816-33806933:+@junction:3:33806934-33807855:+@exon:3:33807856-33808044:+ isoform2=exon:3:33806816-33806933:+@junction:3:33806934-33807838:+@exon:3:33807839-33808044:+ Ttc14 A3SS	3.00157e-253	8.93868e-250	0.871998	0.570639	0.301359	0	0	mono1	Ttc14	0.215482	0.222648	0.813296	0.791186
isoform1=exon:13:55459013-55459147:+@junction:13:55459148-55459783:+@exon:13:55459784-55460927:+ isoform2=exon:13:55459013-55459147:+@junction:13:55459148-55459781:+@exon:13:55459782-55460927:+ Grk6 A3SS	1.06731e-290	3.17844e-287	0.951388	0.729714	0.221673	0	0	mono1	Grk6	0.136014	0.151949	0.877298	0.844316
isoform1=exon:4:21858726-21859307:+@junction:4:21859308-21860877:+@exon:4:21860878-21860991:+ isoform2=exon:4:21858726-21859307:+@junction:4:21859308-21860819:+@exon:4:21860820-21860991:+ Pnisr A3SS	1.74881e-82	5.20796e-79	0.978104	0.781147	0.196957	0	0	mono1	Pnisr	0.199133	0.233787	0.82355	0.781713
isoform1=exon:4:21871438-21871608:+@junction:4:21871609-21873588:+@exon:4:21873589-21873864:+ isoform2=exon:4:21871438-21871608:+@junction:4:21871609-21873585:+@exon:4:21873586-21873864:+ Pnisr A3SS	2.31103e-191	6.88225e-188	0.939669	0.713495	0.226175	0	0.000411862	mono1	Pnisr	0.199133	0.233787	0.82355	0.781713
isoform1=exon:7:4793503-4793626:+@junction:7:4793627-4794063:+@exon:7:4794064-4794182:+ isoform2=exon:7:4793503-4793626:+@junction:7:4793627-4794049:+@exon:7:4794050-4794182:+ Rpl28 A3SS	3.42697e-49	1.02055e-45	0.739812	0.637335	0.102477	0	0	mono1	Rpl28	0.00589141	0.00719677	0.994342	0.992175
isoform1=exon:11:69915865-69915954:+@junction:11:69915955-69916067:+@exon:11:69916068-69916112:+ isoform2=exon:11:69915865-69915954:+@junction:11:69915955-69916032:+@exon:11:69916033-69916112:+ Gps2 A3SS	5.61259e-297	1.67143e-293	0.968388	0.806545	0.161843	0	0	mono1	Gps2	0.109957	0.115225	0.897808	0.885914
isoform1=exon:7:28352363-28352410:+@junction:7:28352411-28352472:+@exon:7:28352473-28353155:+ isoform2=exon:7:28352363-28352410:+@junction:7:28352411-28352459:+@exon:7:28352460-28353155:+ Rps16 A3SS	1.7302e-85	5.15254e-82	0.539568	0.384809	0.154759	0.000353607	0.000411862	mono1	Rps16	0.0256267	0.0315446	0.974894	0.966639
isoform1=exon:7:28352363-28352410:+@junction:7:28352411-28352493:+@exon:7:28352494-28353155:+ isoform2=exon:7:28352363-28352410:+@junction:7:28352411-28352459:+@exon:7:28352460-28353155:+ Rps16 A3SS	2.56503e-127	7.63866e-124	0.403831	0.290168	0.113662	0.000707214	0.00123558	mono1	Rps16	0.0256267	0.0315446	0.974894	0.966639
isoform1=exon:8:13159161-13159434:+@junction:8:13159435-13165851:+@exon:8:13165852-13165967:+ isoform2=exon:8:13159161-13159434:+@junction:8:13159435-13165848:+@exon:8:13165849-13165967:+ Lamp1 A3SS	1.60458e-21	4.77845e-18	0.918117	0.80524	0.112877	0	0	mono1	Lamp1	1.46143	1.42573	0.208274	0.193987
isoform1=exon:12:98784836-98785052:+@junction:12:98785053-98785329:+@exon:12:98785330-98785406:+ isoform2=exon:12:98784836-98785052:+@junction:12:98785053-98785317:+@exon:12:98785318-98785406:+ Zc3h14 A3SS	1.34683e-09	4.01087e-06	0.439339	0.540808	-0.101469	0	0.000411862	mono1	Zc3h14	0.062632	0.0669899	0.940948	0.932867
isoform1=exon:3:32510664-32510732:+@junction:3:32510733-32513008:+@exon:3:32513009-32513192:+ isoform2=exon:3:32510664-32510732:+@junction:3:32510733-32513000:+@exon:3:32513001-32513192:+ Zfp639 A3SS	0	0	0.932821	0.693319	0.239502	0	0	mono1	Zfp639	0.0834783	0.0837334	0.92256	0.913509
isoform1=exon:16:44139830-44140111:+@junction:16:44140112-44156412:+@exon:16:44156413-44156546:+ isoform2=exon:16:44139830-44140111:+@junction:16:44140112-44156409:+@exon:16:44156410-44156546:+ Naa50 A3SS	1.37354e-12	4.09041e-09	0.343419	0.445453	-0.102034	0	0	mono1	Naa50	0.453312	0.459379	0.64604	0.609143
isoform1=exon:11:98203059-98204410:+@junction:11:98204411-98210363:+@exon:11:98210364-98211236:+ isoform2=exon:11:98203059-98204410:+@junction:11:98204411-98210360:+@exon:11:98210361-98211236:+ Cdk12 A3SS	1.78348e-89	5.31121e-86	0.572156	0.712738	-0.140582	0.000353607	0	mono1	Cdk12	0.136907	0.130185	0.880481	0.874382
isoform1=exon:3:105921920-105921987:+@junction:3:105921988-105923921:+@exon:3:105923922-105924042:+ isoform2=exon:3:105921920-105921987:+@junction:3:105921988-105923918:+@exon:3:105923919-105924042:+ Tmigd3 A3SS	6.18765e-103	1.84268e-99	0.45846	0.354305	0.104155	0.000353607	0	mono1	Tmigd3	0.00405868	0.00271666	0.995757	0.997117
isoform1=exon:14:105304731-105304836:+@junction:14:105304837-105308115:+@exon:14:105308116-105309298:+ isoform2=exon:14:105304731-105304836:+@junction:14:105304837-105307885:+@exon:14:105307886-105309298:+ Ndfip2 A3SS	1.03481e-10	3.08166e-07	0.345178	0.457262	-0.112084	0.000353607	0	mono1	Ndfip2	0.231989	0.239026	0.799859	0.783773
isoform1=exon:12:105826944-105827086:+@junction:12:105827087-105828283:+@exon:12:105828284-105828381:+ isoform2=exon:12:105826944-105827086:+@junction:12:105827087-105828280:+@exon:12:105828281-105828381:+ Papola A3SS	0	0	0.946704	0.628513	0.318192	0	0.000411862	mono1	Papola	0.44819	0.441	0.639675	0.617381
isoform1=exon:12:106059618-106059676:+@junction:12:106059677-106062719:+@exon:12:106062720-106062808:+ isoform2=exon:12:106059618-106059676:+@junction:12:106059677-106062629:+@exon:12:106062630-106062808:+ Vrk1 A3SS	7.17301e-170	2.13612e-166	0.87917	0.685718	0.193452	0	0	mono1	Vrk1	0.347172	0.469386	0.726662	0.618616
isoform1=exon:12:106062630-106062808:+@junction:12:106062809-106070527:+@exon:12:106070528-106070615:+ isoform2=exon:12:106062630-106062808:+@junction:12:106062809-106070524:+@exon:12:106070525-106070615:+ Vrk1 A3SS	1.49135e-90	4.44124e-87	0.310791	0.450696	-0.139904	0.00212164	0.00164745	mono1	Vrk1	0.347172	0.469386	0.726662	0.618616
isoform1=exon:18:5040148-5040239:+@junction:18:5040240-5046594:+@exon:18:5046595-5046646:+ isoform2=exon:18:5040148-5040239:+@junction:18:5040240-5046588:+@exon:18:5046589-5046646:+ Svil A3SS	1.23329e-289	3.67274e-286	0.727123	0.888594	-0.161472	0.000353607	0	mono1	Svil	0.575863	0.602483	0.575672	0.52883
isoform1=exon:12:33370983-33371057:+@junction:12:33371058-33372867:+@exon:12:33372868-33373185:+ isoform2=exon:12:33370983-33371057:+@junction:12:33371058-33372864:+@exon:12:33372865-33373185:+ Atxn7l1 A3SS	5.82659e-187	1.73516e-183	0.911534	0.727753	0.183781	0	0	mono1	Atxn7l1	0.195896	0.196558	0.833805	0.812603
isoform1=exon:4:155817923-155817987:+@junction:4:155817988-155818586:+@exon:4:155818587-155818664:+ isoform2=exon:4:155817923-155817987:+@junction:4:155817988-155818538:+@exon:4:155818539-155818664:+ Ccnl2 A3SS	2.66276e-296	7.9297e-293	0.949648	0.725185	0.224464	0	0	mono1	Ccnl2	0.364684	0.381497	0.702617	0.661038
isoform1=exon:2:72987528-72987632:+@junction:2:72987633-72988371:+@exon:2:72988372-72988677:+ isoform2=exon:2:72987528-72987632:+@junction:2:72987633-72988349:+@exon:2:72988350-72988677:+ Sp3os A3SS	2.17533e-183	6.47814e-180	0.336683	0.236083	0.1006	0.00106082	0.00205931	mono1	Sp3os	0.0120919	0.0171639	0.986917	0.981466
isoform1=exon:2:72987528-72987632:+@junction:2:72987633-72988371:+@exon:2:72988372-72988677:+ isoform2=exon:2:72987528-72987632:+@junction:2:72987633-72988367:+@exon:2:72988368-72988677:+ Sp3os A3SS	7.06224e-156	2.10313e-152	0.422229	0.321554	0.100674	0.000353607	0.00123558	mono1	Sp3os	0.0120919	0.0171639	0.986917	0.981466
isoform1=exon:10:79685233-79685367:+@junction:10:79685368-79687852:+@exon:10:79687853-79688398:+ isoform2=exon:10:79685233-79685367:+@junction:10:79685368-79687848:+@exon:10:79687849-79688398:+ Cdc34 A3SS	1.30048e-148	3.87283e-145	0.655063	0.790257	-0.135194	0	0	mono1	Cdc34	0.284956	0.3222	0.75389	0.702636
isoform1=exon:5:107904717-107904894:+@junction:5:107904895-107907197:+@exon:5:107907198-107907281:+ isoform2=exon:5:107904717-107904894:+@junction:5:107904895-107907188:+@exon:5:107907189-107907281:+ Rpl5 A3SS	3.14399e-70	9.36279e-67	0.698825	0.538079	0.160747	0	0	mono1	Rpl5	0.0163859	0.0175071	0.984795	0.980231
isoform1=exon:5:107904717-107904894:+@junction:5:107904895-107907206:+@exon:5:107907207-107907281:+ isoform2=exon:5:107904717-107904894:+@junction:5:107904895-107907197:+@exon:5:107907198-107907281:+ Rpl5 A3SS	0.000733654	1	0.528099	0.664653	-0.136555	0	0	mono1	Rpl5	0.0163859	0.0175071	0.984795	0.980231
isoform1=exon:11:115581939-115582039:+@junction:11:115582040-115582962:+@exon:11:115582963-115583028:+ isoform2=exon:11:115581939-115582039:+@junction:11:115582040-115582876:+@exon:11:115582877-115583028:+ Nup85 A3SS	2.80297e-268	8.34726e-265	0.95972	0.756438	0.203282	0	0	mono1	Nup85	0.0640919	0.0798247	0.937058	0.913097
isoform1=exon:11:115855192-115855253:+@junction:11:115855254-115855468:+@exon:11:115855469-115855780:+ isoform2=exon:11:115855192-115855253:+@junction:11:115855254-115855465:+@exon:11:115855466-115855780:+ Llgl2 A3SS	4.98979e-201	1.48596e-197	0.679635	0.813594	-0.133958	0	0.000411862	mono1	Llgl2	0.0244503	0.0289688	0.976308	0.971582
isoform1=exon:13:100654191-100654283:+@junction:13:100654284-100655749:+@exon:13:100655750-100656059:+ isoform2=exon:13:100654191-100654283:+@junction:13:100654284-100655033:+@exon:13:100655034-100656059:+ Ak6 A3SS	1.93918e-103	5.77488e-100	0.44857	0.297225	0.151345	0	0	mono1	Ak6	0.132193	0.167927	0.880127	0.834432
isoform1=exon:13:100654191-100654283:+@junction:13:100654284-100655749:+@exon:13:100655750-100656060:+ isoform2=exon:13:100654191-100654283:+@junction:13:100654284-100655033:+@exon:13:100655034-100656060:+ Taf9 A3SS	2.53184e-103	7.53981e-100	0.448668	0.29739	0.151278	0	0	mono1	Taf9	0.000486376	0.000457738	0.999646	0.999588
isoform1=exon:15:102470539-102470803:+@junction:15:102470804-102473284:+@exon:15:102473285-102473402:+ isoform2=exon:15:102470539-102470803:+@junction:15:102470804-102473260:+@exon:15:102473261-102473402:+ Pcbp2 A3SS	8.56273e-86	2.54998e-82	0.277422	0.519601	-0.24218	0	0.000411862	mono1	Pcbp2	0.0798576	0.0982473	0.924682	0.904036
isoform1=exon:5:3803184-3803483:+@junction:5:3803484-3806464:+@exon:5:3806465-3806568:+ isoform2=exon:5:3803184-3803483:+@junction:5:3803484-3806418:+@exon:5:3806419-3806568:+ Krit1 A3SS	4.73386e-98	1.40974e-94	0.596275	0.445018	0.151256	0	0	mono1	Krit1	0.216773	0.222305	0.813649	0.788303
isoform1=exon:7:19514420-19514539:+@junction:7:19514540-19515024:+@exon:7:19515025-19515090:+ isoform2=exon:7:19514420-19514539:+@junction:7:19514540-19515006:+@exon:7:19515007-19515090:+ Trappc6a A3SS	4.33719e-248	1.29162e-244	0.844906	0.564058	0.280848	0	0	mono1	Trappc6a	0.149432	0.156054	0.865276	0.846787
isoform1=exon:5:112343083-112343163:+@junction:5:112343164-112344131:+@exon:5:112344132-112345048:+ isoform2=exon:5:112343083-112343163:+@junction:5:112343164-112344043:+@exon:5:112344044-112345048:+ Hps4 A3SS	1.14226e-76	3.40166e-73	0.973457	0.764162	0.209295	0	0	mono1	Hps4	0.0599797	0.0559779	0.945545	0.939868
isoform1=exon:12:3237591-3237660:+@junction:12:3237661-3238063:+@exon:12:3238064-3238112:+ isoform2=exon:12:3237591-3237660:+@junction:12:3237661-3238028:+@exon:12:3238029-3238112:+ Rab10os A3SS	1.41332e-180	4.20887e-177	0.538407	0.353634	0.184774	0.000353607	0.000411862	mono1	Rab10os	0.0687471	0.0815195	0.936704	0.914333
isoform1=exon:X:73787028-73787306:+@junction:X:73787307-73788837:+@exon:X:73788838-73788953:+ isoform2=exon:X:73787028-73787306:+@junction:X:73787307-73788834:+@exon:X:73788835-73788953:+ Ssr4 A3SS	4.518e-143	1.34546e-139	0.789233	0.578555	0.210678	0	0	mono1	Ssr4	0.644719	0.722598	0.527228	0.447694
isoform1=exon:3:79602443-79602485:+@junction:3:79602486-79603038:+@exon:3:79603039-79603650:+ isoform2=exon:3:79602443-79602485:+@junction:3:79602486-79603030:+@exon:3:79603031-79603650:+ Ppid A3SS	3.76094e-69	1.12001e-65	0.574179	0.697386	-0.123207	0	0	mono1	Ppid	0.145681	0.160194	0.870934	0.836491
isoform1=exon:3:127546047-127546400:-@junction:3:127546401-127546475:-@exon:3:127546476-127546569:- isoform2=exon:3:127546047-127546403:-@junction:3:127546404-127546475:-@exon:3:127546476-127546569:- Larp7 A3SS	2.28636e-171	6.80877e-168	0.600113	0.773541	-0.173428	0	0	mono1	Larp7	0.1206	0.144955	0.885785	0.857496
isoform1=exon:6:91013317-91013407:-@junction:6:91013408-91015823:-@exon:6:91015824-91015907:- isoform2=exon:6:91013317-91014496:-@junction:6:91014497-91015823:-@exon:6:91015824-91015907:- Nup210 A3SS	1.25823e-211	3.747e-208	0.464267	0.31531	0.148957	0.000353607	0.000411862	mono1	Nup210	0.069406	0.100657	0.935997	0.894975
isoform1=exon:6:126927538-126927687:-@junction:6:126927688-126928140:-@exon:6:126928141-126928270:- isoform2=exon:6:126927538-126927690:-@junction:6:126927691-126928140:-@exon:6:126928141-126928270:- Rad51ap1 A3SS	1.33142e-138	3.96496e-135	0.697168	0.482821	0.214347	0	0	mono1	Rad51ap1	0.0337163	0.0463413	0.963225	0.945222
isoform1=exon:6:39397804-39399310:-@junction:6:39399311-39399797:-@exon:6:39399798-39399936:- isoform2=exon:6:39397804-39399434:-@junction:6:39399435-39399797:-@exon:6:39399798-39399936:- Mkrn1 A3SS	5.71322e-270	1.7014e-266	0.629713	0.396846	0.232867	0	0	mono1	Mkrn1	0.62247	0.622433	0.537836	0.505354
isoform1=exon:4:154023594-154023887:-@junction:4:154023888-154025503:-@exon:4:154025504-154025663:- isoform2=exon:4:154023594-154023891:-@junction:4:154023892-154025503:-@exon:4:154025504-154025663:- Smim1 A3SS	4.76452e-91	1.41887e-87	0.780335	0.599947	0.180388	0	0	mono1	Smim1	0.000794349	0.00055929	0.999293	0.999588
isoform1=exon:3:95097043-95097318:-@junction:3:95097319-95106375:-@exon:3:95106376-95106930:- isoform2=exon:3:95097043-95097379:-@junction:3:95097380-95106375:-@exon:3:95106376-95106930:- Pip5k1a A3SS	2.16665e-52	6.4523e-49	0.357984	0.568103	-0.210119	0	0	mono1	Pip5k1a	0.157291	0.171386	0.861386	0.834843
isoform1=exon:4:86854660-86854947:-@junction:4:86854948-86855866:-@exon:4:86855867-86856013:- isoform2=exon:4:86854660-86854950:-@junction:4:86854951-86855866:-@exon:4:86855867-86856013:- Rps6 A3SS	2.14246e-94	6.38024e-91	0.524674	0.666506	-0.141832	0	0.000411862	mono1	Rps6	0.00216173	0.00274703	0.998232	0.996705
isoform1=exon:4:86854660-86854947:-@junction:4:86854948-86855866:-@exon:4:86855867-86856013:- isoform2=exon:4:86854660-86854955:-@junction:4:86854956-86855866:-@exon:4:86855867-86856013:- Rps6 A3SS	1.31528e-51	3.9169e-48	0.694191	0.572541	0.12165	0	0.000411862	mono1	Rps6	0.00216173	0.00274703	0.998232	0.996705
isoform1=exon:4:86854660-86854950:-@junction:4:86854951-86855866:-@exon:4:86855867-86856013:- isoform2=exon:4:86854660-86854955:-@junction:4:86854956-86855866:-@exon:4:86855867-86856013:- Rps6 A3SS	4.80865e-266	1.43202e-262	0.689582	0.419571	0.270011	0	0.000823723	mono1	Rps6	0.00216173	0.00274703	0.998232	0.996705
isoform1=exon:8:45997614-45997723:-@junction:8:45997724-45998396:-@exon:8:45998397-45998488:- isoform2=exon:8:45997614-45997820:-@junction:8:45997821-45998396:-@exon:8:45998397-45998488:- Ankrd37 A3SS	0	0	0.93191	0.669963	0.261946	0	0	mono1	Ankrd37	0.0326986	0.0401664	0.970297	0.95799
isoform1=exon:10:94790866-94792570:-@junction:10:94792571-94794415:-@exon:10:94794416-94794490:- isoform2=exon:10:94790866-94793290:-@junction:10:94793291-94794415:-@exon:10:94794416-94794490:- Plxnc1 A3SS	0	0	0.96132	0.664024	0.297295	0	0	mono1	Plxnc1	0.298866	0.264638	0.757779	0.770181
isoform1=exon:10:122078114-122081606:-@junction:10:122081607-122088878:-@exon:10:122088879-122089049:- isoform2=exon:10:122078114-122081689:-@junction:10:122081690-122088878:-@exon:10:122088879-122089049:- Rxylt1 A3SS	0	0	0.97435	0.793084	0.181266	0	0	mono1	Rxylt1	0.0311473	0.0377506	0.970651	0.959638
isoform1=exon:19:6998958-6999007:-@junction:19:6999008-6999638:-@exon:19:6999639-6999780:- isoform2=exon:19:6998958-6999520:-@junction:19:6999521-6999638:-@exon:19:6999639-6999780:- Fermt3 A3SS	1.34495e-269	4.00527e-266	0.868847	0.644894	0.223953	0	0	mono1	Fermt3	0.696271	0.748938	0.488685	0.437809
isoform1=exon:16:17655444-17655547:-@junction:16:17655548-17655677:-@exon:16:17655678-17655805:- isoform2=exon:16:17655444-17655571:-@junction:16:17655572-17655677:-@exon:16:17655678-17655805:- Med15 A3SS	7.8595e-107	2.34056e-103	0.779985	0.661305	0.118679	0	0	mono1	Med15	0.172133	0.164374	0.851485	0.839374
isoform1=exon:14:31016322-31016392:-@junction:14:31016393-31016812:-@exon:14:31016813-31016907:- isoform2=exon:14:31016322-31016454:-@junction:14:31016455-31016812:-@exon:14:31016813-31016907:- Gnl3 A3SS	1.71986e-177	5.12174e-174	0.637486	0.407744	0.229743	0	0	mono1	Gnl3	0.0647562	0.066814	0.941301	0.932043
isoform1=exon:5:108569411-108569587:-@junction:5:108569588-108570139:-@exon:5:108570140-108570316:- isoform2=exon:5:108569411-108569956:-@junction:5:108569957-108570139:-@exon:5:108570140-108570316:- Gak A3SS	1.09099e-301	3.24895e-298	0.850189	0.561566	0.288623	0	0	mono1	Gak	0.295965	0.31705	0.748586	0.708402
isoform1=exon:10:79781474-79783456:-@junction:10:79783457-79784345:-@exon:10:79784346-79784609:- isoform2=exon:10:79781474-79783460:-@junction:10:79783461-79784345:-@exon:10:79784346-79784609:- Prss57 A3SS	5.32363e-39	1.58538e-35	0.583682	0.703188	-0.119506	0	0	mono1	Prss57	0.00750375	0.0109205	0.992574	0.985997
isoform1=exon:10:80258151-80258346:-@junction:10:80258347-80258939:-@exon:10:80258940-80259098:- isoform2=exon:10:80258151-80258457:-@junction:10:80258458-80258939:-@exon:10:80258940-80259098:- Gamt A3SS	4.77943e-262	1.42331e-258	0.979107	0.819502	0.159605	0	0	mono1	Gamt	0.0683704	0.0581706	0.938472	0.943163
isoform1=exon:10:80796591-80796618:-@junction:10:80796619-80796731:-@exon:10:80796732-80796822:- isoform2=exon:10:80796591-80796654:-@junction:10:80796655-80796731:-@exon:10:80796732-80796822:- Plekhj1 A3SS	7.82437e-116	2.3301e-112	0.920052	0.763918	0.156134	0	0.000411862	mono1	Plekhj1	0.189097	0.208561	0.829208	0.794481
isoform1=exon:6:148188033-148188100:-@junction:6:148188101-148189485:-@exon:6:148189486-148189706:- isoform2=exon:6:148188033-148188130:-@junction:6:148188131-148189485:-@exon:6:148189486-148189706:- Ergic2 A3SS	0.0252998	1	0.857825	0.723017	0.134808	0	0	mono1	Ergic2	0.103163	0.093195	0.907355	0.906919
isoform1=exon:3:51264869-51265006:-@junction:3:51265007-51266752:-@exon:3:51266753-51266866:- isoform2=exon:3:51264869-51265042:-@junction:3:51265043-51266752:-@exon:3:51266753-51266866:- Elf2 A3SS	1.90024e-161	5.6589e-158	0.462487	0.33674	0.125747	0	0	mono1	Elf2	0.189928	0.200579	0.837341	0.808072
isoform1=exon:5:124260935-124261009:-@junction:5:124261010-124261921:-@exon:5:124261922-124262042:- isoform2=exon:5:124260935-124261035:-@junction:5:124261036-124261921:-@exon:5:124261922-124262042:- Mphosph9 A3SS	3.46421e-28	1.03164e-24	0.977205	0.876574	0.10063	0	0	mono1	Mphosph9	0.0293537	0.0373068	0.969943	0.95799
isoform1=exon:9:15351893-15351990:-@junction:9:15351991-15352898:-@exon:9:15352899-15353099:- isoform2=exon:9:15351893-15352156:-@junction:9:15352157-15352898:-@exon:9:15352899-15353099:- Cep295 A3SS	1.5852e-83	4.72072e-80	0.580243	0.453164	0.12708	0	0	mono1	Cep295	0.0401364	0.0592549	0.961457	0.935338
isoform1=exon:9:15317459-15317528:-@junction:9:15317529-15317673:-@exon:9:15317674-15317767:- isoform2=exon:9:15317459-15317593:-@junction:9:15317594-15317673:-@exon:9:15317674-15317767:- Cep295 A3SS	4.60314e-07	0.00137082	0.862732	0.758997	0.103735	0	0	mono1	Cep295	0.0401364	0.0592549	0.961457	0.935338
isoform1=exon:15:76347629-76347807:-@junction:15:76347808-76347895:-@exon:15:76347896-76348004:- isoform2=exon:15:76347629-76347817:-@junction:15:76347818-76347895:-@exon:15:76347896-76348004:- Sharpin A3SS	5.51147e-134	1.64132e-130	0.909499	0.625546	0.283954	0	0	mono1	Sharpin	0.106023	0.12067	0.904526	0.882208
isoform1=exon:X:73916873-73917282:-@junction:X:73917283-73917842:-@exon:X:73917843-73917927:- isoform2=exon:X:73916873-73917286:-@junction:X:73917287-73917842:-@exon:X:73917843-73917927:- Naa10 A3SS	7.58406e-96	2.25853e-92	0.78803	0.630692	0.157339	0	0	mono1	Naa10	0.111725	0.134828	0.899222	0.856672
isoform1=exon:15:89071571-89071718:-@junction:15:89071719-89075098:-@exon:15:89075099-89075211:- isoform2=exon:15:89071571-89071748:-@junction:15:89071749-89075098:-@exon:15:89075099-89075211:- 1810021B22Rik A3SS	5.07151e-238	1.5103e-234	0.947918	0.820831	0.127087	0	0	mono1	1810021B22Rik	0.0153997	0.0190247	0.985856	0.978171
isoform1=exon:11:107173210-107173401:-@junction:11:107173402-107173603:-@exon:11:107173604-107173729:- isoform2=exon:11:107173210-107173461:-@junction:11:107173462-107173603:-@exon:11:107173604-107173729:- Nol11 A3SS	0	0	0.914365	0.549646	0.364719	0	0	mono1	Nol11	0.0404966	0.0355813	0.961457	0.960461
isoform1=exon:11:34681718-34681739:-@junction:11:34681740-34681979:-@exon:11:34681980-34682009:- isoform2=exon:11:34681718-34681763:-@junction:11:34681764-34681979:-@exon:11:34681980-34682009:- Dock2 A3SS	3.55881e-183	1.05981e-179	0.397085	0.253491	0.143594	0	0.00123558	mono1	Dock2	0.835709	0.822661	0.432107	0.401153
isoform1=exon:11:34681718-34681739:-@junction:11:34681740-34681979:-@exon:11:34681980-34682009:- isoform2=exon:11:34681718-34681955:-@junction:11:34681956-34681979:-@exon:11:34681980-34682009:- Dock2 A3SS	1.58142e-226	4.70947e-223	0.446153	0.296591	0.149562	0	0.00123558	mono1	Dock2	0.835709	0.822661	0.432107	0.401153
isoform1=exon:11:34681718-34681763:-@junction:11:34681764-34681979:-@exon:11:34681980-34682009:- isoform2=exon:11:34681718-34681955:-@junction:11:34681956-34681979:-@exon:11:34681980-34682009:- Dock2 A3SS	1.52196e-80	4.5324e-77	0.553657	0.433843	0.119815	0	0	mono1	Dock2	0.835709	0.822661	0.432107	0.401153
isoform1=exon:11:59199836-59200265:-@junction:11:59200266-59201492:-@exon:11:59201493-59202385:- isoform2=exon:11:59199836-59200302:-@junction:11:59200303-59201492:-@exon:11:59201493-59202385:- 2610507I01Rik A3SS	0	0	0.959271	0.692755	0.266516	0	0	mono1	2610507I01Rik	0.0089512	0.00513848	0.992221	0.99341
isoform1=exon:5:65388364-65388421:-@junction:5:65388422-65388561:-@exon:5:65388562-65388914:- isoform2=exon:5:65388364-65388428:-@junction:5:65388429-65388561:-@exon:5:65388562-65388914:- Rpl9 A3SS	2.38808e-40	7.11169e-37	0.740701	0.625223	0.115479	0	0	mono1	Rpl9	0.0905621	0.103823	0.91761	0.89827
isoform1=exon:8:71256459-71256551:-@junction:8:71256552-71257355:-@exon:8:71257356-71257425:- isoform2=exon:8:71256459-71256554:-@junction:8:71256555-71257355:-@exon:8:71257356-71257425:- Haus8 A3SS	5.25565e-33	1.56513e-29	0.880768	0.70613	0.174638	0	0	mono1	Haus8	0.195653	0.207556	0.830622	0.797364
isoform1=exon:17:26938727-26938781:-@junction:17:26938782-26938883:-@exon:17:26938884-26939205:- isoform2=exon:17:26938727-26938786:-@junction:17:26938787-26938883:-@exon:17:26938884-26939205:- Cuta A3SS	2.18706e-214	6.51306e-211	0.5721	0.789536	-0.217436	0	0	mono1	Cuta	0.597496	0.687916	0.549505	0.467875
isoform1=exon:12:31492079-31492176:-@junction:12:31492177-31494581:-@exon:12:31494582-31494749:- isoform2=exon:12:31492079-31492179:-@junction:12:31492180-31494581:-@exon:12:31494582-31494749:- Cbll1 A3SS	2.66626e-15	7.94013e-12	0.361497	0.502701	-0.141204	0	0	mono1	Cbll1	0.0297286	0.0419601	0.969943	0.957166
isoform1=exon:12:31492079-31492176:-@junction:12:31492177-31494590:-@exon:12:31494591-31494749:- isoform2=exon:12:31492079-31492179:-@junction:12:31492180-31494590:-@exon:12:31494591-31494749:- Cbll1 A3SS	2.41161e-109	7.18178e-106	0.83102	0.670481	0.16054	0	0	mono1	Cbll1	0.0297286	0.0419601	0.969943	0.957166
isoform1=exon:4:147860778-147861013:-@junction:4:147861014-147861353:-@exon:4:147861354-147861491:- isoform2=exon:4:147860778-147861085:-@junction:4:147861086-147861353:-@exon:4:147861354-147861491:- Miip A3SS	1.15392e-23	3.43636e-20	0.75614	0.655831	0.100309	0	0.000411862	mono1	Miip	0.0408046	0.0473382	0.961457	0.950577
isoform1=exon:3:90002279-90002473:-@junction:3:90002474-90003244:-@exon:3:90003245-90003312:- isoform2=exon:3:90002279-90002476:-@junction:3:90002477-90003244:-@exon:3:90003245-90003312:- Ubap2l A3SS	2.89872e-221	8.6324e-218	0.919788	0.717455	0.202333	0	0	mono1	Ubap2l	0.2052	0.207385	0.817185	0.799423
isoform1=exon:X:168670220-168670308:-@junction:X:168670309-168671142:-@exon:X:168671143-168671243:- isoform2=exon:X:168670220-168670311:-@junction:X:168670312-168671142:-@exon:X:168671143-168671243:- Msl3 A3SS	2.14444e-103	6.38615e-100	0.84309	0.731252	0.111839	0	0	mono1	Msl3	0.212302	0.247626	0.816124	0.766886
isoform1=exon:13:17682710-17683848:-@junction:13:17683849-17684708:-@exon:13:17684709-17684789:- isoform2=exon:13:17682710-17683852:-@junction:13:17683853-17684708:-@exon:13:17684709-17684789:- Sugct A3SS	5.02212e-17	1.49559e-13	0.355297	0.492298	-0.137001	0.000353607	0	mono1	Sugct	0.00451008	0.00614393	0.995757	0.992998
isoform1=exon:12:99878335-99878398:-@junction:12:99878399-99882761:-@exon:12:99882762-99882857:- isoform2=exon:12:99878335-99878402:-@junction:12:99878403-99882761:-@exon:12:99882762-99882857:- Efcab11 A3SS	2.07654e-99	6.18394e-96	0.906186	0.766978	0.139209	0	0	mono1	Efcab11	0.0176891	0.0230593	0.981966	0.972405
isoform1=exon:7:84633885-84633990:-@junction:7:84633991-84634238:-@exon:7:84634239-84634409:- isoform2=exon:7:84633885-84633993:-@junction:7:84633994-84634238:-@exon:7:84634239-84634409:- Zfand6 A3SS	4.49171e-26	1.33763e-22	0.855974	0.671589	0.184385	0	0	mono1	Zfand6	0.259038	0.257735	0.782532	0.759885
isoform1=exon:7:31037821-31037928:-@junction:7:31037929-31039037:-@exon:7:31039038-31039094:- isoform2=exon:7:31037821-31037931:-@junction:7:31037932-31039037:-@exon:7:31039038-31039094:- Fxyd5 A3SS	3.69192e-255	1.09945e-251	0.609107	0.379255	0.229852	0	0.000411862	mono1	Fxyd5	0.894999	0.866529	0.397454	0.378913
isoform1=exon:7:116332055-116332473:-@junction:7:116332474-116332928:-@exon:7:116332929-116333182:- isoform2=exon:7:116332055-116332479:-@junction:7:116332480-116332928:-@exon:7:116332929-116333182:- Rps13 A3SS	7.58741e-162	2.25953e-158	0.865786	0.656417	0.209369	0	0.000411862	mono1	Rps13	0.0146531	0.0136611	0.98727	0.985997
isoform1=exon:9:90103655-90103768:-@junction:9:90103769-90107234:-@exon:9:90107235-90107302:- isoform2=exon:9:90103655-90103771:-@junction:9:90103772-90107234:-@exon:9:90107235-90107302:- Morf4l1 A3SS	8.87509e-266	2.643e-262	0.949353	0.738301	0.211051	0	0	mono1	Morf4l1	0.245473	0.244256	0.792079	0.764003
isoform1=exon:5:128996362-128996457:-@junction:5:128996458-128999509:-@exon:5:128999510-128999635:- isoform2=exon:5:128996362-128996461:-@junction:5:128996462-128999509:-@exon:5:128999510-128999635:- Stx2 A3SS	2.16023e-118	6.43317e-115	0.860827	0.590091	0.270736	0	0	mono1	Stx2	0.144101	0.147226	0.871641	0.859967
isoform1=exon:11:97777527-97778046:-@junction:11:97778047-97778264:-@exon:11:97778265-97778378:- isoform2=exon:11:97777527-97778164:-@junction:11:97778165-97778264:-@exon:11:97778265-97778378:- Rpl23 A3SS	4.14686e-233	1.23493e-229	0.446224	0.302064	0.14416	0.000353607	0.00123558	mono1	Rpl23	1.75043	1.82755	0.130127	0.105437
isoform1=exon:11:97777527-97778149:-@junction:11:97778150-97778264:-@exon:11:97778265-97778378:- isoform2=exon:11:97777527-97778164:-@junction:11:97778165-97778264:-@exon:11:97778265-97778378:- Rpl23 A3SS	6.96575e-100	2.0744e-96	0.933198	0.720413	0.212785	0	0.000411862	mono1	Rpl23	1.75043	1.82755	0.130127	0.105437
isoform1=exon:11:98995244-98995375:-@junction:11:98995376-98995680:-@exon:11:98995681-98995724:- isoform2=exon:11:98995244-98995378:-@junction:11:98995379-98995680:-@exon:11:98995681-98995724:- Top2a A3SS	0	0	0.815458	0.446417	0.369041	0	0	mono1	Top2a	0.455912	0.60694	0.77546	0.704695
isoform1=exon:2:24863772-24863905:-@junction:2:24863906-24877454:-@exon:2:24877455-24877626:- isoform2=exon:2:24863772-24863908:-@junction:2:24863909-24877454:-@exon:2:24877455-24877626:- Ehmt1 A3SS	3.29708e-80	9.8187e-77	0.877019	0.750121	0.126898	0	0	mono1	Ehmt1	0.219819	0.240971	0.815064	0.7743
isoform1=exon:18:64515326-64515405:-@junction:18:64515406-64516415:-@exon:18:64516416-64516480:- isoform2=exon:18:64515326-64515408:-@junction:18:64515409-64516415:-@exon:18:64516416-64516480:- Nars A3SS	5.44852e-58	1.62257e-54	0.288056	0.393914	-0.105858	0	0.000411862	mono1	Nars	0.417839	0.460636	0.66761	0.609967
isoform1=exon:11:100889478-100889540:-@junction:11:100889541-100889885:-@exon:11:100889886-100889928:- isoform2=exon:11:100889478-100889590:-@junction:11:100889591-100889885:-@exon:11:100889886-100889928:- Stat3 A3SS	0	0	0.861766	0.470008	0.391758	0	0	mono1	Stat3	0.8528	0.865119	0.414781	0.381796
isoform1=exon:3:95884970-95885068:-@junction:3:95885069-95888140:-@exon:3:95888141-95888296:- isoform2=exon:3:95884970-95885071:-@junction:3:95885072-95888140:-@exon:3:95888141-95888296:- BC028528 A3SS	0	0	0.949098	0.683525	0.265573	0	0.000411862	mono1	BC028528	0.245353	0.238614	0.791372	0.774712
isoform1=exon:2:168211366-168211427:-@junction:2:168211428-168217680:-@exon:2:168217681-168217776:- isoform2=exon:2:168211366-168211480:-@junction:2:168211481-168217680:-@exon:2:168217681-168217776:- Dpm1 A3SS	0	0	0.945786	0.644767	0.301019	0	0	mono1	Dpm1	0.0494027	0.0486319	0.955446	0.948929
isoform1=exon:14:61627795-61628809:-@junction:14:61628810-61632436:-@exon:14:61632437-61632483:- isoform2=exon:14:61627795-61628816:-@junction:14:61628817-61632436:-@exon:14:61632437-61632483:- Dleu2 A3SS	0	0	0.884937	0.591626	0.29331	0	0	mono1	Dleu2	0.127524	0.14525	0.886492	0.854613
isoform1=exon:13:100739014-100739195:-@junction:13:100739196-100741167:-@exon:13:100741168-100741231:- isoform2=exon:13:100739014-100739201:-@junction:13:100739202-100741167:-@exon:13:100741168-100741231:- Mrps36 A3SS	1.40454e-92	4.18272e-89	0.450147	0.602078	-0.151931	0	0.00123558	mono1	Mrps36	0.00384437	0.0285075	0.99611	0.968699
isoform1=exon:2:127821675-127821856:-@junction:2:127821857-127821941:-@exon:2:127821942-127821994:- isoform2=exon:2:127821675-127821859:-@junction:2:127821860-127821941:-@exon:2:127821942-127821994:- Bub1 A3SS	0	0	0.967318	0.759111	0.208207	0	0	mono1	Bub1	0.0381973	0.0533292	0.962164	0.937809
isoform1=exon:2:128356450-128356592:-@junction:2:128356593-128429093:-@exon:2:128429094-128429171:- isoform2=exon:2:128356450-128356635:-@junction:2:128356636-128429093:-@exon:2:128429094-128429171:- Morrbid A3SS	1.82248e-297	5.42733e-294	0.704905	0.364416	0.340489	0	0	mono1	Morrbid	0.265016	0.315007	0.781825	0.71458
isoform1=exon:15:8079160-8079272:-@junction:15:8079273-8082461:-@exon:15:8082462-8082582:- isoform2=exon:15:8079160-8079364:-@junction:15:8079365-8082461:-@exon:15:8082462-8082582:- Wdr70 A3SS	5.94174e-08	0.000176945	0.403749	0.528294	-0.124545	0	0	mono1	Wdr70	0.0549277	0.0559902	0.948727	0.941516
isoform1=exon:2:161041985-161042129:-@junction:2:161042130-161052387:-@exon:2:161052388-161052905:- isoform2=exon:2:161041985-161042132:-@junction:2:161042133-161052387:-@exon:2:161052388-161052905:- Chd6 A3SS	1.3026e-121	3.87913e-118	0.838432	0.693732	0.1447	0	0	mono1	Chd6	0.050812	0.045133	0.952617	0.955519
isoform1=exon:13:55319743-55320165:-@junction:13:55320166-55320311:-@exon:13:55320312-55320374:- isoform2=exon:13:55319743-55320236:-@junction:13:55320237-55320311:-@exon:13:55320312-55320374:- Rab24 A3SS	0	0	0.902523	0.643586	0.258936	0	0.000411862	mono1	Rab24	0.193334	0.216989	0.827086	0.783361
isoform1=exon:14:54653214-54653278:-@junction:14:54653279-54653534:-@exon:14:54653535-54653667:- isoform2=exon:14:54653214-54653317:-@junction:14:54653318-54653534:-@exon:14:54653535-54653667:- Acin1 A3SS	1.10033e-38	3.27678e-35	0.754803	0.516587	0.238215	0	0	mono1	Acin1	0.609536	0.613561	0.546322	0.505354
isoform1=exon:18:10116774-10116859:-@junction:18:10116860-10119884:-@exon:18:10119885-10119945:- isoform2=exon:18:10116774-10116862:-@junction:18:10116863-10119884:-@exon:18:10119885-10119945:- Rock1 A3SS	1.29372e-19	3.8527e-16	0.89286	0.74211	0.15075	0	0	mono1	Rock1	0.40477	0.426976	0.66761	0.62397
isoform1=exon:10:127022332-127022409:-@junction:10:127022410-127024935:-@exon:10:127024936-127025097:- isoform2=exon:10:127022332-127022926:-@junction:10:127022927-127024935:-@exon:10:127024936-127025097:- Tsfm A3SS	5.53065e-183	1.64703e-179	0.806789	0.573791	0.232997	0	0	mono1	Tsfm	0.106346	0.111121	0.902405	0.886326
isoform1=exon:9:121852491-121852605:-@junction:9:121852606-121857511:-@exon:9:121857512-121858362:- isoform2=exon:9:121852491-121852609:-@junction:9:121852610-121857511:-@exon:9:121857512-121858362:- Higd1a A3SS	1.58669e-191	4.72518e-188	0.918936	0.712406	0.20653	0	0	mono1	Higd1a	0.0566367	0.079495	0.947313	0.91804
isoform1=exon:14:56100543-56100656:-@junction:14:56100657-56100973:-@exon:14:56100974-56101109:- isoform2=exon:14:56100543-56100797:-@junction:14:56100798-56100973:-@exon:14:56100974-56101109:- Ctsg A3SS	2.28694e-181	6.8105e-178	0.813124	0.574621	0.238504	0	0	mono1	Ctsg	0.448985	0.627837	0.745403	0.628089
isoform1=exon:7:41372923-41373970:-@junction:7:41373971-41375066:-@exon:7:41375067-41375374:- isoform2=exon:7:41372923-41374044:-@junction:7:41374045-41375066:-@exon:7:41375067-41375374:- AI987944 A3SS	8.01098e-188	2.38567e-184	0.53252	0.369881	0.162639	0	0.000411862	mono1	AI987944	0.189142	0.20567	0.834158	0.799423
isoform1=exon:X:167372409-167372582:-@junction:X:167372583-167374002:-@exon:X:167374003-167374186:- isoform2=exon:X:167372409-167372599:-@junction:X:167372600-167374002:-@exon:X:167374003-167374186:- Prps2 A3SS	1.27962e-274	3.8107e-271	0.825543	0.501186	0.324357	0	0	mono1	Prps2	0.0758321	0.0935459	0.927157	0.902801
isoform1=exon:12:101969493-101969634:-@junction:12:101969635-101976783:-@exon:12:101976784-101977068:- isoform2=exon:12:101969493-101969637:-@junction:12:101969638-101976783:-@exon:12:101976784-101977068:- Ndufb1-ps A3SS	1.44496e-67	4.30308e-64	0.381333	0.570289	-0.188956	0	0.000411862	mono1	Ndufb1-ps	0.830146	0.880013	0.432461	0.373147
isoform1=exon:6:25757685-25758632:-@junction:6:25758633-25764251:-@exon:6:25764252-25764424:- isoform2=exon:6:25757685-25758903:-@junction:6:25758904-25764251:-@exon:6:25764252-25764424:- Pot1a A3SS	3.1633e-233	9.42031e-230	0.952238	0.810616	0.141622	0	0	mono1	Pot1a	0.0288573	0.0261589	0.972772	0.972405
isoform1=exon:1:162723110-162723281:-@junction:1:162723282-162724703:-@exon:1:162724704-162724869:- isoform2=exon:1:162723110-162723287:-@junction:1:162723288-162724703:-@exon:1:162724704-162724869:- Prrc2c A3SS	4.36476e-48	1.29983e-44	0.737356	0.618495	0.118862	0	0	mono1	Prrc2c	0.22751	0.262555	0.801627	0.759885
isoform1=exon:5:135569937-135570670:-@junction:5:135570671-135570761:-@exon:5:135570762-135570963:- isoform2=exon:5:135569937-135570682:-@junction:5:135570683-135570761:-@exon:5:135570762-135570963:- Ccl24 A3SS	1.74404e-138	5.19375e-135	0.970855	0.835095	0.13576	0	0.000411862	mono1	Ccl24	0.0753228	0.0716642	0.955092	0.951812
isoform1=exon:13:55005985-55006185:-@junction:13:55006186-55006402:-@exon:13:55006403-55006636:- isoform2=exon:13:55005985-55006248:-@junction:13:55006249-55006402:-@exon:13:55006403-55006636:- Hk3 A3SS	0	0	0.725629	0.414203	0.311426	0	0.000411862	mono1	Hk3	0.361907	0.334799	0.709689	0.705931
isoform1=exon:18:82656949-82657140:-@junction:18:82657141-82658002:-@exon:18:82658003-82658206:- isoform2=exon:18:82656949-82657177:-@junction:18:82657178-82658002:-@exon:18:82658003-82658206:- Zfp236 A3SS	3.428e-67	1.02086e-63	0.981948	0.807672	0.174276	0	0	mono1	Zfp236	0.0933718	0.100117	0.918317	0.902801
isoform1=exon:15:78559167-78561077:-@junction:15:78561078-78561905:-@exon:15:78561906-78562038:- isoform2=exon:15:78559167-78561485:-@junction:15:78561486-78561905:-@exon:15:78561906-78562038:- Rac2 A3SS	2.03227e-152	6.05211e-149	0.561277	0.393263	0.168015	0.000353607	0.000411862	mono1	Rac2	1.00902	1.0625	0.373762	0.310132
isoform1=exon:X:37083985-37084076:-@junction:X:37084077-37085124:-@exon:X:37085125-37085402:- isoform2=exon:X:37083985-37084132:-@junction:X:37084133-37085124:-@exon:X:37085125-37085402:- Rpl39 A3SS	4.5738e-214	1.36208e-210	0.898535	0.558877	0.339658	0	0	mono1	Rpl39	0.606655	0.670623	0.557992	0.483526
isoform1=exon:X:37083985-37084088:-@junction:X:37084089-37085124:-@exon:X:37085125-37085402:- isoform2=exon:X:37083985-37084132:-@junction:X:37084133-37085124:-@exon:X:37085125-37085402:- Rpl39 A3SS	0	0	0.769078	0.351072	0.418006	0	0.000411862	mono1	Rpl39	0.606655	0.670623	0.557992	0.483526
isoform1=exon:X:37083985-37084108:-@junction:X:37084109-37085124:-@exon:X:37085125-37085402:- isoform2=exon:X:37083985-37084132:-@junction:X:37084133-37085124:-@exon:X:37085125-37085402:- Rpl39 A3SS	3.93951e-282	1.17319e-278	0.876767	0.517448	0.359319	0	0	mono1	Rpl39	0.606655	0.670623	0.557992	0.483526
isoform1=exon:17:27564385-27564410:-@junction:17:27564411-27564621:-@exon:17:27564622-27564750:- isoform2=exon:17:27564385-27564410:-@junction:17:27564411-27564561:-@exon:17:27564562-27564750:- AI413582 A5SS	9.38583e-07	0.0027951	0.319951	0.433066	-0.113115	0	0.053542	mono1	AI413582	0.352472	0.355694	0.706153	0.671334
isoform1=exon:7:126584174-126584280:-@junction:7:126584281-126584494:-@exon:7:126584495-126584578:- isoform2=exon:7:126584174-126584280:-@junction:7:126584281-126584367:-@exon:7:126584368-126584578:- Cln3 A5SS	8.81741e-170	2.62583e-166	0.668062	0.351404	0.316658	0	0.00164745	mono1	Cln3	0.34515	0.337542	0.719236	0.697282
isoform1=exon:2:59906916-59907051:-@junction:2:59907052-59907543:-@exon:2:59907544-59907749:- isoform2=exon:2:59906916-59907051:-@junction:2:59907052-59907438:-@exon:2:59907439-59907749:- Baz2b A5SS	4.87503e-91	1.45178e-87	0.642816	0.388988	0.253828	0	0.00123558	mono1	Baz2b	0.290115	0.296493	0.760255	0.731466
isoform1=exon:16:31988940-31990465:-@junction:16:31990466-32002995:-@exon:16:32002996-32003287:- isoform2=exon:16:31988940-31990465:-@junction:16:31990466-32002991:-@exon:16:32002992-32003287:- Senp5 A5SS	3.12971e-85	9.32028e-82	0.898041	0.712424	0.185617	0	0.000823723	mono1	Senp5	0.178459	0.165637	0.844767	0.841845
isoform1=exon:11:84840261-84840435:-@junction:11:84840436-84841420:-@exon:11:84841421-84841624:- isoform2=exon:11:84840261-84840435:-@junction:11:84840436-84841414:-@exon:11:84841415-84841624:- Ggnbp2 A5SS	2.60305e-71	7.75187e-68	0.447983	0.324511	0.123472	0.000353607	0.000823723	mono1	Ggnbp2	0.47614	0.514006	0.625884	0.571252
isoform1=exon:X:150420342-150420441:-@junction:X:150420442-150459071:-@exon:X:150459072-150459154:- isoform2=exon:X:150420342-150420441:-@junction:X:150420442-150458961:-@exon:X:150458962-150459154:- Tmem29 A5SS	1.427e-39	4.24962e-36	0.652694	0.479858	0.172835	0	0.00247117	mono1	Tmem29	0.0485808	0.0557195	0.953324	0.942339
isoform1=exon:17:80202691-80202744:-@junction:17:80202745-80204154:-@exon:17:80204155-80204232:- isoform2=exon:17:80202691-80202744:-@junction:17:80202745-80204121:-@exon:17:80204122-80204232:- Srsf7 A5SS	6.43216e-09	1.9155e-05	0.251332	0.383384	-0.132052	0	0.000823723	mono1	Srsf7	0.179076	0.229885	0.844767	0.784596
isoform1=exon:9:14782615-14782962:-@junction:9:14782963-14784460:-@exon:9:14784461-14784498:- isoform2=exon:9:14782615-14782962:-@junction:9:14782963-14784239:-@exon:9:14784240-14784498:- Ankrd49 A5SS	8.4795e-113	2.52519e-109	0.492658	0.250517	0.242141	0	0.00288303	mono1	Ankrd49	0.127518	0.113895	0.884017	0.882619
isoform1=exon:X:140948429-140949309:-@junction:X:140949310-140952225:-@exon:X:140952226-140952313:- isoform2=exon:X:140948429-140949309:-@junction:X:140949310-140952146:-@exon:X:140952147-140952313:- Psmd10 A5SS	1.23294e-91	3.6717e-88	0.56618	0.383709	0.182471	0	0.00123558	mono1	Psmd10	0.195196	0.23653	0.829915	0.778007
isoform1=exon:1:138853571-138853672:-@junction:1:138853673-138856580:-@exon:1:138856581-138856852:- isoform2=exon:1:138853571-138853672:-@junction:1:138853673-138856327:-@exon:1:138856328-138856852:- 2310009B15Rik A5SS	1.53375e-117	4.56751e-114	0.466497	0.285236	0.181261	0	0.00123558	mono1	2310009B15Rik	0.055266	0.0506637	0.946252	0.94687
isoform1=exon:X:163956472-163956553:-@junction:X:163956554-163957919:-@exon:X:163957920-163957995:- isoform2=exon:X:163956472-163956553:-@junction:X:163956554-163957915:-@exon:X:163957916-163957995:- Zrsr2 A5SS	4.27107e-55	1.27192e-51	0.944654	0.78582	0.158833	0	0.000411862	mono1	Zrsr2	0.104979	0.104329	0.903465	0.895799
isoform1=exon:2:37370069-37375428:-@junction:2:37375429-37376660:-@exon:2:37376661-37376790:- isoform2=exon:2:37370069-37375428:-@junction:2:37375429-37376641:-@exon:2:37376642-37376790:- Rc3h2 A5SS	3.55485e-94	1.05863e-90	0.59566	0.440392	0.155269	0	0	mono1	Rc3h2	0.133266	0.125611	0.878713	0.875206
isoform1=exon:11:100889886-100889928:-@junction:11:100889929-100893076:-@exon:11:100893077-100893286:- isoform2=exon:11:100889886-100889928:-@junction:11:100889929-100893073:-@exon:11:100893074-100893286:- Stat3 A5SS	5.49735e-74	1.63711e-70	0.493789	0.354945	0.138844	0	0	mono1	Stat3	0.8528	0.865119	0.414781	0.381796
isoform1=exon:2:165874877-165875775:-@junction:2:165875776-165884178:-@exon:2:165884179-165884239:- isoform2=exon:2:165874877-165875775:-@junction:2:165875776-165883977:-@exon:2:165883978-165884239:- Zmynd8 A5SS	6.41383e-195	1.91004e-191	0.554872	0.252265	0.302607	0.000707214	0.00205931	mono1	Zmynd8	0.594882	0.590628	0.551627	0.509061
isoform1=exon:13:24820715-24820899:-@junction:13:24820900-24831478:-@exon:13:24831479-24831540:- isoform2=exon:13:24820715-24820899:-@junction:13:24820900-24831225:-@exon:13:24831226-24831540:- Acot13 A5SS	5.72322e-07	0.00170438	0.883187	0.748117	0.13507	0	0.000823723	mono1	Acot13	0.181089	0.166024	0.84512	0.84061
isoform1=exon:14:13953411-13953538:-@junction:14:13953539-13954565:-@exon:14:13954566-13954656:- isoform2=exon:14:13953411-13953538:-@junction:14:13953539-13954538:-@exon:14:13954539-13954656:- Thoc7 A5SS	5.39521e-44	1.60669e-40	0.959245	0.836409	0.122836	0	0	mono1	Thoc7	0.0155119	0.0151036	0.984795	0.98229
isoform1=exon:6:40574894-40578080:-@junction:6:40578081-40579376:-@exon:6:40579377-40579479:- isoform2=exon:6:40574894-40578080:-@junction:6:40578081-40579372:-@exon:6:40579373-40579479:- Clec5a A5SS	1.47803e-121	4.40157e-118	0.936636	0.815196	0.121441	0	0.000411862	mono1	Clec5a	0.608384	0.663917	0.571429	0.518122
isoform1=exon:6:129233064-129233153:-@junction:6:129233154-129233895:-@exon:6:129233896-129233983:- isoform2=exon:6:129233064-129233153:-@junction:6:129233154-129233884:-@exon:6:129233885-129233983:- 2310001H17Rik A5SS	9.5574e-103	2.84619e-99	0.486512	0.248293	0.238219	0	0.00288303	mono1	2310001H17Rik	0.0769177	0.0735301	0.9314	0.927924
isoform1=exon:5:113818536-113818846:-@junction:5:113818847-113819196:-@exon:5:113819197-113819566:- isoform2=exon:5:113818536-113818846:-@junction:5:113818847-113819183:-@exon:5:113819184-113819566:- Selplg A5SS	1.7622e-215	5.24782e-212	0.95369	0.819783	0.133907	0.000353607	0.000411862	mono1	Selplg	1.02041	1.04932	0.355375	0.305601
isoform1=exon:3:130729229-130729302:-@junction:3:130729303-130730317:-@exon:3:130730318-130730398:- isoform2=exon:3:130729229-130729302:-@junction:3:130729303-130730188:-@exon:3:130730189-130730398:- Rpl34 A5SS	2.45631e-52	7.3149e-49	0.50854	0.385729	0.122811	0	0.000411862	mono1	Rpl34	0.604826	0.702534	0.556931	0.470346
isoform1=exon:6:47558178-47558294:-@junction:6:47558295-47576562:-@exon:6:47576563-47576664:- isoform2=exon:6:47558178-47558294:-@junction:6:47558295-47576535:-@exon:6:47576536-47576664:- Ezh2 A5SS	9.01806e-67	2.68558e-63	0.543142	0.437343	0.105799	0	0.000411862	mono1	Ezh2	0.0862039	0.108033	0.921853	0.886326
isoform1=exon:13:12459174-12459316:-@junction:13:12459317-12461426:-@exon:13:12461427-12461738:- isoform2=exon:13:12459174-12459316:-@junction:13:12459317-12461240:-@exon:13:12461241-12461738:- Lgals8 A5SS	8.18512e-75	2.43753e-71	0.426189	0.310394	0.115794	0.000353607	0.000823723	mono1	Lgals8	0.192772	0.172149	0.832037	0.832372
isoform1=exon:14:31016322-31016392:-@junction:14:31016393-31016826:-@exon:14:31016827-31016907:- isoform2=exon:14:31016322-31016392:-@junction:14:31016393-31016812:-@exon:14:31016813-31016907:- Gnl3 A5SS	0.00186759	1	0.210728	0.362941	-0.152213	0.000353607	0.0288303	mono1	Gnl3	0.0647562	0.066814	0.941301	0.932043
isoform1=exon:8:105624336-105624475:-@junction:8:105624476-105637279:-@exon:8:105637280-105637485:- isoform2=exon:8:105624336-105624475:-@junction:8:105624476-105637115:-@exon:8:105637116-105637485:- Gm5914 A5SS	1.67698e-127	4.99405e-124	0.754406	0.578867	0.175539	0	0.00123558	mono1	Gm5914	0.000992813	0.000670593	0.999293	0.999176
isoform1=exon:11:50910436-50910525:-@junction:11:50910526-50910749:-@exon:11:50910750-50910895:- isoform2=exon:11:50910436-50910525:-@junction:11:50910526-50910705:-@exon:11:50910706-50910895:- Zfp2 A5SS	1.56926e-77	4.67326e-74	0.552001	0.378726	0.173275	0	0.000411862	mono1	Zfp2	0.000755384	0.000197139	0.999293	0.999588
isoform1=exon:10:80404136-80404286:-@junction:10:80404287-80406695:-@exon:10:80406696-80406830:- isoform2=exon:10:80404136-80404286:-@junction:10:80404287-80406499:-@exon:10:80406500-80406830:- Uqcr11 A5SS	1.8803e-05	0.0559952	0.192582	0.306778	-0.114196	0.00106082	0.00164745	mono1	Uqcr11	0.304061	0.368641	0.743281	0.665157
isoform1=exon:8:117794581-117794671:-@junction:8:117794672-117799043:-@exon:8:117799044-117799156:- isoform2=exon:8:117794581-117794671:-@junction:8:117794672-117799039:-@exon:8:117799040-117799156:- Mphosph6 A5SS	1.28764e-82	3.83459e-79	0.432016	0.29048	0.141537	0.000353607	0.00123558	mono1	Mphosph6	0.152787	0.16777	0.865276	0.825371
isoform1=exon:4:149131639-149131672:-@junction:4:149131673-149132277:-@exon:4:149132278-149132432:- isoform2=exon:4:149131639-149131672:-@junction:4:149131673-149132258:-@exon:4:149132259-149132432:- Cenps A5SS	3.35715e-117	9.99758e-114	0.622217	0.357998	0.264219	0	0.029654	mono1	Cenps	0.0193338	0.0247859	0.980198	0.970758
isoform1=exon:8:95487565-95487676:-@junction:8:95487677-95488402:-@exon:8:95488403-95488827:- isoform2=exon:8:95487565-95487676:-@junction:8:95487677-95488343:-@exon:8:95488344-95488827:- Csnk2a2 A5SS	2.10824e-120	6.27835e-117	0.83203	0.627142	0.204888	0	0.000411862	mono1	Csnk2a2	0.216099	0.241476	0.812235	0.772652
isoform1=exon:6:72360875-72360949:-@junction:6:72360950-72361121:-@exon:6:72361122-72361226:- isoform2=exon:6:72360875-72360949:-@junction:6:72360950-72361116:-@exon:6:72361117-72361226:- Rnf181 A5SS	5.17159e-100	1.5401e-96	0.711346	0.432706	0.27864	0	0.000823723	mono1	Rnf181	0.0973771	0.0932674	0.911598	0.904036
isoform1=exon:3:88550696-88550785:-@junction:3:88550786-88552795:-@exon:3:88552796-88553074:- isoform2=exon:3:88550696-88550785:-@junction:3:88550786-88552729:-@exon:3:88552730-88553074:- Lamtor2 A5SS	4.73764e-128	1.41087e-124	0.500491	0.284698	0.215793	0	0.000823723	mono1	Lamtor2	0.687361	0.650977	0.511315	0.489703
isoform1=exon:5:23526790-23526815:-@junction:5:23526816-23527923:-@exon:5:23527924-23528062:- isoform2=exon:5:23526790-23526815:-@junction:5:23526816-23527896:-@exon:5:23527897-23528062:- Srpk2 A5SS	9.92431e-26	2.95546e-22	0.375104	0.492579	-0.117475	0.00141443	0.0547776	mono1	Srpk2	0.29239	0.305062	0.757779	0.730231
isoform1=exon:7:4751792-4751975:-@junction:7:4751976-4752107:-@exon:7:4752108-4752161:- isoform2=exon:7:4751792-4751975:-@junction:7:4751976-4752060:-@exon:7:4752061-4752161:- Cox6b2 A5SS	3.86115e-89	1.14985e-85	0.953698	0.823158	0.13054	0	0	mono1	Cox6b2	0.00279578	0.00408888	0.997525	0.99547
isoform1=exon:3:107325421-107326304:-@junction:3:107326305-107332486:-@exon:3:107332487-107333673:- isoform2=exon:3:107325421-107326304:-@junction:3:107326305-107330214:-@exon:3:107330215-107333673:- Rbm15 A5SS	1.08032e-164	3.2172e-161	0.89199	0.745645	0.146344	0	0.000411862	mono1	Rbm15	0.101426	0.102942	0.908416	0.89374
isoform1=exon:7:45457944-45458093:-@junction:7:45458094-45459693:-@exon:7:45459694-45459884:- isoform2=exon:7:45457944-45458093:-@junction:7:45458094-45459538:-@exon:7:45459539-45459884:- Ftl1 A5SS	1.68986e-68	5.0324e-65	0.517696	0.394389	0.123307	0.000707214	0	mono1	Ftl1	0.0255657	0.0283061	0.975601	0.971582
isoform1=exon:7:46660019-46660516:-@junction:7:46660517-46662006:-@exon:7:46662007-46662315:- isoform2=exon:7:46660019-46660516:-@junction:7:46660517-46661972:-@exon:7:46661973-46662315:- Tph1 A5SS	2.55196e-167	7.59972e-164	0.615688	0.348008	0.26768	0	0	mono1	Tph1	0.020626	0.0166425	0.982673	0.983937
isoform1=exon:4:148617566-148617635:-@junction:4:148617636-148618664:-@exon:4:148618665-148618680:- isoform2=exon:4:148617566-148617635:-@junction:4:148617636-148618646:-@exon:4:148618647-148618680:- Tardbp A5SS	5.5661e-73	1.65758e-69	0.564251	0.395906	0.168344	0	0.053542	mono1	Tardbp	0.2291	0.254905	0.801273	0.757825
isoform1=exon:4:45105208-45105644:-@junction:4:45105645-45107916:-@exon:4:45107917-45108114:- isoform2=exon:4:45105208-45105644:-@junction:4:45105645-45107912:-@exon:4:45107913-45108114:- Tomm5 A5SS	4.20916e-48	1.25349e-44	0.928627	0.806654	0.121973	0	0.000411862	mono1	Tomm5	0.042338	0.0466119	0.959689	0.9514
isoform1=exon:11:87077732-87078150:-@junction:11:87078151-87080824:-@exon:11:87080825-87081038:- isoform2=exon:11:87077732-87078150:-@junction:11:87078151-87080165:-@exon:11:87080166-87081038:- Smg8 A5SS	3.3504e-54	9.9775e-51	0.605358	0.47073	0.134628	0	0.000823723	mono1	Smg8	0.0755074	0.0816563	0.932107	0.913921
isoform1=exon:11:97778265-97778378:-@junction:11:97778379-97781367:-@exon:11:97781368-97781462:- isoform2=exon:11:97778265-97778378:-@junction:11:97778379-97781357:-@exon:11:97781358-97781462:- Rpl23 A5SS	4.27559e-07	0.00127327	0.264801	0.375473	-0.110673	0.00141443	0.0350082	mono1	Rpl23	1.75043	1.82755	0.130127	0.105437
isoform1=exon:12:3235504-3235862:+@junction:12:3235863-3237346:+@exon:12:3237347-3237412:+ isoform2=exon:12:3235504-3235929:+@junction:12:3235930-3237346:+@exon:12:3237347-3237412:+ Rab10os A5SS	9.8221e-54	2.92502e-50	0.551853	0.408041	0.143812	0	0.00123558	mono1	Rab10os	0.0687471	0.0815195	0.936704	0.914333
isoform1=exon:7:47008545-47008591:+@junction:7:47008592-47008723:+@exon:7:47008724-47009008:+ isoform2=exon:7:47008545-47008593:+@junction:7:47008594-47008723:+@exon:7:47008724-47009008:+ Gm32031 A5SS	1.06201e-43	3.16267e-40	0.497077	0.383192	0.113886	0	0.000411862	mono1	Gm32031	0.00132093	0.00109214	0.998939	0.998764
isoform1=exon:8:57505815-57505908:+@junction:8:57505909-57506527:+@exon:8:57506528-57506801:+ isoform2=exon:8:57505815-57505932:+@junction:8:57505933-57506527:+@exon:8:57506528-57506801:+ 2500002B13Rik A5SS	4.0541e-146	1.20731e-142	0.316721	0.169564	0.147157	0.000353607	0.00288303	mono1	2500002B13Rik	0.015218	0.0269564	0.986209	0.973229
isoform1=exon:6:83794982-83795248:+@junction:6:83795249-83796906:+@exon:6:83796907-83796993:+ isoform2=exon:6:83794982-83795282:+@junction:6:83795283-83796906:+@exon:6:83796907-83796993:+ Nagk A5SS	5.32975e-15	1.5872e-11	0.889604	0.752761	0.136843	0	0.000411862	mono1	Nagk	0.376026	0.323103	0.692362	0.712521
isoform1=exon:6:83794982-83795248:+@junction:6:83795249-83796906:+@exon:6:83796907-83796993:+ isoform2=exon:6:83794982-83795374:+@junction:6:83795375-83796906:+@exon:6:83796907-83796993:+ Nagk A5SS	1.11071e-27	3.30769e-24	0.813606	0.657383	0.156223	0	0.000823723	mono1	Nagk	0.376026	0.323103	0.692362	0.712521
isoform1=exon:11:120598421-120598604:+@junction:11:120598605-120599241:+@exon:11:120599242-120599368:+ isoform2=exon:11:120598421-120598870:+@junction:11:120598871-120599241:+@exon:11:120599242-120599368:+ Anapc11 A5SS	1.15665e-32	3.44449e-29	0.870711	0.755241	0.11547	0	0.000411862	mono1	Anapc11	0.481596	0.550967	0.628713	0.547364
isoform1=exon:9:106429454-106429576:+@junction:9:106429577-106429969:+@exon:9:106429970-106430014:+ isoform2=exon:9:106429454-106429639:+@junction:9:106429640-106429969:+@exon:9:106429970-106430014:+ Rpl29 A5SS	1.31744e-33	3.92335e-30	0.565626	0.45401	0.111616	0	0.0556013	mono1	Rpl29	1.28847	1.40427	0.242574	0.194811
isoform1=exon:19:7197532-7197609:+@junction:19:7197610-7197701:+@exon:19:7197702-7197736:+ isoform2=exon:19:7197532-7197613:+@junction:19:7197614-7197701:+@exon:19:7197702-7197736:+ Macrod1 A5SS	2.08253e-56	6.20178e-53	0.953248	0.798269	0.154979	0	0	mono1	Macrod1	0.00808633	0.0105444	0.992574	0.98888
isoform1=exon:5:53590214-53590486:+@junction:5:53590487-53627382:+@exon:5:53627383-53627421:+ isoform2=exon:5:53590214-53590724:+@junction:5:53590725-53627382:+@exon:5:53627383-53627421:+ Rbpj A5SS	2.39173e-56	7.12256e-53	0.942411	0.685808	0.256603	0	0.00164745	mono1	Rbpj	0.182549	0.213586	0.841584	0.799012
isoform1=exon:1:58713294-58713657:+@junction:1:58713658-58714116:+@exon:1:58714117-58714303:+ isoform2=exon:1:58713294-58713659:+@junction:1:58713660-58714116:+@exon:1:58714117-58714303:+ Cflar A5SS	4.67699e-109	1.39281e-105	0.753852	0.475528	0.278323	0	0.000411862	mono1	Cflar	0.247633	0.235345	0.794201	0.784596
isoform1=exon:7:109520468-109520633:+@junction:7:109520634-109521600:+@exon:7:109521601-109522367:+ isoform2=exon:7:109520468-109520646:+@junction:7:109520647-109521600:+@exon:7:109521601-109522367:+ Rpl27a A5SS	5.08054e-132	1.51299e-128	0.48815	0.284859	0.20329	0.000353607	0.000823723	mono1	Rpl27a	0.233163	0.258806	0.803041	0.754119
isoform1=exon:7:109520468-109520642:+@junction:7:109520643-109521600:+@exon:7:109521601-109522367:+ isoform2=exon:7:109520468-109520646:+@junction:7:109520647-109521600:+@exon:7:109521601-109522367:+ Rpl27a A5SS	9.3123e-173	2.7732e-169	0.62373	0.323938	0.299793	0	0.000411862	mono1	Rpl27a	0.233163	0.258806	0.803041	0.754119
isoform1=exon:11:29209317-29209434:+@junction:11:29209435-29211115:+@exon:11:29211116-29211255:+ isoform2=exon:11:29209317-29209486:+@junction:11:29209487-29211115:+@exon:11:29211116-29211255:+ Ppp4r3b A5SS	4.11137e-17	1.22437e-13	0.912097	0.787065	0.125032	0	0.000411862	mono1	Ppp4r3b	0.411504	0.413274	0.669731	0.633443
isoform1=exon:17:23736324-23736389:+@junction:17:23736390-23736494:+@exon:17:23736495-23736735:+ isoform2=exon:17:23736324-23736401:+@junction:17:23736402-23736494:+@exon:17:23736495-23736735:+ Pkmyt1 A5SS	1.56307e-08	4.65482e-05	0.389897	0.517833	-0.127936	0.000353607	0.0370675	mono1	Pkmyt1	0.000825373	0.000872048	0.999293	0.998764
isoform1=exon:14:101668529-101668565:+@junction:14:101668566-101695158:+@exon:14:101695159-101695217:+ isoform2=exon:14:101668529-101668576:+@junction:14:101668577-101695158:+@exon:14:101695159-101695217:+ Uchl3 A5SS	3.95726e-30	1.17847e-26	0.881807	0.748508	0.133299	0	0.000411862	mono1	Uchl3	0.18638	0.215437	0.834866	0.791598
isoform1=exon:X:7892497-7892867:+@junction:X:7892868-7894190:+@exon:X:7894191-7894492:+ isoform2=exon:X:7892497-7893415:+@junction:X:7893416-7894190:+@exon:X:7894191-7894492:+ Slc35a2 A5SS	3.31612e-47	9.87541e-44	0.376587	0.264794	0.111793	0	0.00123558	mono1	Slc35a2	0.166379	0.147432	0.8529	0.859143
isoform1=exon:X:107268882-107268963:+@junction:X:107268964-107288465:+@exon:X:107288466-107288536:+ isoform2=exon:X:107268882-107268967:+@junction:X:107268968-107288465:+@exon:X:107288466-107288536:+ Gpr174 A5SS	3.4872e-215	1.03849e-211	0.756742	0.426896	0.329846	0	0	mono1	Gpr174	0.000949077	0.00230834	0.999293	0.997529
isoform1=exon:5:114945786-114945828:+@junction:5:114945829-114946017:+@exon:5:114946018-114946217:+ isoform2=exon:5:114945786-114945907:+@junction:5:114945908-114946017:+@exon:5:114946018-114946217:+ 2210016L21Rik A5SS	2.38434e-96	7.10056e-93	0.724734	0.437556	0.287179	0	0	mono1	2210016L21Rik	0.0795286	0.0758191	0.929632	0.924217
isoform1=exon:3:54693103-54693126:+@junction:3:54693127-54695122:+@exon:3:54695123-54695207:+ isoform2=exon:3:54693103-54693208:+@junction:3:54693209-54695122:+@exon:3:54695123-54695207:+ Supt20 A5SS	1.94002e-37	5.77739e-34	0.793728	0.548832	0.244896	0	0.0518946	mono1	Supt20	0.0702324	0.0688806	0.937058	0.930395
isoform1=exon:4:63544772-63544843:+@junction:4:63544844-63548584:+@exon:4:63548585-63548685:+ isoform2=exon:4:63544772-63544999:+@junction:4:63545000-63548584:+@exon:4:63548585-63548685:+ Atp6v1g1 A5SS	7.75794e-37	2.31032e-33	0.793442	0.620827	0.172615	0	0.000411862	mono1	Atp6v1g1	0.507722	0.520559	0.606082	0.561367
isoform1=exon:4:126573136-126573308:+@junction:4:126573309-126574640:+@exon:4:126574641-126574816:+ isoform2=exon:4:126573136-126573347:+@junction:4:126573348-126574640:+@exon:4:126574641-126574816:+ Clspn A5SS	1.39071e-34	4.14153e-31	0.692205	0.512649	0.179556	0	0.000411862	mono1	Clspn	0.036196	0.0476469	0.963932	0.946046
isoform1=exon:14:56673891-56674739:+@junction:14:56674740-56676521:+@exon:14:56676522-56676618:+ isoform2=exon:14:56673891-56674775:+@junction:14:56674776-56676521:+@exon:14:56676522-56676618:+ Mphosph8 A5SS	2.43527e-144	7.25223e-141	0.444642	0.254268	0.190374	0.00106082	0	mono1	Mphosph8	0.0575539	0.0632938	0.946252	0.934514
isoform1=exon:14:57826234-57826313:+@junction:14:57826314-57826508:+@exon:14:57826509-57829296:+ isoform2=exon:14:57826234-57826322:+@junction:14:57826323-57826508:+@exon:14:57826509-57829296:+ Mrpl57 A5SS	5.02894e-173	1.49762e-169	0.970172	0.826081	0.14409	0	0	mono1	Mrpl57	0.24231	0.264883	0.792079	0.741351
isoform1=exon:5:107907189-107907277:+@junction:5:107907278-107907896:+@exon:5:107907897-107909005:+ isoform2=exon:5:107907189-107907281:+@junction:5:107907282-107907896:+@exon:5:107907897-107909005:+ Rpl5 A5SS	1.01373e-13	3.0189e-10	0.333365	0.55649	-0.223125	0	0.000411862	mono1	Rpl5	0.0163859	0.0175071	0.984795	0.980231
isoform1=exon:5:112343083-112343122:+@junction:5:112343123-112344043:+@exon:5:112344044-112345048:+ isoform2=exon:5:112343083-112343163:+@junction:5:112343164-112344043:+@exon:5:112344044-112345048:+ Hps4 A5SS	8.13926e-104	2.42387e-100	0.726148	0.443264	0.282884	0.000353607	0.0164745	mono1	Hps4	0.0599797	0.0559779	0.945545	0.939868
isoform1=exon:11:69072423-69072498:+@junction:11:69072499-69072745:+@exon:11:69072746-69073293:+ isoform2=exon:11:69072423-69072519:+@junction:11:69072520-69072745:+@exon:11:69072746-69073293:+ Tmem107 A5SS	2.88535e-69	8.59256e-66	0.557148	0.374215	0.182933	0	0.0140033	mono1	Tmem107	0.0110302	0.0135097	0.989392	0.985585
isoform1=exon:15:78910008-78910093:+@junction:15:78910094-78911929:+@exon:15:78911930-78912051:+ isoform2=exon:15:78910008-78910099:+@junction:15:78910100-78911929:+@exon:15:78911930-78912051:+ Sh3bp1 A5SS	1.59521e-46	4.75055e-43	0.568055	0.450514	0.117541	0	0.000823723	mono1	Sh3bp1	0.157111	0.158514	0.859972	0.844728
isoform1=exon:8:105328608-105328647:+@junction:8:105328648-105328771:+@exon:8:105328772-105329057:+ isoform2=exon:8:105328608-105328692:+@junction:8:105328693-105328771:+@exon:8:105328772-105329057:+ Tmem208 A5SS	9.09422e-27	2.70826e-23	0.309164	0.476673	-0.16751	0.000707214	0.000823723	mono1	Tmem208	0.205537	0.243257	0.819307	0.764415
isoform1=exon:19:4097817-4097907:+@junction:19:4097908-4098004:+@exon:19:4098005-4098137:+ isoform2=exon:19:4097817-4097917:+@junction:19:4097918-4098004:+@exon:19:4098005-4098137:+ Cdk2ap2 A5SS	4.89315e-45	1.45718e-41	0.612175	0.484853	0.127322	0	0.000823723	mono1	Cdk2ap2	0.474505	0.534536	0.631895	0.556425
isoform1=exon:10:80293642-80293864:+@junction:10:80293865-80293966:+@exon:10:80293967-80294114:+ isoform2=exon:10:80293642-80293876:+@junction:10:80293877-80293966:+@exon:10:80293967-80294114:+ Rps15 A5SS	0.0148063	1	0.19263	0.303416	-0.110787	0.000707214	0.00123558	mono1	Rps15	0.491853	0.533283	0.621287	0.562603
isoform1=exon:7:24885136-24885206:+@junction:7:24885207-24885451:+@exon:7:24885452-24885552:+ isoform2=exon:7:24885136-24885212:+@junction:7:24885213-24885451:+@exon:7:24885452-24885552:+ Rps19 A5SS	1.56467e-60	4.6596e-57	0.566198	0.452554	0.113644	0	0	mono1	Rps19	0.98363	1.14458	0.384371	0.297364
isoform1=exon:11:109429924-109430049:+@junction:11:109430050-109433889:+@exon:11:109433890-109434053:+ isoform2=exon:11:109429924-109430052:+@junction:11:109430053-109433889:+@exon:11:109433890-109434053:+ Amz2 A5SS	3.80704e-18	1.13374e-14	0.856087	0.681623	0.174464	0	0.000823723	mono1	Amz2	0.0739761	0.0787214	0.931754	0.918451
isoform1=exon:18:75001666-75001786:+@junction:18:75001787-75002023:+@exon:18:75002024-75002122:+ isoform2=exon:18:75001666-75001790:+@junction:18:75001791-75002023:+@exon:18:75002024-75002122:+ Rpl17 A5SS	1.12117e-122	3.33883e-119	0.379267	0.200778	0.178489	0.000707214	0.000823723	mono1	Rpl17	0.156296	0.189257	0.861386	0.815486
isoform1=exon:2:119596259-119596342:+@junction:2:119596343-119599587:+@exon:2:119599588-119607502:+ isoform2=exon:2:119596259-119596511:+@junction:2:119596512-119599587:+@exon:2:119599588-119607502:+ Oip5os1 A5SS	7.50493e-132	2.23497e-128	0.785757	0.487293	0.298464	0	0.000823723	mono1	Oip5os1	0.334138	0.35187	0.715347	0.680395
isoform1=exon:7:45000645-45000816:+@junction:7:45000817-45001672:+@exon:7:45001673-45001788:+ isoform2=exon:7:45000645-45001022:+@junction:7:45001023-45001672:+@exon:7:45001673-45001788:+ Irf3 A5SS	4.79328e-96	1.42744e-92	0.885879	0.713171	0.172707	0	0.000823723	mono1	Irf3	0.107913	0.0993258	0.902051	0.898682
isoform1=exon:14:50814870-50814955:+@junction:14:50814956-50815351:+@exon:14:50815352-50815427:+ isoform2=exon:14:50814870-50814966:+@junction:14:50814967-50815351:+@exon:14:50815352-50815427:+ Parp2 A5SS	7.48045e-49	2.22768e-45	0.819771	0.681064	0.138707	0	0.000411862	mono1	Parp2	0.140374	0.155842	0.870934	0.843493
isoform1=exon:5:31614152-31614156:+@junction:5:31614157-31614602:+@exon:5:31614603-31614621:+ isoform2=exon:5:31614152-31614267:+@junction:5:31614268-31614602:+@exon:5:31614603-31614621:+ Mrpl33 A5SS	2.04593e-72	6.09277e-69	0.355176	0.230886	0.12429	0	0.0448929	mono1	Mrpl33	0.434158	0.515864	0.664427	0.576194
isoform1=exon:5:31614152-31614224:+@junction:5:31614225-31614602:+@exon:5:31614603-31614621:+ isoform2=exon:5:31614152-31614267:+@junction:5:31614268-31614602:+@exon:5:31614603-31614621:+ Mrpl33 A5SS	2.43726e-78	7.25816e-75	0.449886	0.297088	0.152798	0	0.0457166	mono1	Mrpl33	0.434158	0.515864	0.664427	0.576194
isoform1=exon:7:116093301-116093387:+@junction:7:116093388-116099439:+@exon:7:116099440-116099523:+ isoform2=exon:7:116093301-116093525:+@junction:7:116093526-116099439:+@exon:7:116099440-116099523:+ 1110004F10Rik A5SS	1.19024e-73	3.54452e-70	0.625903	0.413935	0.211968	0	0.00123558	mono1	1110004F10Rik	0.384172	0.412162	0.681047	0.637974
isoform1=exon:13:18827604-18827715:+@junction:13:18827716-18829222:+@exon:13:18829223-18829338:+ isoform2=exon:13:18827604-18827733:+@junction:13:18827734-18829222:+@exon:13:18829223-18829338:+ Vps41 A5SS	3.24169e-28	9.65375e-25	0.676439	0.5743	0.102139	0	0	mono1	Vps41	0.198467	0.198548	0.824257	0.80972
isoform1=exon:6:123270281-123270394:+@junction:6:123270395-123274657:+@exon:6:123274658-123275265:+ isoform2=exon:6:123270281-123270396:+@junction:6:123270397-123274657:+@exon:6:123274658-123275265:+ Clec4d A5SS	2.57184e-87	7.65893e-84	0.932029	0.752174	0.179854	0	0	mono1	Clec4d	0.906772	0.87268	0.46181	0.448105
isoform1=exon:7:28352363-28352410:+@junction:7:28352411-28352493:+@exon:7:28352494-28353155:+ isoform2=exon:7:28352363-28352414:+@junction:7:28352415-28352493:+@exon:7:28352494-28353155:+ Rps16 A5SS	6.16858e-136	1.837e-132	0.356702	0.240962	0.11574	0.00106082	0.00164745	mono1	Rps16	0.0256267	0.0315446	0.974894	0.966639
isoform1=exon:8:13053356-13053469:+@junction:8:13053470-13055292:+@exon:8:13055293-13056676:+ isoform2=exon:8:13053356-13053473:+@junction:8:13053474-13055292:+@exon:8:13055293-13056676:+ F10 A5SS	0.00172204	1	0.26836	0.403009	-0.134649	0	0.00123558	mono1	F10	0.783815	0.818551	0.50495	0.461285
isoform1=exon:4:44012262-44013002:+@junction:4:44013003-44018812:+@exon:4:44018813-44018850:+ isoform2=exon:4:44012262-44013008:+@junction:4:44013009-44018812:+@exon:4:44018813-44018850:+ Clta A5SS	2.31001e-24	6.87922e-21	0.490635	0.376201	0.114434	0	0.053542	mono1	Clta	1.64417	1.69164	0.153112	0.117381
isoform1=exon:9:83109948-83110429:-@junction:9:83110430-83112219:-@exon:9:83112220-83112270:- isoform2=exon:9:83110993-83111106:-@junction:9:83111107-83112219:-@exon:9:83112220-83112270:- Hmgn3 AL	1.28314e-54	3.82118e-51	0.744939	0.569639	0.1753	0	0.000411862	mono1	Hmgn3	0.0521885	0.0630278	0.95297	0.937397
isoform1=exon:5:93269265-93269402:+@junction:5:93269403-93270793:+@exon:5:93270794-93271044:+ isoform2=exon:5:93269265-93269402:+@junction:5:93269403-93269499:+@exon:5:93269500-93269716:+ Ccng2 AL	4.25082e-64	1.26589e-60	0.609926	0.458437	0.151489	0	0.00411862	mono1	Ccng2	0.208037	0.227752	0.825672	0.787891
isoform1=exon:1:58713294-58713659:+@junction:1:58713660-58722328:+@exon:1:58722329-58723070:+ isoform2=exon:1:58713294-58713659:+@junction:1:58713660-58714116:+@exon:1:58714117-58714303:+ Cflar AL	3.82788e-160	1.13994e-156	0.783055	0.502356	0.2807	0	0.00453048	mono1	Cflar	0.247633	0.235345	0.794201	0.784596
isoform1=exon:14:31476820-31479810:-@junction:14:31479811-31482790:-@exon:14:31482791-31482932:- isoform2=exon:14:31481348-31481453:-@junction:14:31481454-31482790:-@exon:14:31482791-31482932:- Mettl6 AL	9.31861e-56	2.77508e-52	0.827574	0.721471	0.106103	0.000707214	0	mono1	Mettl6	0.0846338	0.092239	0.921146	0.904036
isoform1=exon:14:31476820-31479810:-@junction:14:31479811-31487570:-@exon:14:31487571-31487905:- isoform2=exon:14:31482791-31482932:-@junction:14:31482933-31487570:-@exon:14:31487571-31487905:- Mettl6 AL	5.17333e-75	1.54062e-71	0.718309	0.549241	0.169068	0	0.00123558	mono1	Mettl6	0.0846338	0.092239	0.921146	0.904036
isoform1=exon:11:50379821-50379964:+@junction:11:50379965-50381458:+@exon:11:50381459-50382137:+ isoform2=exon:11:50379821-50379964:+@junction:11:50379965-50380825:+@exon:11:50380826-50380970:+ Hnrnph1 AL	2.42926e-77	7.23433e-74	0.455388	0.309526	0.145862	0	0.00494234	mono1	Hnrnph1	0.312197	0.362744	0.74116	0.675865
isoform1=exon:11:50379821-50379964:+@junction:11:50379965-50382536:+@exon:11:50382537-50382715:+ isoform2=exon:11:50379821-50379964:+@junction:11:50379965-50380825:+@exon:11:50380826-50380970:+ Hnrnph1 AL	2.51114e-80	7.47816e-77	0.487967	0.321845	0.166122	0	0.00617792	mono1	Hnrnph1	0.312197	0.362744	0.74116	0.675865
isoform1=exon:11:50379821-50379964:+@junction:11:50379965-50382536:+@exon:11:50382537-50382715:+ isoform2=exon:11:50379821-50379964:+@junction:11:50379965-50381458:+@exon:11:50381459-50382137:+ Hnrnph1 AL	2.75872e-63	8.21547e-60	0.717448	0.54404	0.173408	0	0.00205931	mono1	Hnrnph1	0.312197	0.362744	0.74116	0.675865
isoform1=exon:7:137375574-137376351:-@junction:7:137376352-137410639:-@exon:7:137410640-137410762:- isoform2=exon:7:137387540-137387701:-@junction:7:137387702-137410639:-@exon:7:137410640-137410762:- 9430038I01Rik AL	2.65261e-119	7.89946e-116	0.476949	0.279239	0.19771	0.000353607	0.0107084	mono1	9430038I01Rik	0.1525	0.137562	0.864569	0.85832
isoform1=exon:8:33795082-33795150:-@junction:8:33795151-33806716:-@exon:8:33806717-33806850:- isoform2=exon:8:33803939-33804182:-@junction:8:33804183-33806716:-@exon:8:33806717-33806850:- Rbpms AL	1.54741e-182	4.60818e-179	0.928386	0.801349	0.127037	0.000353607	0.00453048	mono1	Rbpms	0.0333776	0.0380738	0.968529	0.960873
isoform1=exon:4:83256045-83256112:-@junction:4:83256113-83260881:-@exon:4:83260882-83260958:- isoform2=exon:4:83259198-83259466:-@junction:4:83259467-83260881:-@exon:4:83260882-83260958:- Ttc39b AL	6.25218e-117	1.8619e-113	0.489452	0.317715	0.171737	0	0.000823723	mono1	Ttc39b	0.0227635	0.025655	0.979137	0.974876
isoform1=exon:9:70559037-70559101:+@junction:9:70559102-70572148:+@exon:9:70572149-70572176:+ isoform2=exon:9:70559037-70559101:+@junction:9:70559102-70561775:+@exon:9:70561776-70561973:+ Sltm AL	2.62527e-77	7.81806e-74	0.671741	0.486876	0.184864	0	0.029654	mono1	Sltm	0.245629	0.253079	0.78819	0.761532
isoform1=exon:X:105082694-105082805:+@junction:X:105082806-105116826:+@exon:X:105116827-105117090:+ isoform2=exon:X:105082694-105082805:+@junction:X:105082806-105083015:+@exon:X:105083016-105085186:+ Pbdc1 AL	2.08418e-95	6.20668e-92	0.80227	0.588456	0.213814	0	0.00411862	mono1	Pbdc1	0.357036	0.369733	0.703678	0.670099
isoform1=exon:18:46990479-46990589:+@junction:18:46990590-47086251:+@exon:18:47086252-47086311:+ isoform2=exon:18:46990479-46990589:+@junction:18:46990590-47035552:+@exon:18:47035553-47035807:+ Commd10 AL	5.39615e-99	1.60697e-95	0.708886	0.498707	0.210178	0	0.00288303	mono1	Commd10	0.193682	0.20463	0.829208	0.805189
isoform1=exon:2:156167685-156167750:-@junction:2:156167751-156172827:-@exon:2:156172828-156173022:- isoform2=exon:2:156167929-156168167:-@junction:2:156168168-156172827:-@exon:2:156172828-156173022:- Rbm39 AL	2.71651e-121	8.08976e-118	0.69705	0.437374	0.259676	0	0.000411862	mono1	Rbm39	0.671249	0.682144	0.50884	0.474053
isoform1=exon:11:53785489-53786349:-@junction:11:53786350-53813575:-@exon:11:53813576-53813616:- isoform2=exon:11:53804982-53805108:-@junction:11:53805109-53813575:-@exon:11:53813576-53813616:- Gm12216 AL	4.46017e-287	1.32824e-283	0.838669	0.398658	0.440011	0	0.000411862	mono1	Gm12216	0.00376883	0.00330172	0.99611	0.996705
isoform1=exon:4:141006352-141006503:+@junction:4:141006504-141006752:+@exon:4:141006753-141006848:+ isoform2=exon:4:141006352-141006503:+@junction:4:141006504-141006678:+@exon:4:141006679-141006723:+ Atp13a2 AL	6.31042e-127	1.87924e-123	0.620991	0.380941	0.24005	0.000707214	0.0436573	mono1	Atp13a2	0.474975	0.471165	0.622348	0.59514
isoform1=exon:8:26039669-26039751:-@junction:8:26039752-26059239:-@exon:8:26059240-26059380:- isoform2=exon:8:26048252-26048339:-@junction:8:26048340-26059239:-@exon:8:26059240-26059380:- Hook3 AL	3.49635e-79	1.04121e-75	0.84784	0.623865	0.223976	0	0.0053542	mono1	Hook3	0.300402	0.285274	0.750707	0.731054
isoform1=exon:10:88482231-88482315:-@junction:10:88482316-88488381:-@exon:10:88488382-88488523:- isoform2=exon:10:88487042-88487262:-@junction:10:88487263-88488381:-@exon:10:88488382-88488523:- Chpt1 AL	9.81706e-39	2.92352e-35	0.80188	0.642844	0.159036	0	0.00247117	mono1	Chpt1	0.152434	0.152209	0.864569	0.848435
isoform1=exon:3:60473042-60473173:+@junction:3:60473174-60528755:+@exon:3:60528756-60528978:+ isoform2=exon:3:60473042-60473173:+@junction:3:60473174-60500980:+@exon:3:60500981-60501094:+ Mbnl1 AL	2.57389e-151	7.66505e-148	0.606183	0.341329	0.264854	0	0.0123558	mono1	Mbnl1	0.827261	0.845062	0.431754	0.395387
isoform1=exon:3:60473042-60473173:+@junction:3:60473174-60595593:+@exon:3:60595594-60595764:+ isoform2=exon:3:60473042-60473173:+@junction:3:60473174-60500980:+@exon:3:60500981-60501094:+ Mbnl1 AL	1.77554e-149	5.28756e-146	0.677318	0.388621	0.288697	0	0.0123558	mono1	Mbnl1	0.827261	0.845062	0.431754	0.395387
isoform1=exon:3:60473042-60473173:+@junction:3:60473174-60595593:+@exon:3:60595594-60595764:+ isoform2=exon:3:60473042-60473173:+@junction:3:60473174-60528755:+@exon:3:60528756-60528978:+ Mbnl1 AL	5.18128e-95	1.54298e-91	0.885694	0.701842	0.183852	0	0.000411862	mono1	Mbnl1	0.827261	0.845062	0.431754	0.395387
isoform1=exon:9:72478340-72478422:-@junction:9:72478423-72480596:-@exon:9:72480597-72480775:- isoform2=exon:9:72479924-72479998:-@junction:9:72479999-72480596:-@exon:9:72480597-72480775:- Tex9 AL	2.43914e-74	7.26377e-71	0.605869	0.4458	0.160069	0.000707214	0.00123558	mono1	Tex9	0.00369965	0.00207768	0.996464	0.997529
isoform1=exon:9:73044854-73045011:+@junction:9:73045012-73075392:+@exon:9:73075393-73075567:+ isoform2=exon:9:73044854-73045011:+@junction:9:73045012-73060975:+@exon:9:73060976-73061124:+ Rab27a AL	1.0145e-112	3.02119e-109	0.64526	0.453308	0.191952	0	0.0053542	mono1	Rab27a	0.217897	0.264877	0.816832	0.751236
isoform1=exon:5:77294182-77294556:-@junction:5:77294557-77306273:-@exon:5:77306274-77306476:- isoform2=exon:5:77304186-77304317:-@junction:5:77304318-77306273:-@exon:5:77306274-77306476:- Noa1 AL	1.96429e-65	5.84965e-62	0.534094	0.423642	0.110452	0	0	mono1	Noa1	0.0857507	0.087895	0.921146	0.90939
isoform1=exon:16:55969496-55969646:+@junction:16:55969647-55971310:+@exon:16:55971311-55971435:+ isoform2=exon:16:55969496-55969646:+@junction:16:55969647-55970101:+@exon:16:55970102-55970175:+ Rpl24 AL	3.66107e-70	1.09027e-66	0.535222	0.387635	0.147587	0.000353607	0.00741351	mono1	Rpl24	0.00183247	0.00101687	0.998232	0.998764
isoform1=exon:13:55238690-55238862:+@junction:13:55238863-55245517:+@exon:13:55245518-55248077:+ isoform2=exon:13:55238690-55238862:+@junction:13:55238863-55240541:+@exon:13:55240542-55240847:+ Nsd1 AL	4.90475e-152	1.46063e-148	0.691498	0.387529	0.30397	0	0.000411862	mono1	Nsd1	0.257215	0.272414	0.785361	0.744234
isoform1=exon:12:70990485-70990531:+@junction:12:70990532-70994350:+@exon:12:70994351-70996347:+ isoform2=exon:12:70990485-70990531:+@junction:12:70990532-70993505:+@exon:12:70993506-70993570:+ Psma3 AL	9.69428e-60	2.88696e-56	0.743118	0.549216	0.193902	0	0.0115321	mono1	Psma3	0.132694	0.147905	0.882249	0.853789
isoform1=exon:5:3591483-3591815:-@junction:5:3591816-3595254:-@exon:5:3595255-3595445:- isoform2=exon:5:3592257-3592445:-@junction:5:3592446-3595254:-@exon:5:3595255-3595445:- Rbm48 AL	1.24158e-83	3.69742e-80	0.473704	0.331308	0.142396	0.000353607	0.00247117	mono1	Rbm48	0.0338822	0.0330902	0.967822	0.963756
isoform1=exon:15:102459175-102459255:+@junction:15:102459256-102460107:+@exon:15:102460108-102460146:+ isoform2=exon:15:102459175-102459255:+@junction:15:102459256-102459463:+@exon:15:102459464-102459581:+ Prr13 AL	2.62073e-111	7.80453e-108	0.600392	0.369478	0.230915	0	0.00370675	mono1	Prr13	1.52322	1.50377	0.187412	0.16598
isoform1=exon:12:110872610-110874129:-@junction:12:110874130-110876840:-@exon:12:110876841-110876970:- isoform2=exon:12:110875028-110875276:-@junction:12:110875277-110876840:-@exon:12:110876841-110876970:- Cinp AL	1.49138e-106	4.44134e-103	0.963524	0.851756	0.111769	0	0.000411862	mono1	Cinp	0.0799294	0.0936039	0.922914	0.900741
isoform1=exon:7:99837569-99839883:-@junction:7:99839884-99858763:-@exon:7:99858764-99858977:- isoform2=exon:7:99848976-99849059:-@junction:7:99849060-99858763:-@exon:7:99858764-99858977:- Spcs2 AL	1.48332e-114	4.41733e-111	0.71592	0.458868	0.257052	0	0.00370675	mono1	Spcs2	1.78467	1.87734	0.173621	0.126442
isoform1=exon:10:30590843-30590935:-@junction:10:30590936-30594114:-@exon:10:30594115-30594188:- isoform2=exon:10:30591021-30591102:-@junction:10:30591103-30594114:-@exon:10:30594115-30594188:- Trmt11 AL	1.59489e-79	4.7496e-76	0.539265	0.376864	0.162402	0	0.00247117	mono1	Trmt11	0.0321871	0.0344048	0.968175	0.963756
isoform1=exon:1:91373861-91374016:-@junction:1:91374017-91376317:-@exon:1:91376318-91376399:- isoform2=exon:1:91375831-91376082:-@junction:1:91376083-91376317:-@exon:1:91376318-91376399:- Ilkap AL	4.37035e-59	1.30149e-55	0.85962	0.758469	0.101151	0.000707214	0.000823723	mono1	Ilkap	0.175743	0.187708	0.848303	0.817133
isoform1=exon:9:15311527-15311695:+@junction:9:15311696-15312773:+@exon:9:15312774-15312836:+ isoform2=exon:9:15311527-15311695:+@junction:9:15311696-15311908:+@exon:9:15311909-15312104:+ Taf1d AL	1.63955e-65	4.88259e-62	0.548482	0.405139	0.143343	0.000353607	0.0053542	mono1	Taf1d	0.106581	0.137556	0.902405	0.859967
isoform1=exon:9:15322500-15323083:-@junction:9:15323084-15324148:-@exon:9:15324149-15324291:- isoform2=exon:9:15323569-15323710:-@junction:9:15323711-15324148:-@exon:9:15324149-15324291:- Cep295 AL	5.38048e-67	1.60231e-63	0.690108	0.526034	0.164075	0	0.00164745	mono1	Cep295	0.0401364	0.0592549	0.961457	0.935338
isoform1=exon:9:15322500-15323083:-@junction:9:15323084-15324148:-@exon:9:15324149-15324291:- isoform2=exon:9:15323569-15323713:-@junction:9:15323714-15324148:-@exon:9:15324149-15324291:- Cep295 AL	2.49033e-10	7.41621e-07	0.303422	0.442889	-0.139467	0	0.000823723	mono1	Cep295	0.0401364	0.0592549	0.961457	0.935338
isoform1=exon:4:103353502-103353651:+@junction:4:103353652-103371731:+@exon:4:103371732-103371868:+ isoform2=exon:4:103353502-103353651:+@junction:4:103353652-103365972:+@exon:4:103365973-103366443:+ Oma1 AL	2.27681e-156	6.78033e-153	0.597072	0.341007	0.256065	0	0	mono1	Oma1	0.0814916	0.0869906	0.927157	0.907743
isoform1=exon:11:76174627-76174707:-@junction:11:76174708-76179412:-@exon:11:76179413-76179647:- isoform2=exon:11:76176959-76177382:-@junction:11:76177383-76179412:-@exon:11:76179413-76179647:- Vps53 AL	2.38094e-87	7.09043e-84	0.688265	0.507663	0.180602	0.000353607	0.00988468	mono1	Vps53	0.169253	0.173007	0.849364	0.826606
isoform1=exon:6:67272139-67272228:+@junction:6:67272229-67272863:+@exon:6:67272864-67272938:+ isoform2=exon:6:67272139-67272228:+@junction:6:67272229-67272818:+@exon:6:67272819-67272855:+ Serbp1 AL	7.36826e-39	2.19427e-35	0.815191	0.667327	0.147864	0	0.000823723	mono1	Serbp1	1.1149	1.25349	0.332744	0.250824
isoform1=exon:2:137000184-137000273:+@junction:2:137000274-137043999:+@exon:2:137044000-137044077:+ isoform2=exon:2:137000184-137000273:+@junction:2:137000274-137004933:+@exon:2:137004934-137005054:+ Slx4ip AL	3.3203e-71	9.88786e-68	0.643111	0.473115	0.169996	0.000707214	0	mono1	Slx4ip	0.0513337	0.0544399	0.951556	0.943987
isoform1=exon:15:34440505-34440604:-@junction:15:34440605-34442634:-@exon:15:34442635-34442780:- isoform2=exon:15:34441232-34441305:-@junction:15:34441306-34442634:-@exon:15:34442635-34442780:- Rpl30 AL	1.31628e-84	3.91988e-81	0.772022	0.528654	0.243368	0	0.00164745	mono1	Rpl30	0.322413	0.380999	0.729137	0.661038
isoform1=exon:15:34441232-34441362:-@junction:15:34441363-34443024:-@exon:15:34443025-34443160:- isoform2=exon:15:34442635-34442780:-@junction:15:34442781-34443024:-@exon:15:34443025-34443160:- Rpl30 AL	1.70277e-61	5.07086e-58	0.797301	0.649011	0.148289	0.000353607	0.00288303	mono1	Rpl30	0.322413	0.380999	0.729137	0.661038
isoform1=exon:14:52098015-52098040:-@junction:14:52098041-52103888:-@exon:14:52103889-52104028:- isoform2=exon:14:52098316-52098544:-@junction:14:52098545-52103888:-@exon:14:52103889-52104028:- Hnrnpc AL	7.63413e-32	2.27344e-28	0.743444	0.582736	0.160708	0	0.0218287	mono1	Hnrnpc	1.21213	1.28088	0.282532	0.233114
isoform1=exon:14:52083869-52084391:-@junction:14:52084392-52103888:-@exon:14:52103889-52104028:- isoform2=exon:14:52098316-52098544:-@junction:14:52098545-52103888:-@exon:14:52103889-52104028:- Hnrnpc AL	4.04103e-41	1.20342e-37	0.743546	0.586092	0.157453	0	0.00411862	mono1	Hnrnpc	1.21213	1.28088	0.282532	0.233114
isoform1=exon:1:105599049-105599127:-@junction:1:105599128-105637509:-@exon:1:105637510-105637565:- isoform2=exon:1:105628328-105628600:-@junction:1:105628601-105637509:-@exon:1:105637510-105637565:- Pign AL	5.65201e-49	1.68317e-45	0.654183	0.502431	0.151752	0	0.00247117	mono1	Pign	0.0858157	0.105945	0.917256	0.889621
isoform1=exon:2:30066456-30066893:+@junction:2:30066823-30071264:+@exon:2:30071265-30072577:+ isoform2=exon:2:30066456-30066893:+@junction:2:30066894-30068268:+@exon:2:30068269-30068326:+ Set AL	1.39709e-64	4.16052e-61	0.908809	0.754119	0.154691	0	0.00123558	mono1	Set	0.177373	0.230189	0.841584	0.780066
isoform1=exon:6:117933844-117933881:-@junction:6:117933882-117935008:-@exon:6:117935009-117935032:- isoform2=exon:6:117934426-117934500:-@junction:6:117934501-117935008:-@exon:6:117935009-117935032:- Fxyd4 AL	2.09881e-98	6.25026e-95	0.64673	0.444882	0.201848	0	0.0102965	mono1	Fxyd4	0.00222406	0.00109851	0.997525	0.998764
isoform1=exon:13:47023543-47025372:-@junction:13:47025373-47027251:-@exon:13:47027252-47027296:- isoform2=exon:13:47025451-47025477:-@junction:13:47025478-47027251:-@exon:13:47027252-47027296:- Tpmt AL	3.56221e-40	1.06083e-36	0.800277	0.643384	0.156893	0.000707214	0.0444811	mono1	Tpmt	0.0508907	0.0532377	0.952617	0.947282
isoform1=exon:12:102358705-102358796:+@junction:12:102358797-102368363:+@exon:12:102368364-102369848:+ isoform2=exon:12:102358705-102358796:+@junction:12:102358797-102361325:+@exon:12:102361326-102363068:+ Rin3 AL	3.37696e-60	1.00566e-56	0.666948	0.533375	0.133573	0	0	mono1	Rin3	0.290446	0.329508	0.765205	0.713344
isoform1=exon:4:152057791-152057924:+@junction:4:152057925-152061252:+@exon:4:152061253-152061494:+ isoform2=exon:4:152057791-152057924:+@junction:4:152057925-152058340:+@exon:4:152058341-152060042:+ Nol9 AL	2.90035e-122	8.63723e-119	0.491342	0.30986	0.181482	0	0.00247117	mono1	Nol9	0.0626794	0.0542043	0.941301	0.944399
isoform1=exon:X:85701937-85704396:-@junction:X:85704397-85711050:-@exon:X:85711051-85711131:- isoform2=exon:X:85706996-85707185:-@junction:X:85707186-85711050:-@exon:X:85711051-85711131:- Gk AL	1.29614e-76	3.85989e-73	0.661794	0.454904	0.20689	0.000353607	0.00864909	mono1	Gk	0.194345	0.220673	0.833098	0.794481
isoform1=exon:X:85706238-85706324:-@junction:X:85706325-85711050:-@exon:X:85711051-85711131:- isoform2=exon:X:85706996-85707185:-@junction:X:85707186-85711050:-@exon:X:85711051-85711131:- Gk AL	8.21883e-85	2.44757e-81	0.674651	0.453517	0.221134	0	0.00906096	mono1	Gk	0.194345	0.220673	0.833098	0.794481
isoform1=exon:11:65719484-65719603:-@junction:11:65719604-65756268:-@exon:11:65756269-65756371:- isoform2=exon:11:65735192-65735366:-@junction:11:65735367-65756268:-@exon:11:65756269-65756371:- Map2k4 AL	0.000312617	0.930974	0.370299	0.482227	-0.111928	0	0.00205931	mono1	Map2k4	0.196585	0.20573	0.827086	0.799835
isoform1=exon:6:31277848-31277955:+@junction:6:31277956-31328288:+@exon:6:31328289-31328300:+ isoform2=exon:6:31277848-31277955:+@junction:6:31277956-31285002:+@exon:6:31285003-31285120:+ 2210408F21Rik AL	1.22822e-102	3.65764e-99	0.711567	0.468107	0.24346	0.000353607	0.0152389	mono1	2210408F21Rik	0.0149214	0.0205477	0.985856	0.978583
isoform1=exon:13:81689197-81689256:-@junction:13:81689257-81694647:-@exon:13:81694648-81694777:- isoform2=exon:13:81693846-81693890:-@junction:13:81693891-81694647:-@exon:13:81694648-81694777:- Polr3g AL	1.01194e-34	3.01355e-31	0.748132	0.56943	0.178701	0	0.0321252	mono1	Polr3g	0.0220016	0.0250338	0.979137	0.972817
isoform1=exon:X:129821239-129821343:+@junction:X:129821344-129902899:+@exon:X:129902900-129903039:+ isoform2=exon:X:129821239-129821343:+@junction:X:129821344-129825926:+@exon:X:129825927-129825947:+ Diaph2 AL	2.14549e-102	6.38927e-99	0.728442	0.454011	0.274431	0	0.029654	mono1	Diaph2	0.257964	0.240392	0.778996	0.773888
isoform1=exon:3:102765185-102765268:+@junction:3:102765269-102801343:+@exon:3:102801344-102801513:+ isoform2=exon:3:102765185-102765268:+@junction:3:102765269-102768876:+@exon:3:102768877-102772292:+ Tspan2 AL	1.48797e-85	4.43116e-82	0.830806	0.688178	0.142628	0	0.000823723	mono1	Tspan2	0.0114466	0.0107947	0.987977	0.98888
isoform1=exon:X:38405062-38405571:-@junction:X:38405572-38424266:-@exon:X:38424267-38424431:- isoform2=exon:X:38419507-38421851:-@junction:X:38421852-38424266:-@exon:X:38424267-38424431:- Lamp2 AL	5.9758e-45	1.77959e-41	0.87825	0.723994	0.154257	0	0.0053542	mono1	Lamp2	1.69563	1.69086	0.127298	0.118616
isoform1=exon:12:59048123-59048206:-@junction:12:59048207-59061155:-@exon:12:59061156-59061472:- isoform2=exon:12:59051691-59051708:-@junction:12:59051709-59061155:-@exon:12:59061156-59061472:- Trappc6b AL	5.67597e-52	1.6903e-48	0.544603	0.399442	0.145161	0	0.0205931	mono1	Trappc6b	0.187683	0.205338	0.828147	0.79654
isoform1=exon:9:55464794-55464859:-@junction:9:55464860-55482272:-@exon:9:55482273-55482355:- isoform2=exon:9:55474537-55474655:-@junction:9:55474656-55482272:-@exon:9:55482273-55482355:- Etfa AL	1.15066e-121	3.42668e-118	0.574799	0.361264	0.213535	0.00106082	0.00453048	mono1	Etfa	0.281548	0.312223	0.756011	0.70799
isoform1=exon:X:75523260-75523358:+@junction:X:75523359-75531084:+@exon:X:75531085-75531223:+ isoform2=exon:X:75523260-75523358:+@junction:X:75523359-75523835:+@exon:X:75523836-75524046:+ Vbp1 AL	3.72632e-53	1.1097e-49	0.700359	0.559435	0.140924	0.000353607	0.00205931	mono1	Vbp1	0.150601	0.158535	0.864569	0.842257
isoform1=exon:6:71552399-71552459:+@junction:6:71552460-71574114:+@exon:6:71574115-71574236:+ isoform2=exon:6:71552399-71552459:+@junction:6:71552460-71560896:+@exon:6:71560897-71561076:+ Chmp3 AL	1.9432e-114	5.78684e-111	0.905406	0.547395	0.358011	0	0.00329489	mono1	Chmp3	0.418416	0.4175	0.667256	0.636326
isoform1=exon:3:104013259-104016068:-@junction:3:104016069-104017500:-@exon:3:104017501-104017639:- isoform2=exon:3:104016469-104016692:-@junction:3:104016693-104017500:-@exon:3:104017501-104017639:- Magi3 AL	2.00321e-70	5.96557e-67	0.853851	0.566933	0.286918	0	0	mono1	Magi3	0.00985274	0.0148769	0.989745	0.98229
isoform1=exon:1:87226097-87226233:+@junction:1:87226234-87237845:+@exon:1:87237846-87240488:+ isoform2=exon:1:87226097-87226233:+@junction:1:87226234-87227907:+@exon:1:87227908-87228856:+ Eif4e2 AL	2.29524e-91	6.83521e-88	0.645696	0.49922	0.146476	0	0.00164745	mono1	Eif4e2	0.220174	0.24548	0.806931	0.762768
isoform1=exon:14:55676618-55677281:-@junction:14:55677282-55679513:-@exon:14:55679514-55679605:- isoform2=exon:14:55677562-55679409:-@junction:14:55679410-55679513:-@exon:14:55679514-55679605:- Tinf2 AL	8.91416e-51	2.65464e-47	0.68341	0.560547	0.122863	0	0.000411862	mono1	Tinf2	0.0320449	0.0329087	0.967822	0.962521
isoform1=exon:7:142489813-142490034:+@junction:7:142490035-142490558:+@exon:7:142490559-142490665:+ isoform2=exon:7:142489813-142490034:+@junction:7:142490035-142490344:+@exon:7:142490345-142490422:+ Lsp1 AL	1.7779e-113	5.2946e-110	0.865719	0.579055	0.286664	0	0.00329489	mono1	Lsp1	1.07	0.988192	0.352546	0.354201
isoform1=exon:19:5940542-5941017:-@junction:19:5941018-5941995:-@exon:19:5941996-5942122:- isoform2=exon:19:5941107-5941552:-@junction:19:5941553-5941995:-@exon:19:5941996-5942122:- Pola2 AL	1.87643e-124	5.588e-121	0.614922	0.40104	0.213882	0	0.000823723	mono1	Pola2	0.168337	0.176898	0.852546	0.823311
isoform1=exon:13:56089758-56089857:-@junction:13:56089858-56096123:-@exon:13:56096124-56096234:- isoform2=exon:13:56095556-56095641:-@junction:13:56095642-56096123:-@exon:13:56096124-56096234:- Macroh2a1 AL	0.00398137	1	0.53597	0.699889	-0.16392	0.000707214	0.00164745	mono1	Macroh2a1	2.07263	2.28139	0.125177	0.0980231
isoform1=exon:9:108572393-108572461:+@junction:9:108572447-108572550:+@exon:9:108572551-108572774:+ isoform2=exon:9:108572393-108572461:+@junction:9:108572462-108572524:+@exon:9:108572525-108572531:+ Dalrd3 AL	2.28458e-173	6.80347e-170	0.446486	0.191771	0.254716	0.000353607	0.0107084	mono1	Dalrd3	0.00106232	0.000391156	0.998586	0.999588
isoform1=exon:11:54838359-54839926:-@junction:11:54839927-54850344:-@exon:11:54850345-54850415:- isoform2=exon:11:54848579-54848660:-@junction:11:54848661-54850344:-@exon:11:54850345-54850415:- Lyrm7 AL	2.14412e-85	6.38519e-82	0.539285	0.394972	0.144313	0	0.00164745	mono1	Lyrm7	0.00498966	0.00680857	0.994696	0.992998
isoform1=exon:12:81359026-81359344:-@junction:12:81359345-81474586:-@exon:12:81474587-81474649:- isoform2=exon:12:81470704-81472171:-@junction:12:81472172-81474586:-@exon:12:81474587-81474649:- Cox16 AL	2.2541e-78	6.71271e-75	0.753628	0.634089	0.11954	0	0.00123558	mono1	Cox16	0.00369018	0.0031438	0.996818	0.996705
isoform1=exon:12:81386173-81386220:-@junction:12:81386221-81474586:-@exon:12:81474587-81474649:- isoform2=exon:12:81470704-81472171:-@junction:12:81472172-81474586:-@exon:12:81474587-81474649:- Cox16 AL	4.71128e-60	1.40302e-56	0.88327	0.774036	0.109235	0.000353607	0.000411862	mono1	Cox16	0.00369018	0.0031438	0.996818	0.996705
isoform1=exon:2:145903241-145903362:+@junction:2:145903363-145911696:+@exon:2:145911697-145911793:+ isoform2=exon:2:145903241-145903362:+@junction:2:145903363-145908590:+@exon:2:145908591-145910404:+ Naa20 AL	1.18379e-49	3.52532e-46	0.687248	0.57973	0.107518	0	0.00988468	mono1	Naa20	0.0671945	0.0705323	0.937058	0.924629
isoform1=exon:5:100386128-100386203:-@junction:5:100386204-100389067:-@exon:5:100389068-100389106:- isoform2=exon:5:100388534-100388611:-@junction:5:100388612-100389067:-@exon:5:100389068-100389106:- Sec31a AL	1.63193e-125	4.85989e-122	0.547147	0.328296	0.218851	0	0.0053542	mono1	Sec31a	0.53557	0.583408	0.594413	0.526359
isoform1=exon:6:70858387-70858516:+@junction:6:70858517-70876677:+@exon:6:70876678-70876872:+ isoform2=exon:6:70858387-70858516:+@junction:6:70858517-70864497:+@exon:6:70864498-70864825:+ Eif2ak3 AL	7.99218e-106	2.38007e-102	0.675528	0.452908	0.22262	0	0.000823723	mono1	Eif2ak3	0.0650961	0.0687039	0.940594	0.927924
isoform1=exon:15:75108158-75108266:-@junction:15:75108267-75111695:-@exon:15:75111598-75111807:- isoform2=exon:15:75110511-75110627:-@junction:15:75110628-75111597:-@exon:15:75111598-75111807:- Ly6c2 AL	1.42284e-90	4.23721e-87	0.808382	0.583518	0.224863	0	0.000823723	mono1	Ly6c2	1.61718	1.71959	0.305516	0.257825
isoform1=exon:17:25367445-25367608:+@junction:17:25367609-25368832:+@exon:17:25368833-25369098:+ isoform2=exon:17:25367445-25367608:+@junction:17:25367609-25367681:+@exon:17:25367682-25368096:+ Tpsb2 AL	1.33401e-190	3.97267e-187	0.748668	0.413995	0.334673	0	0	mono1	Tpsb2	0.00758595	0.0065242	0.993635	0.995058
isoform1=exon:3:14562959-14563094:+@junction:3:14563095-14572403:+@exon:3:14572404-14572658:+ isoform2=exon:3:14562959-14563094:+@junction:3:14563095-14565732:+@exon:3:14565733-14568301:+ Lrrcc1 AL	7.27073e-82	2.16522e-78	0.909653	0.777434	0.132219	0.000353607	0.000823723	mono1	Lrrcc1	0.053637	0.0617393	0.951556	0.932455
isoform1=exon:2:45002516-45002704:-@junction:2:45002705-45017396:-@exon:2:45017397-45017468:- isoform2=exon:2:45008598-45008686:-@junction:2:45008687-45017396:-@exon:2:45017397-45017468:- Zeb2 AL	1.3858e-89	4.12691e-86	0.869616	0.617089	0.252527	0	0.00247117	mono1	Zeb2	0.739101	0.710681	0.486209	0.485173
isoform1=exon:2:74551061-74551101:-@junction:2:74551102-74568940:-@exon:2:74568941-74569128:- isoform2=exon:2:74554988-74555046:-@junction:2:74555047-74568940:-@exon:2:74568941-74569128:- Lnpk AL	4.74735e-60	1.41376e-56	0.872084	0.638008	0.234076	0	0.00700165	mono1	Lnpk	0.0477779	0.0580216	0.954031	0.934514
isoform1=exon:7:101198481-101198609:+@junction:7:101198610-101233871:+@exon:7:101233872-101233994:+ isoform2=exon:7:101198481-101198609:+@junction:7:101198610-101203720:+@exon:7:101203721-101203927:+ Fchsd2 AL	7.69825e-132	2.29254e-128	0.885533	0.709424	0.176109	0	0	mono1	Fchsd2	0.0686978	0.075609	0.938826	0.927512
isoform1=exon:5:86084389-86084445:+@junction:5:86084446-86086649:+@exon:5:86086650-86086822:+ isoform2=exon:5:86084389-86084445:+@junction:5:86084446-86084536:+@exon:5:86084537-86086012:+ Stap1 AL	4.72585e-113	1.40736e-109	0.384163	0.257264	0.126899	0.000707214	0.000823723	mono1	Stap1	0.0884353	0.101011	0.921146	0.905272
isoform1=exon:17:45564925-45565079:+@junction:17:45565080-45565663:+@exon:17:45565664-45566055:+ isoform2=exon:17:45564925-45565079:+@junction:17:45565080-45565199:+@exon:17:45565200-45565448:+ Slc35b2 AL	6.31662e-86	1.88109e-82	0.663465	0.518677	0.144787	0.000353607	0.00453048	mono1	Slc35b2	0.243891	0.267371	0.78925	0.75
isoform1=exon:5:142903433-142903833:-@junction:5:142903834-142905599:-@exon:5:142905564-142905692:- isoform2=exon:5:142905429-142905476:-@junction:5:142905477-142905563:-@exon:5:142905564-142905692:- Actb AL	7.65735e-50	2.28036e-46	0.746713	0.560101	0.186612	0.000353607	0.0325371	mono1	Actb	4.6783	4.68591	0	0.00123558
isoform1=exon:5:147451744-147453318:+@junction:5:147453319-147455117:+@exon:5:147455118-147455336:+ isoform2=exon:5:147451744-147453318:+@junction:5:147453319-147453583:+@exon:5:147453584-147454109:+ Pan3 AL	1.45423e-85	4.3307e-82	0.689841	0.465293	0.224548	0	0	mono1	Pan3	0.155543	0.146665	0.867397	0.855025
isoform1=exon:9:48473032-48473140:-@junction:9:48473141-48474401:-@exon:9:48474402-48474513:- isoform2=exon:9:48473486-48473621:-@junction:9:48473622-48474401:-@exon:9:48474402-48474513:- Rexo2 AL	1.27861e-82	3.80769e-79	0.537534	0.40521	0.132324	0.000707214	0.00576606	mono1	Rexo2	0.752703	0.740863	0.46075	0.455931
isoform1=exon:9:48474161-48474370:-@junction:9:48474371-48475119:-@exon:9:48475120-48475197:- isoform2=exon:9:48474402-48474513:-@junction:9:48474514-48475119:-@exon:9:48475120-48475197:- Rexo2 AL	5.90422e-109	1.75828e-105	0.696934	0.486285	0.210649	0	0.00164745	mono1	Rexo2	0.752703	0.740863	0.46075	0.455931
isoform1=exon:11:70844778-70845008:+@junction:11:70845009-70884764:+@exon:11:70884765-70884968:+ isoform2=exon:11:70844778-70845008:+@junction:11:70845009-70874745:+@exon:11:70874746-70874874:+ Rabep1 AL	3.91699e-67	1.16648e-63	0.435006	0.306907	0.128099	0	0.00288303	mono1	Rabep1	0.137361	0.135084	0.882249	0.871087
isoform1=exon:5:34444662-34444913:+@junction:5:34444914-34458997:+@exon:5:34458998-34459288:+ isoform2=exon:5:34444662-34444913:+@junction:5:34444914-34457904:+@exon:5:34457905-34458103:+ Fam193a AL	1.39237e-200	4.14647e-197	0.691186	0.377864	0.313322	0	0	mono1	Fam193a	0.168525	0.162522	0.856436	0.847199
isoform1=exon:7:104303591-104304386:-@junction:7:104304387-104306911:-@exon:7:104306912-104307008:- isoform2=exon:7:104305999-104306094:-@junction:7:104306095-104306911:-@exon:7:104306912-104307008:- Trim12a AL	6.92289e-167	2.06164e-163	0.864884	0.492815	0.372069	0	0.000411862	mono1	Trim12a	0.0367725	0.0432973	0.967115	0.956343
isoform1=exon:1:85679059-85679109:+@junction:1:85679110-85691974:+@exon:1:85691975-85692049:+ isoform2=exon:1:85679059-85679109:+@junction:1:85679110-85681085:+@exon:1:85681086-85681139:+ Sp100 AL	3.32975e-46	9.91598e-43	0.647203	0.516016	0.131187	0.000353607	0.0111203	mono1	Sp100	0.362003	0.415861	0.710042	0.650741
isoform1=exon:1:85679059-85679109:+@junction:1:85679110-85694258:+@exon:1:85694259-85694309:+ isoform2=exon:1:85679059-85679109:+@junction:1:85679110-85681085:+@exon:1:85681086-85681139:+ Sp100 AL	5.22554e-46	1.55617e-42	0.666092	0.531762	0.134331	0	0.0465404	mono1	Sp100	0.362003	0.415861	0.710042	0.650741
isoform1=exon:1:85679059-85679109:+@junction:1:85679110-85694258:+@exon:1:85694259-85694309:+ isoform2=exon:1:85679059-85679109:+@junction:1:85679110-85691974:+@exon:1:85691975-85692049:+ Sp100 AL	2.78594e-121	8.29653e-118	0.641796	0.419665	0.222131	0	0.00576606	mono1	Sp100	0.362003	0.415861	0.710042	0.650741
isoform1=exon:4:127027397-127027518:+@junction:4:127027519-127035807:+@exon:4:127035808-127035854:+ isoform2=exon:4:127027397-127027518:+@junction:4:127027519-127029826:+@exon:4:127029827-127031236:+ Sfpq AL	3.18855e-49	9.4955e-46	0.811905	0.66706	0.144845	0.00106082	0.00329489	mono1	Sfpq	0.732441	0.788697	0.485502	0.4271
isoform1=exon:10:13523842-13523943:-@junction:10:13523944-13527740:-@exon:10:13527741-13527837:- isoform2=exon:10:13524116-13524968:-@junction:10:13524969-13527740:-@exon:10:13527741-13527837:- Pex3 AL	2.67084e-99	7.95378e-96	0.933264	0.770414	0.16285	0	0.00411862	mono1	Pex3	0.0341542	0.0394789	0.9657	0.959638
isoform1=exon:19:4362776-4362914:-@junction:19:4362915-4394791:-@exon:19:4394792-4394892:- isoform2=exon:19:4388941-4389057:-@junction:19:4389058-4394791:-@exon:19:4394792-4394892:- Kdm2a AL	2.1394e-56	6.37112e-53	0.601017	0.45939	0.141627	0	0.000823723	mono1	Kdm2a	0.366781	0.376274	0.700141	0.666804
isoform1=exon:1:127976139-127976544:-@junction:1:127976545-127987996:-@exon:1:127987997-127988146:- isoform2=exon:1:127987110-127987399:-@junction:1:127987400-127987996:-@exon:1:127987997-127988146:- Zranb3 AL	2.57795e-60	7.67713e-57	0.635471	0.496327	0.139144	0	0.00741351	mono1	Zranb3	0.0885408	0.0778153	0.923267	0.927924
isoform1=exon:9:57128106-57128207:-@junction:9:57128208-57130548:-@exon:9:57130549-57131290:- isoform2=exon:9:57129983-57130127:-@junction:9:57130128-57130548:-@exon:9:57130549-57131290:- Man2c1os AL	3.42166e-82	1.01897e-78	0.96025	0.805491	0.154759	0	0.00247117	mono1	Man2c1os	0.0041686	0.00533033	0.99611	0.993822
isoform1=exon:2:5807431-5807506:-@junction:2:5807507-5810795:-@exon:2:5810796-5810844:- isoform2=exon:2:5809555-5810018:-@junction:2:5810019-5810795:-@exon:2:5810796-5810844:- Cdc123 AL	4.35411e-123	1.29665e-119	0.449547	0.249721	0.199826	0.000707214	0.00247117	mono1	Cdc123	0.366858	0.398831	0.695898	0.642916
isoform1=exon:9:88447009-88454295:-@junction:9:88454296-88479570:-@exon:9:88479571-88479678:- isoform2=exon:9:88477074-88477187:-@junction:9:88477188-88479570:-@exon:9:88479571-88479678:- Syncrip AL	4.98194e-54	1.48362e-50	0.75297	0.619652	0.133318	0	0.000823723	mono1	Syncrip	0.393952	0.437637	0.684229	0.625206
isoform1=exon:7:118760161-118760245:+@junction:7:118760246-118766364:+@exon:7:118766365-118766544:+ isoform2=exon:7:118760161-118760245:+@junction:7:118760246-118761765:+@exon:7:118761766-118762146:+ Vps35l AL	2.71765e-153	8.09317e-150	0.667024	0.418334	0.248691	0	0.000411862	mono1	Vps35l	0.209391	0.209048	0.812942	0.795305
isoform1=exon:X:151835224-151835292:+@junction:X:151835293-151840055:+@exon:X:151840056-151840154:+ isoform2=exon:X:151835224-151835292:+@junction:X:151835293-151836221:+@exon:X:151836222-151836329:+ Huwe1 AL	3.92235e-64	1.16807e-60	0.408395	0.281151	0.127244	0	0.00123558	mono1	Huwe1	0.204798	0.223278	0.819661	0.78089
isoform1=exon:17:15061069-15061182:+@junction:17:15061183-15063984:+@exon:17:15063985-15064232:+ isoform2=exon:17:15061069-15061182:+@junction:17:15061183-15063601:+@exon:17:15063602-15063850:+ Ermard AL	2.79658e-152	8.32821e-149	0.743366	0.388484	0.354882	0	0.0197694	mono1	Ermard	0.0403898	0.0475627	0.962518	0.950988
isoform1=exon:17:15061069-15061182:+@junction:17:15061183-15089738:+@exon:17:15089739-15090044:+ isoform2=exon:17:15061069-15061182:+@junction:17:15061183-15063601:+@exon:17:15063602-15063850:+ Ermard AL	3.10505e-149	9.24684e-146	0.744089	0.389809	0.35428	0	0.0201812	mono1	Ermard	0.0403898	0.0475627	0.962518	0.950988
isoform1=exon:8:123400625-123400697:+@junction:8:123400698-123403146:+@exon:8:123403147-123403835:+ isoform2=exon:8:123400625-123400697:+@junction:8:123400698-123401057:+@exon:8:123401058-123401892:+ Tcf25 AL	1.76336e-84	5.2513e-81	0.507656	0.360969	0.146687	0.000707214	0.00617792	mono1	Tcf25	0.463933	0.479959	0.630127	0.592257
isoform1=exon:8:123400625-123400697:+@junction:8:123400698-123403149:+@exon:8:123403150-123403835:+ isoform2=exon:8:123400625-123400697:+@junction:8:123400698-123401057:+@exon:8:123401058-123401892:+ Tcf25 AL	4.51093e-87	1.34336e-83	0.568729	0.405158	0.163571	0	0.00700165	mono1	Tcf25	0.463933	0.479959	0.630127	0.592257
isoform1=exon:8:123400625-123400697:+@junction:8:123400698-123403149:+@exon:8:123403150-123403835:+ isoform2=exon:8:123400625-123400697:+@junction:8:123400698-123401075:+@exon:8:123401076-123401892:+ Tcf25 AL	1.08893e-140	3.24282e-137	0.950942	0.847018	0.103924	0	0.00123558	mono1	Tcf25	0.463933	0.479959	0.630127	0.592257
isoform1=exon:18:60526185-60526365:+@junction:18:60526366-60534592:+@exon:18:60534593-60534663:+ isoform2=exon:18:60526185-60526365:+@junction:18:60526366-60526600:+@exon:18:60526601-60527978:+ Dctn4 AL	1.5965e-100	4.75438e-97	0.775008	0.55377	0.221237	0	0.0053542	mono1	Dctn4	0.229813	0.231167	0.801273	0.78089
isoform1=exon:6:91013068-91013316:-@junction:6:91013317-91015823:-@exon:6:91015824-91015907:- isoform2=exon:6:91013317-91013407:-@junction:6:91013408-91015823:-@exon:6:91015824-91015907:- Nup210 AL	4.84544e-149	1.44297e-145	0.494041	0.27371	0.220331	0.000707214	0.00823723	mono1	Nup210	0.069406	0.100657	0.935997	0.894975
isoform1=exon:6:91013068-91013316:-@junction:6:91013317-91015823:-@exon:6:91015824-91015907:- isoform2=exon:6:91013317-91014496:-@junction:6:91014497-91015823:-@exon:6:91015824-91015907:- Nup210 AL	2.19466e-225	6.53571e-222	0.501425	0.222703	0.278722	0.000707214	0.00247117	mono1	Nup210	0.069406	0.100657	0.935997	0.894975
isoform1=exon:14:74742014-74742138:+@junction:14:74742139-74745549:+@exon:14:74745550-74745717:+ isoform2=exon:14:74742014-74742138:+@junction:14:74742139-74743218:+@exon:14:74743219-74743547:+ Esd AL	1.60497e-82	4.7796e-79	0.661846	0.475014	0.186832	0	0	mono1	Esd	0.469401	0.476947	0.634724	0.599259
isoform1=exon:16:91692599-91692704:-@junction:16:91692705-91695260:-@exon:16:91695261-91695359:- isoform2=exon:16:91694338-91694665:-@junction:16:91694666-91695260:-@exon:16:91695261-91695359:- Cryzl1 AL	4.01241e-93	1.1949e-89	0.49028	0.341175	0.149104	0.000353607	0.000411862	mono1	Cryzl1	0.141946	0.165725	0.873055	0.837315
isoform1=exon:7:27920159-27920795:-@junction:7:27920796-27926283:-@exon:7:27926284-27926410:- isoform2=exon:7:27924033-27924597:-@junction:7:27924598-27926283:-@exon:7:27926284-27926410:- Zfp974 AL	5.7713e-180	1.71869e-176	0.729486	0.399699	0.329787	0	0.000411862	mono1	Zfp974	0.00704081	0.00492192	0.993281	0.993822
isoform1=exon:9:90101911-90102386:-@junction:9:90102387-90110125:-@exon:9:90110126-90110172:- isoform2=exon:9:90107235-90107302:-@junction:9:90107303-90110125:-@exon:9:90110126-90110172:- Morf4l1 AL	7.60946e-77	2.2661e-73	0.882111	0.727935	0.154176	0	0.00164745	mono1	Morf4l1	0.245473	0.244256	0.792079	0.764003
isoform1=exon:7:28331370-28331529:-@junction:7:28331530-28338351:-@exon:7:28338352-28338435:- isoform2=exon:7:28337927-28338023:-@junction:7:28338024-28338351:-@exon:7:28338352-28338435:- Supt5 AL	7.71097e-93	2.29633e-89	0.352362	0.231848	0.120514	0.00424328	0.0630148	mono1	Supt5	0.0256664	0.02733	0.977369	0.971993
isoform1=exon:16:94393112-94393174:+@junction:16:94393175-94403313:+@exon:16:94403314-94403807:+ isoform2=exon:16:94393112-94393174:+@junction:16:94393175-94394334:+@exon:16:94394335-94397195:+ Ttc3 AL	5.47321e-91	1.62992e-87	0.501083	0.320909	0.180174	0	0.000411862	mono1	Ttc3	0.059128	0.0422722	0.948727	0.953048
isoform1=exon:3:108268828-108268930:+@junction:3:108268931-108279734:+@exon:3:108279735-108279974:+ isoform2=exon:3:108268828-108268930:+@junction:3:108268931-108272290:+@exon:3:108272291-108272377:+ Psma5 AL	5.39805e-65	1.60754e-61	0.879907	0.75687	0.123037	0	0.00247117	mono1	Psma5	0.157038	0.189644	0.85785	0.806013
isoform1=exon:7:45233632-45233978:-@junction:7:45233979-45234683:-@exon:7:45234684-45234767:- isoform2=exon:7:45234170-45234500:-@junction:7:45234501-45234683:-@exon:7:45234684-45234767:- Cd37 AL	5.76247e-134	1.71606e-130	0.344055	0.220417	0.123638	0.00212164	0.0131796	mono1	Cd37	0.26046	0.259666	0.782178	0.766474
isoform1=exon:7:45457944-45458062:-@junction:7:45458063-45459693:-@exon:7:45459530-45459884:- isoform2=exon:7:45459192-45459230:-@junction:7:45459231-45459529:-@exon:7:45459530-45459884:- Ftl1 AL	8.44995e-237	2.5164e-233	0.444618	0.152385	0.292234	0.00388967	0.143328	mono1	Ftl1	0.0255657	0.0283061	0.975601	0.971582
isoform1=exon:7:45457944-45458093:-@junction:7:45458094-45459538:-@exon:7:45459530-45459884:- isoform2=exon:7:45459192-45459230:-@junction:7:45459231-45459529:-@exon:7:45459530-45459884:- Ftl1 AL	5.95693e-226	1.77397e-222	0.541528	0.193791	0.347738	0.00247525	0.146211	mono1	Ftl1	0.0255657	0.0283061	0.975601	0.971582
isoform1=exon:7:45457944-45458093:-@junction:7:45458094-45459693:-@exon:7:45459530-45459884:- isoform2=exon:7:45459192-45459230:-@junction:7:45459231-45459529:-@exon:7:45459530-45459884:- Ftl1 AL	6.64779e-236	1.97971e-232	0.552503	0.176152	0.376351	0.00282885	0.146211	mono1	Ftl1	0.0255657	0.0283061	0.975601	0.971582
isoform1=exon:7:45457944-45458101:-@junction:7:45458102-45459701:-@exon:7:45459530-45459884:- isoform2=exon:7:45459192-45459230:-@junction:7:45459231-45459529:-@exon:7:45459530-45459884:- Ftl1 AL	1.28345e-234	3.82213e-231	0.640522	0.197362	0.44316	0.00212164	0.144975	mono1	Ftl1	0.0255657	0.0283061	0.975601	0.971582
isoform1=exon:7:45457944-45458101:-@junction:7:45458102-45459716:-@exon:7:45459530-45459884:- isoform2=exon:7:45459192-45459230:-@junction:7:45459231-45459529:-@exon:7:45459530-45459884:- Ftl1 AL	8.06721e-231	2.40241e-227	0.62344	0.20081	0.42263	0.00247525	0.144563	mono1	Ftl1	0.0255657	0.0283061	0.975601	0.971582
isoform1=exon:7:45457944-45458147:-@junction:7:45458148-45459528:-@exon:7:45459530-45459884:- isoform2=exon:7:45459192-45459230:-@junction:7:45459231-45459529:-@exon:7:45459530-45459884:- Ftl1 AL	2.19739e-232	6.54382e-229	0.655517	0.198181	0.457337	0.00388967	0.156919	mono1	Ftl1	0.0255657	0.0283061	0.975601	0.971582
isoform1=exon:7:45457944-45458183:-@junction:7:45458184-45459729:-@exon:7:45459530-45459884:- isoform2=exon:7:45459192-45459230:-@junction:7:45459231-45459529:-@exon:7:45459530-45459884:- Ftl1 AL	1.24271e-230	3.70078e-227	0.586181	0.197792	0.388389	0.00176803	0.137974	mono1	Ftl1	0.0255657	0.0283061	0.975601	0.971582
isoform1=exon:7:45457944-45458205:-@junction:7:45458206-45459716:-@exon:7:45459530-45459884:- isoform2=exon:7:45459192-45459230:-@junction:7:45459231-45459529:-@exon:7:45459530-45459884:- Ftl1 AL	1.23887e-232	3.68936e-229	0.530944	0.176279	0.354665	0.00282885	0.137974	mono1	Ftl1	0.0255657	0.0283061	0.975601	0.971582
isoform1=exon:7:45457944-45458217:-@junction:7:45458218-45459756:-@exon:7:45459530-45459884:- isoform2=exon:7:45459192-45459230:-@junction:7:45459231-45459529:-@exon:7:45459530-45459884:- Ftl1 AL	1.1526e-242	3.43245e-239	0.657052	0.193697	0.463356	0.00141443	0.135502	mono1	Ftl1	0.0255657	0.0283061	0.975601	0.971582
isoform1=exon:15:77924543-77924666:-@junction:15:77924667-77927691:-@exon:15:77927692-77927954:- isoform2=exon:15:77926398-77926719:-@junction:15:77926720-77927691:-@exon:15:77927692-77927954:- Txn2 AL	1.92583e-112	5.73511e-109	0.848666	0.632764	0.215902	0	0.00329489	mono1	Txn2	0.600489	0.604628	0.556223	0.507825
isoform1=exon:2:61722710-61722761:+@junction:2:61722762-61760635:+@exon:2:61760636-61760707:+ isoform2=exon:2:61722710-61722761:+@junction:2:61722762-61750843:+@exon:2:61750844-61751053:+ Psmd14 AL	1.83116e-48	5.4532e-45	0.84825	0.686193	0.162057	0	0.0420099	mono1	Psmd14	0.589341	0.676796	0.561881	0.471993
isoform1=exon:8:13295980-13296108:+@junction:8:13296109-13298212:+@exon:8:13298213-13298305:+ isoform2=exon:8:13295980-13296108:+@junction:8:13296109-13297360:+@exon:8:13297361-13297649:+ Tmco3 AL	1.64728e-74	4.9056e-71	0.554015	0.414068	0.139947	0	0.00329489	mono1	Tmco3	0.0998353	0.1099	0.909477	0.89168
isoform1=exon:4:148616636-148616844:-@junction:4:148616845-148617565:-@exon:4:148617566-148617705:- isoform2=exon:4:148616863-148617043:-@junction:4:148617044-148617565:-@exon:4:148617566-148617705:- Tardbp AL	1.63279e-151	4.86245e-148	0.460279	0.263651	0.196628	0.00282885	0.00617792	mono1	Tardbp	0.2291	0.254905	0.801273	0.757825
isoform1=exon:4:45031262-45031498:+@junction:4:45031499-45036249:+@exon:4:45036250-45036565:+ isoform2=exon:4:45031262-45031498:+@junction:4:45031499-45031940:+@exon:4:45031941-45033692:+ Polr1e AL	7.36489e-65	2.19326e-61	0.796683	0.648572	0.148111	0	0	mono1	Polr1e	0.0203922	0.0281127	0.980905	0.967875
isoform1=exon:11:86192815-86192988:-@junction:11:86192989-86197868:-@exon:11:86197869-86197980:- isoform2=exon:11:86195033-86195167:-@junction:11:86195168-86197868:-@exon:11:86197869-86197980:- Brip1 AL	6.62921e-81	1.97418e-77	0.812717	0.605621	0.207095	0	0.000411862	mono1	Brip1	0.040637	0.0456249	0.961457	0.948929
isoform1=exon:11:94338290-94338521:+@junction:11:94338522-94339552:+@exon:11:94339553-94341841:+ isoform2=exon:11:94338290-94338521:+@junction:11:94338522-94339239:+@exon:11:94339240-94339509:+ Ankrd40 AL	2.96748e-65	8.83716e-62	0.533064	0.432337	0.100727	0	0.000411862	mono1	Ankrd40	0.164021	0.175147	0.850424	0.826606
isoform1=exon:11:96802728-96802822:+@junction:11:96802823-96808183:+@exon:11:96808184-96808640:+ isoform2=exon:11:96802728-96802822:+@junction:11:96802823-96807802:+@exon:11:96807803-96808149:+ Cbx1 AL	8.39482e-109	2.49998e-105	0.917752	0.737239	0.180513	0	0	mono1	Cbx1	0.225284	0.264681	0.799505	0.75
isoform1=exon:9:95495835-95495933:-@junction:9:95495934-95511816:-@exon:9:95511817-95511996:- isoform2=exon:9:95502004-95502584:-@junction:9:95502585-95511816:-@exon:9:95511817-95511996:- U2surp AL	9.69886e-116	2.88832e-112	0.610143	0.3523	0.257842	0	0.0131796	mono1	U2surp	0.387856	0.406271	0.688472	0.648682
isoform1=exon:1:195097382-195098841:-@junction:1:195098842-195111079:-@exon:1:195111080-195111155:- isoform2=exon:1:195103694-195103907:-@junction:1:195103908-195111079:-@exon:1:195111080-195111155:- Cr1l AL	6.69308e-213	1.9932e-209	0.628005	0.32011	0.307895	0.000707214	0.00700165	mono1	Cr1l	0.183654	0.18975	0.842291	0.814662
isoform1=exon:14:31124505-31124609:-@junction:14:31124610-31128595:-@exon:14:31128633-31128956:- isoform2=exon:14:31124679-31124833:-@junction:14:31124834-31128632:-@exon:14:31128633-31128956:- Smim4 AL	2.10773e-91	6.27681e-88	0.699168	0.53052	0.168648	0	0.00782537	mono1	Smim4	0.0939891	0.0944029	0.915134	0.902389
isoform1=exon:15:58153179-58153704:+@junction:15:58153705-58157901:+@exon:15:58157902-58158665:+ isoform2=exon:15:58153179-58153704:+@junction:15:58153705-58155138:+@exon:15:58155139-58155325:+ Wdyhv1 AL	3.65357e-114	1.08803e-110	0.539525	0.372451	0.167074	0	0	mono1	Wdyhv1	0.0300578	0.0387783	0.972419	0.960049
isoform1=exon:15:58153179-58153704:+@junction:15:58153705-58157901:+@exon:15:58157902-58158665:+ isoform2=exon:15:58153179-58153704:+@junction:15:58153705-58155143:+@exon:15:58155144-58155325:+ Wdyhv1 AL	1.12441e-154	3.34851e-151	0.766927	0.454675	0.312252	0	0.00164745	mono1	Wdyhv1	0.0300578	0.0387783	0.972419	0.960049
isoform1=exon:2:18071125-18071204:+@junction:2:18071205-18109781:+@exon:2:18109782-18109891:+ isoform2=exon:2:18071125-18071204:+@junction:2:18071205-18101457:+@exon:2:18101458-18101512:+ Mllt10 AL	1.55015e-43	4.61636e-40	0.663894	0.545246	0.118648	0.000353607	0.00370675	mono1	Mllt10	0.100445	0.112706	0.90983	0.888386
isoform1=exon:1:120160480-120160656:+@junction:1:120160657-120166134:+@exon:1:120166135-120166172:+ isoform2=exon:1:120160480-120160656:+@junction:1:120160657-120165348:+@exon:1:120165349-120165459:+ 3110009E18Rik AL	3.62507e-74	1.07955e-70	0.354491	0.244126	0.110365	0.00247525	0.00947282	mono1	3110009E18Rik	0.0142501	0.0182314	0.98727	0.980231
isoform1=exon:2:73850864-73850982:-@junction:2:73850983-73863168:-@exon:2:73863169-73863290:- isoform2=exon:2:73853795-73853891:-@junction:2:73853892-73863168:-@exon:2:73863169-73863290:- Atf2 AL	1.41491e-83	4.2136e-80	0.52651	0.357528	0.168983	0	0.000411862	mono1	Atf2	0.245082	0.25688	0.789958	0.762356
isoform1=exon:18:35799841-35799872:+@junction:18:35799873-35800109:+@exon:18:35800110-35800215:+ isoform2=exon:18:35799841-35799872:+@junction:18:35799873-35799951:+@exon:18:35799952-35800029:+ Ube2d2a AL	5.71038e-34	1.70055e-30	0.861079	0.736827	0.124252	0	0.000411862	mono1	Ube2d2a	0.207345	0.227655	0.81471	0.781301
isoform1=exon:7:28440927-28441041:+@junction:7:28441042-28441668:+@exon:7:28441669-28441718:+ isoform2=exon:7:28440927-28441041:+@junction:7:28441042-28441433:+@exon:7:28441434-28441530:+ Gmfg AL	8.88802e-96	2.64685e-92	0.81506	0.584898	0.230162	0	0.000411862	mono1	Gmfg	0.107905	0.117559	0.902405	0.879325
isoform1=exon:18:36366515-36366741:+@junction:18:36366742-36402496:+@exon:18:36402497-36403097:+ isoform2=exon:18:36366515-36366741:+@junction:18:36366742-36393195:+@exon:18:36393196-36393377:+ Cystm1 AL	6.58429e-108	1.9608e-104	0.826698	0.551057	0.275641	0	0.00453048	mono1	Cystm1	0.0192563	0.0196819	0.98232	0.978583
isoform1=exon:6:72433900-72434395:-@junction:6:72434396-72434980:-@exon:6:72434981-72435114:- isoform2=exon:6:72434545-72434739:-@junction:6:72434740-72434980:-@exon:6:72434981-72435114:- Mat2a AL	5.43326e-137	1.61803e-133	0.649316	0.353439	0.295877	0	0.00164745	mono1	Mat2a	0.66023	0.680041	0.531471	0.493822
isoform1=exon:19:29011889-29012053:+@junction:19:29012054-29016005:+@exon:19:29016006-29016192:+ isoform2=exon:19:29011889-29012053:+@junction:19:29012054-29012787:+@exon:19:29012788-29012910:+ Cdc37l1 AL	4.61178e-103	1.37339e-99	0.876042	0.751014	0.125028	0	0	mono1	Cdc37l1	0.0981918	0.0995452	0.90983	0.900329
isoform1=exon:10:62645991-62647201:-@junction:10:62647202-62651024:-@exon:10:62651025-62651218:- isoform2=exon:10:62647534-62647643:-@junction:10:62647644-62651024:-@exon:10:62651025-62651218:- Ddx50 AL	6.67918e-157	1.98906e-153	0.551748	0.30021	0.251539	0	0.00247117	mono1	Ddx50	0.331426	0.344787	0.72454	0.693987
isoform1=exon:6:133104909-133105605:+@junction:6:133105606-133110792:+@exon:6:133110793-133110899:+ isoform2=exon:6:133104909-133105605:+@junction:6:133105606-133107863:+@exon:6:133107864-133107982:+ Smim10l1 AL	7.74508e-41	2.30648e-37	0.65453	0.537706	0.116824	0.00106082	0.0168863	mono1	Smim10l1	0.107853	0.124712	0.902405	0.878501
isoform1=exon:19:34307125-34307278:+@junction:19:34307279-34315178:+@exon:19:34315179-34315316:+ isoform2=exon:19:34307125-34307278:+@junction:19:34307279-34309035:+@exon:19:34309036-34309350:+ Fas AL	1.87404e-173	5.58088e-170	0.781702	0.435456	0.346246	0.000353607	0.000823723	mono1	Fas	0.109172	0.104025	0.904173	0.899506
isoform1=exon:18:4920540-4920874:+@junction:18:4920875-5037107:+@exon:18:5037108-5037165:+ isoform2=exon:18:4920540-4920874:+@junction:18:4920875-4971089:+@exon:18:4971090-4971197:+ Svil AL	0.00030843	0.918505	0.295179	0.416037	-0.120859	0.00282885	0.00864909	mono1	Svil	0.575863	0.602483	0.575672	0.52883
isoform1=exon:15:12343037-12343151:+@junction:15:12343152-12349367:+@exon:15:12349368-12351591:+ isoform2=exon:15:12343037-12343151:+@junction:15:12343152-12343272:+@exon:15:12343273-12343430:+ Golph3 AL	8.61582e-84	2.56579e-80	0.933815	0.760876	0.17294	0	0	mono1	Golph3	0.247676	0.266188	0.786775	0.751236
isoform1=exon:3:95526786-95526925:+@junction:3:95526926-95538720:+@exon:3:95538721-95538843:+ isoform2=exon:3:95526786-95526925:+@junction:3:95526926-95529436:+@exon:3:95529437-95529560:+ Ctss AL	5.79129e-124	1.72465e-120	0.935457	0.615581	0.319876	0.000353607	0.00370675	mono1	Ctss	2.53284	2.21165	0.137907	0.152389
isoform1=exon:3:95929246-95929650:+@junction:3:95929651-95938003:+@exon:3:95938004-95938039:+ isoform2=exon:3:95929246-95929650:+@junction:3:95929651-95933908:+@exon:3:95933909-95934058:+ Anp32e AL	3.18594e-66	9.48772e-63	0.557884	0.439378	0.118506	0.000707214	0.00864909	mono1	Anp32e	0.556789	0.632506	0.613861	0.541598
isoform1=exon:17:34823993-34824324:-@junction:17:34824325-34824750:-@exon:17:34824751-34824848:- isoform2=exon:17:34824514-34824661:-@junction:17:34824662-34824750:-@exon:17:34824751-34824848:- Stk19 AL	1.73161e-142	5.15673e-139	0.666705	0.411511	0.255193	0	0	mono1	Stk19	0.0580235	0.0740591	0.945545	0.922982
isoform1=exon:3:158022841-158022950:-@junction:3:158022951-158026724:-@exon:3:158026725-158026858:- isoform2=exon:3:158024123-158024231:-@junction:3:158024232-158026724:-@exon:3:158026725-158026858:- Srsf11 AL	1.4123e-52	4.20584e-49	0.676977	0.520285	0.156692	0	0.00164745	mono1	Srsf11	0.521743	0.529228	0.607496	0.564662
isoform1=exon:2:71895689-71895799:+@junction:2:71895800-71897646:+@exon:2:71897647-71897760:+ isoform2=exon:2:71895689-71895799:+@junction:2:71895800-71896417:+@exon:2:71896418-71896493:+ Pdk1 AL	9.80996e-64	2.92141e-60	0.897226	0.75145	0.145776	0	0.00164745	mono1	Pdk1	0.25987	0.30678	0.782885	0.719522
isoform1=exon:13:92312574-92312686:-@junction:13:92312687-92342245:-@exon:13:92342246-92342412:- isoform2=exon:13:92340672-92340825:-@junction:13:92340826-92342245:-@exon:13:92342246-92342412:- Msh3 AL	5.75332e-91	1.71334e-87	0.54515	0.400416	0.144735	0	0.00288303	mono1	Msh3	0.0577432	0.0679645	0.947313	0.932867
isoform1=exon:6:42357852-42358072:+@junction:6:42357986-42358842:+@exon:6:42358843-42360213:+ isoform2=exon:6:42357852-42358072:+@junction:6:42358073-42358131:+@exon:6:42358132-42358562:+ Zyx AL	7.8161e-162	2.32763e-158	0.813763	0.504429	0.309334	0.000353607	0.00164745	mono1	Zyx	0.540244	0.559492	0.588755	0.54654
isoform1=exon:6:146998167-146998281:+@junction:6:146998282-147000940:+@exon:6:147000941-147001009:+ isoform2=exon:6:146998167-146998281:+@junction:6:146998282-146999661:+@exon:6:146999662-146999694:+ Ppfibp1 AL	5.63202e-126	1.67721e-122	0.704191	0.427348	0.276844	0	0.0127677	mono1	Ppfibp1	0.0967014	0.0983314	0.910184	0.901977
isoform1=exon:5:108065674-108065965:+@junction:5:108065966-108073306:+@exon:5:108073307-108073767:+ isoform2=exon:5:108065674-108065965:+@junction:5:108065966-108069161:+@exon:5:108069162-108069585:+ Mtf2 AL	3.01415e-65	8.97613e-62	0.72823	0.553356	0.174875	0	0.00123558	mono1	Mtf2	0.0907553	0.100459	0.914074	0.899918
isoform1=exon:14:26442575-26442634:-@junction:14:26442635-26460041:-@exon:14:26460042-26460210:- isoform2=exon:14:26459410-26459460:-@junction:14:26459461-26460041:-@exon:14:26460042-26460210:- Slmap AL	3.71343e-94	1.10586e-90	0.469209	0.300343	0.168866	0	0.00617792	mono1	Slmap	0.133681	0.136814	0.880481	0.861203
isoform1=exon:11:120000552-120000586:+@junction:11:120000587-120003037:+@exon:11:120003038-120003085:+ isoform2=exon:11:120000552-120000586:+@junction:11:120000587-120001073:+@exon:11:120001074-120002621:+ Baiap2 AL	1.4503e-82	4.319e-79	0.740651	0.522317	0.218334	0	0.0127677	mono1	Baiap2	0.17634	0.189219	0.850424	0.832372
isoform1=exon:11:120000552-120000586:+@junction:11:120000587-120006358:+@exon:11:120006359-120006782:+ isoform2=exon:11:120000552-120000586:+@junction:11:120000587-120001073:+@exon:11:120001074-120002621:+ Baiap2 AL	1.22692e-76	3.65376e-73	0.722511	0.522688	0.199824	0.000707214	0.00411862	mono1	Baiap2	0.17634	0.189219	0.850424	0.832372
isoform1=exon:16:98015666-98015719:+@junction:16:98015720-98031493:+@exon:16:98031494-98031801:+ isoform2=exon:16:98015666-98015719:+@junction:16:98015720-98031242:+@exon:16:98031243-98031436:+ B230307C23Rik AL	1.70254e-75	5.07016e-72	0.885006	0.681059	0.203947	0	0.00247117	mono1	B230307C23Rik	0.032222	0.0305625	0.96959	0.968287
isoform1=exon:3:90003245-90003312:-@junction:3:90003313-90008255:-@exon:3:90008256-90008361:- isoform2=exon:3:90005994-90006617:-@junction:3:90006618-90008255:-@exon:3:90008256-90008361:- Ubap2l AL	5.21948e-65	1.55436e-61	0.820676	0.645382	0.175293	0	0.000823723	mono1	Ubap2l	0.2052	0.207385	0.817185	0.799423
isoform1=exon:3:90091013-90091091:+@junction:3:90091092-90099527:+@exon:3:90099528-90100902:+ isoform2=exon:3:90091013-90091091:+@junction:3:90091092-90091930:+@exon:3:90091931-90092130:+ Tpm3 AL	1.26093e-58	3.75505e-55	0.776011	0.672475	0.103536	0	0	mono1	Tpm3	0.398142	0.445744	0.673621	0.605848
isoform1=exon:3:90212522-90212753:-@junction:3:90212754-90213192:-@exon:3:90213193-90213301:- isoform2=exon:3:90212827-90213044:-@junction:3:90213045-90213192:-@exon:3:90213193-90213301:- Rps27 AL	2.86069e-74	8.51912e-71	0.583842	0.437456	0.146386	0.000353607	0.000823723	mono1	Rps27	0.00965233	0.0124555	0.989745	0.987232
isoform1=exon:11:80471452-80471594:+@junction:11:80471595-80473092:+@exon:11:80473093-80473248:+ isoform2=exon:11:80471452-80471594:+@junction:11:80471595-80471709:+@exon:11:80471710-80472306:+ Psmd11 AL	3.6337e-120	1.08212e-116	0.953011	0.816348	0.136663	0	0	mono1	Psmd11	0.340724	0.36375	0.714993	0.667628
isoform1=exon:16:31968800-31968937:-@junction:16:31968938-31977679:-@exon:16:31977680-31977757:- isoform2=exon:16:31975822-31976029:-@junction:16:31976030-31977679:-@exon:16:31977680-31977757:- Senp5 AL	1.92637e-34	5.73672e-31	0.912171	0.789347	0.122824	0	0.000823723	mono1	Senp5	0.178459	0.165637	0.844767	0.841845
isoform1=exon:2:120586159-120586276:+@junction:2:120586277-120594800:+@exon:2:120594801-120594956:+ isoform2=exon:2:120586159-120586276:+@junction:2:120586277-120590474:+@exon:2:120590475-120590617:+ Snap23 AL	7.02182e-170	2.0911e-166	0.849514	0.502612	0.346902	0	0.000411862	mono1	Snap23	0.342902	0.293656	0.722065	0.740115
isoform1=exon:9:121741598-121741743:+@junction:9:121741744-121742639:+@exon:9:121742640-121742787:+ isoform2=exon:9:121741598-121741743:+@junction:9:121741744-121742564:+@exon:9:121742565-121742636:+ Nktr AL	1.10826e-92	3.30039e-89	0.746127	0.536532	0.209596	0.000353607	0.00494234	mono1	Nktr	0.226699	0.201365	0.810113	0.80972
isoform1=exon:9:121752407-121752463:+@junction:9:121752464-121752987:+@exon:9:121752988-121753092:+ isoform2=exon:9:121752407-121752463:+@junction:9:121752464-121752796:+@exon:9:121752797-121752827:+ Nktr AL	5.46226e-97	1.62666e-93	0.463354	0.271458	0.191896	0	0.0642504	mono1	Nktr	0.226699	0.201365	0.810113	0.80972
isoform1=exon:9:121752407-121752463:+@junction:9:121752464-121752990:+@exon:9:121752991-121753092:+ isoform2=exon:9:121752407-121752463:+@junction:9:121752464-121752796:+@exon:9:121752797-121752827:+ Nktr AL	1.87238e-93	5.57594e-90	0.437602	0.267638	0.169965	0.000707214	0.0634267	mono1	Nktr	0.226699	0.201365	0.810113	0.80972
isoform1=exon:5:115850978-115851293:+@junction:5:115851294-115859197:+@exon:5:115859198-115859373:+ isoform2=exon:5:115850978-115851293:+@junction:5:115851294-115854540:+@exon:5:115854541-115854685:+ Cit AL	2.89873e-75	8.63241e-72	0.660478	0.522679	0.137799	0	0	mono1	Cit	0.0706067	0.107132	0.932461	0.886738
isoform1=exon:12:83632252-83632417:+@junction:12:83632418-83642628:+@exon:12:83642629-83642698:+ isoform2=exon:12:83632252-83632417:+@junction:12:83632418-83639127:+@exon:12:83639128-83639377:+ Rbm25 AL	2.42671e-81	7.22674e-78	0.55385	0.422038	0.131811	0.000353607	0.00906096	mono1	Rbm25	0.494523	0.490223	0.615629	0.589374
isoform1=exon:19:11619617-11619673:-@junction:19:11619674-11622682:-@exon:19:11622683-11622782:- isoform2=exon:19:11622043-11622177:-@junction:19:11622178-11622682:-@exon:19:11622683-11622782:- Ms4a2 AL	2.26936e-192	6.75815e-189	0.644137	0.300274	0.343862	0	0.00411862	mono1	Ms4a2	0.0106628	0.0119441	0.99116	0.988056
isoform1=exon:3:54695123-54695207:+@junction:3:54695208-54698592:+@exon:3:54698593-54698659:+ isoform2=exon:3:54695123-54695207:+@junction:3:54695208-54696483:+@exon:3:54696484-54696519:+ Supt20 AL	2.35087e-116	7.00088e-113	0.876552	0.561651	0.314901	0	0.0609555	mono1	Supt20	0.0702324	0.0688806	0.937058	0.930395
isoform1=exon:8:25746818-25746953:-@junction:8:25746954-25748537:-@exon:8:25748538-25748627:- isoform2=exon:8:25747400-25747635:-@junction:8:25747636-25748537:-@exon:8:25748538-25748627:- Ddhd2 AL	1.21489e-79	3.61795e-76	0.78441	0.548019	0.236391	0	0.000411862	mono1	Ddhd2	0.11314	0.114466	0.896747	0.887974
isoform1=exon:18:38238405-38239189:-@junction:18:38239190-38249713:-@exon:18:38249714-38249938:- isoform2=exon:18:38240839-38240953:-@junction:18:38240954-38249713:-@exon:18:38249714-38249938:- 1700086O06Rik AL	1.88975e-122	5.62766e-119	0.671493	0.431811	0.239682	0.000353607	0.00658979	mono1	1700086O06Rik	0.00494156	0.00404338	0.99505	0.995881
isoform1=exon:18:38239573-38239751:-@junction:18:38239752-38249713:-@exon:18:38249714-38249938:- isoform2=exon:18:38240839-38240953:-@junction:18:38240954-38249713:-@exon:18:38249714-38249938:- 1700086O06Rik AL	2.35713e-112	7.01953e-109	0.703611	0.46208	0.241531	0	0.00617792	mono1	1700086O06Rik	0.00494156	0.00404338	0.99505	0.995881
isoform1=exon:6:82618992-82619138:-@junction:6:82619139-82651436:-@exon:6:82651437-82651478:- isoform2=exon:6:82646701-82648036:-@junction:6:82648037-82651436:-@exon:6:82651437-82651478:- Pole4 AL	2.05642e-102	6.12402e-99	0.894469	0.691236	0.203233	0	0.00329489	mono1	Pole4	0.0690355	0.0803193	0.932461	0.913097
isoform1=exon:18:39306702-39306852:+@junction:18:39306853-39357552:+@exon:18:39357553-39357663:+ isoform2=exon:18:39306702-39306852:+@junction:18:39306853-39307017:+@exon:18:39307018-39307373:+ Arhgap26 AL	2.07528e-199	6.18017e-196	0.759683	0.386605	0.373078	0	0	mono1	Arhgap26	0.379634	0.415868	0.706153	0.651977
isoform1=exon:10:34324288-34324462:-@junction:10:34324463-34398113:-@exon:10:34398114-34398198:- isoform2=exon:10:34397068-34397241:-@junction:10:34397242-34398113:-@exon:10:34398114-34398198:- Nt5dc1 AL	9.52737e-103	2.83725e-99	0.604789	0.391729	0.21306	0	0.000823723	mono1	Nt5dc1	0.0435849	0.0375009	0.957921	0.960461
isoform1=exon:3:145136588-145136723:+@junction:3:145136724-145144311:+@exon:3:145144312-145144420:+ isoform2=exon:3:145136588-145136723:+@junction:3:145136724-145139783:+@exon:3:145139784-145139894:+ Odf2l AL	4.46651e-13	1.33013e-09	0.297575	0.412137	-0.114562	0	0.00247117	mono1	Odf2l	0.0212111	0.021875	0.979491	0.976112
isoform1=exon:18:77145003-77145142:+@junction:18:77145143-77150060:+@exon:18:77150061-77150098:+ isoform2=exon:18:77145003-77145142:+@junction:18:77145143-77146702:+@exon:18:77146703-77146937:+ Pias2 AL	3.40319e-89	1.01347e-85	0.951329	0.841923	0.109406	0	0.00164745	mono1	Pias2	0.0630865	0.0616627	0.941301	0.934102
isoform1=exon:14:61625183-61625362:-@junction:14:61625363-61632436:-@exon:14:61632437-61632483:- isoform2=exon:14:61627795-61628816:-@junction:14:61628817-61632436:-@exon:14:61632437-61632483:- Dleu2 AL	4.38303e-107	1.30527e-103	0.576444	0.384351	0.192093	0	0.0107084	mono1	Dleu2	0.127524	0.14525	0.886492	0.854613
isoform1=exon:14:61624433-61624482:-@junction:14:61624483-61632436:-@exon:14:61632437-61632483:- isoform2=exon:14:61627795-61628816:-@junction:14:61628817-61632436:-@exon:14:61632437-61632483:- Dleu2 AL	4.06766e-108	1.21135e-104	0.581684	0.382684	0.199001	0	0.0140033	mono1	Dleu2	0.127524	0.14525	0.886492	0.854613
isoform1=exon:1:151458004-151458352:-@junction:1:151458353-151471637:-@exon:1:151471638-151471809:- isoform2=exon:1:151469405-151471417:-@junction:1:151471418-151471637:-@exon:1:151471638-151471809:- Rnf2 AL	7.51713e-54	2.2386e-50	0.835824	0.715359	0.120465	0	0.00123558	mono1	Rnf2	0.0877307	0.107349	0.923975	0.890445
isoform1=exon:13:100654191-100654283:+@junction:13:100654284-100665826:+@exon:13:100665827-100666359:+ isoform2=exon:13:100654191-100654283:+@junction:13:100654284-100655033:+@exon:13:100655034-100656059:+ Ak6 AL	4.4415e-65	1.32268e-61	0.436767	0.319551	0.117216	0	0.00205931	mono1	Ak6	0.132193	0.167927	0.880127	0.834432
isoform1=exon:13:100654191-100654283:+@junction:13:100654284-100663894:+@exon:13:100663895-100663953:+ isoform2=exon:13:100654191-100654283:+@junction:13:100654284-100655749:+@exon:13:100655750-100656059:+ Ak6 AL	0.0292616	1	0.428881	0.531875	-0.102994	0	0.00741351	mono1	Ak6	0.132193	0.167927	0.880127	0.834432
isoform1=exon:9:67031951-67032026:-@junction:9:67032027-67032793:-@exon:9:67032794-67032864:- isoform2=exon:9:67032466-67032541:-@junction:9:67032542-67032793:-@exon:9:67032794-67032864:- Tpm1 AL	9.42151e-107	2.80573e-103	0.728581	0.44959	0.278991	0	0.0317133	mono1	Tpm1	0.109826	0.109237	0.899222	0.887562
isoform1=exon:13:100735955-100736273:-@junction:13:100736274-100741167:-@exon:13:100741168-100741231:- isoform2=exon:13:100739014-100739201:-@junction:13:100739202-100741167:-@exon:13:100741168-100741231:- Mrps36 AL	1.80469e-08	5.37435e-05	0.505732	0.653888	-0.148156	0.000707214	0.00164745	mono1	Mrps36	0.00384437	0.0285075	0.99611	0.968699
isoform1=exon:7:110905427-110905550:-@junction:7:110905551-110921313:-@exon:7:110921314-110921392:- isoform2=exon:7:110919792-110920054:-@junction:7:110920055-110921313:-@exon:7:110921314-110921392:- Mrvi1 AL	4.05455e-67	1.20744e-63	0.808751	0.669396	0.139355	0	0.000823723	mono1	Mrvi1	0.0171027	0.0117713	0.985149	0.988468
isoform1=exon:1:42879896-42879926:+@junction:1:42879907-42905632:+@exon:1:42905633-42905683:+ isoform2=exon:1:42879896-42879926:+@junction:1:42879927-42887706:+@exon:1:42887707-42887786:+ Mrps9 AL	8.95875e-116	2.66792e-112	0.421061	0.248605	0.172456	0	0.00576606	mono1	Mrps9	0.112075	0.13051	0.897808	0.866145
isoform1=exon:3:119752944-119753116:-@junction:3:119753117-119761702:-@exon:3:119761703-119761778:- isoform2=exon:3:119760549-119760731:-@junction:3:119760732-119761702:-@exon:3:119761703-119761778:- Ptbp2 AL	5.47048e-20	1.62911e-16	0.874733	0.7598	0.114933	0	0	mono1	Ptbp2	0.0249704	0.0271258	0.976308	0.96911
isoform1=exon:7:29153322-29153489:-@junction:7:29153490-29154615:-@exon:7:29154616-29154693:- isoform2=exon:7:29154419-29154535:-@junction:7:29154536-29154615:-@exon:7:29154616-29154693:- Fam98c AL	4.69849e-93	1.39921e-89	0.791334	0.569631	0.221702	0	0.011944	mono1	Fam98c	0.00633445	0.00425901	0.994342	0.995881
isoform1=exon:4:135858305-135858471:+@junction:4:135858410-135861773:+@exon:4:135861774-135861877:+ isoform2=exon:4:135858305-135858471:+@junction:4:135858472-135858841:+@exon:4:135858842-135859231:+ Srsf10 AL	1.86173e-67	5.54424e-64	0.701619	0.498802	0.202817	0	0.000823723	mono1	Srsf10	0.128708	0.145719	0.88331	0.852965
isoform1=exon:7:128446195-128446270:-@junction:7:128446271-128448120:-@exon:7:128448121-128448208:- isoform2=exon:7:128446731-128446798:-@junction:7:128446799-128448120:-@exon:7:128448121-128448208:- Tial1 AL	5.03898e-66	1.50061e-62	0.739231	0.550313	0.188918	0	0.0498353	mono1	Tial1	0.158183	0.182084	0.855728	0.817545
isoform1=exon:7:128446731-128446798:-@junction:7:128446799-128448120:-@exon:7:128448121-128448208:- isoform2=exon:7:128447039-128447107:-@junction:7:128447108-128448120:-@exon:7:128448121-128448208:- Tial1 AL	3.48498e-76	1.03783e-72	0.765392	0.557738	0.207654	0	0.0490115	mono1	Tial1	0.158183	0.182084	0.855728	0.817545
isoform1=exon:7:128446195-128446270:-@junction:7:128446271-128448120:-@exon:7:128448121-128448208:- isoform2=exon:7:128447039-128447107:-@junction:7:128447108-128448120:-@exon:7:128448121-128448208:- Tial1 AL	1.06422e-61	3.16926e-58	0.830176	0.612137	0.218039	0	0.0539539	mono1	Tial1	0.158183	0.182084	0.855728	0.817545
isoform1=exon:16:18623105-18623240:-@junction:16:18623241-18624110:-@exon:16:18624111-18624212:- isoform2=exon:16:18623321-18623417:-@junction:16:18623418-18624110:-@exon:16:18624111-18624212:- Septin5 AL	5.02309e-179	1.49588e-175	0.499726	0.225384	0.274343	0	0.00288303	mono1	Septin5	0.000340965	0.000343468	0.999646	0.999588
isoform1=exon:11:120709071-120709246:+@junction:11:120709247-120709343:+@exon:11:120709344-120709447:+ isoform2=retention:11:120709242-120709251:+@retention:11:120709339-120709348:+ Aspscr1 RI	1.46193e-40	4.35363e-37	0.725039	0.592696	0.132343	0.00954738	0.00658979	mono1	Aspscr1	0.0253533	0.0304667	0.977723	0.970758
isoform1=exon:12:87449910-87450716:-@junction:12:87450717-87450805:-@exon:12:87450806-87450969:- isoform2=retention:12:87450712-87450721:-@retention:12:87450801-87450810:- Snw1 RI	3.6985e-43	1.10141e-39	0.950042	0.801576	0.148466	0	0.00576606	mono1	Snw1	0.0563775	0.072027	0.946605	0.9271
isoform1=exon:13:6579768-6581592:-@junction:13:6581593-6582402:-@exon:13:6582403-6582505:- isoform2=retention:13:6581588-6581597:-@retention:13:6582398-6582407:- Pfkp RI	1.60085e-47	4.76734e-44	0.937453	0.78966	0.147793	0.000353607	0.000823723	mono1	Pfkp	0.307991	0.335806	0.742221	0.699341
isoform1=exon:13:46709629-46709682:-@junction:13:46709683-46709765:-@exon:13:46709766-46709810:- isoform2=retention:13:46709678-46709687:-@retention:13:46709761-46709770:- Nup153 RI	3.64851e-37	1.08653e-33	0.926495	0.750075	0.17642	0	0.00123558	mono1	Nup153	0.0443162	0.0524144	0.958982	0.944811
isoform1=exon:14:52178044-52178156:-@junction:14:52178157-52178283:-@exon:14:52178284-52178357:- isoform2=retention:14:52178152-52178161:-@retention:14:52178279-52178288:- Supt16 RI	7.51469e-51	2.23787e-47	0.765111	0.630662	0.134448	0.00106082	0.00741351	mono1	Supt16	0.0270579	0.0205972	0.973833	0.978171
isoform1=exon:17:36255645-36255798:-@junction:17:36255799-36255943:-@exon:17:36255944-36256069:- isoform2=retention:17:36255794-36255803:-@retention:17:36255939-36255948:- Rpp21 RI	1.79954e-78	5.35904e-75	0.566652	0.377138	0.189513	0.00318246	0.00700165	mono1	Rpp21	0.0782291	0.070102	0.930693	0.922982
isoform1=exon:17:74315902-74315949:-@junction:17:74315950-74316043:-@exon:17:74316044-74316116:- isoform2=retention:17:74315945-74315954:-@retention:17:74316039-74316048:- Dpy30 RI	1.12414e-65	3.3477e-62	0.811683	0.622183	0.1895	0.000353607	0.00658979	mono1	Dpy30	0.225523	0.289459	0.799859	0.731878
isoform1=exon:2:180175854-180175956:+@junction:2:180175957-180176073:+@exon:2:180176074-180176286:+ isoform2=retention:2:180175952-180175961:+@retention:2:180176069-180176078:+ Adrm1 RI	1.08987e-36	3.24564e-33	0.83597	0.720543	0.115426	0	0.00617792	mono1	Adrm1	0.0477865	0.0448895	0.955092	0.952224
isoform1=exon:4:126511726-126511854:-@junction:4:126511855-126511998:-@exon:4:126511999-126512118:- isoform2=retention:4:126511850-126511859:-@retention:4:126511994-126512003:- Ago4 RI	1.09797e-30	3.26976e-27	0.936032	0.784165	0.151867	0.000353607	0.000823723	mono1	Ago4	0.0701791	0.0505397	0.937058	0.948929
isoform1=exon:4:149656381-149656511:-@junction:4:149656512-149656603:-@exon:4:149656604-149656700:- isoform2=retention:4:149656507-149656516:-@retention:4:149656599-149656608:- Pik3cd RI	5.4152e-42	1.61265e-38	0.925769	0.783184	0.142586	0	0.00576606	mono1	Pik3cd	0.486563	0.540988	0.618812	0.560132
isoform1=exon:6:113117368-113117617:+@junction:6:113117618-113118257:+@exon:6:113118258-113118344:+ isoform2=retention:6:113117613-113117622:+@retention:6:113118253-113118262:+ Setd5 RI	0.000306917	0.913998	0.371569	0.495007	-0.123438	0.00247525	0.00288303	mono1	Setd5	0.0981376	0.100001	0.912306	0.900741
isoform1=exon:8:22206777-22206866:+@junction:8:22206867-22207856:+@exon:8:22207857-22207943:+ isoform2=retention:8:22206862-22206871:+@retention:8:22207852-22207861:+ Vps36 RI	8.27118e-40	2.46316e-36	0.652711	0.512788	0.139923	0.00141443	0.00700165	mono1	Vps36	0.227301	0.252523	0.800919	0.759885
isoform1=exon:9:121710329-121710471:+@junction:9:121710472-121710638:+@exon:9:121710639-121710715:+ isoform2=retention:9:121710467-121710476:+@retention:9:121710634-121710643:+ Ss18l2 RI	4.31239e-31	1.28423e-27	0.652381	0.540731	0.11165	0.000353607	0.000411862	mono1	Ss18l2	0.0525328	0.0554007	0.948727	0.936161
isoform1=exon:X:73906429-73906591:-@junction:X:73906592-73906668:-@exon:X:73906669-73906876:- isoform2=retention:X:73906587-73906596:-@retention:X:73906664-73906673:- Arhgap4 RI	4.52992e-41	1.34901e-37	0.963119	0.843273	0.119846	0	0.00617792	mono1	Arhgap4	0.00292143	0.00557716	0.997171	0.994234
isoform1=exon:19:46378608-46378648:-@junction:19:46378649-46379581:-@exon:19:46379582-46379756:- isoform2=junction:19:46378649-46379412:-@exon:19:46379413-46379474:-@junction:19:46379475-46379581:- Actr1a SE	2.22463e-23	6.62493e-20	0.90855	0.793306	0.115244	0	0	mono1	Actr1a	0.369636	0.378645	0.695545	0.646623
isoform1=exon:19:29350360-29350469:-@junction:19:29350470-29358316:-@exon:19:29358317-29358403:- isoform2=junction:19:29350470-29351043:-@exon:19:29351044-29351174:-@junction:19:29351175-29358316:- Plgrkt SE	1.61279e-91	4.80288e-88	0.495118	0.331408	0.16371	0.000353607	0.000823723	mono1	Plgrkt	0.33578	0.328037	0.724187	0.709226
isoform1=exon:19:29358317-29358403:-@junction:19:29358404-29361796:-@exon:19:29361797-29361873:- isoform2=junction:19:29358404-29360816:-@exon:19:29360817-29360927:-@junction:19:29360928-29361796:- Plgrkt SE	7.05948e-25	2.10231e-21	0.784069	0.642848	0.141221	0	0.000411862	mono1	Plgrkt	0.33578	0.328037	0.724187	0.709226
isoform1=exon:19:45572405-45572538:+@junction:19:45572539-45577470:+@exon:19:45577471-45577511:+ isoform2=junction:19:45572539-45576992:+@exon:19:45576993-45577095:+@junction:19:45577096-45577470:+ Gm17018 SE	6.51907e-30	1.94138e-26	0.829594	0.681643	0.147952	0.000353607	0.000823723	mono1	Gm17018	0.126826	0.136474	0.886846	0.860379
isoform1=exon:19:11418993-11419118:+@junction:19:11419119-11426195:+@exon:19:11426196-11427246:+ isoform2=junction:19:11419119-11421257:+@exon:19:11421258-11421359:+@junction:19:11421360-11426195:+ Ms4a4c SE	2.71194e-90	8.07617e-87	0.653126	0.471904	0.181223	0.00141443	0.00164745	mono1	Ms4a4c	0.366136	0.439475	0.773692	0.731466
isoform1=exon:19:11321039-11321582:-@junction:19:11321583-11324421:-@exon:19:11324422-11324628:- isoform2=junction:19:11321583-11322298:-@exon:19:11322299-11322400:-@junction:19:11322401-11324421:- Ms4a7 SE	1.04846e-82	3.12232e-79	0.927519	0.778039	0.149479	0	0.000823723	mono1	Ms4a7	0.156143	0.115397	0.878713	0.905272
isoform1=exon:19:11321409-11321582:-@junction:19:11321583-11324421:-@exon:19:11324422-11324628:- isoform2=junction:19:11321583-11322298:-@exon:19:11322299-11322418:-@junction:19:11322419-11324421:- Ms4a7 SE	6.15907e-99	1.83417e-95	0.928757	0.780759	0.147999	0	0	mono1	Ms4a7	0.156143	0.115397	0.878713	0.905272
isoform1=exon:19:9899690-9900020:+@junction:19:9900021-9902516:+@exon:19:9902517-9902557:+ isoform2=junction:19:9900021-9900867:+@exon:19:9900868-9901077:+@junction:19:9901078-9902516:+ Gm50340 SE	1.37759e-39	4.10245e-36	0.6148	0.501606	0.113194	0	0	mono1	Gm50340	0.00740158	0.0108938	0.992928	0.988468
isoform1=exon:19:9878319-9878428:-@junction:19:9878429-9883698:-@exon:19:9883699-9883833:- isoform2=junction:19:9878429-9883191:-@exon:19:9883192-9883203:-@junction:19:9883204-9883698:- Incenp SE	2.94851e-36	8.78068e-33	0.814492	0.615926	0.198566	0	0	mono1	Incenp	0.176079	0.218116	0.8529	0.801483
isoform1=exon:19:7014328-7014447:-@junction:19:7014448-7018665:-@exon:19:7018666-7018839:- isoform2=junction:19:7014448-7014616:-@exon:19:7014617-7014850:-@junction:19:7014851-7018665:- Fermt3 SE	1.56188e-31	4.65129e-28	0.975881	0.840839	0.135043	0	0	mono1	Fermt3	0.696271	0.748938	0.488685	0.437809
isoform1=exon:19:6058428-6058572:+@junction:19:6058573-6059348:+@exon:19:6059349-6059486:+ isoform2=junction:19:6058573-6059143:+@exon:19:6059144-6059199:+@junction:19:6059200-6059348:+ Fau SE	4.58741e-45	1.36613e-41	0.952995	0.840673	0.112322	0	0.000411862	mono1	Fau	0.164133	0.199247	0.855021	0.81425
isoform1=exon:18:64511984-64512049:-@junction:18:64512050-64516415:-@exon:18:64516416-64516479:- isoform2=junction:18:64512050-64515325:-@exon:18:64515326-64515405:-@junction:18:64515406-64516415:- Nars SE	2.41838e-33	7.20192e-30	0.385183	0.596282	-0.211099	0	0	mono1	Nars	0.417839	0.460636	0.66761	0.609967
isoform1=exon:18:64511984-64512049:-@junction:18:64512050-64516415:-@exon:18:64516416-64516426:- isoform2=junction:18:64512050-64515325:-@exon:18:64515326-64515408:-@junction:18:64515409-64516415:- Nars SE	1.74013e-33	5.1821e-30	0.397881	0.6019	-0.204019	0	0	mono1	Nars	0.417839	0.460636	0.66761	0.609967
isoform1=exon:18:62985660-62986288:+@junction:18:62986289-62986953:+@exon:18:62986954-62986991:+ isoform2=junction:18:62986289-62986410:+@exon:18:62986411-62986477:+@junction:18:62986478-62986953:+ Napg SE	3.66354e-71	1.091e-67	0.903888	0.637413	0.266476	0.000353607	0.00205931	mono1	Napg	0.138274	0.151271	0.876238	0.853789
isoform1=exon:18:39424383-39424499:-@junction:18:39424500-39485997:-@exon:18:39485998-39487245:- isoform2=junction:18:39424500-39428616:-@exon:18:39428617-39428780:-@junction:18:39428781-39485997:- Nr3c1 SE	6.3659e-53	1.89576e-49	0.968681	0.864759	0.103922	0	0.00123558	mono1	Nr3c1	0.314074	0.330639	0.735856	0.7014
isoform1=exon:18:38239058-38239189:-@junction:18:38239190-38249713:-@exon:18:38249714-38249878:- isoform2=junction:18:38239190-38239572:-@exon:18:38239573-38239751:-@junction:18:38239752-38249713:- 1700086O06Rik SE	3.01626e-72	8.98242e-69	0.463772	0.351684	0.112088	0.000353607	0	mono1	1700086O06Rik	0.00494156	0.00404338	0.99505	0.995881
isoform1=exon:18:38239058-38239189:-@junction:18:38239190-38249713:-@exon:18:38249714-38249938:- isoform2=junction:18:38239190-38240838:-@exon:18:38240839-38240953:-@junction:18:38240954-38249713:- 1700086O06Rik SE	1.09087e-46	3.24862e-43	0.435537	0.334506	0.101031	0.000707214	0.000411862	mono1	1700086O06Rik	0.00494156	0.00404338	0.99505	0.995881
isoform1=exon:18:38239058-38239189:-@junction:18:38239190-38250177:-@exon:18:38250178-38250207:- isoform2=junction:18:38239190-38240838:-@exon:18:38240839-38240953:-@junction:18:38240954-38250177:- 1700086O06Rik SE	4.66633e-49	1.38963e-45	0.444171	0.341047	0.103124	0	0	mono1	1700086O06Rik	0.00494156	0.00404338	0.99505	0.995881
isoform1=exon:18:37905004-37905159:-@junction:18:37905160-37935201:-@exon:18:37935202-37935381:- isoform2=junction:18:37905160-37906387:-@exon:18:37906388-37906414:-@junction:18:37906415-37935201:- Diaph1 SE	1.21616e-84	3.62174e-81	0.459864	0.31314	0.146724	0	0.000411862	mono1	Diaph1	0.619438	0.628143	0.53925	0.498353
isoform1=exon:18:36756548-36756636:+@junction:18:36756637-36757283:+@exon:18:36757284-36757318:+ isoform2=junction:18:36756637-36756821:+@exon:18:36756822-36756930:+@junction:18:36756931-36757283:+ Ik SE	8.71728e-27	2.59601e-23	0.918981	0.798135	0.120846	0.00884017	0.0473641	mono1	Ik	0.414233	0.427951	0.666549	0.628913
isoform1=exon:18:36403676-36404460:-@junction:18:36404461-36451079:-@exon:18:36451080-36451246:- isoform2=junction:18:36404461-36432305:-@exon:18:36432306-36432390:-@junction:18:36432391-36451079:- Pfdn1 SE	1.7002e-19	5.06319e-16	0.960065	0.811255	0.14881	0.000707214	0.000411862	mono1	Pfdn1	0.149325	0.159208	0.863508	0.837315
isoform1=exon:18:35430044-35430307:-@junction:18:35430308-35438266:-@exon:18:35438267-35438380:- isoform2=junction:18:35430308-35432463:-@exon:18:35432464-35432551:-@junction:18:35432552-35438266:- Sil1 SE	3.62545e-32	1.07966e-28	0.752286	0.594157	0.15813	0	0	mono1	Sil1	0.0397232	0.0415717	0.964286	0.957166
isoform1=exon:18:34598615-34600241:-@junction:18:34600242-34602671:-@exon:18:34602672-34602776:- isoform2=junction:18:34600242-34602202:-@exon:18:34602203-34602247:-@junction:18:34602248-34602671:- Brd8 SE	1.90116e-48	5.66165e-45	0.467297	0.335452	0.131846	0	0	mono1	Brd8	0.125206	0.135381	0.88331	0.857496
isoform1=exon:18:34331750-34331825:+@junction:18:34331826-34334456:+@exon:18:34334457-34334568:+ isoform2=junction:18:34331826-34334292:+@exon:18:34334293-34334364:+@junction:18:34334365-34334456:+ Srp19 SE	1.11512e-42	3.32084e-39	0.863464	0.758018	0.105446	0.000353607	0.00123558	mono1	Srp19	0.60007	0.690966	0.551627	0.462521
isoform1=exon:18:9984475-9984534:+@junction:18:9984535-9987069:+@exon:18:9987070-9987083:+ isoform2=junction:18:9984535-9986288:+@exon:18:9986289-9986761:+@junction:18:9986762-9987069:+ Thoc1 SE	4.85768e-48	1.44662e-44	0.564888	0.4498	0.115088	0	0	mono1	Thoc1	0.0205619	0.026891	0.980905	0.976524
isoform1=exon:18:5037108-5037165:+@junction:18:5037166-5046588:+@exon:18:5046589-5046646:+ isoform2=junction:18:5037166-5040147:+@exon:18:5040148-5040239:+@junction:18:5040240-5046588:+ Svil SE	1.51307e-50	4.50592e-47	0.794155	0.60377	0.190386	0.000707214	0.00288303	mono1	Svil	0.575863	0.602483	0.575672	0.52883
isoform1=exon:17:86997256-86997567:-@junction:17:86997568-87020400:-@exon:17:87020401-87020517:- isoform2=junction:17:86997568-87008802:-@exon:17:87008803-87008911:-@junction:17:87008912-87020400:- Pigf SE	2.40693e-06	0.00716783	0.921745	0.821252	0.100492	0	0	mono1	Pigf	0.00336881	0.00239737	0.997171	0.997117
isoform1=exon:17:80202691-80202744:-@junction:17:80202745-80204312:-@exon:17:80204313-80204387:- isoform2=junction:17:80202745-80204121:-@exon:17:80204122-80204232:-@junction:17:80204233-80204312:- Srsf7 SE	3.06128e-21	9.1165e-18	0.439873	0.550872	-0.111	0.000353607	0.000411862	mono1	Srsf7	0.179076	0.229885	0.844767	0.784596
isoform1=exon:17:56607452-56607841:-@junction:17:56607842-56608845:-@exon:17:56608846-56609023:- isoform2=junction:17:56607842-56608637:-@exon:17:56608638-56608692:-@junction:17:56608693-56608845:- Micos13 SE	1.66226e-40	4.95022e-37	0.972365	0.860741	0.111624	0.000707214	0.00329489	mono1	Micos13	0.115736	0.153754	0.897808	0.844728
isoform1=exon:17:56607750-56607841:-@junction:17:56607842-56608845:-@exon:17:56608846-56609002:- isoform2=junction:17:56607842-56608637:-@exon:17:56608638-56608715:-@junction:17:56608716-56608845:- Micos13 SE	1.49132e-51	4.44116e-48	0.965505	0.837114	0.128391	0	0	mono1	Micos13	0.115736	0.153754	0.897808	0.844728
isoform1=exon:17:35897595-35897915:-@junction:17:35897916-35898387:-@exon:17:35898388-35898467:- isoform2=junction:17:35897916-35898256:-@exon:17:35898257-35898299:-@junction:17:35898300-35898387:- Atat1 SE	1.76043e-48	5.24255e-45	0.807547	0.585596	0.22195	0	0	mono1	Atat1	0.0301834	0.0264757	0.972419	0.97117
isoform1=exon:17:35889439-35889600:+@junction:17:35889601-35892418:+@exon:17:35892419-35892625:+ isoform2=junction:17:35889601-35890914:+@exon:17:35890915-35891088:+@junction:17:35891089-35892418:+ Dhx16 SE	4.77572e-137	1.42221e-133	0.575862	0.348202	0.22766	0.00106082	0.000411862	mono1	Dhx16	0.10159	0.12016	0.907001	0.879325
isoform1=exon:17:34200141-34200270:+@junction:17:34200271-34201177:+@exon:17:34201178-34201205:+ isoform2=junction:17:34200271-34200710:+@exon:17:34200711-34200915:+@junction:17:34200916-34201177:+ Psmb8 SE	1.72154e-52	5.12675e-49	0.923717	0.731506	0.192211	0.00141443	0.0102965	mono1	Psmb8	0.652917	0.724093	0.523692	0.449341
isoform1=exon:17:32412459-32413474:-@junction:17:32413475-32416877:-@exon:17:32416878-32417088:- isoform2=junction:17:32413475-32415805:-@exon:17:32415806-32416103:-@junction:17:32416104-32416877:- Pglyrp2 SE	5.77438e-29	1.71961e-25	0.823908	0.695848	0.128059	0	0	mono1	Pglyrp2	0.000205784	0.000360215	0.999646	0.999588
isoform1=exon:17:26682678-26682725:+@junction:17:26682726-26699211:+@exon:17:26699212-26699366:+ isoform2=junction:17:26682726-26695354:+@exon:17:26695355-26695484:+@junction:17:26695485-26699211:+ Atp6v0e SE	9.61937e-28	2.86465e-24	0.874734	0.721559	0.153175	0	0.00164745	mono1	Atp6v0e	1.15786	1.15909	0.290665	0.251647
isoform1=exon:17:23735200-23735720:+@junction:17:23735721-23736494:+@exon:17:23736495-23736727:+ isoform2=junction:17:23735721-23736323:+@exon:17:23736324-23736401:+@junction:17:23736402-23736494:+ Pkmyt1 SE	9.67693e-11	2.88179e-07	0.956646	0.853696	0.10295	0	0	mono1	Pkmyt1	0.000825373	0.000872048	0.999293	0.998764
isoform1=exon:17:21491226-21491316:+@junction:17:21491317-21504980:+@exon:17:21504981-21505107:+ isoform2=junction:17:21491317-21500210:+@exon:17:21500211-21500302:+@junction:17:21500303-21504980:+ Zfp53 SE	9.73032e-16	2.89769e-12	0.913171	0.810038	0.103133	0.000353607	0	mono1	Zfp53	0.0282108	0.0380703	0.973126	0.958814
isoform1=exon:16:92613599-92613760:-@junction:16:92613761-92668707:-@exon:16:92668708-92668812:- isoform2=junction:16:92613761-92644153:-@exon:16:92644154-92644345:-@junction:16:92644346-92668707:- Runx1 SE	0.00283728	1	0.393849	0.514092	-0.120243	0	0	mono1	Runx1	0.490514	0.51537	0.627652	0.587315
isoform1=exon:16:87362520-87362603:+@junction:16:87362604-87367464:+@exon:16:87367465-87368742:+ isoform2=junction:16:87362604-87366138:+@exon:16:87366139-87366280:+@junction:16:87366281-87367464:+ N6amt1 SE	1.54679e-84	4.60633e-81	0.70678	0.529604	0.177175	0.00176803	0.00370675	mono1	N6amt1	0.0545086	0.0515894	0.949788	0.947282
isoform1=exon:16:49899856-49899900:+@junction:16:49899901-49910868:+@exon:16:49910869-49911046:+ isoform2=junction:16:49899901-49906780:+@exon:16:49906781-49906812:+@junction:16:49906813-49910868:+ Cd47 SE	4.47387e-27	1.33232e-23	0.869834	0.747412	0.122422	0.00742574	0.0115321	mono1	Cd47	1.69125	1.82016	0.180339	0.14827
isoform1=exon:16:35099756-35099877:+@junction:16:35099878-35106314:+@exon:16:35106315-35109177:+ isoform2=junction:16:35099878-35101945:+@exon:16:35101946-35102124:+@junction:16:35102125-35106314:+ Hacd2 SE	2.18323e-44	6.50166e-41	0.755031	0.59405	0.160981	0.00106082	0.00123558	mono1	Hacd2	0.103553	0.127712	0.904173	0.865321
isoform1=exon:16:32419702-32419927:+@junction:16:32419928-32425240:+@exon:16:32425241-32425310:+ isoform2=junction:16:32419928-32422819:+@exon:16:32422820-32422953:+@junction:16:32422954-32425240:+ Tctex1d2 SE	3.3093e-74	9.85508e-71	0.828747	0.610712	0.218035	0.000707214	0.00123558	mono1	Tctex1d2	0.16761	0.169538	0.85396	0.833608
isoform1=exon:16:32422820-32422953:+@junction:16:32422954-32426857:+@exon:16:32426858-32426921:+ isoform2=junction:16:32422954-32425240:+@exon:16:32425241-32425310:+@junction:16:32425311-32426857:+ Tctex1d2 SE	1.96108e-07	0.000584008	0.943512	0.789014	0.154498	0	0.00658979	mono1	Tctex1d2	0.16761	0.169538	0.85396	0.833608
isoform1=exon:16:31141739-31141797:-@junction:16:31141798-31154572:-@exon:16:31154573-31154692:- isoform2=junction:16:31141798-31153705:-@exon:16:31153706-31153759:-@junction:16:31153760-31154572:- Acap2 SE	5.22515e-40	1.55605e-36	0.951389	0.777651	0.173739	0	0.000823723	mono1	Acap2	0.257393	0.260325	0.781117	0.750824
isoform1=exon:16:30312423-30315901:-@junction:16:30315902-30322871:-@exon:16:30322872-30322952:- isoform2=junction:16:30315902-30321805:-@exon:16:30321806-30321895:-@junction:16:30321896-30322871:- Atp13a3 SE	1.65296e-150	4.92252e-147	0.530901	0.301262	0.229639	0.00106082	0.00123558	mono1	Atp13a3	0.457304	0.458895	0.64215	0.611614
isoform1=exon:16:30312423-30315901:-@junction:16:30315902-30328955:-@exon:16:30328956-30329044:- isoform2=junction:16:30315902-30322871:-@exon:16:30322872-30322952:-@junction:16:30322953-30328955:- Atp13a3 SE	4.99958e-66	1.48887e-62	0.962475	0.783458	0.179017	0	0	mono1	Atp13a3	0.457304	0.458895	0.64215	0.611614
isoform1=exon:16:27438301-27438377:+@junction:16:27438378-27446247:+@exon:16:27446248-27446381:+ isoform2=junction:16:27438378-27444543:+@exon:16:27444544-27444650:+@junction:16:27444651-27446247:+ Ccdc50 SE	4.37501e-79	1.30288e-75	0.813417	0.577932	0.235485	0.000707214	0	mono1	Ccdc50	0.290273	0.311896	0.752122	0.711697
isoform1=exon:16:20718991-20719084:+@junction:16:20719085-20721909:+@exon:16:20721910-20722007:+ isoform2=junction:16:20719085-20720518:+@exon:16:20720519-20720602:+@junction:16:20720603-20721909:+ Polr2h SE	4.43795e-06	0.0132162	0.909065	0.788198	0.120867	0	0.000411862	mono1	Polr2h	0.0701212	0.0937529	0.934583	0.899506
isoform1=exon:16:11203695-11203747:+@junction:16:11203748-11223236:+@exon:16:11223237-11223615:+ isoform2=junction:16:11203748-11207491:+@exon:16:11207492-11207576:+@junction:16:11207577-11223236:+ 2610020C07Rik SE	6.26834e-215	1.86671e-211	0.63075	0.27002	0.360729	0.000353607	0.000411862	mono1	2610020C07Rik	0.00372929	0.00554199	0.99611	0.992998
isoform1=exon:16:10421577-10421679:+@junction:16:10421680-10423240:+@exon:16:10423241-10423346:+ isoform2=junction:16:10421680-10422821:+@exon:16:10422822-10422905:+@junction:16:10422906-10423240:+ Nubp1 SE	1.03064e-67	3.06923e-64	0.867406	0.720039	0.147367	0.00884017	0.01771	mono1	Nubp1	0.0796155	0.0786203	0.923975	0.919275
isoform1=exon:16:10236158-10236219:+@junction:16:10236220-10240560:+@exon:16:10240561-10240646:+ isoform2=junction:16:10236220-10237165:+@exon:16:10237166-10237232:+@junction:16:10237233-10240560:+ Atf7ip2 SE	1.0954e-122	3.26209e-119	0.344938	0.210755	0.134183	0.00318246	0.0053542	mono1	Atf7ip2	0.0699411	0.0646441	0.938826	0.937397
isoform1=exon:16:4092190-4092355:-@junction:16:4092356-4094173:-@exon:16:4094174-4094320:- isoform2=junction:16:4092356-4093471:-@exon:16:4093472-4093585:-@junction:16:4093586-4094173:- Crebbp SE	3.22212e-31	9.59547e-28	0.918586	0.783006	0.13558	0	0	mono1	Crebbp	0.170899	0.151794	0.850424	0.854201
isoform1=exon:15:103191544-103199791:-@junction:15:103199792-103205491:-@exon:15:103205492-103205678:- isoform2=junction:15:103199792-103200800:-@exon:15:103200801-103200901:-@junction:15:103200902-103205491:- Cbx5 SE	1.93832e-41	5.77231e-38	0.903628	0.722878	0.18075	0	0	mono1	Cbx5	0.175132	0.230849	0.850424	0.786244
isoform1=exon:15:102326410-102326535:+@junction:15:102326536-102328521:+@exon:15:102328522-102328596:+ isoform2=junction:15:102326536-102326817:+@exon:15:102326818-102326849:+@junction:15:102326850-102328521:+ Pfdn5 SE	1.46663e-93	4.36762e-90	0.614804	0.429669	0.185136	0.000707214	0.000823723	mono1	Pfdn5	0.243193	0.24283	0.792433	0.770593
isoform1=exon:15:102215995-102216267:-@junction:15:102216268-102216891:-@exon:15:102216892-102217097:- isoform2=junction:15:102216268-102216471:-@exon:15:102216472-102216632:-@junction:15:102216633-102216891:- Itgb7 SE	1.9726e-42	5.8744e-39	0.974206	0.843828	0.130377	0	0	mono1	Itgb7	0.0735532	0.0974756	0.939533	0.910214
isoform1=exon:15:96432324-96432424:-@junction:15:96432425-96443944:-@exon:15:96443945-96444102:- isoform2=junction:15:96432425-96434919:-@exon:15:96434920-96434997:-@junction:15:96434998-96443944:- Scaf11 SE	2.16155e-34	6.4371e-31	0.943437	0.826631	0.116806	0	0	mono1	Scaf11	0.225191	0.276934	0.798798	0.739703
isoform1=exon:15:89071571-89071748:-@junction:15:89071749-89075098:-@exon:15:89075099-89075149:- isoform2=junction:15:89071749-89074072:-@exon:15:89074073-89074198:-@junction:15:89074199-89075098:- 1810021B22Rik SE	1.23816e-172	3.68723e-169	0.694486	0.390513	0.303973	0.000707214	0.000823723	mono1	1810021B22Rik	0.0153997	0.0190247	0.985856	0.978171
isoform1=exon:15:80747406-80747473:+@junction:15:80747474-80784738:+@exon:15:80784739-80784806:+ isoform2=junction:15:80747474-80759539:+@exon:15:80759540-80759630:+@junction:15:80759631-80784738:+ Tnrc6b SE	3.21045e-31	9.56071e-28	0.960409	0.821794	0.138615	0	0	mono1	Tnrc6b	0.2159	0.241826	0.816478	0.770593
isoform1=exon:15:80261297-80261394:-@junction:15:80261395-80264226:-@exon:15:80264227-80264246:- isoform2=junction:15:80261395-80263982:-@exon:15:80263983-80264117:-@junction:15:80264118-80264226:- Rps19bp1 SE	2.63095e-26	7.83496e-23	0.904702	0.786048	0.118654	0	0.000411862	mono1	Rps19bp1	0.0394197	0.0461316	0.962164	0.949341
isoform1=exon:15:66622761-66622817:+@junction:15:66622818-66623991:+@exon:15:66623992-66624099:+ isoform2=junction:15:66622818-66623760:+@exon:15:66623761-66623883:+@junction:15:66623884-66623991:+ Phf20l1 SE	5.66211e-240	1.68618e-236	0.56269	0.248566	0.314124	0.000353607	0.000823723	mono1	Phf20l1	0.203733	0.206603	0.823197	0.800659
isoform1=exon:18:42324055-42324198:+@junction:18:42324199-42327163:+@exon:18:42327164-42327238:+ isoform2=junction:18:42324199-42325904:+@exon:18:42325905-42326024:+@junction:18:42326025-42327163:+ Rbm27 SE	3.86956e-45	1.15235e-41	0.940752	0.77413	0.166622	0	0	mono1	Rbm27	0.117094	0.131843	0.894272	0.864909
isoform1=exon:15:59326570-59326666:+@junction:15:59326667-59330724:+@exon:15:59330725-59331192:+ isoform2=junction:15:59326667-59329739:+@exon:15:59329740-59329827:+@junction:15:59329828-59330724:+ Sqle SE	8.47961e-06	0.0252523	0.942812	0.813123	0.12969	0	0.00617792	mono1	Sqle	0.471479	0.521513	0.62942	0.570016
isoform1=exon:15:58905741-58905811:-@junction:15:58905812-58916151:-@exon:15:58916152-58916178:- isoform2=junction:15:58905812-58909572:-@exon:15:58909573-58909649:-@junction:15:58909650-58916151:- Tatdn1 SE	3.47031e-50	1.03346e-46	0.972811	0.858046	0.114765	0	0.000411862	mono1	Tatdn1	0.0640609	0.0673986	0.94413	0.930807
isoform1=exon:15:58047003-58048785:-@junction:15:58048786-58064054:-@exon:15:58064055-58064180:- isoform2=junction:15:58048786-58052223:-@exon:15:58052224-58055082:-@junction:15:58055083-58064054:- Zhx1 SE	1.03688e-65	3.08784e-62	0.379571	0.256501	0.12307	0	0	mono1	Zhx1	0.178296	0.196645	0.844767	0.807249
isoform1=exon:15:57963804-57963924:+@junction:15:57963925-57969723:+@exon:15:57969724-57970061:+ isoform2=junction:15:57963925-57967908:+@exon:15:57967909-57968004:+@junction:15:57968005-57969723:+ Tbc1d31 SE	3.42965e-70	1.02135e-66	0.693393	0.505864	0.187529	0.00565771	0.0053542	mono1	Tbc1d31	0.06847	0.0723702	0.934583	0.924217
isoform1=exon:15:55076099-55076265:-@junction:15:55076266-55082166:-@exon:15:55082167-55082321:- isoform2=junction:15:55076266-55080192:-@exon:15:55080193-55080341:-@junction:15:55080342-55082166:- Dscc1 SE	3.52134e-29	1.04865e-25	0.941807	0.824623	0.117184	0	0	mono1	Dscc1	0.00560336	0.00872373	0.993635	0.989703
isoform1=exon:15:43511700-43511810:+@junction:15:43511811-43527396:+@exon:15:43527397-43527763:+ isoform2=junction:15:43511811-43513744:+@exon:15:43513745-43513849:+@junction:15:43513850-43527396:+ Emc2 SE	2.75107e-52	8.19269e-49	0.883665	0.732373	0.151292	0.00424328	0.0107084	mono1	Emc2	0.274413	0.266387	0.768388	0.755766
isoform1=exon:15:34355542-34355632:-@junction:15:34355633-34357773:-@exon:15:34357774-34357872:- isoform2=junction:15:34355633-34356349:-@exon:15:34356350-34356433:-@junction:15:34356434-34357773:- 9430069I07Rik SE	1.38528e-120	4.12535e-117	0.586488	0.325874	0.260614	0	0.000411862	mono1	9430069I07Rik	0.00531493	0.00836653	0.993635	0.989292
isoform1=exon:15:12343037-12343151:+@junction:15:12343152-12349367:+@exon:15:12349368-12351591:+ isoform2=junction:15:12343152-12343272:+@exon:15:12343273-12343321:+@junction:15:12343322-12349367:+ Golph3 SE	2.22138e-30	6.61527e-27	0.894944	0.714911	0.180033	0	0	mono1	Golph3	0.247676	0.266188	0.786775	0.751236
isoform1=exon:12:110554843-110554896:+@junction:12:110554897-110567727:+@exon:12:110567728-110567855:+ isoform2=junction:12:110554897-110561297:+@exon:12:110561298-110561468:+@junction:12:110561469-110567727:+ Ppp2r5c SE	7.23273e-95	2.15391e-91	0.623787	0.415868	0.207919	0.00424328	0.00658979	mono1	Ppp2r5c	0.608104	0.64979	0.543847	0.48229
isoform1=exon:12:105807165-105807218:+@junction:12:105807219-105809342:+@exon:12:105809343-105809432:+ isoform2=junction:12:105807219-105808554:+@exon:12:105808555-105808666:+@junction:12:105808667-105809342:+ Papola SE	5.80395e-101	1.72842e-97	0.97848	0.823948	0.154532	0.000353607	0.0123558	mono1	Papola	0.44819	0.441	0.639675	0.617381
isoform1=exon:12:79156017-79156571:-@junction:12:79156572-79160408:-@exon:12:79160409-79160582:- isoform2=junction:12:79156572-79157847:-@exon:12:79157848-79157909:-@junction:12:79157910-79160408:- Vti1b SE	1.96472e-24	5.85094e-21	0.902948	0.763999	0.138949	0	0.000411862	mono1	Vti1b	0.0930023	0.0885382	0.916902	0.904448
isoform1=exon:17:36255645-36255798:-@junction:17:36255799-36257441:-@exon:17:36257442-36257524:- isoform2=junction:17:36255799-36255943:-@exon:17:36255944-36256069:-@junction:17:36256070-36257441:- Rpp21 SE	6.8752e-80	2.04743e-76	0.971677	0.868098	0.103579	0	0.000411862	mono1	Rpp21	0.0782291	0.070102	0.930693	0.922982
isoform1=exon:12:70990485-70990531:+@junction:12:70990532-70994350:+@exon:12:70994351-70994475:+ isoform2=junction:12:70990532-70993505:+@exon:12:70993506-70993570:+@junction:12:70993571-70994350:+ Psma3 SE	5.091e-42	1.5161e-38	0.615167	0.472732	0.142436	0	0	mono1	Psma3	0.132694	0.147905	0.882249	0.853789
isoform1=exon:12:59136064-59136195:+@junction:12:59136196-59137697:+@exon:12:59137698-59137786:+ isoform2=junction:12:59136196-59137580:+@exon:12:59137581-59137602:+@junction:12:59137603-59137697:+ Mia2 SE	4.13601e-86	1.2317e-82	0.834664	0.564328	0.270336	0	0	mono1	Mia2	0.279367	0.294791	0.765205	0.731054
isoform1=exon:12:51363417-51363546:+@junction:12:51363547-51365254:+@exon:12:51365255-51365559:+ isoform2=junction:12:51363547-51363951:+@exon:12:51363952-51364020:+@junction:12:51364021-51365254:+ G2e3 SE	1.43746e-79	4.28075e-76	0.45573	0.305979	0.149751	0	0.000411862	mono1	G2e3	0.0432774	0.0560493	0.957567	0.937809
isoform1=exon:12:4247362-4249750:-@junction:12:4249751-4253656:-@exon:12:4253657-4253746:- isoform2=junction:12:4249751-4249835:-@exon:12:4249836-4249890:-@junction:12:4249891-4253656:- Ncoa1 SE	1.04633e-31	3.11598e-28	0.716991	0.603227	0.113764	0.000353607	0.000411862	mono1	Ncoa1	0.177466	0.171015	0.848656	0.837315
isoform1=exon:12:3773551-3773640:+@junction:12:3773641-3781105:+@exon:12:3781106-3781142:+ isoform2=junction:12:3773641-3779618:+@exon:12:3779619-3779654:+@junction:12:3779655-3781105:+ Dtnb SE	1.27974e-116	3.81107e-113	0.602779	0.352023	0.250757	0	0.00123558	mono1	Dtnb	0.0115739	0.0115446	0.989038	0.988468
isoform1=exon:13:114824567-114824694:+@junction:13:114824695-114826157:+@exon:13:114826158-114826281:+ isoform2=junction:13:114824695-114825210:+@exon:13:114825211-114825361:+@junction:13:114825362-114826157:+ Mocs2 SE	1.87249e-52	5.57627e-49	0.714778	0.525419	0.189359	0	0	mono1	Mocs2	0.058164	0.0488103	0.946252	0.951812
isoform1=exon:13:111448933-111448999:-@junction:13:111449000-111453372:-@exon:13:111453373-111453382:- isoform2=junction:13:111449000-111453023:-@exon:13:111453024-111453247:-@junction:13:111453248-111453372:- Gpbp1 SE	1.12842e-24	3.36043e-21	0.826008	0.686378	0.13963	0	0	mono1	Gpbp1	0.209027	0.238051	0.815771	0.765651
isoform1=exon:13:108052589-108052954:-@junction:13:108052955-108091533:-@exon:13:108091534-108091623:- isoform2=junction:13:108052955-108081352:-@exon:13:108081353-108081393:-@junction:13:108081394-108091533:- Ndufaf2 SE	2.53784e-10	7.55768e-07	0.827939	0.718475	0.109464	0	0.000823723	mono1	Ndufaf2	0.0220157	0.036547	0.979491	0.960049
isoform1=exon:13:106958996-106962224:-@junction:13:106962225-106965017:-@exon:13:106965018-106965119:- isoform2=junction:13:106962225-106964340:-@exon:13:106964341-106964476:-@junction:13:106964477-106965017:- Kif2a SE	1.0913e-69	3.24988e-66	0.610213	0.416625	0.193588	0	0.000411862	mono1	Kif2a	0.095124	0.0829002	0.914074	0.913097
isoform1=exon:13:106987269-106987369:-@junction:13:106987370-106990037:-@exon:13:106990038-106990092:- isoform2=junction:13:106987370-106987952:-@exon:13:106987953-106988075:-@junction:13:106988076-106990037:- Kif2a SE	7.4258e-52	2.2114e-48	0.826982	0.636611	0.190371	0	0.00164745	mono1	Kif2a	0.095124	0.0829002	0.914074	0.913097
isoform1=exon:13:106987269-106987369:-@junction:13:106987370-106990037:-@exon:13:106990038-106990092:- isoform2=junction:13:106987370-106988009:-@exon:13:106988010-106988075:-@junction:13:106988076-106990037:- Kif2a SE	2.16031e-40	6.4334e-37	0.945099	0.820577	0.124522	0	0	mono1	Kif2a	0.095124	0.0829002	0.914074	0.913097
isoform1=exon:17:25241688-25241861:+@junction:17:25241862-25242453:+@exon:17:25242454-25242798:+ isoform2=junction:17:25241862-25242158:+@exon:17:25242159-25242222:+@junction:17:25242223-25242453:+ Tsr3 SE	5.21316e-57	1.55248e-53	0.652282	0.471201	0.181082	0.000353607	0.000823723	mono1	Tsr3	0.00310406	0.00222016	0.996818	0.997529
isoform1=exon:13:100763550-100763601:-@junction:13:100763602-100766824:-@exon:13:100766825-100766881:- isoform2=junction:13:100763602-100764168:-@exon:13:100764169-100764232:-@junction:13:100764233-100766824:- Cenph SE	8.82396e-32	2.62777e-28	0.813091	0.636016	0.177075	0	0.000411862	mono1	Cenph	0.0624681	0.0840094	0.939533	0.908155
isoform1=exon:13:90922958-90923199:+@junction:13:90923200-90924325:+@exon:13:90924326-90924446:+ isoform2=junction:13:90923200-90923586:+@exon:13:90923587-90923746:+@junction:13:90923747-90924325:+ Rps23 SE	2.80742e-73	8.36049e-70	0.522742	0.388748	0.133994	0.000353607	0	mono1	Rps23	0.102092	0.106507	0.906648	0.890445
isoform1=exon:13:77103481-77103624:-@junction:13:77103625-77105975:-@exon:13:77105976-77106104:- isoform2=junction:13:77103625-77104533:-@exon:13:77104534-77104677:-@junction:13:77104678-77105975:- Slf1 SE	2.6346e-32	7.84583e-29	0.691877	0.588682	0.103195	0.000353607	0	mono1	Slf1	0.0488068	0.0555834	0.955446	0.941104
isoform1=exon:6:86418878-86418932:+@junction:6:86418933-86420323:+@exon:6:86420324-86420411:+ isoform2=junction:6:86418933-86419100:+@exon:6:86419101-86419133:+@junction:6:86419134-86420323:+ Tia1 SE	2.5906e-32	7.71482e-29	0.583098	0.468105	0.114993	0.000353607	0.000411862	mono1	Tia1	0.287737	0.305146	0.762023	0.718287
isoform1=exon:6:86419929-86420411:+@junction:6:86420412-86424344:+@exon:6:86424345-86424420:+ isoform2=junction:6:86420412-86423605:+@exon:6:86423606-86423671:+@junction:6:86423672-86424344:+ Tia1 SE	1.49949e-50	4.46547e-47	0.95094	0.791181	0.159759	0	0	mono1	Tia1	0.287737	0.305146	0.762023	0.718287
isoform1=exon:15:44432438-44432508:+@junction:15:44432509-44435611:+@exon:15:44435612-44437809:+ isoform2=junction:15:44432509-44433900:+@exon:15:44433901-44433973:+@junction:15:44433974-44435611:+ Eny2 SE	5.10438e-36	1.52008e-32	0.927971	0.791463	0.136508	0	0.00617792	mono1	Eny2	0.292611	0.281911	0.757426	0.733114
isoform1=exon:16:87474582-87474673:+@junction:16:87474674-87476713:+@exon:16:87476714-87476887:+ isoform2=junction:16:87474674-87475416:+@exon:16:87475417-87475473:+@junction:16:87475474-87476713:+ Usp16 SE	1.68792e-19	5.02662e-16	0.957305	0.836931	0.120374	0	0	mono1	Usp16	0.0707846	0.0829189	0.934229	0.914333
isoform1=exon:10:40247703-40249831:-@junction:10:40249832-40254263:-@exon:10:40254264-40254308:- isoform2=junction:10:40249832-40251155:-@exon:10:40251156-40251269:-@junction:10:40251270-40254263:- Gtf3c6 SE	2.50929e-16	7.47266e-13	0.963322	0.82902	0.134302	0	0	mono1	Gtf3c6	0.0986592	0.0912332	0.910537	0.904448
isoform1=exon:10:40251156-40251269:-@junction:10:40251270-40254400:-@exon:10:40254401-40254464:- isoform2=junction:10:40251270-40254263:-@exon:10:40254264-40254308:-@junction:10:40254309-40254400:- Gtf3c6 SE	1.47718e-14	4.39905e-11	0.953119	0.824156	0.128963	0	0	mono1	Gtf3c6	0.0986592	0.0912332	0.910537	0.904448
isoform1=exon:9:21489743-21489794:+@junction:9:21489795-21494503:+@exon:9:21494504-21494617:+ isoform2=junction:9:21489795-21490657:+@exon:9:21490658-21490669:+@junction:9:21490670-21494503:+ Dnm2 SE	1.82403e-65	5.43195e-62	0.443173	0.314776	0.128397	0	0	mono1	Dnm2	0.356929	0.354525	0.704031	0.67916
isoform1=exon:6:39080939-39081076:+@junction:6:39081077-39084295:+@exon:6:39084296-39084585:+ isoform2=junction:6:39081077-39083692:+@exon:6:39083693-39083855:+@junction:6:39083856-39084295:+ Tbxas1 SE	1.79521e-106	5.34613e-103	0.500453	0.319146	0.181307	0.00247525	0.00741351	mono1	Tbxas1	0.0761391	0.0755761	0.928925	0.924217
isoform1=exon:6:38440455-38440547:+@junction:6:38440548-38461474:+@exon:6:38461475-38461612:+ isoform2=junction:6:38440548-38452869:+@exon:6:38452870-38452971:+@junction:6:38452972-38461474:+ Ubn2 SE	4.75313e-36	1.41548e-32	0.831617	0.670797	0.16082	0.00176803	0.00288303	mono1	Ubn2	0.306369	0.320941	0.752829	0.716227
isoform1=exon:6:38440455-38440547:+@junction:6:38440548-38462962:+@exon:6:38462963-38463066:+ isoform2=junction:6:38440548-38461474:+@exon:6:38461475-38461612:+@junction:6:38461613-38462962:+ Ubn2 SE	3.59891e-48	1.07176e-44	0.55594	0.402146	0.153794	0.0049505	0.00576606	mono1	Ubn2	0.306369	0.320941	0.752829	0.716227
isoform1=exon:1:165461037-165461511:+@junction:1:165461512-165478220:+@exon:1:165478221-165478305:+ isoform2=junction:1:165461512-165474953:+@exon:1:165474954-165474994:+@junction:1:165474995-165478220:+ Mpc2 SE	7.97962e-18	2.37633e-14	0.950366	0.844077	0.106289	0.000353607	0.00494234	mono1	Mpc2	0.280754	0.322133	0.763791	0.7014
isoform1=exon:5:137779302-137779545:+@junction:5:137779546-137779853:+@exon:5:137779854-137780110:+ isoform2=junction:5:137779546-137779625:+@exon:5:137779626-137779762:+@junction:5:137779763-137779853:+ Ppp1r35 SE	2.81901e-39	8.39501e-36	0.751323	0.574922	0.176401	0.000707214	0	mono1	Ppp1r35	0.073415	0.0741009	0.932815	0.920099
isoform1=exon:5:135789201-135789300:+@junction:5:135789301-135790076:+@exon:5:135790077-135790391:+ isoform2=junction:5:135789301-135789625:+@exon:5:135789626-135789777:+@junction:5:135789778-135790076:+ Mdh2 SE	5.95723e-25	1.77406e-21	0.790805	0.64017	0.150636	0.00106082	0.000823723	mono1	Mdh2	0.485541	0.541413	0.62058	0.550659
isoform1=exon:6:31277848-31277955:+@junction:6:31277956-31328288:+@exon:6:31328289-31328300:+ isoform2=junction:6:31277956-31285002:+@exon:6:31285003-31285120:+@junction:6:31285121-31328288:+ 2210408F21Rik SE	9.61624e-115	2.86372e-111	0.616598	0.398718	0.21788	0.000707214	0.000411862	mono1	2210408F21Rik	0.0149214	0.0205477	0.985856	0.978583
isoform1=exon:6:31277848-31277955:+@junction:6:31277956-31335990:+@exon:6:31335991-31336062:+ isoform2=junction:6:31277956-31285002:+@exon:6:31285003-31285120:+@junction:6:31285121-31335990:+ 2210408F21Rik SE	2.63799e-102	7.85593e-99	0.564409	0.380586	0.183823	0.000353607	0.000411862	mono1	2210408F21Rik	0.0149214	0.0205477	0.985856	0.978583
isoform1=exon:6:31277848-31277955:+@junction:6:31277956-31335990:+@exon:6:31335991-31336062:+ isoform2=junction:6:31277956-31328288:+@exon:6:31328289-31328360:+@junction:6:31328361-31335990:+ 2210408F21Rik SE	1.63996e-207	4.8838e-204	0.399367	0.15771	0.241657	0.00141443	0.00164745	mono1	2210408F21Rik	0.0149214	0.0205477	0.985856	0.978583
isoform1=exon:6:31285003-31285120:+@junction:6:31285121-31335990:+@exon:6:31335991-31336062:+ isoform2=junction:6:31285121-31328288:+@exon:6:31328289-31328360:+@junction:6:31328361-31335990:+ 2210408F21Rik SE	1.20844e-217	3.59874e-214	0.508515	0.224043	0.284472	0.00106082	0.00205931	mono1	2210408F21Rik	0.0149214	0.0205477	0.985856	0.978583
isoform1=exon:6:31277848-31277955:+@junction:6:31277956-31335990:+@exon:6:31335991-31336062:+ isoform2=junction:6:31277956-31328288:+@exon:6:31328289-31328389:+@junction:6:31328390-31335990:+ 2210408F21Rik SE	1.00064e-168	2.9799e-165	0.440786	0.214115	0.226671	0.000353607	0	mono1	2210408F21Rik	0.0149214	0.0205477	0.985856	0.978583
isoform1=exon:6:31285003-31285120:+@junction:6:31285121-31335990:+@exon:6:31335991-31336062:+ isoform2=junction:6:31285121-31328288:+@exon:6:31328289-31328389:+@junction:6:31328390-31335990:+ 2210408F21Rik SE	5.92982e-187	1.7659e-183	0.550381	0.286769	0.263611	0	0.000411862	mono1	2210408F21Rik	0.0149214	0.0205477	0.985856	0.978583
isoform1=exon:6:31285004-31285120:+@junction:6:31285121-31335990:+@exon:6:31335991-31336062:+ isoform2=junction:6:31285121-31328331:+@exon:6:31328332-31328360:+@junction:6:31328361-31335990:+ 2210408F21Rik SE	5.78119e-185	1.72164e-181	0.347403	0.16256	0.184843	0.00106082	0.00205931	mono1	2210408F21Rik	0.0149214	0.0205477	0.985856	0.978583
isoform1=exon:6:31335991-31336062:+@junction:6:31336063-31337229:+@exon:6:31337230-31337247:+ isoform2=junction:6:31336063-31336803:+@exon:6:31336804-31336857:+@junction:6:31336858-31337229:+ 2210408F21Rik SE	9.55793e-132	2.84635e-128	0.617136	0.38126	0.235876	0.00141443	0.00370675	mono1	2210408F21Rik	0.0149214	0.0205477	0.985856	0.978583
isoform1=exon:13:35893472-35896925:-@junction:13:35896926-35898814:-@exon:13:35898815-35899013:- isoform2=junction:13:35896926-35898564:-@exon:13:35898565-35898699:-@junction:13:35898700-35898814:- Rpp40 SE	5.37894e-40	1.60185e-36	0.966846	0.864724	0.102122	0	0	mono1	Rpp40	0.0132071	0.0135897	0.987624	0.985585
isoform1=exon:9:121752407-121752463:+@junction:9:121752464-121752990:+@exon:9:121752991-121753092:+ isoform2=junction:9:121752464-121752796:+@exon:9:121752797-121752827:+@junction:9:121752828-121752990:+ Nktr SE	4.54707e-51	1.35412e-47	0.341915	0.236096	0.105818	0.000353607	0	mono1	Nktr	0.226699	0.201365	0.810113	0.80972
isoform1=exon:5:110830936-110830983:-@junction:5:110830984-110835974:-@exon:5:110835975-110836069:- isoform2=junction:5:110830984-110834654:-@exon:5:110834655-110834799:-@junction:5:110834800-110835974:- Hscb SE	7.25865e-52	2.16163e-48	0.478476	0.721079	-0.242603	0	0.000411862	mono1	Hscb	0.0926193	0.12606	0.919731	0.882208
isoform1=exon:5:110830936-110830983:-@junction:5:110830984-110835979:-@exon:5:110835980-110836069:- isoform2=junction:5:110830984-110834654:-@exon:5:110834655-110834799:-@junction:5:110834800-110835979:- Hscb SE	5.12788e-80	1.52708e-76	0.411652	0.674705	-0.263053	0.000707214	0.000411862	mono1	Hscb	0.0926193	0.12606	0.919731	0.882208
isoform1=exon:5:110830936-110830983:-@junction:5:110830984-110836306:-@exon:5:110836307-110836320:- isoform2=junction:5:110830984-110834654:-@exon:5:110834655-110834799:-@junction:5:110834800-110836306:- Hscb SE	1.70686e-64	5.08304e-61	0.479595	0.751461	-0.271866	0	0	mono1	Hscb	0.0926193	0.12606	0.919731	0.882208
isoform1=exon:5:110830936-110830983:-@junction:5:110830984-110836306:-@exon:5:110836307-110836403:- isoform2=junction:5:110830984-110835979:-@exon:5:110835980-110836069:-@junction:5:110836070-110836306:- Hscb SE	9.69122e-33	2.88604e-29	0.818718	0.625255	0.193463	0	0	mono1	Hscb	0.0926193	0.12606	0.919731	0.882208
isoform1=exon:5:110834655-110834799:-@junction:5:110834800-110836306:-@exon:5:110836307-110836403:- isoform2=junction:5:110834800-110835979:-@exon:5:110835980-110836069:-@junction:5:110836070-110836306:- Hscb SE	1.48353e-40	4.41796e-37	0.523408	0.41484	0.108567	0	0	mono1	Hscb	0.0926193	0.12606	0.919731	0.882208
isoform1=exon:5:99966022-99966183:-@junction:5:99966184-99978391:-@exon:5:99978392-99978917:- isoform2=junction:5:99966184-99967218:-@exon:5:99967219-99967387:-@junction:5:99967388-99978391:- Hnrnpd SE	6.18284e-27	1.84125e-23	0.950385	0.813801	0.136584	0	0	mono1	Hnrnpd	0.583643	0.676742	0.573197	0.485173
isoform1=exon:6:83800271-83800358:+@junction:6:83800359-83801497:+@exon:6:83801498-83801576:+ isoform2=junction:6:83800359-83801090:+@exon:6:83801091-83801188:+@junction:6:83801189-83801497:+ Nagk SE	7.61412e-152	2.26748e-148	0.571394	0.298063	0.273331	0.0289958	0.050659	mono1	Nagk	0.376026	0.323103	0.692362	0.712521
isoform1=exon:5:86077989-86078060:+@junction:5:86078061-86084388:+@exon:5:86084389-86084445:+ isoform2=junction:5:86078061-86081166:+@exon:5:86081167-86081280:+@junction:5:86081281-86084388:+ Stap1 SE	8.11426e-47	2.41643e-43	0.637113	0.47495	0.162163	0	0	mono1	Stap1	0.0884353	0.101011	0.921146	0.905272
isoform1=exon:5:86094733-86094802:+@junction:5:86094803-86103699:+@exon:5:86103700-86103864:+ isoform2=junction:5:86094803-86096496:+@exon:5:86096497-86096593:+@junction:5:86096594-86103699:+ Stap1 SE	1.34407e-123	4.00263e-120	0.928791	0.684325	0.244466	0	0	mono1	Stap1	0.0884353	0.101011	0.921146	0.905272
isoform1=exon:14:13954539-13954656:-@junction:14:13954657-13961184:-@exon:14:13961185-13961212:- isoform2=junction:14:13954657-13957459:-@exon:14:13957460-13957631:-@junction:14:13957632-13961184:- Thoc7 SE	4.66855e-118	1.39029e-114	0.382018	0.166718	0.2153	0.000707214	0.000411862	mono1	Thoc7	0.0155119	0.0151036	0.984795	0.98229
isoform1=exon:5:72782003-72782175:-@junction:5:72782176-72785916:-@exon:5:72785917-72786045:- isoform2=junction:5:72782176-72783717:-@exon:5:72783718-72783758:-@junction:5:72783759-72785916:- Tec SE	5.52163e-108	1.64434e-104	0.379352	0.219265	0.160088	0.000353607	0.000411862	mono1	Tec	0.104051	0.0972971	0.907709	0.903624
isoform1=exon:2:119958157-119958363:+@junction:2:119958364-119960725:+@exon:2:119960726-119960794:+ isoform2=junction:2:119958364-119960339:+@exon:2:119960340-119960451:+@junction:2:119960452-119960725:+ Mga SE	3.79413e-46	1.12989e-42	0.948381	0.806175	0.142207	0	0	mono1	Mga	0.118831	0.137131	0.893564	0.865321
isoform1=exon:5:65571532-65571590:+@junction:5:65571591-65591875:+@exon:5:65591876-65591975:+ isoform2=junction:5:65571591-65581385:+@exon:5:65581386-65581468:+@junction:5:65581469-65591875:+ Ube2k SE	9.3557e-111	2.78613e-107	0.541132	0.312091	0.229041	0.000353607	0.00164745	mono1	Ube2k	0.465155	0.495458	0.628359	0.57084
isoform1=exon:10:34303609-34304979:-@junction:10:34304980-34313588:-@exon:10:34313589-34313683:- isoform2=junction:10:34304980-34310300:-@exon:10:34310301-34310469:-@junction:10:34310470-34313588:- Nt5dc1 SE	2.11225e-100	6.29028e-97	0.818585	0.531263	0.287322	0	0	mono1	Nt5dc1	0.0435849	0.0375009	0.957921	0.960461
isoform1=exon:5:62706608-62706728:-@junction:5:62706729-62730520:-@exon:5:62730521-62730874:- isoform2=junction:5:62706729-62714732:-@exon:5:62714733-62714802:-@junction:5:62714803-62730520:- Arap2 SE	1.77989e-34	5.30051e-31	0.915727	0.779166	0.13656	0	0	mono1	Arap2	0.112421	0.107548	0.902758	0.892504
isoform1=exon:2:181357690-181359561:-@junction:2:181359562-181361000:-@exon:2:181361001-181361071:- isoform2=junction:2:181359562-181359638:-@exon:2:181359639-181359739:-@junction:2:181359740-181361000:- Arfrp1 SE	7.95492e-30	2.36898e-26	0.439779	0.684664	-0.244886	0	0	mono1	Arfrp1	0.0667222	0.0841405	0.937058	0.913509
isoform1=exon:2:181357690-181359561:-@junction:2:181359562-181361390:-@exon:2:181361391-181361472:- isoform2=junction:2:181359562-181359638:-@exon:2:181359639-181359739:-@junction:2:181359740-181361390:- Arfrp1 SE	3.54175e-28	1.05473e-24	0.440159	0.681755	-0.241596	0	0	mono1	Arfrp1	0.0667222	0.0841405	0.937058	0.913509
isoform1=exon:1:53321080-53321210:+@junction:1:53321211-53323166:+@exon:1:53323167-53323270:+ isoform2=junction:1:53321211-53321495:+@exon:1:53321496-53321567:+@junction:1:53321568-53323166:+ Osgepl1 SE	2.12581e-40	6.33065e-37	0.84683	0.719159	0.127672	0.000353607	0	mono1	Osgepl1	0.00787778	0.00626104	0.99116	0.99341
isoform1=exon:5:129998659-130000069:-@junction:5:130000070-130000756:-@exon:5:130000757-130000942:- isoform2=junction:5:130000070-130000360:-@exon:5:130000361-130000542:-@junction:5:130000543-130000756:- Gusb SE	3.69199e-50	1.09948e-46	0.706583	0.566271	0.140312	0.000353607	0	mono1	Gusb	0.859057	0.862066	0.41867	0.378089
isoform1=exon:5:33671665-33671785:+@junction:5:33671786-33678619:+@exon:5:33678620-33678995:+ isoform2=junction:5:33671786-33671981:+@exon:5:33671982-33672076:+@junction:5:33672077-33678619:+ Tacc3 SE	2.03926e-20	6.07291e-17	0.940873	0.835374	0.105499	0	0	mono1	Tacc3	0.141272	0.19652	0.87447	0.81425
isoform1=exon:6:120412155-120412510:+@junction:6:120412511-120418558:+@exon:6:120418559-120418738:+ isoform2=junction:6:120412511-120415215:+@exon:6:120415216-120415354:+@junction:6:120415355-120418558:+ Kdm5a SE	4.45097e-79	1.3255e-75	0.600285	0.43194	0.168345	0.000353607	0	mono1	Kdm5a	0.127956	0.142344	0.886846	0.861614
isoform1=exon:6:120428218-120428377:+@junction:6:120428378-120431812:+@exon:6:120431813-120432223:+ isoform2=junction:6:120428378-120430059:+@exon:6:120430060-120430280:+@junction:6:120430281-120431812:+ Kdm5a SE	2.30002e-44	6.84945e-41	0.796344	0.616355	0.179989	0.000353607	0.00494234	mono1	Kdm5a	0.127956	0.142344	0.886846	0.861614
isoform1=exon:5:21226244-21226348:+@junction:5:21226349-21228023:+@exon:5:21228024-21228067:+ isoform2=junction:5:21226349-21226773:+@exon:5:21226774-21226833:+@junction:5:21226834-21228023:+ Gsap SE	3.23178e-54	9.62424e-51	0.538102	0.416287	0.121815	0.000353607	0	mono1	Gsap	0.173406	0.16168	0.84901	0.844728
isoform1=exon:13:46778894-46778993:-@junction:13:46778994-46785245:-@exon:13:46785246-46785392:- isoform2=junction:13:46778994-46780625:-@exon:13:46780626-46780664:-@junction:13:46780665-46785245:- Kif13a SE	1.35912e-89	4.04745e-86	0.770305	0.587789	0.182516	0.000707214	0.000823723	mono1	Kif13a	0.0728523	0.0791117	0.931754	0.917216
isoform1=exon:9:67031452-67031514:-@junction:9:67031515-67032793:-@exon:9:67032794-67032864:- isoform2=junction:9:67031515-67032465:-@exon:9:67032466-67032541:-@junction:9:67032542-67032793:- Tpm1 SE	5.61057e-22	1.67083e-18	0.869616	0.743538	0.126078	0	0	mono1	Tpm1	0.109826	0.109237	0.899222	0.887562
isoform1=exon:5:134237834-134238892:-@junction:5:134238893-134240242:-@exon:5:134240243-134240284:- isoform2=junction:5:134238893-134239496:-@exon:5:134239497-134239571:-@junction:5:134239572-134240242:- Gtf2i SE	2.83053e-56	8.42932e-53	0.838869	0.646434	0.192435	0	0.000823723	mono1	Gtf2i	0.148728	0.163754	0.864922	0.842257
isoform1=exon:4:135932899-135933099:+@junction:4:135933100-135936922:+@exon:4:135936923-135937022:+ isoform2=junction:4:135933100-135934689:+@exon:4:135934690-135934880:+@junction:4:135934881-135936922:+ Fuca1 SE	6.36279e-152	1.89484e-148	0.77629	0.454109	0.322181	0.00388967	0.00947282	mono1	Fuca1	0.307868	0.291353	0.741513	0.734761
isoform1=exon:4:103139358-103139516:+@junction:4:103139517-103140836:+@exon:4:103140837-103140901:+ isoform2=junction:4:103139517-103140110:+@exon:4:103140111-103140243:+@junction:4:103140244-103140836:+ Mier1 SE	4.76456e-43	1.41889e-39	0.963841	0.861805	0.102037	0	0.000823723	mono1	Mier1	0.222623	0.245884	0.809406	0.766063
isoform1=exon:5:38264812-38264970:+@junction:5:38264971-38267697:+@exon:5:38267698-38267904:+ isoform2=junction:5:38264971-38267178:+@exon:5:38267179-38267284:+@junction:5:38267285-38267697:+ Tmem128 SE	3.26127e-22	9.71206e-19	0.882861	0.72842	0.154441	0.000707214	0.00164745	mono1	Tmem128	0.263781	0.274595	0.770863	0.739292
isoform1=exon:5:38264812-38264970:+@junction:5:38264971-38269058:+@exon:5:38269059-38269634:+ isoform2=junction:5:38264971-38267178:+@exon:5:38267179-38267284:+@junction:5:38267285-38269058:+ Tmem128 SE	1.20597e-37	3.59139e-34	0.918142	0.726027	0.192115	0.000707214	0.000411862	mono1	Tmem128	0.263781	0.274595	0.770863	0.739292
isoform1=exon:11:102310443-102310576:-@junction:11:102310577-102311379:-@exon:11:102311380-102311500:- isoform2=junction:11:102310577-102310925:-@exon:11:102310926-102311036:-@junction:11:102311037-102311379:- Ubtf SE	2.172e-47	6.46823e-44	0.646957	0.514515	0.132443	0	0	mono1	Ubtf	0.25988	0.278325	0.780057	0.745058
isoform1=exon:7:119843865-119844064:+@junction:7:119844065-119848731:+@exon:7:119848732-119848939:+ isoform2=junction:7:119844065-119845382:+@exon:7:119845383-119845501:+@junction:7:119845502-119848731:+ Rexo5 SE	2.86702e-90	8.53799e-87	0.460883	0.26707	0.193813	0	0	mono1	Rexo5	0.0108228	0.00767039	0.990099	0.990527
isoform1=exon:9:80093537-80093641:+@junction:9:80093642-80103693:+@exon:9:80103694-80103764:+ isoform2=junction:9:80093642-80098885:+@exon:9:80098886-80098906:+@junction:9:80098907-80103693:+ Senp6 SE	4.93744e-42	1.47037e-38	0.631321	0.502213	0.129108	0.000353607	0.000411862	mono1	Senp6	0.146281	0.159423	0.87058	0.837727
isoform1=exon:9:80130739-80130858:+@junction:9:80130859-80136457:+@exon:9:80136458-80136882:+ isoform2=junction:9:80130859-80132888:+@exon:9:80132889-80132981:+@junction:9:80132982-80136457:+ Senp6 SE	3.65398e-65	1.08815e-61	0.69172	0.507194	0.184526	0	0	mono1	Senp6	0.146281	0.159423	0.87058	0.837727
isoform1=exon:19:8847406-8847547:+@junction:19:8847548-8847913:+@exon:19:8847914-8847982:+ isoform2=junction:19:8847548-8847666:+@exon:19:8847667-8847733:+@junction:19:8847734-8847913:+ Bscl2 SE	7.89494e-64	2.35111e-60	0.95894	0.832689	0.126251	0	0.00164745	mono1	Bscl2	0.397311	0.382047	0.678571	0.656096
isoform1=exon:19:4784293-4785567:-@junction:19:4785568-4792397:-@exon:19:4792398-4792820:- isoform2=junction:19:4785568-4787360:-@exon:19:4787361-4788042:-@junction:19:4788043-4792397:- Rbm4 SE	3.52128e-123	1.04864e-119	0.838448	0.576342	0.262107	0	0	mono1	Rbm4	0.0163053	0.0108326	0.984441	0.987232
isoform1=exon:5:30672982-30673059:+@junction:5:30673060-30674037:+@exon:5:30674038-30674202:+ isoform2=junction:5:30673060-30673292:+@exon:5:30673293-30673443:+@junction:5:30673444-30674037:+ Cenpa SE	1.81283e-13	5.39862e-10	0.859122	0.746028	0.113094	0.000707214	0.00164745	mono1	Cenpa	0.339381	0.437251	0.757072	0.680395
isoform1=exon:5:150635972-150643315:-@junction:5:150643316-150647459:-@exon:5:150647460-150647519:- isoform2=junction:5:150643316-150647000:-@exon:5:150647001-150647077:-@junction:5:150647078-150647459:- N4bp2l2 SE	1.67921e-80	5.0007e-77	0.790807	0.578481	0.212325	0.000353607	0.000411862	mono1	N4bp2l2	0.108589	0.115905	0.8971	0.882208
isoform1=exon:11:6258919-6259258:-@junction:11:6259259-6261615:-@exon:11:6261616-6261721:- isoform2=junction:11:6259259-6259546:-@exon:11:6259547-6259620:-@junction:11:6259621-6261615:- Ddx56 SE	7.64352e-47	2.27624e-43	0.923991	0.756305	0.167685	0	0.000823723	mono1	Ddx56	0.0457816	0.0522344	0.955446	0.943163
isoform1=exon:4:11209392-11209465:-@junction:4:11209466-11213705:-@exon:4:11213706-11213752:- isoform2=junction:4:11209466-11211881:-@exon:4:11211882-11211932:-@junction:4:11211933-11213705:- Ints8 SE	1.01226e-23	3.01451e-20	0.806059	0.696547	0.109512	0	0	mono1	Ints8	0.00949324	0.00955592	0.991513	0.989703
isoform1=exon:12:106062630-106062808:+@junction:12:106062809-106073618:+@exon:12:106073619-106073678:+ isoform2=junction:12:106062809-106070524:+@exon:12:106070525-106070615:+@junction:12:106070616-106073618:+ Vrk1 SE	9.96029e-71	2.96617e-67	0.404049	0.700679	-0.29663	0	0.000411862	mono1	Vrk1	0.347172	0.469386	0.726662	0.618616
isoform1=exon:12:106062630-106062808:+@junction:12:106062809-106075006:+@exon:12:106075007-106075220:+ isoform2=junction:12:106062809-106070524:+@exon:12:106070525-106070615:+@junction:12:106070616-106075006:+ Vrk1 SE	1.36789e-76	4.07359e-73	0.439067	0.698156	-0.259089	0.0399576	0.0218287	mono1	Vrk1	0.347172	0.469386	0.726662	0.618616
isoform1=exon:12:106062630-106062808:+@junction:12:106062809-106073618:+@exon:12:106073619-106073678:+ isoform2=junction:12:106062809-106070524:+@exon:12:106070525-106071641:+@junction:12:106071642-106073618:+ Vrk1 SE	2.65029e-63	7.89256e-60	0.380086	0.687904	-0.307818	0.000353607	0	mono1	Vrk1	0.347172	0.469386	0.726662	0.618616
isoform1=exon:12:106062630-106062808:+@junction:12:106062809-106075006:+@exon:12:106075007-106075200:+ isoform2=junction:12:106062809-106070524:+@exon:12:106070525-106071641:+@junction:12:106071642-106075006:+ Vrk1 SE	7.32383e-59	2.18104e-55	0.364406	0.656605	-0.2922	0.000353607	0	mono1	Vrk1	0.347172	0.469386	0.726662	0.618616
isoform1=exon:12:106070525-106070615:+@junction:12:106070616-106073618:+@exon:12:106073619-106073678:+ isoform2=junction:12:106070616-106071569:+@exon:12:106071570-106071641:+@junction:12:106071642-106073618:+ Vrk1 SE	1.23551e-137	3.67934e-134	0.524032	0.304695	0.219337	0.000707214	0.00247117	mono1	Vrk1	0.347172	0.469386	0.726662	0.618616
isoform1=exon:18:21020888-21020999:+@junction:18:21021000-21026085:+@exon:18:21026086-21027535:+ isoform2=junction:18:21021000-21024408:+@exon:18:21024409-21024516:+@junction:18:21024517-21026085:+ Rnf138 SE	3.55562e-51	1.05886e-47	0.506222	0.400708	0.105515	0	0	mono1	Rnf138	0.0882442	0.105948	0.92256	0.896211
isoform1=exon:3:138462365-138462430:-@junction:3:138462431-138468833:-@exon:3:138468834-138468965:- isoform2=junction:3:138462431-138466223:-@exon:3:138466224-138466367:-@junction:3:138466368-138468833:- Metap1 SE	7.13457e-21	2.12467e-17	0.825959	0.711823	0.114136	0	0	mono1	Metap1	0.107196	0.109929	0.901344	0.886326
isoform1=exon:11:87035592-87035643:-@junction:11:87035644-87041787:-@exon:11:87041788-87041921:- isoform2=junction:11:87035644-87037830:-@exon:11:87037831-87037890:-@junction:11:87037891-87041787:- Gdpd1 SE	1.85281e-181	5.51766e-178	0.667681	0.353956	0.313725	0.000353607	0.00205931	mono1	Gdpd1	0.0655814	0.0482556	0.939887	0.956343
isoform1=exon:3:122262600-122262802:+@junction:3:122262803-122266227:+@exon:3:122266228-122266255:+ isoform2=junction:3:122262803-122264793:+@exon:3:122264794-122264908:+@junction:3:122264909-122266227:+ Gclm SE	4.82197e-86	1.43598e-82	0.819087	0.60009	0.218997	0.00141443	0.00906096	mono1	Gclm	1.22188	1.28486	0.348303	0.310132
isoform1=exon:7:73504988-73505128:-@junction:7:73505129-73514089:-@exon:7:73514090-73514151:- isoform2=junction:7:73505129-73507805:-@exon:7:73507806-73507913:-@junction:7:73507914-73514089:- Chd2 SE	2.87444e-212	8.56008e-209	0.588475	0.241247	0.347228	0.000353607	0.00123558	mono1	Chd2	0.149936	0.161116	0.871641	0.845964
isoform1=exon:3:95129536-95129883:-@junction:3:95129884-95132824:-@exon:3:95132825-95132913:- isoform2=junction:3:95129884-95130163:-@exon:3:95130164-95130358:-@junction:3:95130359-95132824:- Scnm1 SE	3.00438e-74	8.94704e-71	0.942466	0.762227	0.180239	0	0.000411862	mono1	Scnm1	0.0701606	0.0840101	0.932815	0.916804
isoform1=exon:1:78417975-78418222:-@junction:1:78418223-78443634:-@exon:1:78443635-78443790:- isoform2=junction:1:78418223-78425192:-@exon:1:78425193-78425345:-@junction:1:78425346-78443634:- Farsb SE	6.93021e-45	2.06382e-41	0.895965	0.772311	0.123654	0.000353607	0.00164745	mono1	Farsb	0.32172	0.339457	0.731259	0.688221
isoform1=exon:5:23525496-23525745:-@junction:5:23525746-23540374:-@exon:5:23540375-23540481:- isoform2=junction:5:23525746-23527896:-@exon:5:23527897-23528062:-@junction:5:23528063-23540374:- Srpk2 SE	1.98754e-137	5.91889e-134	0.465548	0.22502	0.240528	0.00990099	0.0172982	mono1	Srpk2	0.29239	0.305062	0.757779	0.730231
isoform1=exon:5:100798743-100798860:+@junction:5:100798861-100803052:+@exon:5:100803053-100803110:+ isoform2=junction:5:100798861-100801907:+@exon:5:100801908-100801991:+@junction:5:100801992-100803052:+ Mrps18c SE	1.27397e-39	3.79388e-36	0.526671	0.370558	0.156113	0.00671853	0.0127677	mono1	Mrps18c	0.244797	0.245017	0.78819	0.763591
isoform1=exon:5:100799552-100799613:+@junction:5:100799614-100803969:+@exon:5:100803970-100804029:+ isoform2=junction:5:100799614-100803052:+@exon:5:100803053-100803110:+@junction:5:100803111-100803969:+ Mrps18c SE	3.54544e-110	1.05583e-106	0.582133	0.42076	0.161374	0.0247525	0.0617792	mono1	Mrps18c	0.244797	0.245017	0.78819	0.763591
isoform1=exon:3:90498956-90500107:-@junction:3:90500108-90503095:-@exon:3:90503096-90503282:- isoform2=junction:3:90500108-90502115:-@exon:3:90502116-90502253:-@junction:3:90502254-90503095:- Chtop SE	3.34778e-20	9.96969e-17	0.758635	0.65433	0.104306	0	0	mono1	Chtop	0.139902	0.156896	0.872348	0.84061
isoform1=exon:5:142762990-142763161:-@junction:5:142763162-142765050:-@exon:5:142765051-142765187:- isoform2=junction:5:142763162-142764768:-@exon:5:142764769-142764897:-@junction:5:142764898-142765050:- Tnrc18 SE	7.21127e-92	2.14752e-88	0.572089	0.367609	0.204479	0.000707214	0.000411862	mono1	Tnrc18	0.162177	0.171375	0.856789	0.829901
isoform1=exon:3:89403396-89403469:-@junction:3:89403470-89405854:-@exon:3:89405855-89405953:- isoform2=junction:3:89403470-89405580:-@exon:3:89405581-89405770:-@junction:3:89405771-89405854:- Flad1 SE	1.31843e-48	3.92629e-45	0.951844	0.816826	0.135017	0	0	mono1	Flad1	0.0182862	0.0203906	0.981966	0.978583
isoform1=exon:4:137618471-137621259:+@junction:4:137621260-137625156:+@exon:4:137625157-137625287:+ isoform2=junction:4:137621260-137623273:+@exon:4:137623274-137623388:+@junction:4:137623389-137625156:+ Usp48 SE	4.64446e-29	1.38312e-25	0.785374	0.666955	0.118418	0.000707214	0	mono1	Usp48	0.146313	0.138812	0.868105	0.861203
isoform1=exon:4:137644341-137644498:+@junction:4:137644499-137652957:+@exon:4:137652958-137653006:+ isoform2=junction:4:137644499-137650292:+@exon:4:137650293-137650418:+@junction:4:137650419-137652957:+ Usp48 SE	2.56652e-86	7.64309e-83	0.804217	0.545976	0.258241	0.000353607	0.00288303	mono1	Usp48	0.146313	0.138812	0.868105	0.861203
isoform1=exon:4:137652958-137653006:+@junction:4:137653007-137656121:+@exon:4:137656122-137658531:+ isoform2=junction:4:137653007-137655222:+@exon:4:137655223-137655249:+@junction:4:137655250-137656121:+ Usp48 SE	4.49101e-49	1.33742e-45	0.899284	0.759219	0.140066	0	0	mono1	Usp48	0.146313	0.138812	0.868105	0.861203
isoform1=exon:5:34444662-34444913:+@junction:5:34444914-34458997:+@exon:5:34458998-34459288:+ isoform2=junction:5:34444914-34457904:+@exon:5:34457905-34458103:+@junction:5:34458104-34458997:+ Fam193a SE	5.07118e-170	1.5102e-166	0.612914	0.330435	0.282479	0	0	mono1	Fam193a	0.168525	0.162522	0.856436	0.847199
isoform1=exon:3:90232047-90232511:+@junction:3:90232512-90235382:+@exon:3:90235383-90235838:+ isoform2=junction:3:90232512-90233922:+@exon:3:90233923-90234002:+@junction:3:90234003-90235382:+ Jtb SE	1.2117e-70	3.60845e-67	0.592083	0.42411	0.167972	0.000707214	0.000411862	mono1	Jtb	0.197588	0.215574	0.826733	0.788715
isoform1=exon:18:10623631-10623707:+@junction:18:10623708-10627793:+@exon:18:10627794-10627955:+ isoform2=junction:18:10623708-10626948:+@exon:18:10626949-10627017:+@junction:18:10627018-10627793:+ Snrpd1 SE	1.98083e-37	5.89892e-34	0.80048	0.675435	0.125044	0.00636492	0.0127677	mono1	Snrpd1	0.380391	0.440176	0.695545	0.632619
isoform1=exon:3:51664511-51664610:+@junction:3:51664611-51681796:+@exon:3:51681797-51681807:+ isoform2=junction:3:51664611-51677564:+@exon:3:51677565-51677635:+@junction:3:51677636-51681796:+ Mgst2 SE	3.56578e-41	1.06189e-37	0.718641	0.591407	0.127234	0.000353607	0	mono1	Mgst2	0.123034	0.152303	0.897454	0.852965
isoform1=exon:7:29001542-29001669:+@junction:7:29001670-29003096:+@exon:7:29003097-29003276:+ isoform2=junction:7:29001670-29001919:+@exon:7:29001920-29001990:+@junction:7:29001991-29003096:+ Map4k1 SE	4.05379e-77	1.20722e-73	0.323414	0.200929	0.122485	0.00106082	0.00205931	mono1	Map4k1	0.142668	0.189603	0.871287	0.814662
isoform1=exon:7:29001920-29001990:+@junction:7:29001991-29003096:+@exon:7:29003097-29003274:+ isoform2=junction:7:29001991-29002347:+@exon:7:29002348-29002403:+@junction:7:29002404-29003096:+ Map4k1 SE	1.39203e-40	4.14546e-37	0.93211	0.796892	0.135217	0	0.00741351	mono1	Map4k1	0.142668	0.189603	0.871287	0.814662
isoform1=exon:8:78812976-78813080:-@junction:8:78813081-78821047:-@exon:8:78821048-78821140:- isoform2=junction:8:78813081-78819986:-@exon:8:78819987-78820085:-@junction:8:78820086-78821047:- Lsm6 SE	1.53406e-52	4.56842e-49	0.64322	0.51313	0.13009	0	0.000411862	mono1	Lsm6	0.320688	0.374786	0.730905	0.660214
isoform1=exon:3:54729194-54729300:-@junction:3:54729301-54731074:-@exon:3:54731075-54731171:- isoform2=junction:3:54729301-54729764:-@exon:3:54729765-54729885:-@junction:3:54729886-54731074:- Exosc8 SE	8.74444e-17	2.60409e-13	0.962677	0.843956	0.118721	0	0	mono1	Exosc8	0.0336117	0.0400993	0.966761	0.954283
isoform1=exon:3:54731075-54731171:-@junction:3:54731172-54732111:-@exon:3:54732112-54732217:- isoform2=junction:3:54731172-54731980:-@exon:3:54731981-54732026:-@junction:3:54732027-54732111:- Exosc8 SE	2.64798e-45	7.88569e-42	0.639656	0.526651	0.113005	0	0.000411862	mono1	Exosc8	0.0336117	0.0400993	0.966761	0.954283
isoform1=exon:10:93480691-93480786:+@junction:10:93480787-93482961:+@exon:10:93482962-93483001:+ isoform2=junction:10:93480787-93482249:+@exon:10:93482250-93482332:+@junction:10:93482333-93482961:+ Lta4h SE	2.42036e-81	7.20784e-78	0.701945	0.547146	0.1548	0.000353607	0.000411862	mono1	Lta4h	0.25618	0.294197	0.7843	0.73229
isoform1=exon:3:40812731-40812875:+@junction:3:40812876-40814981:+@exon:3:40814982-40815088:+ isoform2=junction:3:40812876-40813465:+@exon:3:40813466-40813591:+@junction:3:40813592-40814981:+ Plk4 SE	1.35386e-61	4.03179e-58	0.687166	0.519684	0.167481	0	0.000411862	mono1	Plk4	0.103526	0.131691	0.910537	0.868616
isoform1=exon:2:84955431-84955617:+@junction:2:84955618-84957685:+@exon:2:84957686-84958509:+ isoform2=junction:2:84955618-84956271:+@exon:2:84956272-84956386:+@junction:2:84956387-84957685:+ Slc43a3 SE	1.61087e-70	4.79717e-67	0.789163	0.565701	0.223462	0.000353607	0.00370675	mono1	Slc43a3	0.0610425	0.0808456	0.942362	0.910626
isoform1=exon:5:123744955-123745111:-@junction:5:123745112-123746771:-@exon:5:123746772-123746870:- isoform2=junction:5:123745112-123745496:-@exon:5:123745497-123745589:-@junction:5:123745590-123746771:- Rsrc2 SE	2.46816e-58	7.35018e-55	0.644531	0.472082	0.172449	0.000353607	0	mono1	Rsrc2	0.34922	0.339321	0.714286	0.693163
isoform1=exon:3:96890803-96890923:-@junction:3:96890924-96893497:-@exon:3:96893498-96893604:- isoform2=junction:3:96890924-96892865:-@exon:3:96892866-96892967:-@junction:3:96892968-96893497:- Gpr89 SE	3.11172e-147	9.2667e-144	0.712781	0.409972	0.302808	0.000353607	0.000823723	mono1	Gpr89	0.0358818	0.0325451	0.965347	0.96458
isoform1=exon:2:53141943-53142029:-@junction:2:53142030-53145232:-@exon:2:53145233-53145370:- isoform2=junction:2:53142030-53144783:-@exon:2:53144784-53144879:-@junction:2:53144880-53145232:- Prpf40a SE	4.31013e-39	1.28356e-35	0.759286	0.550982	0.208305	0.00141443	0.00288303	mono1	Prpf40a	0.365026	0.41316	0.69802	0.632619
isoform1=exon:2:60251993-60252491:-@junction:2:60252492-60257032:-@exon:2:60257033-60257203:- isoform2=junction:2:60252492-60255070:-@exon:2:60255071-60255097:-@junction:2:60255098-60257032:- Cd302 SE	6.90923e-160	2.05757e-156	0.682524	0.415614	0.26691	0	0	mono1	Cd302	0.369056	0.349089	0.695898	0.690692
isoform1=exon:12:3253269-3253358:-@junction:12:3253359-3264688:-@exon:12:3264689-3264749:- isoform2=junction:12:3253359-3256866:-@exon:12:3256867-3257005:-@junction:12:3257006-3264688:- Rab10 SE	2.2438e-13	6.68203e-10	0.812897	0.675919	0.136978	0	0	mono1	Rab10	0.464106	0.466055	0.634724	0.60173
isoform1=exon:2:59932105-59932170:-@junction:2:59932171-59933670:-@exon:2:59933671-59933715:- isoform2=junction:2:59932171-59933411:-@exon:2:59933412-59933438:-@junction:2:59933439-59933670:- Baz2b SE	9.11608e-45	2.71477e-41	0.963008	0.793382	0.169626	0	0	mono1	Baz2b	0.290115	0.296493	0.760255	0.731466
isoform1=exon:3:34039527-34039579:+@junction:3:34039580-34046031:+@exon:3:34046032-34046103:+ isoform2=junction:3:34039580-34041062:+@exon:3:34041063-34041156:+@junction:3:34041157-34046031:+ Fxr1 SE	2.2183e-38	6.60609e-35	0.920256	0.796988	0.123268	0	0	mono1	Fxr1	0.225312	0.232242	0.805163	0.778418
isoform1=exon:7:45000372-45001022:+@junction:7:45001023-45002163:+@exon:7:45002164-45002347:+ isoform2=junction:7:45001023-45001672:+@exon:7:45001673-45001788:+@junction:7:45001789-45002163:+ Irf3 SE	1.12417e-73	3.34777e-70	0.829009	0.699565	0.129444	0.000353607	0.000411862	mono1	Irf3	0.107913	0.0993258	0.902051	0.898682
isoform1=exon:10:80143832-80143985:+@junction:10:80143986-80145422:+@exon:10:80145423-80145813:+ isoform2=junction:10:80143986-80145218:+@exon:10:80145219-80145307:+@junction:10:80145308-80145422:+ Atp5d SE	9.69627e-85	2.88755e-81	0.837016	0.587172	0.249844	0.00176803	0.000411862	mono1	Atp5d	0.957319	1.00326	0.364922	0.313839
isoform1=exon:2:25352276-25352566:-@junction:2:25352567-25353152:-@exon:2:25353153-25353217:- isoform2=junction:2:25352567-25352685:-@exon:2:25352686-25352756:-@junction:2:25352757-25353152:- Dpp7 SE	8.08831e-95	2.4087e-91	0.81251	0.593668	0.218842	0.000707214	0.000823723	mono1	Dpp7	0.329449	0.279932	0.733734	0.749176
isoform1=exon:8:3621548-3621611:+@junction:8:3621612-3622592:+@exon:8:3622593-3622625:+ isoform2=junction:8:3621612-3622341:+@exon:8:3622342-3622428:+@junction:8:3622429-3622592:+ Pet100 SE	7.93065e-05	0.236175	0.977865	0.842724	0.135142	0	0.0053542	mono1	Pet100	0.167625	0.155556	0.853253	0.84514
isoform1=exon:12:54757036-54757075:-@junction:12:54757076-54763619:-@exon:12:54763620-54763725:- isoform2=junction:12:54757076-54760398:-@exon:12:54760399-54760474:-@junction:12:54760475-54763619:- Snx6 SE	1.98175e-42	5.90166e-39	0.962369	0.814658	0.147711	0	0	mono1	Snx6	0.315435	0.320738	0.742574	0.710873
isoform1=exon:12:54760399-54760474:-@junction:12:54760475-54765583:-@exon:12:54765584-54765679:- isoform2=junction:12:54760475-54763619:-@exon:12:54763620-54763725:-@junction:12:54763726-54765583:- Snx6 SE	1.34793e-40	4.01415e-37	0.82928	0.683735	0.145545	0	0.000411862	mono1	Snx6	0.315435	0.320738	0.742574	0.710873
isoform1=exon:2:168211366-168211427:-@junction:2:168211428-168217680:-@exon:2:168217681-168217704:- isoform2=junction:2:168211428-168212959:-@exon:2:168212960-168213028:-@junction:2:168213029-168217680:- Dpm1 SE	1.54166e-47	4.59108e-44	0.713344	0.533941	0.179403	0.00176803	0.00247117	mono1	Dpm1	0.0494027	0.0486319	0.955446	0.948929
isoform1=exon:1:171345670-171345786:+@junction:1:171345787-171356704:+@exon:1:171356705-171356828:+ isoform2=junction:1:171345787-171356529:+@exon:1:171356530-171356618:+@junction:1:171356619-171356704:+ Pfdn2 SE	4.39304e-42	1.30825e-38	0.971536	0.859609	0.111927	0	0.000823723	mono1	Pfdn2	0.433105	0.434405	0.655587	0.62603
isoform1=exon:11:23306895-23307016:+@junction:11:23307017-23333438:+@exon:11:23333439-23333859:+ isoform2=junction:11:23307017-23320660:+@exon:11:23320661-23320748:+@junction:11:23320749-23333438:+ Usp34 SE	3.4568e-30	1.02944e-26	0.903662	0.716935	0.186727	0	0	mono1	Usp34	0.108813	0.10499	0.905587	0.895387
isoform1=exon:1:191306789-191307089:-@junction:1:191307090-191311459:-@exon:1:191311460-191311520:- isoform2=junction:1:191307090-191309918:-@exon:1:191309919-191310022:-@junction:1:191310023-191311459:- Nenf SE	2.95242e-43	8.7923e-40	0.92908	0.827152	0.101928	0.000353607	0.000411862	mono1	Nenf	0.132912	0.142056	0.881895	0.863262
isoform1=exon:1:181155720-181155971:+@junction:1:181155972-181166180:+@exon:1:181166181-181166248:+ isoform2=junction:1:181155972-181162074:+@exon:1:181162075-181162215:+@junction:1:181162216-181166180:+ Cnih4 SE	4.28959e-62	1.27744e-58	0.862316	0.723134	0.139182	0.000707214	0.00123558	mono1	Cnih4	0.149232	0.170884	0.86174	0.824959
isoform1=exon:5:113746624-113746792:-@junction:5:113746793-113748761:-@exon:5:113748762-113748874:- isoform2=junction:5:113746793-113747922:-@exon:5:113747923-113747999:-@junction:5:113748000-113748761:- Sart3 SE	2.12616e-36	6.3317e-33	0.746838	0.596782	0.150056	0	0	mono1	Sart3	0.103825	0.134587	0.902405	0.857908
isoform1=exon:10:88219250-88219360:+@junction:10:88219361-88245755:+@exon:10:88245756-88246006:+ isoform2=junction:10:88219361-88234393:+@exon:10:88234394-88234458:+@junction:10:88234459-88245755:+ Washc3 SE	2.15172e-27	6.40783e-24	0.926889	0.808627	0.118261	0.000353607	0	mono1	Washc3	0.188271	0.190603	0.831683	0.817133
isoform1=exon:7:30413760-30413899:+@junction:7:30413900-30414503:+@exon:7:30414504-30414650:+ isoform2=junction:7:30413900-30414341:+@exon:7:30414342-30414368:+@junction:7:30414369-30414503:+ Tyrobp SE	4.03134e-166	1.20053e-162	0.978213	0.818653	0.15956	0	0.00164745	mono1	Tyrobp	2.07644	2.04016	0.0929986	0.0749588
isoform1=exon:7:30413760-30413899:+@junction:7:30413900-30415631:+@exon:7:30415632-30415675:+ isoform2=junction:7:30413900-30414503:+@exon:7:30414504-30414650:+@junction:7:30414651-30415631:+ Tyrobp SE	0.044607	1	0.233167	0.339287	-0.10612	0.138967	0.109555	mono1	Tyrobp	2.07644	2.04016	0.0929986	0.0749588
isoform1=exon:2:130279313-130279437:-@junction:2:130279438-130280262:-@exon:2:130280263-130280323:- isoform2=junction:2:130279438-130279555:-@exon:2:130279556-130279726:-@junction:2:130279727-130280262:- Idh3b SE	6.76138e-53	2.01354e-49	0.62701	0.469481	0.157528	0	0	mono1	Idh3b	0.403978	0.426388	0.676803	0.620675
isoform1=exon:1:155601454-155601536:+@junction:1:155601537-155624868:+@exon:1:155624869-155624958:+ isoform2=junction:1:155601537-155615866:+@exon:1:155615867-155615972:+@junction:1:155615973-155624868:+ Acbd6 SE	1.78541e-37	5.31695e-34	0.834259	0.661661	0.172598	0.000353607	0	mono1	Acbd6	0.0928452	0.105954	0.914781	0.889209
isoform1=exon:1:155624869-155624958:+@junction:1:155624959-155686948:+@exon:1:155686949-155687095:+ isoform2=junction:1:155624959-155677203:+@exon:1:155677204-155677234:+@junction:1:155677235-155686948:+ Acbd6 SE	2.00722e-24	5.97751e-21	0.908948	0.807552	0.101395	0.000353607	0	mono1	Acbd6	0.0928452	0.105954	0.914781	0.889209
isoform1=exon:2:143949672-143949755:-@junction:2:143949756-143952191:-@exon:2:143952192-143952275:- isoform2=junction:2:143949756-143950427:-@exon:2:143950428-143950523:-@junction:2:143950524-143952191:- Rrbp1 SE	1.47303e-50	4.38668e-47	0.944722	0.813676	0.131046	0	0.000411862	mono1	Rrbp1	0.668995	0.714722	0.510962	0.453048
isoform1=exon:2:132810989-132811098:-@junction:2:132811099-132815803:-@exon:2:132815804-132816054:- isoform2=junction:2:132811099-132812047:-@exon:2:132812048-132812175:-@junction:2:132812176-132815803:- Trmt6 SE	3.34637e-28	9.9655e-25	0.97534	0.848079	0.127261	0	0.000823723	mono1	Trmt6	0.102883	0.107635	0.903819	0.883443
isoform1=exon:18:75001191-75001243:+@junction:18:75001244-75001665:+@exon:18:75001666-75001800:+ isoform2=junction:18:75001244-75001349:+@exon:18:75001350-75001390:+@junction:18:75001391-75001665:+ Rpl17 SE	5.67019e-104	1.68858e-100	0.633924	0.420576	0.213348	0	0	mono1	Rpl17	0.156296	0.189257	0.861386	0.815486
isoform1=exon:7:127981191-127981291:+@junction:7:127981292-127981790:+@exon:7:127981791-127982029:+ isoform2=junction:7:127981292-127981410:+@exon:7:127981411-127981555:+@junction:7:127981556-127981790:+ Fus SE	1.37084e-43	4.08237e-40	0.892347	0.782359	0.109989	0.00954738	0.0160626	mono1	Fus	0.937785	0.99268	0.393564	0.33855
isoform1=exon:14:32080569-32083246:-@junction:14:32083247-32085409:-@exon:14:32085410-32085609:- isoform2=junction:14:32083247-32084906:-@exon:14:32084907-32084981:-@junction:14:32084982-32085409:- Dph3 SE	0.000559493	1	0.297463	0.45506	-0.157597	0.000707214	0.000411862	mono1	Dph3	0.0991268	0.109497	0.906294	0.88715
isoform1=exon:14:32080569-32083246:-@junction:14:32083247-32085551:-@exon:14:32085552-32085692:- isoform2=junction:14:32083247-32084906:-@exon:14:32084907-32084981:-@junction:14:32084982-32085551:- Dph3 SE	0.000173708	0.517302	0.296946	0.454707	-0.157761	0	0	mono1	Dph3	0.0991268	0.109497	0.906294	0.88715
isoform1=exon:14:32080569-32083246:-@junction:14:32083247-32085409:-@exon:14:32085410-32085609:- isoform2=junction:14:32083247-32084906:-@exon:14:32084907-32085107:-@junction:14:32085108-32085409:- Dph3 SE	0.000266634	0.794037	0.291222	0.4509	-0.159678	0	0	mono1	Dph3	0.0991268	0.109497	0.906294	0.88715
isoform1=exon:10:128490861-128491033:-@junction:10:128491034-128492058:-@exon:10:128492059-128492136:- isoform2=junction:10:128491034-128491719:-@exon:10:128491720-128491764:-@junction:10:128491765-128492058:- Myl6 SE	1.19724e-50	3.56539e-47	0.962203	0.81881	0.143393	0	0.00247117	mono1	Myl6	0.0866178	0.082187	0.921853	0.913509
isoform1=exon:17:86994559-86994723:+@junction:17:86994724-86996904:+@exon:17:86996905-87000069:+ isoform2=junction:17:86994724-86995003:+@exon:17:86995004-86995099:+@junction:17:86995100-86996904:+ Rhoq SE	1.10108e-17	3.27901e-14	0.899217	0.760184	0.139033	0	0	mono1	Rhoq	0.613838	0.594772	0.546676	0.535008
isoform1=exon:1:161035983-161036014:+@junction:1:161036015-161036819:+@exon:1:161036820-161036852:+ isoform2=junction:1:161036015-161036207:+@exon:1:161036208-161036244:+@junction:1:161036245-161036819:+ Gas5 SE	2.70438e-19	8.05363e-16	0.594233	0.712363	-0.11813	0	0.00123558	mono1	Gas5	0.343944	0.91463	0.717468	0.336079
isoform1=exon:1:161035983-161036014:+@junction:1:161036015-161037287:+@exon:1:161037288-161037315:+ isoform2=junction:1:161036015-161036207:+@exon:1:161036208-161036244:+@junction:1:161036245-161037287:+ Gas5 SE	1.94594e-27	5.79501e-24	0.660975	0.822468	-0.161493	0	0	mono1	Gas5	0.343944	0.91463	0.717468	0.336079
isoform1=exon:1:161035983-161036014:+@junction:1:161036015-161038224:+@exon:1:161038225-161038246:+ isoform2=junction:1:161036015-161036207:+@exon:1:161036208-161036244:+@junction:1:161036245-161038224:+ Gas5 SE	2.7573e-24	8.21125e-21	0.661197	0.812027	-0.15083	0	0	mono1	Gas5	0.343944	0.91463	0.717468	0.336079
isoform1=exon:1:161035752-161036014:+@junction:1:161036015-161036819:+@exon:1:161036820-161036852:+ isoform2=junction:1:161036015-161036207:+@exon:1:161036208-161036579:+@junction:1:161036580-161036819:+ Gas5 SE	2.35134e-15	7.0023e-12	0.580854	0.694962	-0.114108	0.00388967	0.00576606	mono1	Gas5	0.343944	0.91463	0.717468	0.336079
isoform1=exon:1:161035752-161036014:+@junction:1:161036015-161037123:+@exon:1:161037124-161037164:+ isoform2=junction:1:161036015-161036819:+@exon:1:161036820-161036852:+@junction:1:161036853-161037123:+ Gas5 SE	3.48759e-38	1.03861e-34	0.749595	0.600012	0.149583	0.00141443	0.00947282	mono1	Gas5	0.343944	0.91463	0.717468	0.336079
isoform1=exon:1:161036208-161036244:+@junction:1:161036245-161037287:+@exon:1:161037288-161037315:+ isoform2=junction:1:161036245-161036819:+@exon:1:161036820-161036852:+@junction:1:161036853-161037287:+ Gas5 SE	4.64222e-299	1.38245e-295	0.303456	0.191747	0.111709	0.00424328	0.289539	mono1	Gas5	0.343944	0.91463	0.717468	0.336079
isoform1=exon:1:161035983-161036244:+@junction:1:161036245-161037504:+@exon:1:161037505-161037531:+ isoform2=junction:1:161036245-161036819:+@exon:1:161036820-161037315:+@junction:1:161037316-161037504:+ Gas5 SE	0	0	0.324609	0.163414	0.161195	0.00919378	0.436161	mono1	Gas5	0.343944	0.91463	0.717468	0.336079
isoform1=exon:1:161035983-161036014:+@junction:1:161036015-161037287:+@exon:1:161037288-161037315:+ isoform2=junction:1:161036015-161037123:+@exon:1:161037124-161037164:+@junction:1:161037165-161037287:+ Gas5 SE	2.27449e-43	6.77344e-40	0.598679	0.725016	-0.126337	0.000707214	0.0152389	mono1	Gas5	0.343944	0.91463	0.717468	0.336079
isoform1=exon:1:161036820-161036852:+@junction:1:161036853-161037287:+@exon:1:161037288-161037315:+ isoform2=junction:1:161036853-161037123:+@exon:1:161037124-161037164:+@junction:1:161037165-161037287:+ Gas5 SE	3.65339e-124	1.08798e-120	0.642906	0.449446	0.193459	0.00106082	0.0292422	mono1	Gas5	0.343944	0.91463	0.717468	0.336079
isoform1=exon:1:161035983-161036244:+@junction:1:161036245-161038224:+@exon:1:161038225-161038246:+ isoform2=junction:1:161036245-161037994:+@exon:1:161037995-161038037:+@junction:1:161038038-161038224:+ Gas5 SE	1.44308e-139	4.29748e-136	0.327489	0.214402	0.113087	0.0353607	0.115733	mono1	Gas5	0.343944	0.91463	0.717468	0.336079
isoform1=exon:1:161036695-161036852:+@junction:1:161036853-161038456:+@exon:1:161038457-161038478:+ isoform2=junction:1:161036853-161037994:+@exon:1:161037995-161038037:+@junction:1:161038038-161038456:+ Gas5 SE	5.45076e-59	1.62324e-55	0.491573	0.357001	0.134572	0.00141443	0.00247117	mono1	Gas5	0.343944	0.91463	0.717468	0.336079
isoform1=exon:1:161036820-161036852:+@junction:1:161036853-161038456:+@exon:1:161038457-161038478:+ isoform2=junction:1:161036853-161038224:+@exon:1:161038225-161038272:+@junction:1:161038273-161038456:+ Gas5 SE	1.36127e-102	4.05386e-99	0.535805	0.34774	0.188065	0.0590523	0.134267	mono1	Gas5	0.343944	0.91463	0.717468	0.336079
isoform1=exon:2:28692080-28692152:-@junction:2:28692153-28693623:-@exon:2:28693624-28693826:- isoform2=junction:2:28692153-28692911:-@exon:2:28692912-28693059:-@junction:2:28693060-28693623:- Spaca9 SE	5.69301e-76	1.69538e-72	0.819723	0.622597	0.197126	0.000353607	0	mono1	Spaca9	0.0270391	0.0230363	0.975248	0.974465
isoform1=exon:6:47554124-47554264:-@junction:6:47554265-47558177:-@exon:6:47558178-47558294:- isoform2=junction:6:47554265-47556029:-@exon:6:47556030-47556150:-@junction:6:47556151-47558177:- Ezh2 SE	2.64025e-18	7.86267e-15	0.965877	0.850562	0.115315	0	0.00123558	mono1	Ezh2	0.0862039	0.108033	0.921853	0.886326
isoform1=exon:18:12152971-12153060:+@junction:18:12153061-12155219:+@exon:18:12155220-12155258:+ isoform2=junction:18:12153061-12153912:+@exon:18:12153913-12154020:+@junction:18:12154021-12155219:+ Riok3 SE	3.59451e-17	1.07045e-13	0.858605	0.684173	0.174433	0.00106082	0.00123558	mono1	Riok3	0.533691	0.550347	0.591231	0.544481
isoform1=exon:1:151370579-151370643:-@junction:1:151370644-151379382:-@exon:1:151379383-151379514:- isoform2=junction:1:151370644-151372307:-@exon:1:151372308-151372374:-@junction:1:151372375-151379382:- Swt1 SE	1.26598e-06	0.00377008	0.950849	0.840556	0.110293	0	0	mono1	Swt1	0.102121	0.106775	0.905233	0.89374
isoform1=exon:2:69743613-69743780:+@junction:2:69743781-69748960:+@exon:2:69748961-69749097:+ isoform2=junction:2:69743781-69746027:+@exon:2:69746028-69746115:+@junction:2:69746116-69748960:+ Ppig SE	3.00024e-21	8.93472e-18	0.892765	0.75347	0.139295	0	0.00123558	mono1	Ppig	0.32896	0.355184	0.72454	0.680395
isoform1=exon:1:143794483-143794544:+@junction:1:143794545-143796761:+@exon:1:143796762-143796825:+ isoform2=junction:1:143794545-143794679:+@exon:1:143794680-143794810:+@junction:1:143794811-143796761:+ Uchl5 SE	1.15783e-44	3.44801e-41	0.967548	0.863416	0.104132	0	0	mono1	Uchl5	0.19973	0.252181	0.823904	0.759061
isoform1=exon:1:185282298-185282510:+@junction:1:185282511-185283846:+@exon:1:185283847-185284048:+ isoform2=junction:1:185282511-185283381:+@exon:1:185283382-185283540:+@junction:1:185283541-185283846:+ Rab3gap2 SE	3.14844e-48	9.37605e-45	0.969369	0.799808	0.169561	0	0.000823723	mono1	Rab3gap2	0.108323	0.118949	0.905233	0.88056
isoform1=exon:11:120711390-120711478:-@junction:11:120711479-120713692:-@exon:11:120713693-120713738:- isoform2=junction:11:120711479-120711702:-@exon:11:120711703-120711895:-@junction:11:120711896-120713692:- Cenpx SE	2.36013e-30	7.02848e-27	0.815364	0.602353	0.213011	0.000353607	0.000823723	mono1	Cenpx	0.469994	0.510071	0.628359	0.573311
isoform1=exon:3:84527686-84527798:-@junction:3:84527799-84534586:-@exon:3:84534587-84534695:- isoform2=junction:3:84527799-84529190:-@exon:3:84529191-84529265:-@junction:3:84529266-84534586:- Arfip1 SE	6.54547e-161	1.94924e-157	0.418449	0.181661	0.236788	0.000707214	0.000411862	mono1	Arfip1	0.264778	0.279624	0.778642	0.740115
isoform1=exon:7:28831217-28831287:+@junction:7:28831288-28831716:+@exon:7:28831717-28831867:+ isoform2=junction:7:28831288-28831388:+@exon:7:28831389-28831460:+@junction:7:28831461-28831716:+ Ech1 SE	5.36297e-50	1.59709e-46	0.822027	0.668816	0.153211	0	0.000823723	mono1	Ech1	0.268087	0.268953	0.770156	0.74547
isoform1=exon:11:22896136-22900057:-@junction:11:22900058-22982078:-@exon:11:22982079-22982184:- isoform2=junction:11:22900058-22956410:-@exon:11:22956411-22956692:-@junction:11:22956693-22982078:- Commd1 SE	1.7464e-38	5.20079e-35	0.906731	0.795103	0.111628	0	0	mono1	Commd1	0.126282	0.15015	0.882249	0.848435
isoform1=exon:1:58433787-58434449:-@junction:1:58434450-58440842:-@exon:1:58440843-58440936:- isoform2=junction:1:58434450-58438343:-@exon:1:58438344-58438411:-@junction:1:58438412-58440842:- Ppil3 SE	1.4724e-54	4.38481e-51	0.748846	0.61354	0.135306	0.000353607	0.00123558	mono1	Ppil3	0.0769501	0.101354	0.929632	0.896623
isoform1=exon:1:138115619-138115642:-@junction:1:138115643-138126302:-@exon:1:138126303-138126326:- isoform2=junction:1:138115643-138116953:-@exon:1:138116954-138117025:-@junction:1:138117026-138126302:- Ptprc SE	9.02746e-193	2.68838e-189	0.769183	0.441136	0.328047	0	0.000411862	mono1	Ptprc	1.83827	1.80981	0.119165	0.0926689
isoform1=exon:4:86648386-86648579:-@junction:4:86648580-86658580:-@exon:4:86658581-86658683:- isoform2=junction:4:86648580-86657113:-@exon:4:86657114-86657404:-@junction:4:86657405-86658580:- Plin2 SE	4.18524e-36	1.24636e-32	0.883906	0.721603	0.162303	0	0.000411862	mono1	Plin2	1.38168	1.31099	0.245757	0.24341
isoform1=exon:9:113972751-113972893:+@junction:9:113972894-113975345:+@exon:9:113975346-113975383:+ isoform2=junction:9:113972894-113973518:+@exon:9:113973519-113973570:+@junction:9:113973571-113975345:+ Ubp1 SE	1.86555e-65	5.5556e-62	0.971683	0.865215	0.106468	0	0	mono1	Ubp1	0.130385	0.126195	0.887553	0.883855
isoform1=exon:2:127821675-127821859:-@junction:2:127821860-127823958:-@exon:2:127823959-127824059:- isoform2=junction:2:127821860-127821941:-@exon:2:127821942-127821994:-@junction:2:127821995-127823958:- Bub1 SE	4.45043e-82	1.32534e-78	0.728195	0.55021	0.177985	0	0.000823723	mono1	Bub1	0.0381973	0.0533292	0.962164	0.937809
isoform1=exon:13:100654191-100654283:+@junction:13:100654284-100665826:+@exon:13:100665827-100666359:+ isoform2=junction:13:100654284-100663894:+@exon:13:100663895-100663953:+@junction:13:100663954-100665826:+ Ak6 SE	6.69756e-51	1.99453e-47	0.631683	0.446797	0.184886	0	0	mono1	Ak6	0.132193	0.167927	0.880127	0.834432
isoform1=exon:10:95973986-95974078:+@junction:10:95974079-95989561:+@exon:10:95989562-95989689:+ isoform2=junction:10:95974079-95978160:+@exon:10:95978161-95978286:+@junction:10:95978287-95989561:+ Eea1 SE	1.93816e-60	5.77184e-57	0.419199	0.316193	0.103006	0.00282885	0.000411862	mono1	Eea1	0.304941	0.290726	0.753182	0.734349
isoform1=exon:10:95973986-95974078:+@junction:10:95974079-95990254:+@exon:10:95990255-95990309:+ isoform2=junction:10:95974079-95989561:+@exon:10:95989562-95989689:+@junction:10:95989690-95990254:+ Eea1 SE	1.84837e-40	5.50444e-37	0.953659	0.785833	0.167825	0	0	mono1	Eea1	0.304941	0.290726	0.753182	0.734349
isoform1=exon:1:53397006-53397313:-@junction:1:53397314-53411505:-@exon:1:53411506-53411683:- isoform2=junction:1:53397314-53405675:-@exon:1:53405676-53405779:-@junction:1:53405780-53411505:- Dnah7a SE	2.74425e-15	8.17238e-12	0.901639	0.791584	0.110055	0	0	mono1	Dnah7a	0.000479587	0	0.999646	1
isoform1=exon:8:25720338-25720645:+@junction:8:25720646-25721661:+@exon:8:25721662-25721786:+ isoform2=junction:8:25720646-25721173:+@exon:8:25721174-25721237:+@junction:8:25721238-25721661:+ Plpp5 SE	1.52296e-47	4.53539e-44	0.583388	0.47652	0.106868	0	0.000411862	mono1	Plpp5	0.0718033	0.0855216	0.932461	0.905684
isoform1=exon:7:132827457-132827882:-@junction:7:132827883-132837099:-@exon:7:132837100-132837207:- isoform2=junction:7:132827883-132831359:-@exon:7:132831360-132831576:-@junction:7:132831577-132837099:- Eef1akmt2 SE	5.86153e-54	1.74556e-50	0.639172	0.479234	0.159937	0	0	mono1	Eef1akmt2	0.00886745	0.00951359	0.992221	0.989703
isoform1=exon:2:12347263-12348203:-@junction:2:12348204-12355276:-@exon:2:12355277-12355364:- isoform2=junction:2:12348204-12350928:-@exon:2:12350929-12351000:-@junction:2:12351001-12355276:- Mindy3 SE	1.73343e-132	5.16214e-129	0.542024	0.322909	0.219115	0.000707214	0.000823723	mono1	Mindy3	0.481664	0.49587	0.626945	0.58402
isoform1=exon:10:7629381-7630976:-@junction:10:7630977-7640044:-@exon:10:7640045-7640130:- isoform2=junction:10:7630977-7638008:-@exon:10:7638009-7638225:-@junction:10:7638226-7640044:- Pcmt1 SE	6.69659e-72	1.99424e-68	0.861399	0.743621	0.117778	0.000353607	0	mono1	Pcmt1	0.263359	0.29193	0.770509	0.728171
isoform1=exon:10:7629373-7630976:-@junction:10:7630977-7640694:-@exon:10:7640695-7640815:- isoform2=junction:10:7630977-7640044:-@exon:10:7640045-7640130:-@junction:10:7640131-7640694:- Pcmt1 SE	4.52491e-40	1.34752e-36	0.858293	0.706059	0.152234	0	0.000823723	mono1	Pcmt1	0.263359	0.29193	0.770509	0.728171
isoform1=exon:2:5864347-5864448:+@junction:2:5864449-5866353:+@exon:2:5866354-5866407:+ isoform2=junction:2:5864449-5866232:+@exon:2:5866233-5866241:+@junction:2:5866242-5866353:+ Nudt5 SE	6.78731e-52	2.02126e-48	0.903873	0.728305	0.175568	0	0	mono1	Nudt5	0.0922197	0.107785	0.914781	0.887562
isoform1=exon:4:155074110-155075028:-@junction:4:155075029-155076711:-@exon:4:155076712-155076790:- isoform2=junction:4:155075029-155075588:-@exon:4:155075589-155075724:-@junction:4:155075725-155076711:- Rer1 SE	1.65555e-46	4.93023e-43	0.953354	0.796324	0.157031	0.000707214	0	mono1	Rer1	0.425222	0.451319	0.658062	0.609967
isoform1=exon:6:83056759-83056878:+@junction:6:83056879-83057275:+@exon:6:83057276-83057394:+ isoform2=junction:6:83056879-83056977:+@exon:6:83056978-83057093:+@junction:6:83057094-83057275:+ Aup1 SE	5.81134e-81	1.73062e-77	0.976009	0.797767	0.178242	0	0.00123558	mono1	Aup1	0.644067	0.658947	0.529349	0.489703
isoform1=exon:2:129130178-129130318:+@junction:2:129130319-129133274:+@exon:2:129133275-129134134:+ isoform2=junction:2:129130319-129130400:+@exon:2:129130401-129130566:+@junction:2:129130567-129133274:+ Chchd5 SE	8.70409e-43	2.59208e-39	0.907223	0.730007	0.177217	0	0	mono1	Chchd5	0.0399935	0.0544057	0.96181	0.945222
isoform1=exon:6:129831154-129831365:-@junction:6:129831366-129865665:-@exon:6:129865666-129865769:- isoform2=junction:6:129831366-129831444:-@exon:6:129831445-129831600:-@junction:6:129831601-129865665:- Klra17 SE	1.50281e-64	4.47537e-61	0.975989	0.833363	0.142626	0	0	mono1	Klra17	0.0358711	0.031394	0.969943	0.968287
isoform1=exon:11:70973015-70973075:+@junction:11:70973076-70977657:+@exon:11:70977658-70977687:+ isoform2=junction:11:70973076-70974068:+@exon:11:70974069-70974132:+@junction:11:70974133-70977657:+ Rpain SE	1.84006e-169	5.47971e-166	0.40763	0.20874	0.19889	0.00176803	0.00164745	mono1	Rpain	0.0883751	0.0900586	0.922914	0.906507
isoform1=exon:11:70973802-70973913:+@junction:11:70973914-70977657:+@exon:11:70977658-70977687:+ isoform2=junction:11:70973914-70974068:+@exon:11:70974069-70974132:+@junction:11:70974133-70977657:+ Rpain SE	1.30972e-58	3.90035e-55	0.706443	0.522932	0.18351	0.000353607	0	mono1	Rpain	0.0883751	0.0900586	0.922914	0.906507
isoform1=exon:11:70974069-70974132:+@junction:11:70974133-70977657:+@exon:11:70977658-70977687:+ isoform2=junction:11:70974133-70974899:+@exon:11:70974900-70975040:+@junction:11:70975041-70977657:+ Rpain SE	7.80043e-59	2.32297e-55	0.867531	0.708544	0.158987	0.00106082	0.00617792	mono1	Rpain	0.0883751	0.0900586	0.922914	0.906507
isoform1=exon:11:70974069-70974132:+@junction:11:70974133-70977657:+@exon:11:70977658-70977687:+ isoform2=junction:11:70974133-70974993:+@exon:11:70974994-70975040:+@junction:11:70975041-70977657:+ Rpain SE	6.20498e-61	1.84784e-57	0.491827	0.374418	0.117409	0.0152051	0.0197694	mono1	Rpain	0.0883751	0.0900586	0.922914	0.906507
isoform1=exon:16:13858857-13858958:-@junction:16:13858959-13859953:-@exon:16:13859954-13860038:- isoform2=junction:16:13858959-13859109:-@exon:16:13859110-13859158:-@junction:16:13859159-13859953:- Pdxdc1 SE	4.51624e-19	1.34494e-15	0.975852	0.846121	0.129731	0	0.000411862	mono1	Pdxdc1	0.0466915	0.0564392	0.955446	0.943163
isoform1=exon:3:90511037-90511364:-@junction:3:90511365-90514200:-@exon:3:90514201-90514278:- isoform2=junction:3:90511365-90511978:-@exon:3:90511979-90512149:-@junction:3:90512150-90514200:- S100a1 SE	1.35078e-61	4.02263e-58	0.574399	0.429423	0.144976	0.00106082	0.000411862	mono1	S100a1	0.675153	0.613573	0.544554	0.546129
isoform1=exon:X:74013926-74014125:-@junction:X:74014126-74016547:-@exon:X:74016548-74016697:- isoform2=junction:X:74014126-74015405:-@exon:X:74015406-74015501:-@junction:X:74015502-74016547:- Irak1 SE	6.31646e-108	1.88104e-104	0.44449	0.212557	0.231933	0	0	mono1	Irak1	0.567095	0.580105	0.565417	0.525124
isoform1=exon:X:20397221-20397306:+@junction:X:20397307-20400769:+@exon:X:20400770-20400857:+ isoform2=junction:X:20397307-20397651:+@exon:X:20397652-20397746:+@junction:X:20397747-20400769:+ Rp2 SE	1.73006e-51	5.15213e-48	0.833736	0.66335	0.170386	0	0	mono1	Rp2	0.294615	0.295651	0.754597	0.726936
isoform1=exon:6:140647972-140648085:+@junction:6:140648086-140653757:+@exon:6:140653758-140654418:+ isoform2=junction:6:140648086-140650755:+@exon:6:140650756-140650782:+@junction:6:140650783-140653757:+ Aebp2 SE	7.80529e-49	2.32442e-45	0.53774	0.37186	0.16588	0.000353607	0.000411862	mono1	Aebp2	0.184152	0.182684	0.836634	0.827018
isoform1=exon:1:63176825-63177291:+@junction:1:63177292-63178438:+@exon:1:63178439-63178565:+ isoform2=junction:1:63177292-63177753:+@exon:1:63177754-63177876:+@junction:1:63177877-63178438:+ Eef1b2 SE	2.94656e-27	8.77487e-24	0.980109	0.876115	0.103994	0	0.000411862	mono1	Eef1b2	1.40131	1.56121	0.224187	0.174217
isoform1=exon:1:87226097-87226233:+@junction:1:87226234-87237845:+@exon:1:87237846-87240488:+ isoform2=junction:1:87226234-87232402:+@exon:1:87232403-87232481:+@junction:1:87232482-87237845:+ Eif4e2 SE	2.06709e-117	6.15579e-114	0.436837	0.27722	0.159617	0	0	mono1	Eif4e2	0.220174	0.24548	0.806931	0.762768
isoform1=exon:12:69740899-69741107:+@junction:12:69741108-69743718:+@exon:12:69743719-69744658:+ isoform2=junction:12:69741108-69741644:+@exon:12:69741645-69741816:+@junction:12:69741817-69743718:+ Dmac2l SE	9.00478e-42	2.68162e-38	0.933889	0.809176	0.124713	0	0.000411862	mono1	Dmac2l	0.0139817	0.0144932	0.985856	0.985173
isoform1=exon:5:73306578-73306753:+@junction:5:73306754-73313442:+@exon:5:73313443-73313941:+ isoform2=junction:5:73306754-73310273:+@exon:5:73310274-73310426:+@junction:5:73310427-73313442:+ Ociad1 SE	3.99316e-35	1.18916e-31	0.818731	0.690924	0.127807	0.000353607	0.000823723	mono1	Ociad1	0.33474	0.35292	0.722419	0.678336
isoform1=exon:1:134587922-134588044:+@junction:1:134588045-134593328:+@exon:1:134593329-134593463:+ isoform2=junction:1:134588045-134588776:+@exon:1:134588777-134588947:+@junction:1:134588948-134593328:+ Kdm5b SE	4.58325e-64	1.36489e-60	0.650207	0.478659	0.171548	0.000353607	0.000411862	mono1	Kdm5b	0.0600236	0.0510341	0.949788	0.952224
isoform1=exon:2:118472642-118472686:+@junction:2:118472687-118475002:+@exon:2:118475003-118475231:+ isoform2=junction:2:118472687-118474031:+@exon:2:118474032-118474150:+@junction:2:118474151-118475002:+ Eif2ak4 SE	3.99304e-20	1.18913e-16	0.979186	0.858347	0.12084	0	0	mono1	Eif2ak4	0.0662882	0.0646557	0.935997	0.936161
isoform1=exon:2:130278156-130278290:+@junction:2:130278291-130278896:+@exon:2:130278897-130279279:+ isoform2=junction:2:130278291-130278412:+@exon:2:130278413-130278531:+@junction:2:130278532-130278896:+ Nop56 SE	2.3285e-67	6.93427e-64	0.666652	0.487841	0.178811	0.000353607	0	mono1	Nop56	0.0674417	0.0673903	0.934583	0.925453
isoform1=exon:11:80469802-80469927:+@junction:11:80469928-80470625:+@exon:11:80470626-80470677:+ isoform2=junction:11:80469928-80470382:+@exon:11:80470383-80470418:+@junction:11:80470419-80470625:+ Psmd11 SE	1.82555e-06	0.0054365	0.301727	0.404788	-0.103061	0	0	mono1	Psmd11	0.340724	0.36375	0.714993	0.667628
isoform1=exon:1:85679059-85679109:+@junction:1:85679110-85694258:+@exon:1:85694259-85694309:+ isoform2=junction:1:85679110-85691974:+@exon:1:85691975-85692049:+@junction:1:85692050-85694258:+ Sp100 SE	8.54206e-88	2.54382e-84	0.549194	0.37792	0.171274	0	0.000411862	mono1	Sp100	0.362003	0.415861	0.710042	0.650741
isoform1=exon:1:13623330-13626904:-@junction:1:13626905-13630064:-@exon:1:13630065-13630213:- isoform2=junction:1:13626905-13627355:-@exon:1:13627356-13627437:-@junction:1:13627438-13630064:- Lactb2 SE	1.31722e-09	3.92269e-06	0.888477	0.754827	0.13365	0	0	mono1	Lactb2	0.0920831	0.0937722	0.920085	0.904036
isoform1=exon:1:119773229-119773271:-@junction:1:119773272-119802322:-@exon:1:119802323-119802442:- isoform2=junction:1:119773272-119783481:-@exon:1:119783482-119783589:-@junction:1:119783590-119802322:- Ptpn4 SE	2.3123e-104	6.88604e-101	0.598547	0.347219	0.251328	0	0	mono1	Ptpn4	0.0308466	0.0290085	0.971004	0.96911
isoform1=exon:4:136050280-136050390:-@junction:4:136050391-136051613:-@exon:4:136051614-136051716:- isoform2=junction:4:136050391-136051170:-@exon:4:136051171-136051302:-@junction:4:136051303-136051613:- Rpl11 SE	1.03986e-63	3.09671e-60	0.303793	0.190183	0.11361	0	0.000411862	mono1	Rpl11	0.00653012	0.00775622	0.993989	0.991763
isoform1=exon:15:81468155-81468233:+@junction:15:81468234-81475085:+@exon:15:81475086-81475386:+ isoform2=junction:15:81468234-81473842:+@exon:15:81473843-81473928:+@junction:15:81473929-81475085:+ Rbx1 SE	9.65176e-58	2.87429e-54	0.697971	0.590738	0.107233	0.00813296	0.0168863	mono1	Rbx1	0.39499	0.420606	0.671853	0.629325
isoform1=exon:11:50087379-50087461:+@junction:11:50087462-50104548:+@exon:11:50104549-50104753:+ isoform2=junction:11:50087462-50093722:+@exon:11:50093723-50093819:+@junction:11:50093820-50104548:+ Rnf130 SE	0.00821424	1	0.290641	0.429128	-0.138487	0.000353607	0.000823723	mono1	Rnf130	0.717198	0.718472	0.485149	0.455107
isoform1=exon:X:7818296-7818389:+@junction:X:7818390-7820001:+@exon:X:7820002-7820563:+ isoform2=junction:X:7818390-7819166:+@exon:X:7819167-7819321:+@junction:X:7819322-7820001:+ Gripap1 SE	1.26962e-36	3.78092e-33	0.910619	0.763613	0.147006	0.000353607	0	mono1	Gripap1	0.122284	0.122722	0.890736	0.877265
isoform1=exon:17:35025959-35026147:-@junction:17:35026148-35026693:-@exon:17:35026694-35026786:- isoform2=junction:17:35026148-35026337:-@exon:17:35026338-35026457:-@junction:17:35026458-35026693:- Sapcd1 SE	7.94677e-25	2.36655e-21	0.833647	0.717683	0.115964	0	0	mono1	Sapcd1	0	0	1	1
isoform1=exon:17:87435604-87435934:-@junction:17:87435935-87446792:-@exon:17:87446793-87446848:- isoform2=junction:17:87435935-87442695:-@exon:17:87442696-87442726:-@junction:17:87442727-87446792:- Calm2 SE	1.24972e-37	3.72167e-34	0.966677	0.826083	0.140594	0	0.000823723	mono1	Calm2	1.29883	1.2499	0.253182	0.261944
isoform1=exon:1:36691628-36692284:+@junction:1:36692285-36693196:+@exon:1:36693197-36693385:+ isoform2=junction:1:36692285-36692450:+@exon:1:36692451-36692550:+@junction:1:36692551-36693196:+ Cox5b SE	2.41781e-53	7.20023e-50	0.888343	0.763643	0.1247	0.000707214	0	mono1	Cox5b	0.848254	0.93491	0.439533	0.364909
isoform1=exon:X:168671795-168671890:-@junction:X:168671891-168673727:-@exon:X:168673728-168673898:- isoform2=junction:X:168671891-168672262:-@exon:X:168672263-168672345:-@junction:X:168672346-168673727:- Msl3 SE	1.06687e-79	3.17712e-76	0.342927	0.234678	0.108249	0.00106082	0.00205931	mono1	Msl3	0.212302	0.247626	0.816124	0.766886
isoform1=exon:17:33996616-33996654:-@junction:17:33996655-33997037:-@exon:17:33997038-33997157:- isoform2=junction:17:33996655-33996826:-@exon:17:33996827-33996859:-@junction:17:33996860-33997037:- H2-K1 SE	1.2641e-12	3.7645e-09	0.897582	0.735792	0.16179	0	0.000411862	mono1	H2-K1	2.07884	2.10754	0.0933522	0.0696046
isoform1=exon:19:5091368-5091425:+@junction:19:5091426-5092128:+@exon:19:5092129-5092222:+ isoform2=junction:19:5091426-5091540:+@exon:19:5091541-5091696:+@junction:19:5091697-5092128:+ Yif1a SE	8.17585e-72	2.43477e-68	0.823408	0.658493	0.164915	0.00742574	0.0222405	mono1	Yif1a	0.200031	0.218523	0.823904	0.782537
isoform1=exon:19:5091368-5091425:+@junction:19:5091426-5092301:+@exon:19:5092302-5092505:+ isoform2=junction:19:5091426-5091540:+@exon:19:5091541-5091696:+@junction:19:5091697-5092301:+ Yif1a SE	4.17443e-38	1.24314e-34	0.805944	0.634625	0.171319	0	0.000411862	mono1	Yif1a	0.200031	0.218523	0.823904	0.782537
isoform1=exon:4:107893174-107893411:+@junction:4:107893412-107896870:+@exon:4:107896871-107897053:+ isoform2=junction:4:107893412-107894872:+@exon:4:107894873-107894938:+@junction:4:107894939-107896870:+ Czib SE	3.30867e-18	9.85322e-15	0.779941	0.642631	0.13731	0.000353607	0.00329489	mono1	Czib	0.0654707	0.077297	0.934936	0.919275
isoform1=exon:16:13832337-13832434:+@junction:16:13832435-13835134:+@exon:16:13835135-13835448:+ isoform2=junction:16:13832435-13834680:+@exon:16:13834681-13834794:+@junction:16:13834795-13835134:+ Ntan1 SE	3.18538e-59	9.48607e-56	0.798496	0.64936	0.149137	0.000353607	0.000411862	mono1	Ntan1	0.130835	0.138401	0.881542	0.858731
isoform1=exon:2:152226908-152227032:+@junction:2:152227033-152254209:+@exon:2:152254210-152254321:+ isoform2=junction:2:152227033-152250401:+@exon:2:152250402-152250611:+@junction:2:152250612-152254209:+ Csnk2a1 SE	1.60591e-144	4.7824e-141	0.706412	0.400819	0.305594	0.000707214	0.00617792	mono1	Csnk2a1	0.284377	0.26357	0.755658	0.752883
isoform1=exon:2:51960571-51960660:-@junction:2:51960661-51972908:-@exon:2:51972909-51973004:- isoform2=junction:2:51960661-51972587:-@exon:2:51972588-51972627:-@junction:2:51972628-51972908:- Nmi SE	3.01357e-139	8.97442e-136	0.582837	0.316102	0.266736	0.000353607	0.000411862	mono1	Nmi	0.0816391	0.108359	0.92256	0.89168
isoform1=exon:5:123241832-123241933:+@junction:5:123241934-123248292:+@exon:5:123248293-123250131:+ isoform2=junction:5:123241934-123246193:+@exon:5:123246194-123246282:+@junction:5:123246283-123248292:+ Psmd9 SE	4.84222e-41	1.44201e-37	0.918973	0.730232	0.188741	0.000707214	0.00247117	mono1	Psmd9	0.105951	0.124682	0.897808	0.875618
isoform1=exon:10:127044756-127044869:+@junction:10:127044870-127045278:+@exon:10:127045279-127045899:+ isoform2=junction:10:127044870-127045025:+@exon:10:127045026-127045127:+@junction:10:127045128-127045278:+ Mettl1 SE	8.49561e-32	2.52999e-28	0.958923	0.847213	0.11171	0	0.000411862	mono1	Mettl1	0.0355243	0.0436349	0.966407	0.951812
isoform1=exon:11:26469652-26469768:+@junction:11:26469769-26471324:+@exon:11:26471325-26471421:+ isoform2=junction:11:26469769-26470876:+@exon:11:26470877-26470948:+@junction:11:26470949-26471324:+ Fancl SE	2.01985e-12	6.01511e-09	0.894894	0.769262	0.125631	0	0.000411862	mono1	Fancl	0.0190119	0.0249974	0.980552	0.97117
isoform1=exon:12:91575584-91575791:-@junction:12:91575792-91589534:-@exon:12:91589535-91590009:- isoform2=junction:12:91575792-91586699:-@exon:12:91586700-91586801:-@junction:12:91586802-91589534:- Gtf2a1 SE	5.837e-59	1.73826e-55	0.900356	0.684233	0.216123	0	0	mono1	Gtf2a1	0.103878	0.0873101	0.905233	0.908979
isoform1=exon:18:42530630-42530890:+@junction:18:42530891-42536177:+@exon:18:42536178-42536289:+ isoform2=junction:18:42530891-42535084:+@exon:18:42535085-42535147:+@junction:18:42535148-42536177:+ Tcerg1 SE	3.92603e-62	1.16917e-58	0.548365	0.429613	0.118752	0	0.000823723	mono1	Tcerg1	0.0947028	0.0964083	0.912659	0.895387
isoform1=exon:1:128269869-128269971:+@junction:1:128269972-128274801:+@exon:1:128274802-128275004:+ isoform2=junction:1:128269972-128272820:+@exon:1:128272821-128272952:+@junction:1:128272953-128274801:+ Ubxn4 SE	0.0085617	1	0.385705	0.507878	-0.122173	0	0.000823723	mono1	Ubxn4	0.411883	0.445669	0.664427	0.617792
isoform1=exon:3:89340055-89340179:-@junction:3:89340180-89341507:-@exon:3:89341508-89341577:- isoform2=junction:3:89340180-89340400:-@exon:3:89340401-89340472:-@junction:3:89340473-89341507:- Adam15 SE	2.64154e-74	7.86652e-71	0.722383	0.497208	0.225176	0.000353607	0	mono1	Adam15	0.154437	0.143112	0.859972	0.848847
isoform1=exon:2:156144240-156144280:+@junction:2:156144281-156145601:+@exon:2:156145602-156145794:+ isoform2=junction:2:156144281-156144444:+@exon:2:156144445-156144589:+@junction:2:156144590-156145601:+ Romo1 SE	7.75056e-98	2.30812e-94	0.807919	0.544615	0.263304	0.0201556	0.0778418	mono1	Romo1	0.366514	0.393185	0.702263	0.649918
isoform1=exon:5:28338996-28339308:+@junction:5:28339309-28352471:+@exon:5:28352472-28352643:+ isoform2=junction:5:28339309-28342394:+@exon:5:28342395-28342514:+@junction:5:28342515-28352471:+ Rbm33 SE	1.68652e-90	5.02246e-87	0.485167	0.340898	0.144269	0	0	mono1	Rbm33	0.0860509	0.10892	0.91761	0.894563
isoform1=exon:9:50808677-50808806:+@junction:9:50808807-50842733:+@exon:9:50842734-50842763:+ isoform2=junction:9:50808807-50822584:+@exon:9:50822585-50822715:+@junction:9:50822716-50842733:+ Alg9 SE	9.86202e-61	2.93691e-57	0.767128	0.579374	0.187753	0.000707214	0.000411862	mono1	Alg9	0.0791877	0.0868639	0.925035	0.90939
isoform1=exon:2:120916424-120916526:-@junction:2:120916527-120921377:-@exon:2:120921378-120921502:- isoform2=junction:2:120916527-120917820:-@exon:2:120917821-120917873:-@junction:2:120917874-120921377:- Ubr1 SE	8.90096e-43	2.65071e-39	0.844543	0.642117	0.202425	0	0	mono1	Ubr1	0.051182	0.0454943	0.953324	0.953048
isoform1=exon:5:31596935-31597021:+@junction:5:31597022-31622376:+@exon:5:31622377-31622637:+ isoform2=junction:5:31597022-31614602:+@exon:5:31614603-31614621:+@junction:5:31614622-31622376:+ Mrpl33 SE	0.00603359	1	0.268946	0.380537	-0.111592	0	0.000411862	mono1	Mrpl33	0.434158	0.515864	0.664427	0.576194
isoform1=exon:5:31613972-31614022:+@junction:5:31614023-31622376:+@exon:5:31622377-31622572:+ isoform2=junction:5:31614023-31616380:+@exon:5:31616381-31616487:+@junction:5:31616488-31622376:+ Mrpl33 SE	4.91945e-54	1.46501e-50	0.541806	0.370443	0.171363	0.00141443	0.0366557	mono1	Mrpl33	0.434158	0.515864	0.664427	0.576194
isoform1=exon:5:31614152-31614621:+@junction:5:31614622-31622376:+@exon:5:31622377-31622572:+ isoform2=junction:5:31614622-31616380:+@exon:5:31616381-31616487:+@junction:5:31616488-31622376:+ Mrpl33 SE	3.58521e-06	0.0106767	0.894893	0.790344	0.104549	0	0.00247117	mono1	Mrpl33	0.434158	0.515864	0.664427	0.576194
isoform1=exon:2:132556935-132556976:-@junction:2:132556977-132564626:-@exon:2:132564627-132564711:- isoform2=junction:2:132556977-132558606:-@exon:2:132558607-132558682:-@junction:2:132558683-132564626:- Gpcpd1 SE	2.16642e-82	6.4516e-79	0.539905	0.387801	0.152103	0	0	mono1	Gpcpd1	0.271995	0.24986	0.783946	0.786656
isoform1=exon:14:73176995-73177134:+@junction:14:73177135-73182458:+@exon:14:73182459-73182599:+ isoform2=junction:14:73177135-73178432:+@exon:14:73178433-73178563:+@junction:14:73178564-73182458:+ Rcbtb2 SE	4.06909e-21	1.21178e-17	0.910581	0.792028	0.118553	0.000707214	0.00700165	mono1	Rcbtb2	0.205809	0.213539	0.830269	0.809308
isoform1=exon:5:30930548-30930636:+@junction:5:30930637-30930961:+@exon:5:30930962-30931046:+ isoform2=junction:5:30930637-30930715:+@exon:5:30930716-30930873:+@junction:5:30930874-30930961:+ Khk SE	6.57135e-20	1.95695e-16	0.833524	0.697682	0.135843	0.000353607	0.000823723	mono1	Khk	0.0485872	0.0639132	0.955446	0.934926
isoform1=exon:1:195097382-195098841:-@junction:1:195098842-195111079:-@exon:1:195111080-195111155:- isoform2=junction:1:195098842-195106817:-@exon:1:195106818-195106922:-@junction:1:195106923-195111079:- Cr1l SE	3.4059e-140	1.01428e-136	0.56253	0.357784	0.204747	0.00141443	0.00123558	mono1	Cr1l	0.183654	0.18975	0.842291	0.814662
isoform1=exon:4:44987216-44987351:+@junction:4:44987352-44990376:+@exon:4:44990377-44990734:+ isoform2=junction:4:44987352-44988919:+@exon:4:44988920-44989050:+@junction:4:44989051-44990376:+ Grhpr SE	5.00777e-103	1.49131e-99	0.586486	0.40553	0.180956	0.00424328	0.0131796	mono1	Grhpr	0.094766	0.124449	0.914074	0.874382
isoform1=exon:4:43051237-43051377:+@junction:4:43051378-43053153:+@exon:4:43053154-43053254:+ isoform2=junction:4:43051378-43052944:+@exon:4:43052945-43053051:+@junction:4:43053052-43053153:+ Gm26881 SE	6.69487e-144	1.99373e-140	0.504586	0.290731	0.213855	0.000353607	0.000411862	mono1	Gm26881	0.00350217	0.00851195	0.99611	0.991763
isoform1=exon:2:83803240-83803336:+@junction:2:83803337-83806632:+@exon:2:83806633-83806916:+ isoform2=junction:2:83803337-83803904:+@exon:2:83803905-83803985:+@junction:2:83803986-83806632:+ Itgav SE	1.77863e-95	5.29675e-92	0.415931	0.277253	0.138678	0.000353607	0.00123558	mono1	Itgav	0.0855521	0.078255	0.920792	0.921334
isoform1=exon:2:165875705-165875775:-@junction:2:165875776-165884607:-@exon:2:165884608-165884772:- isoform2=junction:2:165875776-165883327:-@exon:2:165883328-165883398:-@junction:2:165883399-165884607:- Zmynd8 SE	2.71186e-215	8.07591e-212	0.458582	0.192202	0.266379	0.000707214	0.000411862	mono1	Zmynd8	0.594882	0.590628	0.551627	0.509061
isoform1=exon:2:165874877-165875775:-@junction:2:165875776-165884607:-@exon:2:165884608-165884874:- isoform2=junction:2:165875776-165884178:-@exon:2:165884179-165884239:-@junction:2:165884240-165884607:- Zmynd8 SE	7.20273e-66	2.14497e-62	0.449046	0.346359	0.102687	0.00176803	0.000411862	mono1	Zmynd8	0.594882	0.590628	0.551627	0.509061
isoform1=exon:1:131530654-131530731:+@junction:1:131530732-131538834:+@exon:1:131538835-131539872:+ isoform2=junction:1:131530732-131533808:+@exon:1:131533809-131533933:+@junction:1:131533934-131538834:+ Fam72a SE	4.10186e-140	1.22154e-136	0.790715	0.55089	0.239825	0	0.00576606	mono1	Fam72a	0.0172532	0.0249177	0.980905	0.971582
isoform1=exon:11:78536443-78536576:+@junction:11:78536577-78539959:+@exon:11:78539960-78540045:+ isoform2=junction:11:78536577-78538833:+@exon:11:78538834-78538962:+@junction:11:78538963-78539959:+ Ift20 SE	4.37285e-46	1.30224e-42	0.449515	0.345159	0.104356	0.00919378	0.0131796	mono1	Ift20	0.485697	0.509008	0.619873	0.57743
isoform1=exon:5:8399688-8399812:-@junction:5:8399813-8403611:-@exon:5:8403612-8403740:- isoform2=junction:5:8399813-8403079:-@exon:5:8403080-8403191:-@junction:5:8403192-8403611:- Dbf4 SE	1.63909e-45	4.88121e-42	0.706344	0.558122	0.148222	0.00212164	0.00370675	mono1	Dbf4	0.229102	0.25635	0.811881	0.769769
isoform1=exon:5:73322199-73323847:-@junction:5:73323848-73327662:-@exon:5:73327663-73327710:- isoform2=junction:5:73323848-73326280:-@exon:5:73326281-73326398:-@junction:5:73326399-73327662:- Ociad2 SE	1.96776e-60	5.85998e-57	0.968659	0.846151	0.122508	0	0	mono1	Ociad2	0.0057198	0.00532936	0.994342	0.99547
isoform1=exon:6:11907809-11908017:+@junction:6:11908018-11933252:+@exon:6:11933253-11933410:+ isoform2=junction:6:11908018-11926726:+@exon:6:11926727-11926837:+@junction:6:11926838-11933252:+ Phf14 SE	4.98937e-81	1.48583e-77	0.863451	0.571913	0.291538	0.00106082	0.00658979	mono1	Phf14	0.114	0.115081	0.8971	0.882208
isoform1=exon:18:61568264-61568390:+@junction:18:61568391-61575409:+@exon:18:61575410-61575549:+ isoform2=junction:18:61568391-61569463:+@exon:18:61569464-61569562:+@junction:18:61569563-61575409:+ Csnk1a1 SE	5.97123e-22	1.77823e-18	0.961917	0.781205	0.180712	0	0.00205931	mono1	Csnk1a1	0.542493	0.597689	0.58239	0.509885
isoform1=exon:18:61577178-61577252:+@junction:18:61577253-61580338:+@exon:18:61580339-61580451:+ isoform2=junction:18:61577253-61578666:+@exon:18:61578667-61578773:+@junction:18:61578774-61580338:+ Csnk1a1 SE	0.000815113	1	0.873457	0.710327	0.163129	0	0.00164745	mono1	Csnk1a1	0.542493	0.597689	0.58239	0.509885
isoform1=exon:4:132550377-132550468:+@junction:4:132550469-132553016:+@exon:4:132553017-132553139:+ isoform2=junction:4:132550469-132551534:+@exon:4:132551535-132551610:+@junction:4:132551611-132553016:+ Dnajc8 SE	1.2024e-23	3.58076e-20	0.712188	0.604245	0.107943	0.00141443	0.00164745	mono1	Dnajc8	0.635135	0.68871	0.532532	0.465404
isoform1=exon:1:13576144-13576452:-@junction:1:13576453-13579449:-@exon:1:13579450-13579566:- isoform2=junction:1:13576453-13578099:-@exon:1:13578100-13578158:-@junction:1:13578159-13579449:- Tram1 SE	1.28353e-37	3.82234e-34	0.96255	0.814895	0.147655	0	0	mono1	Tram1	1.31102	1.31397	0.25495	0.222405
isoform1=exon:18:65809445-65809554:+@junction:18:65809555-65814837:+@exon:18:65814838-65814957:+ isoform2=junction:18:65809555-65812664:+@exon:18:65812665-65812814:+@junction:18:65812815-65814837:+ Sec11c SE	1.1279e-41	3.35888e-38	0.830255	0.698122	0.132133	0.00459689	0.0144152	mono1	Sec11c	0.674419	0.737423	0.515912	0.44687
isoform1=exon:14:87090978-87091154:-@junction:14:87091155-87140997:-@exon:14:87140998-87141143:- isoform2=junction:14:87091155-87115013:-@exon:14:87115014-87115046:-@junction:14:87115047-87140997:- Diaph3 SE	8.79003e-83	2.61767e-79	0.606935	0.362179	0.244756	0	0	mono1	Diaph3	0.0883412	0.117375	0.917963	0.877677
isoform1=exon:12:21319770-21319931:+@junction:12:21319932-21323288:+@exon:12:21323289-21323819:+ isoform2=junction:12:21319932-21321333:+@exon:12:21321334-21321455:+@junction:12:21321456-21323288:+ Iah1 SE	4.47213e-66	1.3318e-62	0.898918	0.659285	0.239634	0	0.00205931	mono1	Iah1	0.0530517	0.0511423	0.950141	0.948517
isoform1=exon:3:20215620-20215992:-@junction:3:20215993-20223231:-@exon:3:20223232-20223322:- isoform2=junction:3:20215993-20222086:-@exon:3:20222087-20222289:-@junction:3:20222290-20223231:- Cpa3 SE	1.37529e-59	4.0956e-56	0.932975	0.744386	0.188589	0	0	mono1	Cpa3	0.126434	0.109176	0.906294	0.907743
isoform1=exon:4:124728319-124728429:+@junction:4:124728430-124731370:+@exon:4:124731371-124731426:+ isoform2=junction:4:124728430-124729458:+@exon:4:124729459-124729549:+@junction:4:124729550-124731370:+ Sf3a3 SE	2.17085e-38	6.46479e-35	0.825276	0.626529	0.198747	0.000353607	0	mono1	Sf3a3	0.157416	0.190076	0.861033	0.811367
isoform1=exon:8:13159161-13159434:+@junction:8:13159435-13167157:+@exon:8:13167158-13167377:+ isoform2=junction:8:13159435-13165848:+@exon:8:13165849-13165967:+@junction:8:13165968-13167157:+ Lamp1 SE	8.16706e-52	2.43215e-48	0.928349	0.694836	0.233514	0	0.00370675	mono1	Lamp1	1.46143	1.42573	0.208274	0.193987
isoform1=exon:10:80170694-80170764:+@junction:10:80170765-80172636:+@exon:10:80172637-80172786:+ isoform2=junction:10:80170765-80172413:+@exon:10:80172414-80172512:+@junction:10:80172513-80172636:+ Cirbp SE	7.40872e-37	2.20632e-33	0.61812	0.457023	0.161097	0.000707214	0.00205931	mono1	Cirbp	0.0603996	0.0691936	0.94413	0.925865
isoform1=exon:X:134585701-134586183:+@junction:X:134586184-134587450:+@exon:X:134587451-134587573:+ isoform2=junction:X:134586184-134586511:+@exon:X:134586512-134586578:+@junction:X:134586579-134587450:+ Rpl36a SE	1.68005e-97	5.0032e-94	0.373609	0.216111	0.157498	0.00106082	0	mono1	Rpl36a	0.00739174	0.00573536	0.991513	0.992998
isoform1=exon:5:21768646-21768737:-@junction:5:21768738-21773777:-@exon:5:21773778-21773858:- isoform2=junction:5:21768738-21770484:-@exon:5:21770485-21770550:-@junction:5:21770551-21773777:- Dnajc2 SE	1.94546e-09	5.79359e-06	0.936551	0.818696	0.117855	0.000353607	0.00123558	mono1	Dnajc2	0.171943	0.186279	0.845474	0.812603
isoform1=exon:X:151835224-151835292:+@junction:X:151835293-151840055:+@exon:X:151840056-151840108:+ isoform2=junction:X:151835293-151836221:+@exon:X:151836222-151836329:+@junction:X:151836330-151840055:+ Huwe1 SE	9.34137e-68	2.78186e-64	0.302996	0.19502	0.107975	0	0	mono1	Huwe1	0.204798	0.223278	0.819661	0.78089
isoform1=exon:X:153723590-153723937:+@junction:X:153723938-153741039:+@exon:X:153741040-153741920:+ isoform2=junction:X:153723938-153725704:+@exon:X:153725705-153725841:+@junction:X:153725842-153741039:+ Nbdy SE	0.00277219	1	0.35434	0.488258	-0.133918	0.00212164	0.00123558	mono1	Nbdy	0.111735	0.123616	0.901697	0.875618
isoform1=exon:3:144683678-144685139:-@junction:3:144685140-144691899:-@exon:3:144691900-144692128:- isoform2=junction:3:144685140-144691457:-@exon:3:144691458-144691532:-@junction:3:144691533-144691899:- Sh3glb1 SE	3.49978e-28	1.04224e-24	0.800199	0.632114	0.168085	0.00176803	0.0053542	mono1	Sh3glb1	1.14859	1.11384	0.298091	0.274712
isoform1=exon:1:150375496-150375624:-@junction:1:150375625-150381498:-@exon:1:150381499-150381594:- isoform2=junction:1:150375625-150380311:-@exon:1:150380312-150380377:-@junction:1:150380378-150381498:- Odr4 SE	3.23095e-57	9.62176e-54	0.892279	0.632721	0.259558	0	0.000411862	mono1	Odr4	0.200572	0.220743	0.819661	0.787479
isoform1=exon:3:10418146-10419223:-@junction:3:10419224-10420739:-@exon:3:10420740-10420876:- isoform2=junction:3:10419224-10420196:-@exon:3:10420197-10420316:-@junction:3:10420317-10420739:- Snx16 SE	4.73605e-49	1.4104e-45	0.671109	0.538255	0.132855	0	0.000411862	mono1	Snx16	0.0490433	0.0424288	0.956506	0.955931
isoform1=exon:12:83668092-83668308:+@junction:12:83668309-83671907:+@exon:12:83671908-83671981:+ isoform2=junction:12:83668309-83668418:+@exon:12:83668419-83668508:+@junction:12:83668509-83671907:+ Rbm25 SE	1.5079e-142	4.49052e-139	0.695221	0.371903	0.323318	0.00212164	0.00617792	mono1	Rbm25	0.494523	0.490223	0.615629	0.589374
isoform1=exon:3:33804421-33804540:+@junction:3:33804541-33806815:+@exon:3:33806816-33806933:+ isoform2=junction:3:33804541-33804639:+@exon:3:33804640-33804762:+@junction:3:33804763-33806815:+ Ttc14 SE	1.05385e-79	3.13838e-76	0.913918	0.622825	0.291093	0.000353607	0.000411862	mono1	Ttc14	0.215482	0.222648	0.813296	0.791186
isoform1=exon:8:122481331-122481397:+@junction:8:122481398-122481595:+@exon:8:122481596-122483092:+ isoform2=junction:8:122481398-122481470:+@exon:8:122481471-122481529:+@junction:8:122481530-122481595:+ Ctu2 SE	2.37307e-32	7.067e-29	0.900009	0.758029	0.141981	0	0.000411862	mono1	Ctu2	0.0142004	0.0202745	0.986209	0.976936
isoform1=exon:14:105131882-105132007:-@junction:14:105132008-105140315:-@exon:14:105140316-105140438:- isoform2=junction:14:105132008-105139090:-@exon:14:105139091-105139162:-@junction:14:105139163-105140315:- Rbm26 SE	4.56448e-10	1.3593e-06	0.894034	0.768019	0.126014	0	0	mono1	Rbm26	0.0554489	0.0550856	0.949788	0.939044
isoform1=exon:13:46673546-46673669:+@junction:13:46673670-46675511:+@exon:13:46675512-46678056:+ isoform2=junction:13:46673670-46674252:+@exon:13:46674253-46674392:+@junction:13:46674393-46675511:+ Fam8a1 SE	9.65152e-54	2.87422e-50	0.648345	0.494923	0.153423	0	0	mono1	Fam8a1	0.0929693	0.103473	0.916195	0.896623
isoform1=exon:6:112619945-112620904:-@junction:6:112620905-112644587:-@exon:6:112644588-112644747:- isoform2=junction:6:112620905-112628461:-@exon:6:112628462-112628524:-@junction:6:112628525-112644587:- Rad18 SE	5.3302e-05	0.158733	0.24229	0.514277	-0.271986	0	0	mono1	Rad18	0.0395265	0.053395	0.960396	0.940692
isoform1=exon:9:21225946-21226018:+@junction:9:21226019-21232907:+@exon:9:21232908-21233046:+ isoform2=junction:9:21226019-21230741:+@exon:9:21230742-21230807:+@junction:9:21230808-21232907:+ Gm16754 SE	1.14793e-39	3.41855e-36	0.956471	0.805927	0.150544	0	0	mono1	Gm16754	0.00359126	0.0057168	0.996818	0.993822
isoform1=exon:6:114713293-114713368:+@junction:6:114713369-114776956:+@exon:6:114776957-114777079:+ isoform2=junction:6:114713369-114724893:+@exon:6:114724894-114724974:+@junction:6:114724975-114776956:+ Atg7 SE	1.21565e-53	3.6202e-50	0.891928	0.653546	0.238382	0.00318246	0.00576606	mono1	Atg7	0.381199	0.34539	0.692008	0.689456
isoform1=exon:14:72584575-72584844:-@junction:14:72584845-72599065:-@exon:14:72599066-72599142:- isoform2=junction:14:72584845-72589753:-@exon:14:72589754-72589991:-@junction:14:72589992-72599065:- Fndc3a SE	3.30381e-58	9.83874e-55	0.920646	0.692856	0.22779	0	0	mono1	Fndc3a	0.13811	0.137133	0.877652	0.86285
isoform1=exon:15:8154916-8155052:+@junction:15:8155053-8157625:+@exon:15:8157626-8158824:+ isoform2=junction:15:8155053-8156685:+@exon:15:8156686-8156792:+@junction:15:8156793-8157625:+ Nup155 SE	3.36211e-46	1.00124e-42	0.958681	0.844904	0.113777	0	0	mono1	Nup155	0.0543002	0.0663781	0.947313	0.92916
isoform1=exon:7:97550331-97550741:-@junction:7:97550742-97565150:-@exon:7:97565151-97565300:- isoform2=junction:7:97550742-97558130:-@exon:7:97558131-97558226:-@junction:7:97558227-97565150:- Aamdc SE	1.42841e-30	4.25381e-27	0.778542	0.654405	0.124137	0	0	mono1	Aamdc	0.0244918	0.0337308	0.976662	0.96458
isoform1=exon:7:44770864-44770922:+@junction:7:44770923-44777221:+@exon:7:44777222-44777515:+ isoform2=junction:7:44770923-44775375:+@exon:7:44775376-44775535:+@junction:7:44775536-44777221:+ Vrk3 SE	3.11919e-62	9.28895e-59	0.883695	0.671785	0.211911	0.000353607	0.00123558	mono1	Vrk3	0.175804	0.182336	0.845827	0.821252
isoform1=exon:6:123127952-123128053:+@junction:6:123128054-123142362:+@exon:6:123142363-123142516:+ isoform2=junction:6:123128054-123139250:+@exon:6:123139251-123139408:+@junction:6:123139409-123142362:+ Clec4a2 SE	4.86107e-153	1.44763e-149	0.854455	0.517858	0.336597	0.000353607	0.00205931	mono1	Clec4a2	0.256474	0.253526	0.792786	0.787891
isoform1=exon:6:123267055-123267162:+@junction:6:123267163-123270280:+@exon:6:123270281-123270396:+ isoform2=junction:6:123267163-123268068:+@exon:6:123268069-123268143:+@junction:6:123268144-123270280:+ Clec4d SE	8.22834e-86	2.4504e-82	0.459508	0.306559	0.152949	0.00176803	0.00247117	mono1	Clec4d	0.906772	0.87268	0.46181	0.448105
isoform1=exon:10:59990833-59990907:-@junction:10:59990908-60002955:-@exon:10:60002956-60003135:- isoform2=junction:10:59990908-59996447:-@exon:10:59996448-59996614:-@junction:10:59996615-60002955:- Anapc16 SE	3.73764e-87	1.11307e-83	0.466933	0.259337	0.207595	0	0	mono1	Anapc16	0.283415	0.320573	0.764498	0.713756
isoform1=exon:19:38207263-38207308:-@junction:19:38207309-38214373:-@exon:19:38214374-38214457:- isoform2=junction:19:38207309-38213360:-@exon:19:38213361-38213445:-@junction:19:38213446-38214373:- Fra10ac1 SE	1.31715e-56	3.92246e-53	0.303301	0.170994	0.132307	0	0	mono1	Fra10ac1	0.0353233	0.045053	0.9657	0.954283
isoform1=exon:17:28599471-28600456:-@junction:17:28600457-28602687:-@exon:17:28602688-28602853:- isoform2=junction:17:28600457-28600868:-@exon:17:28600869-28600894:-@junction:17:28600895-28602687:- Srpk1 SE	5.94706e-25	1.77103e-21	0.933959	0.828015	0.105944	0	0.000411862	mono1	Srpk1	0.145078	0.154874	0.867397	0.844316
isoform1=exon:9:67853696-67853738:+@junction:9:67853739-67860783:+@exon:9:67860784-67860885:+ isoform2=junction:9:67853739-67858789:+@exon:9:67858790-67858885:+@junction:9:67858886-67860783:+ Vps13c SE	7.5138e-47	2.23761e-43	0.913912	0.723789	0.190123	0.000353607	0.000823723	mono1	Vps13c	0.100859	0.0984637	0.910184	0.901153
isoform1=exon:6:142490249-142490604:-@junction:6:142490605-142494099:-@exon:6:142494100-142494217:- isoform2=junction:6:142490605-142492492:-@exon:6:142492493-142492616:-@junction:6:142492617-142494099:- Ldhb SE	4.41776e-82	1.31561e-78	0.630899	0.447539	0.18336	0	0	mono1	Ldhb	0.00564921	0.00469555	0.994342	0.994646
isoform1=exon:3:60473077-60473173:+@junction:3:60473174-60528755:+@exon:3:60528756-60531622:+ isoform2=junction:3:60473174-60500980:+@exon:3:60500981-60501094:+@junction:3:60501095-60528755:+ Mbnl1 SE	9.22506e-119	2.74722e-115	0.538384	0.306223	0.232161	0	0.000411862	mono1	Mbnl1	0.827261	0.845062	0.431754	0.395387
isoform1=exon:8:25817604-25817663:-@junction:8:25817664-25819625:-@exon:8:25819626-25819718:- isoform2=junction:8:25817664-25818545:-@exon:8:25818546-25818644:-@junction:8:25818645-25819625:- Ash2l SE	1.11658e-22	3.32516e-19	0.88132	0.720681	0.160639	0	0	mono1	Ash2l	0.0959704	0.09844	0.909123	0.897035
isoform1=exon:7:3497425-3497715:-@junction:7:3497716-3502431:-@exon:7:3502432-3502558:- isoform2=junction:7:3497716-3498195:-@exon:7:3498196-3498231:-@junction:7:3498232-3502431:- Tarm1 SE	2.26471e-86	6.74431e-83	0.527041	0.371461	0.155579	0	0	mono1	Tarm1	0.476421	0.479609	0.647808	0.614086
isoform1=exon:7:3620324-3620474:-@junction:7:3620475-3621062:-@exon:7:3621063-3621132:- isoform2=junction:7:3620475-3620776:-@exon:7:3620777-3620983:-@junction:7:3620984-3621062:- Tfpt SE	1.97945e-39	5.89481e-36	0.849047	0.740983	0.108064	0	0	mono1	Tfpt	0.00976411	0.00938667	0.990099	0.989292
isoform1=exon:7:3705733-3705919:+@junction:7:3705920-3706650:+@exon:7:3706651-3706894:+ isoform2=junction:7:3705920-3706007:+@exon:7:3706008-3706181:+@junction:7:3706182-3706650:+ Rps9 SE	1.39441e-37	4.15257e-34	0.894641	0.708732	0.185909	0.000353607	0.00123558	mono1	Rps9	1.01313	1.17458	0.357143	0.267298
isoform1=exon:1:176955792-176955923:+@junction:1:176955924-177020114:+@exon:1:177020115-177020437:+ isoform2=junction:1:176955924-177011888:+@exon:1:177011889-177012015:+@junction:1:177012016-177020114:+ Sdccag8 SE	5.8932e-85	1.75499e-81	0.836056	0.536694	0.299362	0	0.00329489	mono1	Sdccag8	0.0775115	0.0782991	0.929632	0.920511
isoform1=exon:14:55601881-55601938:+@junction:14:55601939-55603255:+@exon:14:55603256-55603424:+ isoform2=junction:14:55601939-55602602:+@exon:14:55602603-55602699:+@junction:14:55602700-55603255:+ Rnf31 SE	8.02782e-114	2.39068e-110	0.761912	0.505044	0.256869	0	0.000411862	mono1	Rnf31	0.0308111	0.0352946	0.971358	0.964992
isoform1=exon:15:82233779-82234509:-@junction:15:82234510-82239878:-@exon:15:82239879-82239958:- isoform2=junction:15:82234510-82239292:-@exon:15:82239293-82239384:-@junction:15:82239385-82239878:- Cenpm SE	7.70011e-58	2.29309e-54	0.883764	0.70235	0.181414	0	0	mono1	Cenpm	0.0284104	0.0425351	0.972772	0.952224
isoform1=exon:19:6907242-6907280:-@junction:19:6907281-6909458:-@exon:19:6909459-6909530:- isoform2=junction:19:6907281-6907981:-@exon:19:6907982-6908116:-@junction:19:6908117-6909458:- Prdx5 SE	1.91626e-81	5.70663e-78	0.36423	0.248273	0.115957	0.000353607	0.000411862	mono1	Prdx5	0.921205	0.976353	0.404526	0.343081
isoform1=exon:16:98008629-98008755:+@junction:16:98008756-98015665:+@exon:16:98015666-98015719:+ isoform2=junction:16:98008756-98008943:+@exon:16:98008944-98009004:+@junction:16:98009005-98015665:+ B230307C23Rik SE	2.65517e-28	7.9071e-25	0.805196	0.643718	0.161479	0	0.000823723	mono1	B230307C23Rik	0.032222	0.0305625	0.96959	0.968287
isoform1=exon:8:70130794-70133463:-@junction:8:70133464-70134611:-@exon:8:70134612-70134678:- isoform2=junction:8:70133464-70134225:-@exon:8:70134226-70134306:-@junction:8:70134307-70134611:- Rfxank SE	1.70019e-33	5.06316e-30	0.950187	0.848438	0.101749	0	0	mono1	Rfxank	0.0206833	0.0244097	0.981612	0.9757
isoform1=exon:18:53948048-53948154:+@junction:18:53948155-53953244:+@exon:18:53953245-53955548:+ isoform2=junction:18:53948155-53948644:+@exon:18:53948645-53948668:+@junction:18:53948669-53953244:+ Csnk1g3 SE	1.38337e-54	4.11966e-51	0.378486	0.264999	0.113486	0.00176803	0	mono1	Csnk1g3	0.229141	0.203034	0.805163	0.802718
isoform1=exon:7:25665421-25665561:+@junction:7:25665562-25667699:+@exon:7:25667700-25667803:+ isoform2=junction:7:25665562-25666252:+@exon:7:25666253-25666342:+@junction:7:25666343-25667699:+ Exosc5 SE	6.94308e-44	2.06765e-40	0.644415	0.502231	0.142184	0	0.00164745	mono1	Exosc5	0.0479594	0.0506447	0.951556	0.943987
isoform1=exon:7:24885452-24885552:+@junction:7:24885553-24888906:+@exon:7:24888907-24888961:+ isoform2=junction:7:24885553-24886106:+@exon:7:24886107-24886187:+@junction:7:24886188-24888906:+ Rps19 SE	4.35783e-47	1.29776e-43	0.614299	0.507821	0.106478	0	0.000823723	mono1	Rps19	0.98363	1.14458	0.384371	0.297364
isoform1=exon:7:28352177-28352273:+@junction:7:28352274-28352493:+@exon:7:28352494-28352696:+ isoform2=junction:7:28352274-28352362:+@exon:7:28352363-28352410:+@junction:7:28352411-28352493:+ Rps16 SE	3.15765e-42	9.40349e-39	0.779259	0.660162	0.119097	0	0.000411862	mono1	Rps16	0.0256267	0.0315446	0.974894	0.966639
isoform1=exon:7:28440927-28441041:+@junction:7:28441042-28441668:+@exon:7:28441669-28441718:+ isoform2=junction:7:28441042-28441433:+@exon:7:28441434-28441530:+@junction:7:28441531-28441668:+ Gmfg SE	1.57045e-95	4.67679e-92	0.771008	0.563789	0.207219	0	0.000411862	mono1	Gmfg	0.107905	0.117559	0.902405	0.879325
isoform1=exon:7:29150196-29150291:+@junction:7:29150292-29151445:+@exon:7:29151446-29151619:+ isoform2=junction:7:29150292-29150533:+@exon:7:29150534-29150638:+@junction:7:29150639-29151445:+ Rasgrp4 SE	4.34496e-150	1.29393e-146	0.344283	0.215598	0.128684	0.00353607	0.00370675	mono1	Rasgrp4	0.246143	0.265963	0.791726	0.75659
isoform1=exon:7:29152510-29152847:-@junction:7:29152848-29154418:-@exon:7:29154419-29154531:- isoform2=junction:7:29152848-29153321:-@exon:7:29153322-29153489:-@junction:7:29153490-29154418:- Fam98c SE	5.42756e-16	1.61633e-12	0.953505	0.799898	0.153607	0	0	mono1	Fam98c	0.00633445	0.00425901	0.994342	0.995881
isoform1=exon:2:90856806-90856865:+@junction:2:90856866-90860462:+@exon:2:90860463-90860510:+ isoform2=junction:2:90856866-90859475:+@exon:2:90859476-90859569:+@junction:2:90859570-90860462:+ Mtch2 SE	3.98434e-61	1.18654e-57	0.570615	0.449708	0.120908	0.000707214	0.00164745	mono1	Mtch2	0.431831	0.457407	0.649222	0.60173
isoform1=exon:14:57832703-57836646:-@junction:14:57836647-57839089:-@exon:14:57839090-57839205:- isoform2=junction:14:57836647-57837590:-@exon:14:57837591-57837667:-@junction:14:57837668-57839089:- Zdhhc20 SE	1.0326e-45	3.07507e-42	0.847133	0.67365	0.173483	0.000353607	0	mono1	Zdhhc20	0.22784	0.221447	0.800919	0.789539
isoform1=exon:7:43452341-43452499:+@junction:7:43452500-43454517:+@exon:7:43454518-43454580:+ isoform2=junction:7:43452500-43452798:+@exon:7:43452799-43452957:+@junction:7:43452958-43454517:+ Etfb SE	5.74529e-92	1.71095e-88	0.528767	0.370921	0.157846	0.00212164	0.00411862	mono1	Etfb	0.234323	0.247659	0.792433	0.757825
isoform1=exon:7:44861500-44861561:+@junction:7:44861562-44862193:+@exon:7:44862194-44862281:+ isoform2=junction:7:44861562-44861648:+@exon:7:44861649-44861758:+@junction:7:44861759-44862193:+ Pnkp SE	3.48189e-63	1.03691e-59	0.896573	0.651996	0.244578	0	0.00164745	mono1	Pnkp	0.11052	0.122722	0.898515	0.874794
isoform1=exon:7:45131189-45131431:-@junction:7:45131432-45132227:-@exon:7:45132228-45132412:- isoform2=junction:7:45131432-45132068:-@exon:7:45132069-45132137:-@junction:7:45132138-45132227:- Flt3l SE	2.94974e-22	8.78431e-19	0.971642	0.81492	0.156722	0	0.000411862	mono1	Flt3l	0.0293539	0.0305673	0.972065	0.96458
isoform1=exon:9:122945089-122948108:-@junction:9:122948109-122950804:-@exon:9:122950805-122951000:- isoform2=junction:9:122948109-122948924:-@exon:9:122948925-122949069:-@junction:9:122949070-122950804:- 1110059G10Rik SE	1.76653e-78	5.26072e-75	0.559645	0.393799	0.165846	0	0.000411862	mono1	1110059G10Rik	0.190968	0.209955	0.833098	0.799835
isoform1=exon:5:122404124-122404250:+@junction:5:122404251-122405868:+@exon:5:122405869-122406063:+ isoform2=junction:5:122404251-122405083:+@exon:5:122405084-122405178:+@junction:5:122405179-122405868:+ Arpc3 SE	6.95152e-62	2.07016e-58	0.948745	0.787832	0.160913	0.000707214	0.00947282	mono1	Arpc3	1.04747	1.10642	0.33133	0.274712
isoform1=exon:7:90451543-90451657:-@junction:7:90451658-90455423:-@exon:7:90455424-90455519:- isoform2=junction:7:90451658-90452706:-@exon:7:90452707-90452900:-@junction:7:90452901-90455423:- Tmem126a SE	9.40163e-49	2.79981e-45	0.612928	0.456784	0.156144	0	0	mono1	Tmem126a	0.189392	0.182004	0.83133	0.818781
isoform1=exon:7:90451543-90451657:-@junction:7:90451658-90455423:-@exon:7:90455424-90455519:- isoform2=junction:7:90451658-90452728:-@exon:7:90452729-90452900:-@junction:7:90452901-90455423:- Tmem126a SE	2.9246e-90	8.70946e-87	0.744833	0.476585	0.268248	0	0	mono1	Tmem126a	0.189392	0.182004	0.83133	0.818781
isoform1=exon:7:80458813-80458996:-@junction:7:80458997-80463772:-@exon:7:80463773-80463965:- isoform2=junction:7:80458997-80460729:-@exon:7:80460730-80460852:-@junction:7:80460853-80463772:- Blm SE	3.10015e-30	9.23223e-27	0.922146	0.813859	0.108286	0	0.000411862	mono1	Blm	0.0529231	0.0630093	0.951202	0.9271
isoform1=exon:7:90124822-90125032:-@junction:7:90125033-90129871:-@exon:7:90129872-90129984:- isoform2=junction:7:90125033-90126927:-@exon:7:90126928-90127044:-@junction:7:90127045-90129871:- 2310010J17Rik SE	2.41539e-24	7.19303e-21	0.801057	0.661287	0.13977	0	0	mono1	2310010J17Rik	0.0100964	0.0123305	0.990806	0.987644
isoform1=exon:11:58319738-58319954:-@junction:11:58319955-58323269:-@exon:11:58323270-58323314:- isoform2=junction:11:58319955-58322568:-@exon:11:58322569-58322729:-@junction:11:58322730-58323269:- Zfp672 SE	4.41226e-27	1.31397e-23	0.939222	0.826587	0.112636	0	0	mono1	Zfp672	0.0362079	0.0420611	0.966407	0.955931
isoform1=exon:11:120961749-120963906:-@junction:11:120963907-120967994:-@exon:11:120967995-120968134:- isoform2=junction:11:120963907-120964947:-@exon:11:120964948-120965010:-@junction:11:120965011-120967994:- Csnk1d SE	1.36614e-54	4.06835e-51	0.513883	0.406201	0.107682	0	0.000411862	mono1	Csnk1d	0.401815	0.418105	0.672207	0.63056
isoform1=exon:7:100571252-100571289:-@junction:7:100571290-100582989:-@exon:7:100582990-100583102:- isoform2=junction:7:100571290-100574461:-@exon:7:100574462-100574514:-@junction:7:100574515-100582989:- Mrpl48 SE	6.78682e-62	2.02111e-58	0.664298	0.499762	0.164535	0	0	mono1	Mrpl48	0.066068	0.0812638	0.937765	0.914745
isoform1=exon:9:107749708-107749799:-@junction:9:107749800-107750462:-@exon:9:107750463-107750548:- isoform2=junction:9:107749800-107750007:-@exon:9:107750008-107750092:-@junction:9:107750093-107750462:- Rbm5 SE	1.82505e-70	5.435e-67	0.918346	0.711814	0.206532	0	0.000411862	mono1	Rbm5	0.337969	0.339613	0.715347	0.688221
isoform1=exon:X:105041401-105044111:-@junction:X:105044112-105066758:-@exon:X:105066759-105066877:- isoform2=junction:X:105044112-105047908:-@exon:X:105047909-105048010:-@junction:X:105048011-105066758:- 5530601H04Rik SE	5.48463e-23	1.63332e-19	0.855342	0.748291	0.107051	0.000353607	0	mono1	5530601H04Rik	0.103824	0.11028	0.907001	0.891269
isoform1=exon:X:12054969-12055155:-@junction:X:12055156-12056343:-@exon:X:12056344-12059190:- isoform2=junction:X:12055156-12055638:-@exon:X:12055639-12055692:-@junction:X:12055693-12056343:- Bcor SE	1.53797e-54	4.58006e-51	0.56622	0.463825	0.102395	0	0	mono1	Bcor	0.111082	0.127232	0.899929	0.875618
isoform1=exon:7:104355382-104356906:-@junction:7:104356907-104358459:-@exon:7:104358460-104358551:- isoform2=junction:7:104356907-104357955:-@exon:7:104357956-104357981:-@junction:7:104357982-104358459:- Trim30b SE	1.42054e-48	4.23037e-45	0.808742	0.648545	0.160197	0.00141443	0.00288303	mono1	Trim30b	0.0341607	0.0386614	0.96959	0.960049
isoform1=exon:6:42249379-42249495:+@junction:6:42249496-42250229:+@exon:6:42250230-42250319:+ isoform2=junction:6:42249496-42249838:+@exon:6:42249839-42249932:+@junction:6:42249933-42250229:+ Gstk1 SE	5.36915e-99	1.59893e-95	0.540957	0.356021	0.184936	0.000707214	0.00205931	mono1	Gstk1	0.0254089	0.0260284	0.978784	0.973229
isoform1=exon:7:118121926-118122043:-@junction:7:118122044-118127133:-@exon:7:118127134-118127267:- isoform2=junction:7:118122044-118126395:-@exon:7:118126396-118126515:-@junction:7:118126516-118127133:- Arl6ip1 SE	8.64106e-45	2.57331e-41	0.817087	0.630294	0.186792	0	0.00123558	mono1	Arl6ip1	1.26485	1.31609	0.286775	0.251236
isoform1=exon:6:83480217-83480436:-@junction:6:83480437-83481346:-@exon:6:83481347-83481462:- isoform2=junction:6:83480437-83480842:-@exon:6:83480843-83480942:-@junction:6:83480943-83481346:- Dguok SE	2.37221e-80	7.06443e-77	0.874762	0.676659	0.198103	0.000353607	0	mono1	Dguok	0.187679	0.183427	0.836634	0.825783
isoform1=exon:5:96830083-96830488:+@junction:5:96830489-96845500:+@exon:5:96845501-96845682:+ isoform2=junction:5:96830489-96834774:+@exon:5:96834775-96834833:+@junction:5:96834834-96845500:+ Anxa3 SE	1.07561e-18	3.20317e-15	0.764262	0.662828	0.101433	0	0	mono1	Anxa3	0.366326	0.431153	0.712164	0.63056
isoform1=exon:5:96834775-96834833:+@junction:5:96834834-96845500:+@exon:5:96845501-96845682:+ isoform2=junction:5:96834834-96838292:+@exon:5:96838293-96838415:+@junction:5:96838416-96845500:+ Anxa3 SE	3.51195e-63	1.04586e-59	0.856012	0.670067	0.185945	0	0.00164745	mono1	Anxa3	0.366326	0.431153	0.712164	0.63056
isoform1=exon:16:36082691-36082816:+@junction:16:36082817-36089900:+@exon:16:36089901-36089960:+ isoform2=junction:16:36082817-36085016:+@exon:16:36085017-36085163:+@junction:16:36085164-36089900:+ Ccdc58 SE	0.000445527	1	0.818217	0.700599	0.117618	0	0.00123558	mono1	Ccdc58	0.107968	0.143704	0.902051	0.85173
isoform1=exon:1:173871378-173871545:-@junction:1:173871546-173874350:-@exon:1:173874351-173874472:- isoform2=junction:1:173871546-173872851:-@exon:1:173872852-173873019:-@junction:1:173873020-173874350:- Mndal SE	8.75894e-51	2.60841e-47	0.973991	0.871524	0.102466	0	0.000411862	mono1	Mndal	0.237383	0.280373	0.809052	0.751647
isoform1=exon:7:131383925-131384000:+@junction:7:131384001-131387617:+@exon:7:131387618-131387833:+ isoform2=junction:7:131384001-131384499:+@exon:7:131384500-131384593:+@junction:7:131384594-131387617:+ Pstk SE	1.39073e-49	4.1416e-46	0.823835	0.646013	0.177822	0	0.000823723	mono1	Pstk	0.0131483	0.0101503	0.989038	0.989292
isoform1=exon:7:138846595-138846704:+@junction:7:138846705-138869689:+@exon:7:138869690-138869784:+ isoform2=junction:7:138846705-138868409:+@exon:7:138868410-138868507:+@junction:7:138868508-138869689:+ Ppp2r2d SE	2.63879e-23	7.85832e-20	0.768778	0.647055	0.121723	0.000353607	0.00123558	mono1	Ppp2r2d	0.121212	0.134225	0.889321	0.856672
isoform1=exon:17:87990194-87990348:+@junction:17:87990349-87990723:+@exon:17:87990724-87990892:+ isoform2=junction:17:87990349-87990430:+@exon:17:87990431-87990630:+@junction:17:87990631-87990723:+ Msh6 SE	1.14052e-34	3.39647e-31	0.819295	0.673764	0.145531	0.00106082	0.00205931	mono1	Msh6	0.0219908	0.0370416	0.978784	0.959226
isoform1=exon:17:56721035-56721127:+@junction:17:56721128-56721984:+@exon:17:56721985-56722141:+ isoform2=junction:17:56721128-56721358:+@exon:17:56721359-56721441:+@junction:17:56721442-56721984:+ Ndufa11 SE	6.2275e-68	1.85455e-64	0.917144	0.712139	0.205005	0.00212164	0.0205931	mono1	Ndufa11	0.383809	0.417815	0.694837	0.634267
isoform1=exon:5:77345251-77345411:+@junction:5:77345412-77349079:+@exon:5:77349080-77349324:+ isoform2=junction:5:77345412-77348222:+@exon:5:77348223-77348418:+@junction:5:77348419-77349079:+ Polr2b SE	1.96706e-37	5.85789e-34	0.956539	0.815601	0.140938	0	0.00123558	mono1	Polr2b	0.0771192	0.0856931	0.92645	0.907743
isoform1=exon:1:58462771-58464290:-@junction:1:58464291-58467650:-@exon:1:58467651-58467712:- isoform2=junction:1:58464291-58465994:-@exon:1:58465995-58466113:-@junction:1:58466114-58467650:- Orc2 SE	8.87309e-33	2.6424e-29	0.925456	0.801644	0.123812	0	0	mono1	Orc2	0.059059	0.0587553	0.943777	0.938633
isoform1=exon:5:65404168-65404238:+@junction:5:65404239-65408734:+@exon:5:65408735-65409207:+ isoform2=junction:5:65404239-65405329:+@exon:5:65405330-65405441:+@junction:5:65405442-65408734:+ Lias SE	1.52715e-66	4.54784e-63	0.860166	0.626047	0.234119	0.000353607	0.00205931	mono1	Lias	0.0863545	0.0885549	0.921146	0.905684
isoform1=exon:11:105221186-105221353:+@junction:11:105221354-105241568:+@exon:11:105241569-105241661:+ isoform2=junction:11:105221354-105240360:+@exon:11:105240361-105240456:+@junction:11:105240457-105241568:+ Tlk2 SE	0.00141451	1	0.299505	0.435617	-0.136112	0.000707214	0.00164745	mono1	Tlk2	0.0982656	0.0983773	0.911598	0.897858
isoform1=exon:10:20333254-20333572:+@junction:10:20333573-20339708:+@exon:10:20339709-20339921:+ isoform2=junction:10:20333573-20334498:+@exon:10:20334499-20334645:+@junction:10:20334646-20339708:+ Bclaf1 SE	1.01637e-109	3.02676e-106	0.539496	0.338494	0.201001	0.000707214	0.000823723	mono1	Bclaf1	0.361079	0.414992	0.703678	0.639621
isoform1=exon:9:110084320-110084646:-@junction:9:110084647-110084949:-@exon:9:110084950-110085053:- isoform2=junction:9:110084647-110084728:-@exon:9:110084729-110084868:-@junction:9:110084869-110084949:- Dhx30 SE	1.78065e-11	5.30278e-08	0.90216	0.788045	0.114115	0	0	mono1	Dhx30	0.0903614	0.0847836	0.917256	0.90939
isoform1=exon:10:23785184-23786880:-@junction:10:23786881-23787155:-@exon:10:23787156-23787188:- isoform2=junction:10:23786881-23786993:-@exon:10:23786994-23787044:-@junction:10:23787045-23787155:- Rps12 SE	1.70927e-29	5.09022e-26	0.671818	0.546403	0.125414	0	0	mono1	Rps12	0.0145391	0.0167445	0.985149	0.98229
isoform1=exon:10:41524107-41524145:+@junction:10:41524146-41528671:+@exon:10:41528672-41529046:+ isoform2=junction:10:41524146-41526826:+@exon:10:41526827-41526883:+@junction:10:41526884-41528671:+ Cd164 SE	1.21575e-44	3.62049e-41	0.55201	0.449018	0.102992	0.000707214	0.000823723	mono1	Cd164	0.987707	0.997039	0.391443	0.357084
isoform1=exon:13:100693537-100693708:+@junction:13:100693709-100696110:+@exon:13:100696111-100697240:+ isoform2=junction:13:100693709-100694369:+@exon:13:100694370-100694500:+@junction:13:100694501-100696110:+ Ccdc125 SE	6.91118e-71	2.05815e-67	0.954939	0.760325	0.194614	0	0.000411862	mono1	Ccdc125	0.133913	0.138556	0.883663	0.863262
isoform1=exon:6:146549632-146549985:-@junction:6:146549986-146550638:-@exon:6:146550639-146550774:- isoform2=junction:6:146549986-146550086:-@exon:6:146550087-146550164:-@junction:6:146550165-146550638:- Ints13 SE	1.42938e-75	4.2567e-72	0.692937	0.515299	0.177638	0.000353607	0	mono1	Ints13	0.110648	0.11485	0.896393	0.883031
isoform1=exon:12:11273994-11274111:+@junction:12:11274112-11279604:+@exon:12:11279605-11279727:+ isoform2=junction:12:11274112-11276259:+@exon:12:11276260-11276365:+@junction:12:11276366-11279604:+ Smc6 SE	5.70811e-83	1.69988e-79	0.524584	0.382256	0.142328	0.00141443	0.00123558	mono1	Smc6	0.29876	0.324434	0.755658	0.711285
isoform1=exon:10:62493833-62495106:-@junction:10:62495107-62507641:-@exon:10:62507642-62507741:- isoform2=junction:10:62495107-62497778:-@exon:10:62497779-62497923:-@junction:10:62497924-62507641:- Srgn SE	3.76763e-47	1.122e-43	0.687137	0.53001	0.157127	0	0	mono1	Srgn	2.2546	2.50751	0.15099	0.11944
isoform1=exon:9:111222158-111222237:+@junction:9:111222238-111223949:+@exon:9:111223950-111223953:+ isoform2=junction:9:111222238-111223265:+@exon:9:111223266-111223370:+@junction:9:111223371-111223949:+ Lrrfip2 SE	9.64434e-48	2.87208e-44	0.965136	0.747073	0.218063	0	0.00123558	mono1	Lrrfip2	0.297818	0.309099	0.749293	0.714168
isoform1=exon:10:76511020-76511223:+@junction:10:76511224-76515581:+@exon:10:76515582-76515856:+ isoform2=junction:10:76511224-76512417:+@exon:10:76512418-76512568:+@junction:10:76512569-76515581:+ Mcm3ap SE	2.95253e-59	8.79264e-56	0.827443	0.641058	0.186385	0.00318246	0.00658979	mono1	Mcm3ap	0.0683431	0.0679822	0.936351	0.922982
isoform1=exon:10:79886983-79887124:+@junction:10:79887125-79887916:+@exon:10:79887917-79888215:+ isoform2=junction:10:79887125-79887565:+@exon:10:79887566-79887799:+@junction:10:79887800-79887916:+ Elane SE	0.00247955	1	0.348572	0.508296	-0.159724	0.00176803	0.00123558	mono1	Elane	0.706543	0.872752	0.628359	0.546952
isoform1=exon:10:80014468-80014560:+@junction:10:80014561-80015305:+@exon:10:80015306-80015553:+ isoform2=junction:10:80014561-80014946:+@exon:10:80014947-80015187:+@junction:10:80015188-80015305:+ Abca7 SE	4.64552e-140	1.38344e-136	0.645003	0.36487	0.280133	0.00176803	0.00453048	mono1	Abca7	0.07621	0.0773037	0.932461	0.919687
isoform1=exon:10:80704310-80704435:+@junction:10:80704436-80705063:+@exon:10:80705064-80705139:+ isoform2=junction:10:80704436-80704698:+@exon:10:80704699-80704713:+@junction:10:80704714-80705063:+ Izumo4 SE	1.90244e-86	5.66547e-83	0.413027	0.259513	0.153515	0	0.000411862	mono1	Izumo4	0.00918426	0.0042382	0.991513	0.99547
isoform1=exon:11:6429096-6429225:-@junction:11:6429226-6439375:-@exon:11:6439376-6439453:- isoform2=junction:11:6429226-6433723:-@exon:11:6433724-6433837:-@junction:11:6433838-6439375:- H2az2 SE	5.39582e-67	1.60687e-63	0.874115	0.694808	0.179308	0.000353607	0	mono1	H2az2	0.180833	0.228125	0.845827	0.779654
isoform1=exon:8:109735305-109735363:-@junction:8:109735364-109737630:-@exon:8:109737631-109737739:- isoform2=junction:8:109735364-109735459:-@exon:8:109735460-109735525:-@junction:8:109735526-109737630:- Atxn1l SE	2.86169e-91	8.52211e-88	0.37025	0.209442	0.160808	0.000353607	0.000411862	mono1	Atxn1l	0.137548	0.14021	0.875177	0.862026
isoform1=exon:4:132186290-132186947:-@junction:4:132186948-132211431:-@exon:4:132211432-132211456:- isoform2=junction:4:132186948-132210751:-@exon:4:132210752-132210831:-@junction:4:132210832-132211431:- Ythdf2 SE	1.02619e-37	3.05598e-34	0.92283	0.748043	0.174787	0.000353607	0	mono1	Ythdf2	0.143082	0.140051	0.870934	0.859143
isoform1=exon:10:87913619-87913800:+@junction:10:87913801-87930674:+@exon:10:87930675-87930877:+ isoform2=junction:10:87913801-87915297:+@exon:10:87915298-87915349:+@junction:10:87915350-87930674:+ Igf1 SE	1.07159e-125	3.19118e-122	0.409513	0.305709	0.103805	0.00671853	0.0053542	mono1	Igf1	0.0901074	0.0592424	0.934936	0.955519
isoform1=exon:11:103676849-103679397:-@junction:11:103679398-103686581:-@exon:11:103686582-103686714:- isoform2=junction:11:103679398-103683791:-@exon:11:103683792-103683932:-@junction:11:103683933-103686581:- Gosr2 SE	2.63487e-44	7.84664e-41	0.865056	0.746114	0.118942	0	0	mono1	Gosr2	0.170294	0.207098	0.847242	0.799012
isoform1=exon:10:93584030-93584094:-@junction:10:93584095-93589538:-@exon:10:93589539-93589706:- isoform2=junction:10:93584095-93587997:-@exon:10:93587998-93588123:-@junction:10:93588124-93589538:- Snrpf SE	4.16371e-138	1.23995e-134	0.455591	0.268631	0.18696	0.0127298	0.0251236	mono1	Snrpf	0.00918894	0.00637026	0.990453	0.992998
isoform1=exon:15:6579871-6581046:+@junction:15:6581047-6630071:+@exon:15:6630072-6630118:+ isoform2=junction:15:6581047-6619593:+@exon:15:6619594-6619750:+@junction:15:6619751-6630071:+ Fyb SE	0.0169929	1	0.340331	0.458622	-0.118291	0.0053041	0.00370675	mono1	Fyb	0.224732	0.254828	0.814003	0.766063
isoform1=exon:15:6643694-6643763:+@junction:15:6643764-6646636:+@exon:15:6646637-6646662:+ isoform2=junction:15:6643764-6644761:+@exon:15:6644762-6644899:+@junction:15:6644900-6646636:+ Fyb SE	3.86413e-51	1.15074e-47	0.473979	0.373192	0.100787	0.000353607	0	mono1	Fyb	0.224732	0.254828	0.814003	0.766063
isoform1=exon:9:61918888-61918970:-@junction:9:61918971-61919874:-@exon:9:61919875-61919957:- isoform2=junction:9:61918971-61919611:-@exon:9:61919612-61919693:-@junction:9:61919694-61919874:- Kif23 SE	1.29876e-48	3.86772e-45	0.976328	0.838666	0.137662	0	0	mono1	Kif23	0.134184	0.168225	0.881542	0.838962
isoform1=exon:10:111985460-111985682:-@junction:10:111985683-111986588:-@exon:10:111986589-111986674:- isoform2=junction:10:111985683-111985773:-@exon:10:111985774-111985804:-@junction:10:111985805-111986588:- Glipr1 SE	1.26762e-69	3.77499e-66	0.963319	0.851109	0.112209	0.000353607	0.00864909	mono1	Glipr1	0.0770796	0.0839066	0.929279	0.912273
isoform1=exon:11:69683854-69683992:-@junction:11:69683993-69684484:-@exon:11:69684485-69684532:- isoform2=junction:11:69683993-69684217:-@exon:11:69684218-69684333:-@junction:11:69684334-69684484:- Tnfsf13 SE	2.20905e-59	6.57854e-56	0.75638	0.550836	0.205545	0	0	mono1	Tnfsf13	0.000878865	0	0.999293	1
isoform1=exon:14:52173996-52174131:-@junction:14:52174132-52176359:-@exon:14:52176360-52176513:- isoform2=junction:14:52174132-52175241:-@exon:14:52175242-52175369:-@junction:14:52175370-52176359:- Supt16 SE	1.85306e-33	5.51841e-30	0.679813	0.574309	0.105504	0	0.000823723	mono1	Supt16	0.0270579	0.0205972	0.973833	0.978171
isoform1=exon:8:3640707-3641206:+@junction:8:3641207-3641897:+@exon:8:3641898-3642022:+ isoform2=junction:8:3641207-3641734:+@exon:8:3641735-3641820:+@junction:8:3641821-3641897:+ Stxbp2 SE	3.63486e-40	1.08246e-36	0.893074	0.695564	0.19751	0	0.00453048	mono1	Stxbp2	0.348626	0.3823	0.707567	0.651977
isoform1=exon:8:11514493-11514699:-@junction:8:11514700-11517818:-@exon:8:11517819-11517942:- isoform2=junction:8:11514700-11516150:-@exon:8:11516151-11516249:-@junction:8:11516250-11517818:- Cars2 SE	3.25556e-49	9.69506e-46	0.912859	0.771426	0.141432	0	0	mono1	Cars2	0.0243612	0.0245283	0.976662	0.974053
isoform1=exon:19:6988189-6988275:-@junction:19:6988276-6989680:-@exon:19:6989681-6989865:- isoform2=junction:19:6988276-6989422:-@exon:19:6989423-6989584:-@junction:19:6989585-6989680:- Dnajc4 SE	6.3794e-67	1.89979e-63	0.794781	0.625737	0.169044	0.000353607	0.000411862	mono1	Dnajc4	0.067148	0.0734256	0.938119	0.925453
isoform1=exon:19:6988189-6988275:-@junction:19:6988276-6989680:-@exon:19:6989681-6989865:- isoform2=junction:19:6988276-6989422:-@exon:19:6989423-6989587:-@junction:19:6989588-6989680:- Dnajc4 SE	2.32319e-64	6.91845e-61	0.7919	0.621738	0.170163	0.000353607	0.000823723	mono1	Dnajc4	0.067148	0.0734256	0.938119	0.925453
isoform1=exon:8:33782644-33784186:-@junction:8:33784187-33795081:-@exon:8:33795082-33795150:- isoform2=junction:8:33784187-33789391:-@exon:8:33789392-33789495:-@junction:8:33789496-33795081:- Rbpms SE	4.57506e-142	1.36245e-138	0.62969	0.419599	0.210091	0	0	mono1	Rbpms	0.0333776	0.0380738	0.968529	0.960873
isoform1=exon:8:33782644-33784186:-@junction:8:33784187-33806716:-@exon:8:33806717-33806836:- isoform2=junction:8:33784187-33789391:-@exon:8:33789392-33789495:-@junction:8:33789496-33806716:- Rbpms SE	2.44073e-31	7.2685e-28	0.763506	0.557046	0.20646	0	0	mono1	Rbpms	0.0333776	0.0380738	0.968529	0.960873
isoform1=exon:8:60896738-60896836:+@junction:8:60896837-60903999:+@exon:8:60904000-60904087:+ isoform2=junction:8:60896837-60900083:+@exon:8:60900084-60900234:+@junction:8:60900235-60903999:+ Hpf1 SE	5.13044e-27	1.52785e-23	0.630964	0.508157	0.122807	0	0.000411862	mono1	Hpf1	0.163033	0.218566	0.851839	0.787068
isoform1=exon:8:60896738-60896836:+@junction:8:60896837-60905547:+@exon:8:60905548-60905720:+ isoform2=junction:8:60896837-60900083:+@exon:8:60900084-60900234:+@junction:8:60900235-60905547:+ Hpf1 SE	1.42106e-45	4.23191e-42	0.556341	0.417873	0.138468	0	0	mono1	Hpf1	0.163033	0.218566	0.851839	0.787068
isoform1=exon:8:60911896-60913175:-@junction:8:60913176-60919339:-@exon:8:60919340-60919556:- isoform2=junction:8:60913176-60914752:-@exon:8:60914753-60914828:-@junction:8:60914829-60919339:- Clcn3 SE	2.82114e-78	8.40135e-75	0.44876	0.32951	0.11925	0.000353607	0.00123558	mono1	Clcn3	0.149957	0.166482	0.867751	0.836903
isoform1=exon:8:60938640-60941414:-@junction:8:60941415-60982775:-@exon:8:60982776-60983239:- isoform2=junction:8:60941415-60975731:-@exon:8:60975732-60975907:-@junction:8:60975908-60982775:- Clcn3 SE	2.88382e-17	8.58802e-14	0.816564	0.662067	0.154497	0	0	mono1	Clcn3	0.149957	0.166482	0.867751	0.836903
isoform1=exon:4:59524395-59524476:-@junction:4:59524477-59549147:-@exon:4:59549148-59549252:- isoform2=junction:4:59524477-59546148:-@exon:4:59546149-59546182:-@junction:4:59546183-59549147:- Ptbp3 SE	9.22e-142	2.74572e-138	0.626328	0.312515	0.313813	0	0	mono1	Ptbp3	1.21681	1.25588	0.27157	0.229819
isoform1=exon:8:71545750-71545856:+@junction:8:71545857-71547577:+@exon:8:71547578-71547634:+ isoform2=junction:8:71545857-71546972:+@exon:8:71546973-71547034:+@junction:8:71547035-71547577:+ Mvb12a SE	2.87858e-39	8.57241e-36	0.707502	0.568763	0.13874	0.00212164	0.00617792	mono1	Mvb12a	0.168411	0.160307	0.851485	0.842669
isoform1=exon:3:137904745-137904854:+@junction:3:137904855-137908344:+@exon:3:137908345-137916557:+ isoform2=junction:3:137904855-137905884:+@exon:3:137905885-137906057:+@junction:3:137906058-137908344:+ Dnajb14 SE	3.84598e-53	1.14533e-49	0.620641	0.493336	0.127306	0.00106082	0.00453048	mono1	Dnajb14	0.332547	0.312217	0.728076	0.724053
isoform1=exon:8:82046223-82046363:+@junction:8:82046364-82068931:+@exon:8:82068932-82069002:+ isoform2=junction:8:82046364-82048459:+@exon:8:82048460-82048557:+@junction:8:82048558-82068931:+ Inpp4b SE	1.68341e-17	5.01319e-14	0.911217	0.791852	0.119365	0	0	mono1	Inpp4b	0.00674763	0.00662292	0.994342	0.993822
isoform1=exon:8:84713766-84713857:-@junction:8:84713858-84721642:-@exon:8:84721643-84721818:- isoform2=junction:8:84713858-84716140:-@exon:8:84716141-84716288:-@junction:8:84716289-84721642:- Nfix SE	5.80672e-52	1.72924e-48	0.512004	0.410198	0.101806	0.000707214	0	mono1	Nfix	0.0632616	0.0690428	0.942362	0.928336
isoform1=exon:8:107057273-107057411:+@junction:8:107057412-107058376:+@exon:8:107058377-107060931:+ isoform2=junction:8:107057412-107058046:+@exon:8:107058047-107058187:+@junction:8:107058188-107058376:+ Nip7 SE	2.19314e-38	6.53118e-35	0.679864	0.577393	0.102471	0.000353607	0	mono1	Nip7	0.194258	0.206267	0.831683	0.801483
isoform1=exon:8:116888685-116889859:-@junction:8:116889860-116911127:-@exon:8:116911128-116911234:- isoform2=junction:8:116889860-116894087:-@exon:8:116894088-116894159:-@junction:8:116894160-116911127:- Cmc2 SE	3.77255e-62	1.12347e-58	0.95024	0.827511	0.122729	0	0	mono1	Cmc2	0.0743043	0.0894617	0.930693	0.903213
isoform1=exon:8:116894088-116894159:-@junction:8:116894160-116921350:-@exon:8:116921351-116921439:- isoform2=junction:8:116894160-116911127:-@exon:8:116911128-116911234:-@junction:8:116911235-116921350:- Cmc2 SE	2.46405e-109	7.33794e-106	0.327132	0.209469	0.117663	0	0	mono1	Cmc2	0.0743043	0.0894617	0.930693	0.903213
isoform1=exon:8:120669309-120669382:+@junction:8:120669383-120673220:+@exon:8:120673221-120673352:+ isoform2=junction:8:120669383-120672724:+@exon:8:120672725-120672892:+@junction:8:120672893-120673220:+ Cox4i1 SE	2.03774e-41	6.06838e-38	0.897074	0.787455	0.109619	0.00141443	0.00700165	mono1	Cox4i1	2.13424	2.21558	0.0830976	0.0605437
isoform1=exon:X:75437936-75437991:+@junction:X:75437992-75447802:+@exon:X:75447803-75447846:+ isoform2=junction:X:75437992-75447155:+@exon:X:75447156-75447287:+@junction:X:75447288-75447802:+ Brcc3 SE	1.19547e-51	3.56012e-48	0.592879	0.467817	0.125062	0.00212164	0.00205931	mono1	Brcc3	0.058367	0.0741105	0.945191	0.921746
isoform1=exon:17:34951446-34951925:-@junction:17:34951926-34952351:-@exon:17:34952352-34952448:- isoform2=junction:17:34951926-34952135:-@exon:17:34952136-34952173:-@junction:17:34952174-34952351:- 1110038B12Rik SE	3.97469e-38	1.18366e-34	0.587302	0.785091	-0.197789	0	0	mono1	1110038B12Rik	0.170636	0.210957	0.845474	0.793245
isoform1=exon:14:55663415-55663497:-@junction:14:55663498-55671794:-@exon:14:55671795-55671873:- isoform2=junction:14:55663498-55663811:-@exon:14:55663812-55663859:-@junction:14:55663860-55671794:- Nedd8 SE	9.75404e-35	2.90475e-31	0.882553	0.735	0.147553	0	0.000823723	mono1	Nedd8	1.15965	1.19523	0.286775	0.244234
isoform1=exon:11:69683854-69683992:-@junction:11:69683993-69684484:-@exon:11:69684485-69684532:- isoform2=junction:11:69683993-69684217:-@exon:11:69684218-69684336:-@junction:11:69684337-69684484:- Tnfsfm13 SE	2.96401e-62	8.82682e-59	0.757971	0.552155	0.205816	0	0	mono1	Tnfsfm13	0.0109542	0.0071937	0.989392	0.991763
isoform1=exon:10:80710689-80710832:-@junction:10:80710833-80712595:-@exon:10:80712596-80712667:- isoform2=junction:10:80710833-80712111:-@exon:10:80712112-80712207:-@junction:10:80712208-80712595:- Ap3d1 SE	2.44972e-139	7.29525e-136	0.904993	0.542093	0.3629	0	0.00370675	mono1	Ap3d1	0.319639	0.288379	0.731259	0.733937
isoform1=exon:11:115582877-115583028:+@junction:11:115583029-115583720:+@exon:11:115583721-115583906:+ isoform2=junction:11:115583029-115583325:+@exon:11:115583326-115583427:+@junction:11:115583428-115583720:+ Nup85 SE	7.00442e-53	2.08592e-49	0.97428	0.853003	0.121277	0	0.000823723	mono1	Nup85	0.0640919	0.0798247	0.937058	0.913097
isoform1=exon:16:44792727-44792826:+@junction:16:44792827-44794199:+@exon:16:44794200-44794344:+ isoform2=junction:16:44792827-44793349:+@exon:16:44793350-44793395:+@junction:16:44793396-44794199:+ Cd200r1 SE	1.40794e-269	4.19285e-266	0.687543	0.292362	0.395181	0.000353607	0.000411862	mono1	Cd200r1	0.465003	0.423723	0.654526	0.665568
isoform1=exon:7:140854425-140854623:-@junction:7:140854624-140855073:-@exon:7:140855074-140855165:- isoform2=junction:7:140854624-140854764:-@exon:7:140854765-140854801:-@junction:7:140854802-140855073:- Bet1l SE	1.51064e-40	4.49868e-37	0.614914	0.846553	-0.231639	0	0	mono1	Bet1l	0.147018	0.147203	0.871641	0.85832
isoform1=exon:7:140853394-140854623:-@junction:7:140854624-140855073:-@exon:7:140855074-140855165:- isoform2=junction:7:140854624-140854764:-@exon:7:140854765-140854821:-@junction:7:140854822-140855073:- Bet1l SE	6.28122e-44	1.87055e-40	0.61847	0.847764	-0.229294	0.000707214	0.000411862	mono1	Bet1l	0.147018	0.147203	0.871641	0.85832
isoform1=exon:7:140854600-140854623:-@junction:7:140854624-140855073:-@exon:7:140855074-140855165:- isoform2=junction:7:140854624-140854764:-@exon:7:140854765-140854937:-@junction:7:140854938-140855073:- Bet1l SE	6.23043e-36	1.85542e-32	0.612759	0.846021	-0.233263	0	0	mono1	Bet1l	0.147018	0.147203	0.871641	0.85832
isoform1=exon:7:140854370-140854623:-@junction:7:140854624-140856220:-@exon:7:140856221-140856284:- isoform2=junction:7:140854624-140854764:-@exon:7:140854765-140855165:-@junction:7:140855166-140856220:- Bet1l SE	1.20566e-38	3.59046e-35	0.614477	0.846539	-0.232062	0	0	mono1	Bet1l	0.147018	0.147203	0.871641	0.85832
isoform1=exon:14:22027227-22027327:+@junction:14:22027328-23055954:+@exon:14:23055955-23056085:+ isoform2=junction:14:22027328-22828688:+@exon:14:22828689-22828782:+@junction:14:22828783-23055954:+ Lrmda SE	3.41851e-287	1.01803e-283	0.63706	0.22519	0.41187	0.00247525	0.00453048	mono1	Lrmda	0.0329862	0.0234653	0.968529	0.9757
isoform1=exon:14:22596425-22596542:+@junction:14:22596543-23055954:+@exon:14:23055955-23056085:+ isoform2=junction:14:22596543-22828688:+@exon:14:22828689-22828782:+@junction:14:22828783-23055954:+ Lrmda SE	1.34123e-110	3.9942e-107	0.976546	0.873046	0.1035	0	0	mono1	Lrmda	0.0329862	0.0234653	0.968529	0.9757
isoform1=exon:14:24493383-24493493:+@junction:14:24493494-24495429:+@exon:14:24495430-24495449:+ isoform2=junction:14:24493494-24494051:+@exon:14:24494052-24494069:+@junction:14:24494070-24495429:+ Rps24 SE	4.29846e-144	1.28008e-140	0.563409	0.325921	0.237488	0.00247525	0.0263591	mono1	Rps24	2.16783	2.30482	0.0721358	0.0580725
isoform1=exon:2:140193583-140193643:+@junction:2:140193644-140203287:+@exon:2:140203288-140203370:+ isoform2=junction:2:140193644-140202865:+@exon:2:140202866-140202949:+@junction:2:140202950-140203287:+ Ndufaf5 SE	2.27829e-40	6.78475e-37	0.725141	0.60148	0.123661	0	0.000823723	mono1	Ndufaf5	0.0143522	0.0209909	0.986209	0.976524
isoform1=exon:14:54426930-54427091:+@junction:14:54427092-54428583:+@exon:14:54428584-54428648:+ isoform2=junction:14:54427092-54427170:+@exon:14:54427171-54427238:+@junction:14:54427239-54428583:+ Mrpl52 SE	2.31894e-39	6.90581e-36	0.973361	0.8665	0.106861	0	0.00494234	mono1	Mrpl52	0.2674	0.251702	0.774399	0.766886
isoform1=exon:14:31017057-31017167:-@junction:14:31017168-31017807:-@exon:14:31017808-31017866:- isoform2=junction:14:31017168-31017275:-@exon:14:31017276-31017413:-@junction:14:31017414-31017807:- Gnl3 SE	4.03606e-41	1.20194e-37	0.925393	0.805885	0.119508	0	0	mono1	Gnl3	0.0647562	0.066814	0.941301	0.932043
isoform1=exon:13:100131003-100131175:+@junction:13:100131176-100135688:+@exon:13:100135689-100135739:+ isoform2=junction:13:100131176-100132355:+@exon:13:100132356-100132466:+@junction:13:100132467-100135688:+ Smn1 SE	2.4578e-27	7.31932e-24	0.963234	0.809455	0.153779	0.000353607	0.000411862	mono1	Smn1	0.125338	0.155969	0.886139	0.842257
isoform1=exon:13:100132356-100132466:+@junction:13:100132467-100137380:+@exon:13:100137381-100137480:+ isoform2=junction:13:100132467-100135688:+@exon:13:100135689-100135739:+@junction:13:100135740-100137380:+ Smn1 SE	1.40402e-108	4.18116e-105	0.985539	0.867212	0.118327	0	0.000411862	mono1	Smn1	0.125338	0.155969	0.886139	0.842257
isoform1=exon:5:136695355-136695459:+@junction:5:136695460-136700701:+@exon:5:136700702-136700750:+ isoform2=junction:5:136695460-136697932:+@exon:5:136697933-136698011:+@junction:5:136698012-136700701:+ Myl10 SE	2.93145e-55	8.72985e-52	0.320424	0.211994	0.108431	0	0	mono1	Myl10	0	0	1	1
isoform1=exon:14:47704187-47704277:+@junction:14:47704278-47705762:+@exon:14:47705763-47705800:+ isoform2=junction:14:47704278-47704419:+@exon:14:47704420-47704488:+@junction:14:47704489-47705762:+ Ktn1 SE	5.59766e-61	1.66698e-57	0.718869	0.518018	0.200851	0	0	mono1	Ktn1	0.0631524	0.0685566	0.94024	0.930807
isoform1=exon:14:47706408-47706498:+@junction:14:47706499-47708801:+@exon:14:47708802-47708892:+ isoform2=junction:14:47706499-47707241:+@exon:14:47707242-47707279:+@junction:14:47707280-47708801:+ Ktn1 SE	6.28243e-40	1.87091e-36	0.9302	0.823444	0.106756	0	0	mono1	Ktn1	0.0631524	0.0685566	0.94024	0.930807
isoform1=exon:5:20919525-20920162:-@junction:5:20920163-20951256:-@exon:5:20951257-20951822:- isoform2=junction:5:20920163-20927619:-@exon:5:20927620-20927730:-@junction:5:20927731-20951256:- Rsbn1l SE	2.516e-42	7.49266e-39	0.908924	0.747906	0.161018	0.000353607	0.000411862	mono1	Rsbn1l	0.087282	0.0963955	0.920085	0.903624
isoform1=exon:14:52294841-52295093:-@junction:14:52295094-52296515:-@exon:14:52296516-52296581:- isoform2=junction:14:52295094-52296073:-@exon:14:52296074-52296186:-@junction:14:52296187-52296515:- Mettl3 SE	2.23138e-36	6.64506e-33	0.969885	0.861667	0.108219	0	0	mono1	Mettl3	0.00930015	0.00950375	0.990806	0.990115
isoform1=exon:14:54651515-54651858:-@junction:14:54651859-54653534:-@exon:14:54653535-54653681:- isoform2=junction:14:54651859-54653213:-@exon:14:54653214-54653317:-@junction:14:54653318-54653534:- Acin1 SE	2.77036e-38	8.25014e-35	0.582232	0.460683	0.121549	0	0	mono1	Acin1	0.609536	0.613561	0.546322	0.505354
isoform1=exon:14:54667073-54667161:-@junction:14:54667162-54679240:-@exon:14:54679241-54679352:- isoform2=junction:14:54667162-54678742:-@exon:14:54678743-54678862:-@junction:14:54678863-54679240:- Acin1 SE	3.13676e-94	9.34127e-91	0.43947	0.272962	0.166508	0.000353607	0.000411862	mono1	Acin1	0.609536	0.613561	0.546322	0.505354
isoform1=exon:17:33824572-33824680:+@junction:17:33824681-33829666:+@exon:17:33829667-33829816:+ isoform2=junction:17:33824681-33825600:+@exon:17:33825601-33825650:+@junction:17:33825651-33829666:+ Ndufa7 SE	5.29086e-06	0.0157562	0.875524	0.715641	0.159883	0	0.00205931	mono1	Ndufa7	0.329143	0.336154	0.721711	0.688221
isoform1=exon:14:75846694-75846799:+@junction:14:75846800-75848098:+@exon:14:75848099-75848297:+ isoform2=junction:14:75846800-75847243:+@exon:14:75847244-75847360:+@junction:14:75847361-75848098:+ Tpt1 SE	1.76477e-157	5.25548e-154	0.495002	0.276924	0.218078	0.00141443	0.00123558	mono1	Tpt1	0.0116245	0.0141884	0.990453	0.985997
isoform1=exon:6:29123576-29125524:-@junction:6:29125525-29128428:-@exon:6:29128429-29128685:- isoform2=junction:6:29125525-29127797:-@exon:6:29127798-29127900:-@junction:6:29127901-29128428:- Rbm28 SE	3.11384e-30	9.27302e-27	0.712641	0.598151	0.11449	0	0	mono1	Rbm28	0.0905952	0.107973	0.916195	0.891269
isoform1=exon:3:88167515-88167734:+@junction:3:88167735-88168631:+@exon:3:88168632-88168655:+ isoform2=junction:3:88167735-88168037:+@exon:3:88168038-88168344:+@junction:3:88168345-88168631:+ Mef2d SE	1.18289e-132	3.52264e-129	0.501696	0.324929	0.176767	0.00141443	0.000411862	mono1	Mef2d	0.104089	0.128965	0.903465	0.871499
isoform1=exon:11:29485825-29486011:+@junction:11:29486012-29493699:+@exon:11:29493700-29493792:+ isoform2=junction:11:29486012-29489581:+@exon:11:29489582-29489727:+@junction:11:29489728-29493699:+ Ccdc88a SE	2.02429e-101	6.02834e-98	0.941766	0.729687	0.212079	0.000353607	0.00494234	mono1	Ccdc88a	0.239421	0.238767	0.799859	0.775535
isoform1=exon:8:69935779-69936036:-@junction:8:69936037-69974089:-@exon:8:69974090-69974271:- isoform2=junction:8:69936037-69950652:-@exon:8:69950653-69950754:-@junction:8:69950755-69974089:- Gatad2a SE	1.55689e-39	4.63643e-36	0.874312	0.697782	0.176531	0	0	mono1	Gatad2a	0.563362	0.532546	0.567185	0.552718
isoform1=exon:9:44408686-44408869:+@junction:9:44408870-44410145:+@exon:9:44410146-44410192:+ isoform2=junction:9:44408870-44409953:+@exon:9:44409954-44410052:+@junction:9:44410053-44410145:+ Rps25 SE	1.86366e-05	0.0554998	0.341065	0.447282	-0.106217	0.0251061	0.0263591	mono1	Rps25	0.422728	0.472515	0.665842	0.596787
isoform1=exon:9:106484211-106484356:+@junction:9:106484357-106485076:+@exon:9:106485077-106485150:+ isoform2=junction:9:106484357-106484439:+@exon:9:106484440-106484519:+@junction:9:106484520-106485076:+ Rrp9 SE	3.32005e-56	9.8871e-53	0.952189	0.814455	0.137734	0.000353607	0.00247117	mono1	Rrp9	0.0759623	0.0728421	0.932107	0.925041
isoform1=exon:9:62373439-62373677:+@junction:9:62373678-62377299:+@exon:9:62377300-62377307:+ isoform2=junction:9:62373678-62374653:+@exon:9:62374654-62374751:+@junction:9:62374752-62377299:+ Anp32a SE	6.43314e-08	0.000191579	0.948442	0.819008	0.129433	0	0.000823723	mono1	Anp32a	0.231085	0.266489	0.802687	0.742175
isoform1=exon:9:63343387-63343456:-@junction:9:63343457-63371736:-@exon:9:63371737-63371785:- isoform2=junction:9:63343457-63357992:-@exon:9:63357993-63358060:-@junction:9:63358061-63371736:- Map2k5 SE	2.01706e-35	6.0068e-32	0.599846	0.469865	0.129981	0	0.00123558	mono1	Map2k5	0.0646189	0.0682856	0.940594	0.930807
isoform1=exon:9:66562554-66562685:-@junction:9:66562686-66592783:-@exon:9:66592784-66592958:- isoform2=junction:9:66562686-66566842:-@exon:9:66566843-66566903:-@junction:9:66566904-66592783:- Usp3 SE	4.54583e-39	1.35375e-35	0.735249	0.57316	0.162089	0	0.000411862	mono1	Usp3	0.1202	0.131331	0.893211	0.869028
isoform1=exon:9:70016819-70016923:+@junction:9:70016924-70022436:+@exon:9:70022437-70022515:+ isoform2=junction:9:70016924-70019388:+@exon:9:70019389-70019515:+@junction:9:70019516-70022436:+ Gtf2a2 SE	1.6968e-84	5.05308e-81	0.91446	0.674086	0.240374	0.00176803	0.00864909	mono1	Gtf2a2	0.166464	0.188514	0.852192	0.812603
isoform1=exon:1:171577815-171577969:+@junction:1:171577970-171580757:+@exon:1:171580758-171580820:+ isoform2=junction:1:171577970-171579098:+@exon:1:171579099-171579170:+@junction:1:171579171-171580757:+ Cd244a SE	4.70082e-181	1.3999e-177	0.810371	0.496973	0.313399	0.000353607	0	mono1	Cd244a	0.460241	0.420797	0.655587	0.65486
isoform1=exon:17:56015208-56015278:+@junction:17:56015279-56015903:+@exon:17:56015904-56015996:+ isoform2=junction:17:56015279-56015470:+@exon:17:56015471-56015560:+@junction:17:56015561-56015903:+ Mpnd SE	2.16998e-24	6.46219e-21	0.92638	0.772212	0.154168	0.00141443	0.00164745	mono1	Mpnd	0.135933	0.152559	0.873055	0.846376
isoform1=exon:10:62751743-62751854:-@junction:10:62751855-62756482:-@exon:10:62756483-62756674:- isoform2=junction:10:62751855-62753173:-@exon:10:62753174-62753413:-@junction:10:62753414-62756482:- Ccar1 SE	2.85391e-46	8.49895e-43	0.969233	0.864417	0.104816	0.000353607	0.00576606	mono1	Ccar1	0.339661	0.399476	0.723833	0.646623
isoform1=exon:9:90107235-90107302:-@junction:9:90107303-90114535:-@exon:9:90114536-90114610:- isoform2=junction:9:90107303-90110125:-@exon:9:90110126-90110172:-@junction:9:90110173-90114535:- Morf4l1 SE	4.99508e-23	1.48753e-19	0.846134	0.710338	0.135796	0	0	mono1	Morf4l1	0.245473	0.244256	0.792079	0.764003
isoform1=exon:11:62392505-62392683:-@junction:11:62392684-62398264:-@exon:11:62398265-62398437:- isoform2=junction:11:62392684-62395137:-@exon:11:62395138-62395228:-@junction:11:62395229-62398264:- Ncor1 SE	3.57326e-30	1.06412e-26	0.912401	0.759026	0.153375	0	0	mono1	Ncor1	0.641589	0.630194	0.530057	0.499176
isoform1=exon:7:126886222-126886315:-@junction:7:126886316-126896748:-@exon:7:126896749-126896876:- isoform2=junction:7:126886316-126891602:-@exon:7:126891603-126891832:-@junction:7:126891833-126896748:- Tmem219 SE	1.80679e-48	5.38062e-45	0.582394	0.477448	0.104946	0.000353607	0	mono1	Tmem219	0.21519	0.223075	0.815771	0.789951
isoform1=exon:9:108566159-108566259:-@junction:9:108566260-108566555:-@exon:9:108566556-108566751:- isoform2=junction:9:108566260-108566340:-@exon:9:108566341-108566407:-@junction:9:108566408-108566555:- Ndufaf3 SE	3.31617e-30	9.87556e-27	0.883152	0.740569	0.142583	0	0.000823723	mono1	Ndufaf3	0.0649018	0.0650057	0.940594	0.93369
isoform1=exon:9:114585878-114586339:-@junction:9:114586340-114593436:-@exon:9:114593437-114593512:- isoform2=junction:9:114586340-114591515:-@exon:9:114591516-114591692:-@junction:9:114591693-114593436:- Cnot10 SE	1.72672e-29	5.14216e-26	0.901594	0.782594	0.119001	0	0	mono1	Cnot10	0.0771924	0.0741599	0.927511	0.91804
isoform1=exon:9:114585878-114586339:-@junction:9:114586340-114597478:-@exon:9:114597479-114597606:- isoform2=junction:9:114586340-114591515:-@exon:9:114591516-114591692:-@junction:9:114591693-114597478:- Cnot10 SE	9.14489e-28	2.72335e-24	0.902075	0.782423	0.119653	0	0	mono1	Cnot10	0.0771924	0.0741599	0.927511	0.91804
isoform1=exon:10:127277695-127278222:+@junction:10:127278223-127281400:+@exon:10:127281401-127281574:+ isoform2=junction:10:127278223-127278316:+@exon:10:127278317-127278408:+@junction:10:127278409-127281400:+ Dctn2 SE	6.86685e-65	2.04495e-61	0.624415	0.482231	0.142185	0.00247525	0.00329489	mono1	Dctn2	0.205599	0.201061	0.821782	0.808896
isoform1=exon:9:122295869-122296126:-@junction:9:122296127-122304827:-@exon:9:122304828-122304893:- isoform2=junction:9:122296127-122296367:-@exon:9:122296368-122296442:-@junction:9:122296443-122304827:- Gm26797 SE	3.98587e-173	1.18699e-169	0.387314	0.209502	0.177811	0	0	mono1	Gm26797	0.00102026	0.000524761	0.999293	0.999588
isoform1=exon:14:77840168-77840238:-@junction:14:77840239-77852897:-@exon:14:77852898-77852971:- isoform2=junction:14:77840239-77844395:-@exon:14:77844396-77844472:-@junction:14:77844473-77852897:- Dnajc15 SE	1.78636e-70	5.31979e-67	0.975767	0.874244	0.101523	0	0	mono1	Dnajc15	0.225735	0.238501	0.80198	0.771005
isoform1=exon:11:23490669-23490720:-@junction:11:23490721-23491474:-@exon:11:23491475-23491582:- isoform2=junction:11:23490721-23491012:-@exon:11:23491013-23491114:-@junction:11:23491115-23491474:- Ahsa2 SE	2.2607e-37	6.73237e-34	0.876214	0.741423	0.134791	0.000353607	0.000411862	mono1	Ahsa2	0.00390182	0.00254286	0.996464	0.997117
isoform1=exon:11:93956979-93959513:-@junction:11:93959514-93965807:-@exon:11:93965808-93965937:- isoform2=junction:11:93959514-93963226:-@exon:11:93963227-93963328:-@junction:11:93963329-93965807:- Nme1 SE	9.31293e-88	2.77339e-84	0.424465	0.312532	0.111932	0	0	mono1	Nme1	0.825722	0.871382	0.435997	0.392504
isoform1=exon:11:53686150-53686307:-@junction:11:53686308-53692112:-@exon:11:53692113-53692319:- isoform2=junction:11:53686308-53688094:-@exon:11:53688095-53688277:-@junction:11:53688278-53692112:- Rad50 SE	3.64282e-44	1.08483e-40	0.958555	0.852618	0.105937	0	0	mono1	Rad50	0.0808044	0.108124	0.925035	0.887562
isoform1=exon:18:73769903-73770808:-@junction:18:73770809-73775378:-@exon:18:73775379-73775449:- isoform2=junction:18:73770809-73773129:-@exon:18:73773130-73773228:-@junction:18:73773229-73775378:- Me2 SE	0.000712545	1	0.928643	0.81538	0.113263	0.000353607	0.00123558	mono1	Me2	0.265501	0.303952	0.775813	0.722817
isoform1=exon:18:73797662-73797978:-@junction:18:73797979-73805051:-@exon:18:73805052-73805169:- isoform2=junction:18:73797979-73801728:-@exon:18:73801729-73801862:-@junction:18:73801863-73805051:- Me2 SE	4.03055e-49	1.2003e-45	0.941774	0.821163	0.120612	0	0	mono1	Me2	0.265501	0.303952	0.775813	0.722817
isoform1=exon:11:59208969-59209051:+@junction:11:59209052-59209307:+@exon:11:59209308-59209393:+ isoform2=junction:11:59209052-59209127:+@exon:11:59209128-59209200:+@junction:11:59209201-59209307:+ 2310033P09Rik SE	1.30676e-08	3.89152e-05	0.9772	0.875698	0.101503	0	0	mono1	2310033P09Rik	0.0445601	0.0487123	0.957567	0.947282
isoform1=exon:11:62602877-62603023:+@junction:11:62603024-62604402:+@exon:11:62604403-62604466:+ isoform2=junction:11:62603024-62603234:+@exon:11:62603235-62603282:+@junction:11:62603283-62604402:+ 2410006H16Rik SE	1.9444e-33	5.79044e-30	0.976519	0.875184	0.101335	0	0	mono1	2410006H16Rik	0.238406	0.279726	0.803748	0.746705
isoform1=exon:11:68011315-68011439:+@junction:11:68011440-68109276:+@exon:11:68109277-68109378:+ isoform2=junction:11:68011440-68020905:+@exon:11:68020906-68020998:+@junction:11:68020999-68109276:+ Stx8 SE	1.38855e-30	4.1351e-27	0.789689	0.686988	0.102701	0.0049505	0.00576606	mono1	Stx8	0.133553	0.117843	0.882249	0.881384
isoform1=exon:11:74690526-74690610:-@junction:11:74690611-74723998:-@exon:11:74723999-74724318:- isoform2=junction:11:74690611-74699310:-@exon:11:74699311-74699520:-@junction:11:74699521-74723998:- Pafah1b1 SE	2.728e-35	8.12397e-32	0.932024	0.73558	0.196444	0	0.000823723	mono1	Pafah1b1	0.525331	0.534071	0.592291	0.55313
isoform1=exon:17:26938418-26938467:-@junction:17:26938468-26938726:-@exon:17:26938727-26938786:- isoform2=junction:17:26938468-26938571:-@exon:17:26938572-26938617:-@junction:17:26938618-26938726:- Cuta SE	3.25607e-19	9.69659e-16	0.529659	0.687716	-0.158057	0.00424328	0.00205931	mono1	Cuta	0.597496	0.687916	0.549505	0.467875
isoform1=exon:17:26938418-26938467:-@junction:17:26938468-26938883:-@exon:17:26938884-26939092:- isoform2=junction:17:26938468-26938571:-@exon:17:26938572-26938617:-@junction:17:26938618-26938883:- Cuta SE	2.49159e-19	7.41994e-16	0.520668	0.714938	-0.19427	0	0.000411862	mono1	Cuta	0.597496	0.687916	0.549505	0.467875
isoform1=exon:17:26938418-26938467:-@junction:17:26938468-26938726:-@exon:17:26938727-26938786:- isoform2=junction:17:26938468-26938571:-@exon:17:26938572-26938649:-@junction:17:26938650-26938726:- Cuta SE	1.69304e-13	5.04187e-10	0.513971	0.671683	-0.157712	0	0.000411862	mono1	Cuta	0.597496	0.687916	0.549505	0.467875
isoform1=exon:17:26938418-26938467:-@junction:17:26938468-26938883:-@exon:17:26938884-26939092:- isoform2=junction:17:26938468-26938571:-@exon:17:26938572-26938786:-@junction:17:26938787-26938883:- Cuta SE	4.77728e-25	1.42267e-21	0.52456	0.722032	-0.197472	0	0.000411862	mono1	Cuta	0.597496	0.687916	0.549505	0.467875
isoform1=exon:17:26938418-26938467:-@junction:17:26938468-26938883:-@exon:17:26938884-26939092:- isoform2=junction:17:26938468-26938726:-@exon:17:26938727-26938786:-@junction:17:26938787-26938883:- Cuta SE	1.11309e-13	3.31477e-10	0.387355	0.50144	-0.114084	0	0.000823723	mono1	Cuta	0.597496	0.687916	0.549505	0.467875
isoform1=exon:11:79995745-79995809:+@junction:11:79995810-80007512:+@exon:11:80007513-80007562:+ isoform2=junction:11:79995810-79999056:+@exon:11:79999057-79999125:+@junction:11:79999126-80007512:+ Suz12 SE	0.025112	1	0.389892	0.548864	-0.158971	0.000353607	0	mono1	Suz12	0.256857	0.284305	0.783593	0.73888
isoform1=exon:11:88339382-88344660:-@junction:11:88344661-88348783:-@exon:11:88348784-88348938:- isoform2=junction:11:88344661-88347052:-@exon:11:88347053-88347125:-@junction:11:88347126-88348783:- Msi2 SE	3.84427e-38	1.14482e-34	0.970735	0.851339	0.119396	0	0.000411862	mono1	Msi2	0.0262414	0.0301856	0.973833	0.966227
isoform1=exon:2:26591435-26591728:+@junction:2:26591729-26592417:+@exon:2:26592418-26592681:+ isoform2=junction:2:26591729-26592117:+@exon:2:26592118-26592241:+@junction:2:26592242-26592417:+ Egfl7 SE	2.94962e-48	8.78397e-45	0.48957	0.384519	0.105051	0	0	mono1	Egfl7	0.0233625	0.0252922	0.978076	0.970758
isoform1=exon:2:26591434-26591728:+@junction:2:26591729-26592417:+@exon:2:26592418-26592443:+ isoform2=junction:2:26591729-26592117:+@exon:2:26592118-26592280:+@junction:2:26592281-26592417:+ Egfl7 SE	1.60264e-50	4.77267e-47	0.517477	0.408589	0.108888	0	0	mono1	Egfl7	0.0233625	0.0252922	0.978076	0.970758
isoform1=exon:11:96041625-96041729:+@junction:11:96041730-96046279:+@exon:11:96046280-96046354:+ isoform2=junction:11:96041730-96043403:+@exon:11:96043404-96043476:+@junction:11:96043477-96046279:+ Snf8 SE	8.14675e-33	2.4261e-29	0.920071	0.785335	0.134736	0	0	mono1	Snf8	0.424669	0.442532	0.648868	0.614086
isoform1=exon:11:96043404-96043476:+@junction:11:96043477-96046279:+@exon:11:96046280-96046354:+ isoform2=junction:11:96043477-96045160:+@exon:11:96045161-96045302:+@junction:11:96045303-96046279:+ Snf8 SE	3.00783e-36	8.9573e-33	0.954896	0.854896	0.1	0	0.00741351	mono1	Snf8	0.424669	0.442532	0.648868	0.614086
isoform1=exon:11:96802728-96802822:+@junction:11:96802823-96808183:+@exon:11:96808184-96808640:+ isoform2=junction:11:96802823-96806615:+@exon:11:96806616-96806764:+@junction:11:96806765-96808183:+ Cbx1 SE	4.60728e-21	1.37205e-17	0.233793	0.341873	-0.10808	0.000353607	0	mono1	Cbx1	0.225284	0.264681	0.799505	0.75
isoform1=exon:11:115854547-115854575:+@junction:11:115854576-115855062:+@exon:11:115855063-115855105:+ isoform2=junction:11:115854576-115854811:+@exon:11:115854812-115854859:+@junction:11:115854860-115855062:+ Llgl2 SE	8.96572e-14	2.66999e-10	0.292781	0.407247	-0.114467	0	0	mono1	Llgl2	0.0244503	0.0289688	0.976308	0.971582
isoform1=exon:4:58968759-58968877:-@junction:4:58968878-58973534:-@exon:4:58973535-58973690:- isoform2=junction:4:58968878-58970990:-@exon:4:58970991-58971099:-@junction:4:58971100-58973534:- Ptgr1 SE	3.27897e-59	9.76477e-56	0.939576	0.766188	0.173388	0	0	mono1	Ptgr1	0.425324	0.440745	0.665488	0.626853
isoform1=exon:10:120220688-120220784:+@junction:10:120220785-120223836:+@exon:10:120223837-120223882:+ isoform2=junction:10:120220785-120222005:+@exon:10:120222006-120222123:+@junction:10:120222124-120223836:+ Tmbim4 SE	8.47935e-16	2.52515e-12	0.957399	0.815649	0.141749	0	0.000411862	mono1	Tmbim4	0.416209	0.447971	0.664781	0.609555
isoform1=exon:13:4135203-4135285:-@junction:13:4135286-4137133:-@exon:13:4137134-4137243:- isoform2=junction:13:4135286-4136601:-@exon:13:4136602-4136767:-@junction:13:4136768-4137133:- Akr1c18 SE	7.12482e-62	2.12177e-58	0.947088	0.766174	0.180914	0	0	mono1	Akr1c18	0.0237939	0.0140912	0.982673	0.988468
isoform1=exon:13:38216325-38216513:+@junction:13:38216514-38220687:+@exon:13:38220688-38220776:+ isoform2=junction:13:38216514-38217373:+@exon:13:38217374-38217495:+@junction:13:38217496-38220687:+ Snrnp48 SE	5.45986e-42	1.62595e-38	0.955657	0.851131	0.104525	0	0.000411862	mono1	Snrnp48	0.11172	0.130958	0.899929	0.869852
isoform1=exon:13:59771561-59772859:-@junction:13:59772860-59782017:-@exon:13:59782018-59782343:- isoform2=junction:13:59772860-59778751:-@exon:13:59778752-59778815:-@junction:13:59778816-59782017:- Tut7 SE	3.57711e-209	1.06526e-205	0.634463	0.312704	0.321759	0.000353607	0	mono1	Tut7	0.125641	0.13334	0.888614	0.871087
isoform1=exon:13:59778752-59778815:-@junction:13:59778816-59782017:-@exon:13:59782018-59782343:- isoform2=junction:13:59778816-59779136:-@exon:13:59779137-59779201:-@junction:13:59779202-59782017:- Tut7 SE	3.44846e-05	0.102695	0.413693	0.527706	-0.114014	0.000353607	0	mono1	Tut7	0.125641	0.13334	0.888614	0.871087
isoform1=exon:13:74169488-74172244:-@junction:13:74172245-74173986:-@exon:13:74173987-74174148:- isoform2=junction:13:74172245-74173295:-@exon:13:74173296-74173423:-@junction:13:74173424-74173986:- Exoc3 SE	1.30026e-51	3.87216e-48	0.840677	0.6768	0.163877	0.00106082	0.000823723	mono1	Exoc3	0.253318	0.256677	0.782178	0.761532
isoform1=exon:8:123400625-123400697:+@junction:8:123400698-123403149:+@exon:8:123403150-123403835:+ isoform2=exon:8:123400625-123400697:+@junction:8:123400698-123403146:+@exon:8:123403147-123403835:+ Tcf25 A3SS	1.07792e-38	3.21006e-35	0.581492	0.720944	-0.139453	0	0	mono2	Tcf25	0.452072	0.478865	0.620176	0.609685
isoform1=exon:14:34691682-34692734:+@junction:14:34692735-34695004:+@exon:14:34695005-34695105:+ isoform2=exon:14:34691682-34692734:+@junction:14:34692735-34694986:+@exon:14:34694987-34695105:+ Wapl A3SS	0	0	0.573195	0.931595	-0.3584	0	0	mono2	Wapl	0.381771	0.338751	0.672986	0.707595
isoform1=exon:6:54884765-54884846:+@junction:6:54884847-54888474:+@exon:6:54888475-54893500:+ isoform2=exon:6:54884765-54884846:+@junction:6:54884847-54888455:+@exon:6:54888456-54893500:+ Znrf2 A3SS	0	0	0.814866	0.980474	-0.165608	0	0	mono2	Znrf2	0.367229	0.380589	0.679756	0.68325
isoform1=exon:17:33926428-33926517:+@junction:17:33926518-33926629:+@exon:17:33926630-33926706:+ isoform2=exon:17:33926428-33926517:+@junction:17:33926518-33926626:+@exon:17:33926627-33926706:+ Tapbp A3SS	0	0	0.301735	0.806425	-0.504689	0.000677048	0	mono2	Tapbp	1.59306	1.61446	0.150982	0.155067
isoform1=exon:3:20064566-20064699:+@junction:3:20064700-20065327:+@exon:3:20065328-20065419:+ isoform2=exon:3:20064566-20064699:+@junction:3:20064700-20065321:+@exon:3:20065322-20065419:+ Hltf A3SS	0	0	0.56904	0.947096	-0.378056	0	0	mono2	Hltf	0.0674702	0.0808276	0.930941	0.920614
isoform1=exon:5:33864660-33864778:+@junction:5:33864779-33867576:+@exon:5:33867577-33867658:+ isoform2=exon:5:33864660-33864778:+@junction:5:33864779-33867573:+@exon:5:33867574-33867658:+ Nsd2 A3SS	4.75284e-262	1.4154e-258	0.607361	0.933191	-0.32583	0	0	mono2	Nsd2	0.206367	0.19623	0.80501	0.82588
isoform1=exon:3:96788570-96788685:+@junction:3:96788686-96791006:+@exon:3:96791007-96791638:+ isoform2=exon:3:96788570-96788685:+@junction:3:96788686-96789874:+@exon:3:96789875-96791638:+ Rnf115 A3SS	2.16941e-181	6.46051e-178	0.461665	0.792433	-0.330768	0	0	mono2	Rnf115	0.423962	0.427744	0.637102	0.646732
isoform1=exon:9:106307941-106308033:+@junction:9:106308034-106329900:+@exon:9:106329901-106330016:+ isoform2=exon:9:106307941-106308033:+@junction:9:106308034-106329872:+@exon:9:106329873-106330016:+ Poc1a A3SS	2.22239e-79	6.61829e-76	0.614257	0.796843	-0.182586	0	0	mono2	Poc1a	0.0931855	0.0911995	0.901151	0.910823
isoform1=exon:6:88818574-88818663:+@junction:6:88818664-88823325:+@exon:6:88823326-88823406:+ isoform2=exon:6:88818574-88818663:+@junction:6:88818664-88823190:+@exon:6:88823191-88823406:+ Mgll A3SS	4.58444e-87	1.36525e-83	0.51622	0.796715	-0.280495	0	0	mono2	Mgll	0.262982	0.257929	0.796209	0.807621
isoform1=exon:9:110197629-110197790:+@junction:9:110197791-110202505:+@exon:9:110202506-110202558:+ isoform2=exon:9:110197629-110197790:+@junction:9:110197791-110202502:+@exon:9:110202503-110202558:+ Smarcc1 A3SS	4.04114e-41	1.20345e-37	0.58565	0.754864	-0.169214	0	0	mono2	Smarcc1	0.142922	0.139215	0.856466	0.869807
isoform1=exon:12:82446817-82446931:+@junction:12:82446932-82449309:+@exon:12:82449310-82449391:+ isoform2=exon:12:82446817-82446931:+@junction:12:82446932-82449306:+@exon:12:82449307-82449391:+ Sipa1l1 A3SS	1.50243e-289	4.47423e-286	0.24409	0.375183	-0.131093	0	0	mono2	Sipa1l1	0.0899314	0.091866	0.911984	0.914792
isoform1=exon:1:82731113-82731282:+@junction:1:82731283-82735418:+@exon:1:82735419-82735507:+ isoform2=exon:1:82731113-82731282:+@junction:1:82731283-82735415:+@exon:1:82735416-82735507:+ Mff A3SS	1.62177e-152	4.82962e-149	0.455904	0.699448	-0.243544	0	0	mono2	Mff	0.364673	0.364861	0.679079	0.682191
isoform1=exon:8:123103655-123103954:+@junction:8:123103955-123105055:+@exon:8:123105056-123105244:+ isoform2=exon:8:123103655-123103954:+@junction:8:123103955-123105043:+@exon:8:123105044-123105244:+ Rpl13 A3SS	0	0	0.695457	0.978142	-0.282685	0	0	mono2	Rpl13	0.378056	0.412037	0.668923	0.655729
isoform1=exon:4:11192681-11192717:+@junction:4:11192718-11192817:+@exon:4:11192818-11192911:+ isoform2=exon:4:11192681-11192717:+@junction:4:11192718-11192814:+@exon:4:11192815-11192911:+ Ccne2 A3SS	1.66525e-156	4.9591e-153	0.507965	0.811226	-0.303261	0	0	mono2	Ccne2	0.0153991	0.0140087	0.981043	0.985975
isoform1=exon:19:4232748-4232859:+@junction:19:4232860-4233389:+@exon:19:4233390-4233634:+ isoform2=exon:19:4232748-4232859:+@junction:19:4232860-4233213:+@exon:19:4233214-4233634:+ Pold4 A3SS	3.36665e-206	1.00259e-202	0.617814	0.910679	-0.292865	0	0.00026462	mono2	Pold4	0.146829	0.149598	0.853081	0.860545
isoform1=exon:17:56721035-56721127:+@junction:17:56721128-56721358:+@exon:17:56721359-56721441:+ isoform2=exon:17:56721035-56721127:+@junction:17:56721128-56721318:+@exon:17:56721319-56721441:+ Ndufa11 A3SS	3.64685e-175	1.08603e-171	0.853399	0.748841	0.104558	0	0	mono2	Ndufa11	0.417123	0.392637	0.639133	0.677693
isoform1=exon:17:56721035-56721127:+@junction:17:56721128-56721365:+@exon:17:56721366-56721441:+ isoform2=exon:17:56721035-56721127:+@junction:17:56721128-56721358:+@exon:17:56721359-56721441:+ Ndufa11 A3SS	1.37917e-57	4.10716e-54	0.615865	0.799565	-0.183699	0	0	mono2	Ndufa11	0.417123	0.392637	0.639133	0.677693
isoform1=exon:2:127092039-127092146:+@junction:2:127092147-127095089:+@exon:2:127095090-127095257:+ isoform2=exon:2:127092039-127092146:+@junction:2:127092147-127095085:+@exon:2:127095086-127095257:+ Blvra A3SS	8.55984e-281	2.54912e-277	0.750029	0.979798	-0.229769	0	0	mono2	Blvra	0.157087	0.159708	0.852404	0.854459
isoform1=exon:1:91250304-91250437:+@junction:1:91250438-91254262:+@exon:1:91254263-91254393:+ isoform2=exon:1:91250304-91250437:+@junction:1:91250438-91254259:+@exon:1:91254260-91254393:+ Ube2f A3SS	3.23129e-42	9.62279e-39	0.561159	0.761599	-0.200441	0	0	mono2	Ube2f	0.411578	0.444283	0.64455	0.639587
isoform1=exon:11:32206762-32207050:+@junction:11:32207051-32207573:+@exon:11:32207574-32207662:+ isoform2=exon:11:32206762-32207050:+@junction:11:32207051-32207556:+@exon:11:32207557-32207662:+ Snrnp25 A3SS	1.5192e-113	4.52417e-110	0.873089	0.981863	-0.108773	0	0	mono2	Snrnp25	0.232442	0.232278	0.776574	0.79095
isoform1=exon:18:70622583-70622721:+@junction:18:70622722-70625879:+@exon:18:70625880-70626131:+ isoform2=exon:18:70622583-70622721:+@junction:18:70622722-70625853:+@exon:18:70625854-70626131:+ Mbd2 A3SS	1.31156e-157	3.90583e-154	0.37088	0.557482	-0.186603	0	0.00026462	mono2	Mbd2	0.416844	0.422591	0.637779	0.64488
isoform1=exon:9:15311527-15311695:+@junction:9:15311696-15311946:+@exon:9:15311947-15312104:+ isoform2=exon:9:15311527-15311695:+@junction:9:15311696-15311817:+@exon:9:15311818-15312104:+ Taf1d A3SS	1.49992e-196	4.46675e-193	0.28382	0.434635	-0.150816	0	0	mono2	Taf1d	0.13186	0.116603	0.868653	0.88833
isoform1=exon:9:15311527-15311695:+@junction:9:15311696-15311946:+@exon:9:15311947-15312104:+ isoform2=exon:9:15311527-15311695:+@junction:9:15311696-15311908:+@exon:9:15311909-15312104:+ Taf1d A3SS	2.97291e-194	8.85332e-191	0.516134	0.830952	-0.314818	0	0	mono2	Taf1d	0.13186	0.116603	0.868653	0.88833
isoform1=exon:3:143017660-143017720:+@junction:3:143017721-143019060:+@exon:3:143019061-143019140:+ isoform2=exon:3:143017660-143017720:+@junction:3:143017721-143019052:+@exon:3:143019053-143019140:+ 4930519L02Rik A3SS	4.07998e-58	1.21502e-54	0.802685	0.959469	-0.156784	0	0	mono2	4930519L02Rik	0.0030836	0.00560899	0.996615	0.993649
isoform1=exon:17:46648472-46648587:+@junction:17:46648588-46648669:+@exon:17:46648670-46648769:+ isoform2=exon:17:46648472-46648587:+@junction:17:46648588-46648658:+@exon:17:46648659-46648769:+ Mrpl2 A3SS	2.19366e-09	6.53271e-06	0.555426	0.672284	-0.116857	0	0	mono2	Mrpl2	0.136169	0.120205	0.863236	0.884361
isoform1=exon:X:136270775-136270882:+@junction:X:136270883-136271267:+@exon:X:136271268-136271978:+ isoform2=exon:X:136270775-136270882:+@junction:X:136270883-136271262:+@exon:X:136271263-136271978:+ Bex3 A3SS	2.61244e-133	7.77985e-130	0.41673	0.751868	-0.335139	0	0	mono2	Bex3	0.189935	0.152867	0.825322	0.858693
isoform1=exon:X:136270775-136270882:+@junction:X:136270883-136271308:+@exon:X:136271309-136271978:+ isoform2=exon:X:136270775-136270882:+@junction:X:136270883-136271262:+@exon:X:136271263-136271978:+ Bex3 A3SS	2.04606e-170	6.09315e-167	0.439501	0.78931	-0.349808	0	0	mono2	Bex3	0.189935	0.152867	0.825322	0.858693
isoform1=exon:2:119596259-119596342:+@junction:2:119596343-119599721:+@exon:2:119599722-119607502:+ isoform2=exon:2:119596259-119596342:+@junction:2:119596343-119599587:+@exon:2:119599588-119607502:+ Oip5os1 A3SS	1.24263e-203	3.70056e-200	0.36228	0.56727	-0.204989	0	0	mono2	Oip5os1	0.319936	0.351082	0.712932	0.693834
isoform1=exon:17:26121540-26121656:+@junction:17:26121657-26122086:+@exon:17:26122087-26123254:+ isoform2=exon:17:26121540-26121656:+@junction:17:26121657-26121937:+@exon:17:26121938-26123254:+ Tmem8 A3SS	2.08807e-172	6.21826e-169	0.821556	0.971415	-0.149859	0	0	mono2	Tmem8	0.0124485	0.0152107	0.986459	0.983858
isoform1=exon:17:26125257-26125391:+@junction:17:26125392-26125499:+@exon:17:26125500-26125564:+ isoform2=exon:17:26125257-26125391:+@junction:17:26125392-26125477:+@exon:17:26125478-26125564:+ Mrpl28 A3SS	0	0	0.857334	0.978821	-0.121487	0	0	mono2	Mrpl28	0.181679	0.161799	0.822613	0.845991
isoform1=exon:13:51662621-51662699:+@junction:13:51662700-51665313:+@exon:13:51665314-51665474:+ isoform2=exon:13:51662621-51662699:+@junction:13:51662700-51665309:+@exon:13:51665310-51665474:+ Secisbp2 A3SS	2.27865e-06	0.00678583	0.685031	0.895392	-0.210361	0	0	mono2	Secisbp2	0.0719599	0.0763923	0.929587	0.924848
isoform1=exon:4:3938888-3938962:+@junction:4:3938963-3939423:+@exon:4:3939424-3939526:+ isoform2=exon:4:3938888-3938962:+@junction:4:3938963-3939378:+@exon:4:3939379-3939526:+ Chchd7 A3SS	4.36232e-105	1.2991e-101	0.504301	0.807523	-0.303222	0	0	mono2	Chchd7	0.113986	0.118526	0.881517	0.887272
isoform1=exon:9:5308828-5308914:+@junction:9:5308915-5321425:+@exon:9:5321426-5321740:+ isoform2=exon:9:5308828-5308914:+@junction:9:5308915-5321257:+@exon:9:5321258-5321740:+ Casp4 A3SS	1.4694e-218	4.37586e-215	0.429738	0.600639	-0.170902	0	0	mono2	Casp4	0.0922703	0.0872362	0.915369	0.918232
isoform1=exon:2:75665234-75665301:+@junction:2:75665302-75668000:+@exon:2:75668001-75669407:+ isoform2=exon:2:75665234-75665301:+@junction:2:75665302-75665397:+@exon:2:75665398-75669407:+ Hnrnpa3 A3SS	6.10872e-145	1.81918e-141	0.423105	0.639058	-0.215953	0	0.000529241	mono2	Hnrnpa3	0.2699	0.268756	0.751523	0.762371
isoform1=exon:1:75170976-75171048:+@junction:1:75171049-75171336:+@exon:1:75171337-75171629:+ isoform2=exon:1:75170976-75171048:+@junction:1:75171049-75171235:+@exon:1:75171236-75171629:+ Zfand2b A3SS	0	0	0.837442	0.981893	-0.144451	0	0	mono2	Zfand2b	0.034917	0.0283264	0.962762	0.973273
isoform1=exon:4:137623371-137623388:+@junction:4:137623389-137625159:+@exon:4:137625160-137625287:+ isoform2=exon:4:137623371-137623388:+@junction:4:137623389-137625156:+@exon:4:137625157-137625287:+ Usp48 A3SS	4.10187e-204	1.22154e-200	0.306538	0.451253	-0.144716	0.0013541	0.00026462	mono2	Usp48	0.140299	0.143844	0.859851	0.866896
isoform1=exon:6:119214770-119215606:+@junction:6:119215607-119217901:+@exon:6:119217902-119217979:+ isoform2=exon:6:119214770-119215606:+@junction:6:119215607-119217802:+@exon:6:119217803-119217979:+ Dcp1b A3SS	2.28129e-71	6.79369e-68	0.455795	0.583898	-0.128103	0	0	mono2	Dcp1b	0.00906591	0.01469	0.990521	0.984652
isoform1=exon:3:33806816-33806933:+@junction:3:33806934-33807855:+@exon:3:33807856-33808044:+ isoform2=exon:3:33806816-33806933:+@junction:3:33806934-33807838:+@exon:3:33807839-33808044:+ Ttc14 A3SS	4.20261e-86	1.25154e-82	0.560921	0.799958	-0.239038	0	0	mono2	Ttc14	0.226079	0.215945	0.792146	0.807356
isoform1=exon:3:96630302-96630361:+@junction:3:96630362-96630479:+@exon:3:96630480-96630554:+ isoform2=exon:3:96630302-96630361:+@junction:3:96630362-96630476:+@exon:3:96630477-96630554:+ Rbm8a A3SS	7.29702e-85	2.17305e-81	0.371675	0.490692	-0.119017	0	0.00026462	mono2	Rbm8a	0.281679	0.297042	0.736628	0.739614
isoform1=exon:13:55459013-55459147:+@junction:13:55459148-55459783:+@exon:13:55459784-55460927:+ isoform2=exon:13:55459013-55459147:+@junction:13:55459148-55459781:+@exon:13:55459782-55460927:+ Grk6 A3SS	4.35009e-203	1.29546e-199	0.656829	0.92409	-0.267261	0	0	mono2	Grk6	0.157111	0.138006	0.840217	0.870601
isoform1=exon:4:21858726-21859307:+@junction:4:21859308-21860877:+@exon:4:21860878-21860991:+ isoform2=exon:4:21858726-21859307:+@junction:4:21859308-21860819:+@exon:4:21860820-21860991:+ Pnisr A3SS	2.62885e-280	7.82871e-277	0.678286	0.968742	-0.290457	0	0	mono2	Pnisr	0.228959	0.209741	0.790115	0.809738
isoform1=exon:4:21871438-21871608:+@junction:4:21871609-21873588:+@exon:4:21873589-21873864:+ isoform2=exon:4:21871438-21871608:+@junction:4:21871609-21873585:+@exon:4:21873586-21873864:+ Pnisr A3SS	3.1436e-22	9.36163e-19	0.719054	0.880578	-0.161524	0	0.00026462	mono2	Pnisr	0.228959	0.209741	0.790115	0.809738
isoform1=exon:7:4793503-4793626:+@junction:7:4793627-4794063:+@exon:7:4794064-4794182:+ isoform2=exon:7:4793503-4793626:+@junction:7:4793627-4794049:+@exon:7:4794050-4794182:+ Rpl28 A3SS	8.06243e-55	2.40099e-51	0.550619	0.747916	-0.197297	0	0	mono2	Rpl28	0.00803527	0.00589219	0.991198	0.994178
isoform1=exon:11:69915865-69915954:+@junction:11:69915955-69916067:+@exon:11:69916068-69916112:+ isoform2=exon:11:69915865-69915954:+@junction:11:69915955-69916032:+@exon:11:69916033-69916112:+ Gps2 A3SS	3.33369e-56	9.92774e-53	0.766738	0.943218	-0.176479	0	0	mono2	Gps2	0.111682	0.112667	0.890318	0.893093
isoform1=exon:14:20703006-20703197:+@junction:14:20703198-20703289:+@exon:14:20703290-20703408:+ isoform2=exon:14:20703006-20703197:+@junction:14:20703198-20703275:+@exon:14:20703276-20703408:+ Chchd1 A3SS	4.98261e-275	1.48382e-271	0.245083	0.386926	-0.141842	0.0013541	0.00026462	mono2	Chchd1	0.246769	0.237267	0.765064	0.78751
isoform1=exon:16:94435476-94435546:+@junction:16:94435547-94439187:+@exon:16:94439188-94439349:+ isoform2=exon:16:94435476-94435546:+@junction:16:94435547-94439184:+@exon:16:94439185-94439349:+ Ttc3 A3SS	3.46557e-289	1.03205e-285	0.516549	0.815744	-0.299195	0	0	mono2	Ttc3	0.0379026	0.056594	0.957346	0.948134
isoform1=exon:2:28127163-28127307:+@junction:2:28127308-28127424:+@exon:2:28127425-28127731:+ isoform2=exon:2:28127163-28127307:+@junction:2:28127308-28127420:+@exon:2:28127421-28127731:+ F730016J06Rik A3SS	1.17412e-46	3.49654e-43	0.503564	0.620417	-0.116852	0	0	mono2	F730016J06Rik	0.00984561	0.00894574	0.991198	0.992326
isoform1=exon:8:13159161-13159434:+@junction:8:13159435-13165851:+@exon:8:13165852-13165967:+ isoform2=exon:8:13159161-13159434:+@junction:8:13159435-13165848:+@exon:8:13165849-13165967:+ Lamp1 A3SS	3.33693e-11	9.93739e-08	0.736138	0.916719	-0.180581	0	0	mono2	Lamp1	1.43385	1.44927	0.204469	0.200582
isoform1=exon:12:98784836-98785052:+@junction:12:98785053-98785329:+@exon:12:98785330-98785406:+ isoform2=exon:12:98784836-98785052:+@junction:12:98785053-98785317:+@exon:12:98785318-98785406:+ Zc3h14 A3SS	1.03474e-51	3.08146e-48	0.403355	0.518596	-0.115242	0	0.00026462	mono2	Zc3h14	0.0647791	0.0645927	0.933649	0.938608
isoform1=exon:3:32510664-32510732:+@junction:3:32510733-32513008:+@exon:3:32513009-32513192:+ isoform2=exon:3:32510664-32510732:+@junction:3:32510733-32513000:+@exon:3:32513001-32513192:+ Zfp639 A3SS	5.01271e-201	1.49278e-197	0.624865	0.899304	-0.27444	0	0	mono2	Zfp639	0.0789367	0.0854172	0.920108	0.917703
isoform1=exon:3:105921920-105921987:+@junction:3:105921988-105923921:+@exon:3:105923922-105924042:+ isoform2=exon:3:105921920-105921987:+@junction:3:105921988-105923918:+@exon:3:105923919-105924042:+ Tmigd3 A3SS	2.90769e-201	8.6591e-198	0.322925	0.444514	-0.121589	0	0.00026462	mono2	Tmigd3	0.0022662	0.00389702	0.997292	0.996031
isoform1=exon:7:142490559-142490665:+@junction:7:142490666-142494240:+@exon:7:142494241-142494867:+ isoform2=exon:7:142490559-142490665:+@junction:7:142490666-142494235:+@exon:7:142494236-142494867:+ Lsp1 A3SS	4.24606e-10	1.26448e-06	0.758218	0.897775	-0.139557	0	0	mono2	Lsp1	0.994384	1.04699	0.363575	0.349299
isoform1=exon:19:6399864-6399964:+@junction:19:6399965-6401720:+@exon:19:6401721-6401863:+ isoform2=exon:19:6399864-6399964:+@junction:19:6399965-6401715:+@exon:19:6401716-6401863:+ Rasgrp2 A3SS	2.00564e-129	5.9728e-126	0.555835	0.708349	-0.152514	0	0	mono2	Rasgrp2	0.0649574	0.0550351	0.930264	0.945224
isoform1=exon:12:105826944-105827086:+@junction:12:105827087-105828283:+@exon:12:105828284-105828381:+ isoform2=exon:12:105826944-105827086:+@junction:12:105827087-105828280:+@exon:12:105828281-105828381:+ Papola A3SS	0	0	0.452282	0.935509	-0.483227	0.000677048	0	mono2	Papola	0.437066	0.447918	0.622884	0.631913
isoform1=exon:12:106059618-106059676:+@junction:12:106059677-106062719:+@exon:12:106062720-106062808:+ isoform2=exon:12:106059618-106059676:+@junction:12:106059677-106062629:+@exon:12:106062630-106062808:+ Vrk1 A3SS	2.46216e-41	7.33231e-38	0.658977	0.840939	-0.181962	0	0	mono2	Vrk1	0.481907	0.373034	0.612729	0.701773
isoform1=exon:12:106062630-106062808:+@junction:12:106062809-106070527:+@exon:12:106070528-106070615:+ isoform2=exon:12:106062630-106062808:+@junction:12:106062809-106070524:+@exon:12:106070525-106070615:+ Vrk1 A3SS	4.42645e-19	1.3182e-15	0.515277	0.320758	0.194519	0.00270819	0.00158772	mono2	Vrk1	0.481907	0.373034	0.612729	0.701773
isoform1=exon:12:33370983-33371057:+@junction:12:33371058-33372867:+@exon:12:33372868-33373185:+ isoform2=exon:12:33370983-33371057:+@junction:12:33371058-33372864:+@exon:12:33372865-33373185:+ Atxn7l1 A3SS	3.50991e-94	1.04525e-90	0.68492	0.882026	-0.197106	0	0	mono2	Atxn7l1	0.193442	0.19728	0.820582	0.825351
isoform1=exon:4:138222089-138222188:+@junction:4:138222189-138223528:+@exon:4:138223529-138223649:+ isoform2=exon:4:138222089-138222188:+@junction:4:138222189-138223489:+@exon:4:138223490-138223649:+ Hp1bp3 A3SS	5.1028e-11	1.51962e-07	0.727707	0.872674	-0.144967	0	0	mono2	Hp1bp3	0.226544	0.241611	0.786053	0.785128
isoform1=exon:4:155817923-155817987:+@junction:4:155817988-155818586:+@exon:4:155818587-155818664:+ isoform2=exon:4:155817923-155817987:+@junction:4:155817988-155818538:+@exon:4:155818539-155818664:+ Ccnl2 A3SS	5.7646e-216	1.7167e-212	0.638859	0.926901	-0.288042	0	0	mono2	Ccnl2	0.357332	0.37836	0.684496	0.682985
isoform1=exon:2:72987528-72987632:+@junction:2:72987633-72988371:+@exon:2:72988372-72988677:+ isoform2=exon:2:72987528-72987632:+@junction:2:72987633-72988367:+@exon:2:72988368-72988677:+ Sp3os A3SS	6.73395e-185	2.00537e-181	0.3004	0.405162	-0.104761	0.0013541	0.000529241	mono2	Sp3os	0.0132019	0.0149168	0.985782	0.983858
isoform1=exon:5:107904717-107904894:+@junction:5:107904895-107907197:+@exon:5:107907198-107907281:+ isoform2=exon:5:107904717-107904894:+@junction:5:107904895-107907188:+@exon:5:107907189-107907281:+ Rpl5 A3SS	1.52928e-71	4.55421e-68	0.49667	0.674557	-0.177887	0	0	mono2	Rpl5	0.0155311	0.0174404	0.982397	0.9828
isoform1=exon:5:107904717-107904894:+@junction:5:107904895-107907206:+@exon:5:107907207-107907281:+ isoform2=exon:5:107904717-107904894:+@junction:5:107904895-107907188:+@exon:5:107907189-107907281:+ Rpl5 A3SS	4.80663e-92	1.43142e-88	0.646253	0.897403	-0.25115	0	0	mono2	Rpl5	0.0155311	0.0174404	0.982397	0.9828
isoform1=exon:5:107904717-107904894:+@junction:5:107904895-107907206:+@exon:5:107907207-107907281:+ isoform2=exon:5:107904717-107904894:+@junction:5:107904895-107907197:+@exon:5:107907198-107907281:+ Rpl5 A3SS	5.4539e-103	1.62417e-99	0.482792	0.633543	-0.150751	0	0	mono2	Rpl5	0.0155311	0.0174404	0.982397	0.9828
isoform1=exon:11:115581939-115582039:+@junction:11:115582040-115582962:+@exon:11:115582963-115583028:+ isoform2=exon:11:115581939-115582039:+@junction:11:115582040-115582876:+@exon:11:115582877-115583028:+ Nup85 A3SS	0	0	0.622214	0.961024	-0.33881	0	0	mono2	Nup85	0.0650399	0.0738296	0.930264	0.924319
isoform1=exon:7:127528396-127528489:+@junction:7:127528490-127529137:+@exon:7:127529138-127529322:+ isoform2=exon:7:127528396-127528489:+@junction:7:127528490-127529134:+@exon:7:127529135-127529322:+ Srcap A3SS	4.80788e-106	1.43179e-102	0.410422	0.534215	-0.123793	0	0	mono2	Srcap	0.0167113	0.0242623	0.985105	0.976184
isoform1=exon:13:100654191-100654283:+@junction:13:100654284-100655749:+@exon:13:100655750-100656059:+ isoform2=exon:13:100654191-100654283:+@junction:13:100654284-100655033:+@exon:13:100655034-100656059:+ Ak6 A3SS	3.74272e-199	1.11458e-195	0.281658	0.416568	-0.13491	0	0	mono2	Ak6	0.168814	0.140839	0.836831	0.86769
isoform1=exon:13:100654191-100654283:+@junction:13:100654284-100655749:+@exon:13:100655750-100656060:+ isoform2=exon:13:100654191-100654283:+@junction:13:100654284-100655033:+@exon:13:100655034-100656060:+ Taf9 A3SS	4.78764e-199	1.42576e-195	0.28179	0.416696	-0.134906	0	0	mono2	Taf9	0	0.000658074	1	0.999471
isoform1=exon:5:3803184-3803483:+@junction:5:3803484-3806464:+@exon:5:3806465-3806568:+ isoform2=exon:5:3803184-3803483:+@junction:5:3803484-3806418:+@exon:5:3806419-3806568:+ Krit1 A3SS	7.93393e-100	2.36273e-96	0.418453	0.568593	-0.15014	0	0	mono2	Krit1	0.214424	0.221245	0.799594	0.802858
isoform1=exon:7:19514420-19514539:+@junction:7:19514540-19515024:+@exon:7:19515025-19515090:+ isoform2=exon:7:19514420-19514539:+@junction:7:19514540-19515006:+@exon:7:19515007-19515090:+ Trappc6a A3SS	5.03822e-78	1.50038e-74	0.563012	0.774638	-0.211626	0	0	mono2	Trappc6a	0.151719	0.152793	0.852404	0.858428
isoform1=exon:1:15818934-15819083:+@junction:1:15819084-15819654:+@exon:1:15819655-15819763:+ isoform2=exon:1:15818934-15819083:+@junction:1:15819084-15819650:+@exon:1:15819651-15819763:+ Terf1 A3SS	2.271e-147	6.76303e-144	0.356771	0.487009	-0.130238	0	0	mono2	Terf1	0.0887965	0.0799268	0.901151	0.922731
isoform1=exon:15:66577560-66577847:+@junction:15:66577848-66580072:+@exon:15:66580073-66580188:+ isoform2=exon:15:66577560-66577847:+@junction:15:66577848-66580068:+@exon:15:66580069-66580188:+ Phf20l1 A3SS	1.10881e-63	3.30205e-60	0.462888	0.603525	-0.140637	0	0	mono2	Phf20l1	0.210661	0.202869	0.801625	0.817147
isoform1=exon:2:69870385-69870580:+@junction:2:69870581-69870680:+@exon:2:69870681-69870833:+ isoform2=exon:2:69870385-69870580:+@junction:2:69870581-69870677:+@exon:2:69870678-69870833:+ Ssb A3SS	2.90707e-83	8.65726e-80	0.474009	0.636325	-0.162316	0	0	mono2	Ssb	0.168544	0.153361	0.831415	0.858164
isoform1=exon:14:73595374-73595473:+@junction:14:73595474-73595697:+@exon:14:73595698-73596142:+ isoform2=exon:14:73595374-73595473:+@junction:14:73595474-73595672:+@exon:14:73595673-73596142:+ Sucla2 A3SS	6.42646e-77	1.9138e-73	0.432289	0.546205	-0.113916	0	0.00026462	mono2	Sucla2	0.206426	0.217664	0.798917	0.805239
isoform1=exon:13:83524989-83525080:+@junction:13:83525081-83575537:+@exon:13:83575538-83575730:+ isoform2=exon:13:83524989-83525080:+@junction:13:83525081-83575534:+@exon:13:83575535-83575730:+ Mef2c A3SS	3.28479e-157	9.78211e-154	0.343096	0.457954	-0.114858	0	0	mono2	Mef2c	0.136458	0.124257	0.874069	0.880921
isoform1=exon:4:116080549-116080619:+@junction:4:116080620-116082880:+@exon:4:116082881-116083056:+ isoform2=exon:4:116080549-116080619:+@junction:4:116080620-116082876:+@exon:4:116082877-116083056:+ Lrrc41 A3SS	1.02101e-06	0.00304056	0.825946	0.942798	-0.116852	0	0	mono2	Lrrc41	0.00995458	0.00542255	0.991198	0.993914
isoform1=exon:5:112343083-112343163:+@junction:5:112343164-112344131:+@exon:5:112344132-112345048:+ isoform2=exon:5:112343083-112343163:+@junction:5:112343164-112344043:+@exon:5:112344044-112345048:+ Hps4 A3SS	0	0	0.623687	0.975691	-0.352004	0	0	mono2	Hps4	0.0533868	0.0599853	0.943128	0.942842
isoform1=exon:12:3235504-3235929:+@junction:12:3235930-3237346:+@exon:12:3237347-3237412:+ isoform2=exon:12:3235504-3235929:+@junction:12:3235930-3237284:+@exon:12:3237285-3237412:+ Rab10os A3SS	7.45811e-59	2.22102e-55	0.465827	0.59258	-0.126753	0	0.00026462	mono2	Rab10os	0.0782448	0.0732412	0.919431	0.929082
isoform1=exon:12:3237591-3237660:+@junction:12:3237661-3238063:+@exon:12:3238064-3238112:+ isoform2=exon:12:3237591-3237660:+@junction:12:3237661-3238028:+@exon:12:3238029-3238112:+ Rab10os A3SS	1.72372e-205	5.13324e-202	0.323804	0.503567	-0.179763	0.000677048	0.00026462	mono2	Rab10os	0.0782448	0.0732412	0.919431	0.929082
isoform1=exon:X:73787028-73787306:+@junction:X:73787307-73788837:+@exon:X:73788838-73788953:+ isoform2=exon:X:73787028-73787306:+@junction:X:73787307-73788834:+@exon:X:73788835-73788953:+ Ssr4 A3SS	6.16888e-168	1.83709e-164	0.48475	0.772878	-0.288127	0	0	mono2	Ssr4	0.699967	0.673162	0.474611	0.496692
isoform1=exon:6:91013317-91013407:-@junction:6:91013408-91015823:-@exon:6:91015824-91015907:- isoform2=exon:6:91013317-91014496:-@junction:6:91014497-91015823:-@exon:6:91015824-91015907:- Nup210 A3SS	4.80091e-204	1.42971e-200	0.291439	0.436111	-0.144672	0.000677048	0.00026462	mono2	Nup210	0.0876666	0.0823478	0.909276	0.920085
isoform1=exon:6:126927538-126927687:-@junction:6:126927688-126928140:-@exon:6:126928141-126928270:- isoform2=exon:6:126927538-126927690:-@junction:6:126927691-126928140:-@exon:6:126928141-126928270:- Rad51ap1 A3SS	6.99744e-116	2.08384e-112	0.449208	0.656364	-0.207157	0	0	mono2	Rad51ap1	0.0475051	0.0364386	0.945159	0.958719
isoform1=exon:6:39397804-39399310:-@junction:6:39399311-39399797:-@exon:6:39399798-39399936:- isoform2=exon:6:39397804-39399434:-@junction:6:39399435-39399797:-@exon:6:39399798-39399936:- Mkrn1 A3SS	0	0	0.325056	0.59917	-0.274114	0	0	mono2	Mkrn1	0.610143	0.627264	0.522004	0.523154
isoform1=exon:4:154023594-154023817:-@junction:4:154023818-154025503:-@exon:4:154025504-154025663:- isoform2=exon:4:154023594-154023891:-@junction:4:154023892-154025503:-@exon:4:154025504-154025663:- Smim1 A3SS	7.41419e-28	2.20795e-24	0.561508	0.687822	-0.126314	0	0.00026462	mono2	Smim1	0.000919402	0.000594448	0.999323	0.999471
isoform1=exon:4:154023594-154023887:-@junction:4:154023888-154025503:-@exon:4:154025504-154025663:- isoform2=exon:4:154023594-154023891:-@junction:4:154023892-154025503:-@exon:4:154025504-154025663:- Smim1 A3SS	2.57784e-44	7.67681e-41	0.57018	0.746574	-0.176395	0	0	mono2	Smim1	0.000919402	0.000594448	0.999323	0.999471
isoform1=exon:17:45570258-45570497:-@junction:17:45570498-45571878:-@exon:17:45571879-45571911:- isoform2=exon:17:45570258-45570542:-@junction:17:45570543-45571878:-@exon:17:45571879-45571911:- Hsp90ab1 A3SS	1.00363e-53	2.98882e-50	0.401893	0.514719	-0.112826	0	0	mono2	Hsp90ab1	1.7441	1.73046	0.163169	0.159566
isoform1=exon:3:20222087-20222249:-@junction:3:20222250-20223231:-@exon:3:20223232-20223322:- isoform2=exon:3:20222087-20222289:-@junction:3:20222290-20223231:-@exon:3:20223232-20223322:- Cpa3 A3SS	1.01927e-66	3.03539e-63	0.695228	0.58612	0.109108	0	0	mono2	Cpa3	0.109811	0.121843	0.908599	0.906324
isoform1=exon:4:86854660-86854947:-@junction:4:86854948-86855866:-@exon:4:86855867-86856013:- isoform2=exon:4:86854660-86854955:-@junction:4:86854956-86855866:-@exon:4:86855867-86856013:- Rps6 A3SS	1.40039e-62	4.17037e-59	0.515502	0.68587	-0.170368	0.000677048	0	mono2	Rps6	0.00303306	0.00219723	0.996615	0.997883
isoform1=exon:4:86854660-86854950:-@junction:4:86854951-86855866:-@exon:4:86855867-86856013:- isoform2=exon:4:86854660-86854955:-@junction:4:86854956-86855866:-@exon:4:86855867-86856013:- Rps6 A3SS	2.51228e-119	7.48156e-116	0.429607	0.61771	-0.188103	0.0013541	0	mono2	Rps6	0.00303306	0.00219723	0.996615	0.997883
isoform1=exon:8:45997614-45997723:-@junction:8:45997724-45998396:-@exon:8:45998397-45998488:- isoform2=exon:8:45997614-45997820:-@junction:8:45997821-45998396:-@exon:8:45998397-45998488:- Ankrd37 A3SS	2.1047e-172	6.2678e-169	0.616295	0.886965	-0.27067	0	0	mono2	Ankrd37	0.0359091	0.0362418	0.964116	0.964806
isoform1=exon:10:94790866-94792570:-@junction:10:94792571-94794415:-@exon:10:94794416-94794490:- isoform2=exon:10:94790866-94793290:-@junction:10:94793291-94794415:-@exon:10:94794416-94794490:- Plxnc1 A3SS	0	0	0.502578	0.949604	-0.447027	0	0	mono2	Plxnc1	0.272509	0.287176	0.770481	0.760783
isoform1=exon:10:122078114-122081606:-@junction:10:122081607-122088878:-@exon:10:122088879-122089049:- isoform2=exon:10:122078114-122081689:-@junction:10:122081690-122088878:-@exon:10:122088879-122089049:- Rxylt1 A3SS	3.079e-209	9.16927e-206	0.693378	0.967703	-0.274325	0	0	mono2	Rxylt1	0.0307027	0.0355637	0.968179	0.964541
isoform1=exon:19:6989423-6989584:-@junction:19:6989585-6989680:-@exon:19:6989681-6989865:- isoform2=exon:19:6989423-6989587:-@junction:19:6989588-6989680:-@exon:19:6989681-6989865:- Dnajc4 A3SS	2.87373e-57	8.55797e-54	0.566112	0.819795	-0.253684	0	0	mono2	Dnajc4	0.0768557	0.0673871	0.925525	0.934903
isoform1=exon:19:6998958-6999007:-@junction:19:6999008-6999638:-@exon:19:6999639-6999780:- isoform2=exon:19:6998958-6999520:-@junction:19:6999521-6999638:-@exon:19:6999639-6999780:- Fermt3 A3SS	0	0	0.483809	0.875448	-0.391639	0	0	mono2	Fermt3	0.742818	0.711917	0.45633	0.468642
isoform1=exon:16:17655444-17655547:-@junction:16:17655548-17655677:-@exon:16:17655678-17655805:- isoform2=exon:16:17655444-17655571:-@junction:16:17655572-17655677:-@exon:16:17655678-17655805:- Med15 A3SS	1.30522e-68	3.88696e-65	0.58962	0.778136	-0.188517	0	0	mono2	Med15	0.15843	0.172503	0.845633	0.845991
isoform1=exon:14:31016322-31016392:-@junction:14:31016393-31016812:-@exon:14:31016813-31016907:- isoform2=exon:14:31016322-31016454:-@junction:14:31016455-31016812:-@exon:14:31016813-31016907:- Gnl3 A3SS	1.82007e-265	5.42018e-262	0.32773	0.610944	-0.283213	0	0	mono2	Gnl3	0.0659805	0.0655999	0.934326	0.938079
isoform1=exon:14:31016322-31016392:-@junction:14:31016393-31016826:-@exon:14:31016827-31016907:- isoform2=exon:14:31016322-31016454:-@junction:14:31016455-31016826:-@exon:14:31016827-31016907:- Gnl3 A3SS	4.25734e-163	1.26784e-159	0.858852	0.96217	-0.103318	0	0	mono2	Gnl3	0.0659805	0.0655999	0.934326	0.938079
isoform1=exon:5:108569411-108569587:-@junction:5:108569588-108570139:-@exon:5:108570140-108570316:- isoform2=exon:5:108569411-108569956:-@junction:5:108569957-108570139:-@exon:5:108570140-108570316:- Gak A3SS	6.15348e-115	1.83251e-111	0.538879	0.786423	-0.247544	0	0	mono2	Gak	0.318082	0.300867	0.713609	0.736438
isoform1=exon:17:35892677-35892966:-@junction:17:35892967-35893039:-@exon:17:35893040-35893109:- isoform2=exon:17:35892677-35892989:-@junction:17:35892990-35893039:-@exon:17:35893040-35893109:- 2310061I04Rik A3SS	0	0	0.231746	0.335401	-0.103655	0.0013541	0.00105848	mono2	2310061I04Rik	0.0555549	0.0473219	0.943805	0.953162
isoform1=exon:15:98724366-98724509:-@junction:15:98724510-98726483:-@exon:15:98726484-98726554:- isoform2=exon:15:98724366-98724602:-@junction:15:98724603-98726483:-@exon:15:98726484-98726554:- Fkbp11 A3SS	0	0	0.880938	0.982169	-0.101231	0	0	mono2	Fkbp11	0.00322185	0.00580199	0.996615	0.993914
isoform1=exon:10:80258151-80258346:-@junction:10:80258347-80258939:-@exon:10:80258940-80259098:- isoform2=exon:10:80258151-80258457:-@junction:10:80258458-80258939:-@exon:10:80258940-80259098:- Gamt A3SS	0	0	0.722863	0.976712	-0.253849	0	0	mono2	Gamt	0.0576422	0.0660101	0.944482	0.939137
isoform1=exon:10:80796591-80796618:-@junction:10:80796619-80796731:-@exon:10:80796732-80796822:- isoform2=exon:10:80796591-80796654:-@junction:10:80796655-80796731:-@exon:10:80796732-80796822:- Plekhj1 A3SS	1.39642e-41	4.15855e-38	0.716913	0.899132	-0.182219	0.000677048	0	mono2	Plekhj1	0.214412	0.191708	0.7935	0.820852
isoform1=exon:6:148188033-148188100:-@junction:6:148188101-148189485:-@exon:6:148189486-148189706:- isoform2=exon:6:148188033-148188130:-@junction:6:148188131-148189485:-@exon:6:148189486-148189706:- Ergic2 A3SS	3.89259e-69	1.15921e-65	0.578283	0.880469	-0.302186	0	0	mono2	Ergic2	0.0978323	0.0988422	0.906567	0.907383
isoform1=exon:3:51264869-51265006:-@junction:3:51265007-51266752:-@exon:3:51266753-51266866:- isoform2=exon:3:51264869-51265042:-@junction:3:51265043-51266752:-@exon:3:51266753-51266866:- Elf2 A3SS	2.53275e-283	7.54253e-280	0.299921	0.445232	-0.145311	0	0	mono2	Elf2	0.182577	0.199644	0.827353	0.82244
isoform1=exon:5:124260935-124261009:-@junction:5:124261010-124261921:-@exon:5:124261922-124262042:- isoform2=exon:5:124260935-124261035:-@junction:5:124261036-124261921:-@exon:5:124261922-124262042:- Mphosph9 A3SS	1.63714e-158	4.8754e-155	0.810354	0.977762	-0.167408	0	0	mono2	Mphosph9	0.0343772	0.0325002	0.962085	0.965335
isoform1=exon:9:15351893-15351990:-@junction:9:15351991-15352898:-@exon:9:15352899-15353099:- isoform2=exon:9:15351893-15352156:-@junction:9:15352157-15352898:-@exon:9:15352899-15353099:- Cep295 A3SS	1.85884e-277	5.53563e-274	0.33607	0.594029	-0.257959	0	0	mono2	Cep295	0.0616261	0.0440208	0.932972	0.955808
isoform1=exon:9:15317459-15317528:-@junction:9:15317529-15317673:-@exon:9:15317674-15317767:- isoform2=exon:9:15317459-15317593:-@junction:9:15317594-15317673:-@exon:9:15317674-15317767:- Cep295 A3SS	3.01285e-82	8.97225e-79	0.629712	0.887157	-0.257444	0	0	mono2	Cep295	0.0616261	0.0440208	0.932972	0.955808
isoform1=exon:15:76347629-76347807:-@junction:15:76347808-76347895:-@exon:15:76347896-76348004:- isoform2=exon:15:76347629-76347817:-@junction:15:76347818-76347895:-@exon:15:76347896-76348004:- Sharpin A3SS	0	0	0.477052	0.896079	-0.419027	0	0	mono2	Sharpin	0.125996	0.107627	0.879485	0.899974
isoform1=exon:X:73916873-73917282:-@junction:X:73917283-73917842:-@exon:X:73917843-73917927:- isoform2=exon:X:73916873-73917286:-@junction:X:73917287-73917842:-@exon:X:73917843-73917927:- Naa10 A3SS	3.47105e-71	1.03368e-67	0.574549	0.770379	-0.19583	0	0	mono2	Naa10	0.132395	0.11849	0.859851	0.887272
isoform1=exon:15:89071571-89071718:-@junction:15:89071719-89075098:-@exon:15:89075099-89075211:- isoform2=exon:15:89071571-89071748:-@junction:15:89071749-89075098:-@exon:15:89075099-89075211:- 1810021B22Rik A3SS	3.55485e-122	1.05864e-118	0.743735	0.946069	-0.202334	0	0	mono2	1810021B22Rik	0.0157712	0.0175836	0.981043	0.9828
isoform1=exon:11:107173210-107173401:-@junction:11:107173402-107173603:-@exon:11:107173604-107173729:- isoform2=exon:11:107173210-107173461:-@junction:11:107173462-107173603:-@exon:11:107173604-107173729:- Nol11 A3SS	0	0	0.472003	0.852929	-0.380925	0	0	mono2	Nol11	0.0365094	0.0388969	0.960731	0.961101
isoform1=exon:18:35660283-35660344:-@junction:18:35660345-35660443:-@exon:18:35660444-35660574:- isoform2=exon:18:35660283-35660353:-@junction:18:35660354-35660443:-@exon:18:35660444-35660574:- Spata24 A3SS	1.46252e-83	4.35537e-80	0.644844	0.819072	-0.174228	0	0	mono2	Spata24	0.0163097	0.0123141	0.980366	0.987298
isoform1=exon:11:34681718-34681739:-@junction:11:34681740-34681979:-@exon:11:34681980-34682009:- isoform2=exon:11:34681718-34681763:-@junction:11:34681764-34681979:-@exon:11:34681980-34682009:- Dock2 A3SS	1.239e-238	3.68975e-235	0.226695	0.371423	-0.144728	0.000677048	0.000529241	mono2	Dock2	0.81712	0.834591	0.417739	0.417835
isoform1=exon:11:59199836-59200265:-@junction:11:59200266-59201492:-@exon:11:59201493-59202385:- isoform2=exon:11:59199836-59200302:-@junction:11:59200303-59201492:-@exon:11:59201493-59202385:- 2610507I01Rik A3SS	0	0	0.582072	0.935461	-0.353389	0	0	mono2	2610507I01Rik	0.00380407	0.00851326	0.995261	0.991797
isoform1=exon:11:78180932-78180997:-@junction:11:78180998-78181153:-@exon:11:78181154-78181223:- isoform2=exon:11:78180932-78181020:-@junction:11:78181021-78181153:-@exon:11:78181154-78181223:- Rpl23a A3SS	5.86249e-144	1.74585e-140	0.32599	0.477643	-0.151652	0	0	mono2	Rpl23a	0	0.00018695	1	0.999735
isoform1=exon:8:71256459-71256551:-@junction:8:71256552-71257355:-@exon:8:71257356-71257425:- isoform2=exon:8:71256459-71256554:-@junction:8:71256555-71257355:-@exon:8:71257356-71257425:- Haus8 A3SS	0	0	0.526765	0.906924	-0.380158	0	0	mono2	Haus8	0.206662	0.198998	0.802979	0.820058
isoform1=exon:17:26938727-26938781:-@junction:17:26938782-26938883:-@exon:17:26938884-26939205:- isoform2=exon:17:26938727-26938786:-@junction:17:26938787-26938883:-@exon:17:26938884-26939205:- Cuta A3SS	3.132e-102	9.32709e-99	0.764029	0.636788	0.127242	0	0	mono2	Cuta	0.715992	0.609278	0.46107	0.531622
isoform1=exon:12:31492079-31492176:-@junction:12:31492177-31494590:-@exon:12:31494591-31494749:- isoform2=exon:12:31492079-31492179:-@junction:12:31492180-31494590:-@exon:12:31494591-31494749:- Cbll1 A3SS	8.565e-55	2.55066e-51	0.625172	0.808329	-0.183157	0	0	mono2	Cbll1	0.038075	0.0343251	0.959377	0.965864
isoform1=exon:9:53642518-53642594:-@junction:9:53642595-53642680:-@exon:9:53642681-53642826:- isoform2=exon:9:53642518-53642598:-@junction:9:53642599-53642680:-@exon:9:53642681-53642826:- Cul5 A3SS	2.89469e-89	8.62039e-86	0.851805	0.967846	-0.116041	0	0	mono2	Cul5	0.112994	0.117068	0.889641	0.890447
isoform1=exon:3:90002279-90002473:-@junction:3:90002474-90003244:-@exon:3:90003245-90003312:- isoform2=exon:3:90002279-90002476:-@junction:3:90002477-90003244:-@exon:3:90003245-90003312:- Ubap2l A3SS	9.18177e-101	2.73433e-97	0.653027	0.894051	-0.241024	0	0	mono2	Ubap2l	0.197987	0.209423	0.809072	0.808944
isoform1=exon:5:72786738-72786778:-@junction:5:72786779-72789139:-@exon:5:72789140-72789244:- isoform2=exon:5:72786738-72786819:-@junction:5:72786820-72789139:-@exon:5:72789140-72789244:- Tec A3SS	4.87637e-117	1.45218e-113	0.301737	0.411177	-0.109439	0.00203114	0.00026462	mono2	Tec	0.0966254	0.102614	0.90589	0.905795
isoform1=exon:9:85719863-85719941:-@junction:9:85719942-85720743:-@exon:9:85720744-85721346:- isoform2=exon:9:85719863-85719949:-@junction:9:85719950-85720743:-@exon:9:85720744-85721346:- Ibtk A3SS	2.36462e-94	7.04182e-91	0.868777	0.98065	-0.111873	0	0	mono2	Ibtk	0.181067	0.172603	0.830738	0.841228
isoform1=exon:17:10210179-10213433:-@junction:17:10213434-10216159:-@exon:17:10216160-10216459:- isoform2=exon:17:10210179-10215474:-@junction:17:10215475-10216159:-@exon:17:10216160-10216459:- Qk A3SS	7.53843e-77	2.24494e-73	0.490468	0.675384	-0.184916	0.000677048	0	mono2	Qk	0.860254	0.87687	0.403521	0.403546
isoform1=exon:17:10210179-10214194:-@junction:17:10214195-10216159:-@exon:17:10216160-10216459:- isoform2=exon:17:10210179-10215474:-@junction:17:10215475-10216159:-@exon:17:10216160-10216459:- Qk A3SS	4.47283e-261	1.33201e-257	0.607027	0.892977	-0.28595	0.000677048	0	mono2	Qk	0.860254	0.87687	0.403521	0.403546
isoform1=exon:X:168670220-168670308:-@junction:X:168670309-168671142:-@exon:X:168671143-168671243:- isoform2=exon:X:168670220-168670311:-@junction:X:168670312-168671142:-@exon:X:168671143-168671243:- Msl3 A3SS	6.60331e-103	1.96646e-99	0.638362	0.851251	-0.212889	0	0	mono2	Msl3	0.246815	0.221508	0.771158	0.802064
isoform1=exon:12:99878335-99878398:-@junction:12:99878399-99882761:-@exon:12:99882762-99882857:- isoform2=exon:12:99878335-99878402:-@junction:12:99878403-99882761:-@exon:12:99882762-99882857:- Efcab11 A3SS	1.6831e-19	5.01228e-16	0.73722	0.882784	-0.145564	0	0	mono2	Efcab11	0.0269569	0.0175172	0.968856	0.980947
isoform1=exon:7:84633885-84633990:-@junction:7:84633991-84634238:-@exon:7:84634239-84634409:- isoform2=exon:7:84633885-84633993:-@junction:7:84633994-84634238:-@exon:7:84634239-84634409:- Zfand6 A3SS	1.12323e-304	3.34497e-301	0.480297	0.884338	-0.404042	0	0	mono2	Zfand6	0.257948	0.258626	0.759648	0.776925
isoform1=exon:8:122427229-122427295:-@junction:8:122427296-122427654:-@exon:8:122427655-122427724:- isoform2=exon:8:122427229-122427303:-@junction:8:122427304-122427654:-@exon:8:122427655-122427724:- Cyba A3SS	0.0124729	1	0.84928	0.960779	-0.111498	0	0	mono2	Cyba	1.79197	1.82571	0.123223	0.128605
isoform1=exon:7:31037821-31037928:-@junction:7:31037929-31039037:-@exon:7:31039038-31039094:- isoform2=exon:7:31037821-31037931:-@junction:7:31037932-31039037:-@exon:7:31039038-31039094:- Fxyd5 A3SS	4.28193e-257	1.27516e-253	0.341465	0.566034	-0.224569	0.000677048	0	mono2	Fxyd5	0.850404	0.894137	0.398104	0.385287
isoform1=exon:7:116332055-116332473:-@junction:7:116332474-116332928:-@exon:7:116332929-116333182:- isoform2=exon:7:116332055-116332479:-@junction:7:116332480-116332928:-@exon:7:116332929-116333182:- Rps13 A3SS	2.12543e-199	6.32952e-196	0.520308	0.866295	-0.345987	0.000677048	0	mono2	Rps13	0.013299	0.014545	0.987813	0.98624
isoform1=exon:9:90103655-90103768:-@junction:9:90103769-90107234:-@exon:9:90107235-90107302:- isoform2=exon:9:90103655-90103771:-@junction:9:90103772-90107234:-@exon:9:90107235-90107302:- Morf4l1 A3SS	1.84347e-70	5.48985e-67	0.732813	0.898386	-0.165573	0	0	mono2	Morf4l1	0.245001	0.244876	0.766418	0.78407
isoform1=exon:7:45457944-45458101:-@junction:7:45458102-45459716:-@exon:7:45459717-45459884:- isoform2=exon:7:45457944-45458205:-@junction:7:45458206-45459716:-@exon:7:45459717-45459884:- Ftl1 A3SS	7.60025e-12	2.26335e-08	0.642089	0.809743	-0.167654	0	0	mono2	Ftl1	0.030516	0.0253916	0.969533	0.97539
isoform1=exon:5:128996362-128996457:-@junction:5:128996458-128999509:-@exon:5:128999510-128999635:- isoform2=exon:5:128996362-128996461:-@junction:5:128996462-128999509:-@exon:5:128999510-128999635:- Stx2 A3SS	4.30489e-197	1.282e-193	0.47382	0.838139	-0.364319	0	0	mono2	Stx2	0.149586	0.143965	0.859851	0.868748
isoform1=exon:9:54730634-54730656:-@junction:9:54730657-54731386:-@exon:9:54731387-54731437:- isoform2=exon:9:54730634-54730661:-@junction:9:54730662-54731386:-@exon:9:54731387-54731437:- Wdr61 A3SS	9.84726e-69	2.93251e-65	0.514149	0.667729	-0.15358	0	0	mono2	Wdr61	0.209438	0.176363	0.801625	0.837788
isoform1=exon:16:36450537-36450730:-@junction:16:36450731-36452150:-@exon:16:36452151-36452252:- isoform2=exon:16:36450537-36450734:-@junction:16:36450735-36452150:-@exon:16:36452151-36452252:- Stfa3 A3SS	1.22393e-36	3.64487e-33	0.847271	0.963178	-0.115906	0.000677048	0	mono2	Stfa3	0.0134167	0.0150729	0.985782	0.985975
isoform1=exon:11:97777527-97778046:-@junction:11:97778047-97778264:-@exon:11:97778265-97778378:- isoform2=exon:11:97777527-97778164:-@junction:11:97778165-97778264:-@exon:11:97778265-97778378:- Rpl23 A3SS	4.10242e-230	1.2217e-226	0.291968	0.413891	-0.121924	0.000677048	0.000793861	mono2	Rpl23	1.74619	1.80164	0.13067	0.114051
isoform1=exon:11:97777527-97778149:-@junction:11:97778150-97778264:-@exon:11:97778265-97778378:- isoform2=exon:11:97777527-97778164:-@junction:11:97778165-97778264:-@exon:11:97778265-97778378:- Rpl23 A3SS	2.14173e-173	6.37807e-170	0.584946	0.932596	-0.34765	0.000677048	0	mono2	Rpl23	1.74619	1.80164	0.13067	0.114051
isoform1=exon:11:98995244-98995375:-@junction:11:98995376-98995680:-@exon:11:98995681-98995724:- isoform2=exon:11:98995244-98995378:-@junction:11:98995379-98995680:-@exon:11:98995681-98995724:- Top2a A3SS	4.24444e-217	1.26399e-213	0.428975	0.729404	-0.300429	0	0	mono2	Top2a	0.584514	0.502684	0.717671	0.75258
isoform1=exon:3:103800605-103804055:-@junction:3:103804056-103807393:-@exon:3:103807394-103807636:- isoform2=exon:3:103800605-103804416:-@junction:3:103804417-103807393:-@exon:3:103807394-103807636:- Dclre1b A3SS	3.40284e-104	1.01337e-100	0.590212	0.856825	-0.266613	0	0	mono2	Dclre1b	0.045461	0.055728	0.95193	0.944959
isoform1=exon:2:24863772-24863905:-@junction:2:24863906-24877454:-@exon:2:24877455-24877626:- isoform2=exon:2:24863772-24863908:-@junction:2:24863909-24877454:-@exon:2:24877455-24877626:- Ehmt1 A3SS	0	0	0.603938	0.902219	-0.298281	0	0	mono2	Ehmt1	0.221543	0.232735	0.788761	0.799153
isoform1=exon:19:5759271-5759339:-@junction:19:5759340-5759664:-@exon:19:5759665-5759974:- isoform2=exon:19:5759271-5759342:-@junction:19:5759343-5759664:-@exon:19:5759665-5759974:- Scyl1 A3SS	3.41035e-155	1.0156e-151	0.4601	0.592005	-0.131904	0	0	mono2	Scyl1	0.100081	0.099242	0.896412	0.90606
isoform1=exon:11:100889478-100889540:-@junction:11:100889541-100889885:-@exon:11:100889886-100889928:- isoform2=exon:11:100889478-100889590:-@junction:11:100889591-100889885:-@exon:11:100889886-100889928:- Stat3 A3SS	7.58919e-132	2.26006e-128	0.500298	0.75134	-0.251042	0	0	mono2	Stat3	0.859354	0.858153	0.399458	0.399577
isoform1=exon:3:95884970-95885068:-@junction:3:95885069-95888140:-@exon:3:95888141-95888296:- isoform2=exon:3:95884970-95885071:-@junction:3:95885072-95888140:-@exon:3:95888141-95888296:- BC028528 A3SS	1.32664e-200	3.95073e-197	0.616837	0.90833	-0.291492	0.000677048	0	mono2	BC028528	0.23651	0.244479	0.783345	0.783805
isoform1=exon:3:158010473-158012200:-@junction:3:158012201-158012309:-@exon:3:158012310-158012448:- isoform2=exon:3:158010473-158012203:-@junction:3:158012204-158012309:-@exon:3:158012310-158012448:- Srsf11 A3SS	3.8701e-42	1.15252e-38	0.786683	0.931201	-0.144518	0	0	mono2	Srsf11	0.525269	0.525174	0.576845	0.591956
isoform1=exon:2:168211366-168211427:-@junction:2:168211428-168217680:-@exon:2:168217681-168217776:- isoform2=exon:2:168211366-168211480:-@junction:2:168211481-168217680:-@exon:2:168217681-168217776:- Dpm1 A3SS	0	0	0.538359	0.911622	-0.373264	0	0	mono2	Dpm1	0.0447066	0.0507429	0.954638	0.951574
isoform1=exon:15:76758041-76758243:-@junction:15:76758244-76765484:-@exon:15:76765485-76765651:- isoform2=exon:15:76758041-76758300:-@junction:15:76758301-76765484:-@exon:15:76765485-76765651:- Arhgap39 A3SS	2.84384e-86	8.46895e-83	0.435676	0.556147	-0.120471	0	0	mono2	Arhgap39	0.0550977	0.0619532	0.944482	0.942048
isoform1=exon:14:61627795-61628809:-@junction:14:61628810-61632436:-@exon:14:61632437-61632483:- isoform2=exon:14:61627795-61628816:-@junction:14:61628817-61632436:-@exon:14:61632437-61632483:- Dleu2 A3SS	0	0	0.427255	0.875368	-0.448112	0	0	mono2	Dleu2	0.134646	0.136129	0.865267	0.874305
isoform1=exon:13:100739014-100739195:-@junction:13:100739196-100741167:-@exon:13:100741168-100741231:- isoform2=exon:13:100739014-100739201:-@junction:13:100739202-100741167:-@exon:13:100741168-100741231:- Mrps36 A3SS	7.60687e-73	2.26533e-69	0.661754	0.465057	0.196696	0.000677048	0.000529241	mono2	Mrps36	0.0404669	0.00537668	0.955992	0.994178
isoform1=exon:10:90989311-90989623:-@junction:10:90989624-90991481:-@exon:10:90991482-90991596:- isoform2=exon:10:90989311-90989714:-@junction:10:90989715-90991481:-@exon:10:90991482-90991596:- Apaf1 A3SS	7.62321e-111	2.27019e-107	0.48663	0.720792	-0.234162	0	0	mono2	Apaf1	0.41961	0.416329	0.637779	0.656788
isoform1=exon:2:127821675-127821856:-@junction:2:127821857-127821941:-@exon:2:127821942-127821994:- isoform2=exon:2:127821675-127821859:-@junction:2:127821860-127821941:-@exon:2:127821942-127821994:- Bub1 A3SS	1.28237e-159	3.81891e-156	0.70489	0.936114	-0.231224	0	0	mono2	Bub1	0.0590191	0.0397814	0.933649	0.957661
isoform1=exon:2:128356450-128356592:-@junction:2:128356593-128429093:-@exon:2:128429094-128429171:- isoform2=exon:2:128356450-128356635:-@junction:2:128356636-128429093:-@exon:2:128429094-128429171:- Morrbid A3SS	0	0	0.311334	0.639967	-0.328633	0	0	mono2	Morrbid	0.311055	0.279142	0.728504	0.75946
isoform1=exon:15:8079160-8079272:-@junction:15:8079273-8082461:-@exon:15:8082462-8082582:- isoform2=exon:15:8079160-8079364:-@junction:15:8079365-8082461:-@exon:15:8082462-8082582:- Wdr70 A3SS	8.23409e-114	2.45211e-110	0.346148	0.506282	-0.160133	0	0	mono2	Wdr70	0.0479049	0.0583552	0.949898	0.943636
isoform1=exon:2:161041985-161042129:-@junction:2:161042130-161052387:-@exon:2:161052388-161052905:- isoform2=exon:2:161041985-161042132:-@junction:2:161042133-161052387:-@exon:2:161052388-161052905:- Chd6 A3SS	4.33168e-128	1.28998e-124	0.580009	0.846465	-0.266456	0	0	mono2	Chd6	0.0431304	0.0501656	0.960054	0.951574
isoform1=exon:13:55319743-55320165:-@junction:13:55320166-55320311:-@exon:13:55320312-55320374:- isoform2=exon:13:55319743-55320214:-@junction:13:55320215-55320311:-@exon:13:55320312-55320374:- Rab24 A3SS	0	0	0.842442	0.98057	-0.138129	0.000677048	0	mono2	Rab24	0.214331	0.200326	0.788084	0.814237
isoform1=exon:13:55319743-55320165:-@junction:13:55320166-55320311:-@exon:13:55320312-55320374:- isoform2=exon:13:55319743-55320236:-@junction:13:55320237-55320311:-@exon:13:55320312-55320374:- Rab24 A3SS	4.82625e-252	1.43726e-248	0.515676	0.887353	-0.371677	0.000677048	0	mono2	Rab24	0.214331	0.200326	0.788084	0.814237
isoform1=exon:14:54653214-54653278:-@junction:14:54653279-54653534:-@exon:14:54653535-54653667:- isoform2=exon:14:54653214-54653317:-@junction:14:54653318-54653534:-@exon:14:54653535-54653667:- Acin1 A3SS	7.15225e-156	2.12994e-152	0.392101	0.74351	-0.351408	0	0	mono2	Acin1	0.612364	0.611016	0.516588	0.531622
isoform1=exon:7:141189105-141191188:-@junction:7:141191189-141191341:-@exon:7:141191342-141191467:- isoform2=exon:7:141189105-141191227:-@junction:7:141191228-141191341:-@exon:7:141191342-141191467:- Hras A3SS	1.00703e-78	2.99892e-75	0.421558	0.532391	-0.110834	0	0.00026462	mono2	Hras	0.244019	0.272004	0.769804	0.758137
isoform1=exon:18:10116774-10116859:-@junction:18:10116860-10119884:-@exon:18:10119885-10119945:- isoform2=exon:18:10116774-10116862:-@junction:18:10116863-10119884:-@exon:18:10119885-10119945:- Rock1 A3SS	1.87112e-162	5.57219e-159	0.612105	0.905735	-0.29363	0	0	mono2	Rock1	0.422035	0.41229	0.643873	0.648849
isoform1=exon:10:127022332-127022409:-@junction:10:127022410-127024935:-@exon:10:127024936-127025097:- isoform2=exon:10:127022332-127022926:-@junction:10:127022927-127024935:-@exon:10:127024936-127025097:- Tsfm A3SS	1.4242e-200	4.24128e-197	0.478032	0.785581	-0.307549	0	0	mono2	Tsfm	0.108826	0.108445	0.888287	0.897592
isoform1=exon:9:121852491-121852605:-@junction:9:121852606-121857511:-@exon:9:121857512-121858362:- isoform2=exon:9:121852491-121852609:-@junction:9:121852610-121857511:-@exon:9:121857512-121858362:- Higd1a A3SS	4.33487e-132	1.29093e-128	0.634739	0.897318	-0.262578	0	0	mono2	Higd1a	0.0729644	0.0649415	0.926879	0.936491
isoform1=exon:14:56100543-56100656:-@junction:14:56100657-56100973:-@exon:14:56100974-56101109:- isoform2=exon:14:56100543-56100797:-@junction:14:56100798-56100973:-@exon:14:56100974-56101109:- Ctsg A3SS	6.56115e-66	1.95391e-62	0.56096	0.758443	-0.197483	0	0	mono2	Ctsg	0.575697	0.514372	0.658768	0.70389
isoform1=exon:17:65717482-65717563:-@junction:17:65717564-65722007:-@exon:17:65722008-65722087:- isoform2=exon:17:65717482-65717865:-@junction:17:65717866-65722007:-@exon:17:65722008-65722087:- Rab31 A3SS	0	0	0.296633	0.570579	-0.273946	0.000677048	0	mono2	Rab31	0.487792	0.483663	0.591063	0.60942
isoform1=exon:13:98686235-98686516:-@junction:13:98686517-98688347:-@exon:13:98688348-98688483:- isoform2=exon:13:98686235-98686519:-@junction:13:98686520-98688347:-@exon:13:98688348-98688483:- Tmem171 A3SS	5.06411e-102	1.50809e-98	0.575408	0.802945	-0.227537	0	0.00026462	mono2	Tmem171	0.0527435	0.0606421	0.949221	0.943371
isoform1=exon:3:57644349-57646655:-@junction:3:57646656-57650041:-@exon:3:57650042-57650215:- isoform2=exon:3:57644349-57646876:-@junction:3:57646877-57650041:-@exon:3:57650042-57650215:- Commd2 A3SS	1.08816e-128	3.24053e-125	0.535194	0.792047	-0.256853	0	0	mono2	Commd2	0.145437	0.157516	0.85782	0.850754
isoform1=exon:7:41372923-41373970:-@junction:7:41373971-41375066:-@exon:7:41375067-41375374:- isoform2=exon:7:41372923-41374044:-@junction:7:41374045-41375066:-@exon:7:41375067-41375374:- AI987944 A3SS	2.72326e-132	8.10988e-129	0.361583	0.494835	-0.133252	0.000677048	0	mono2	AI987944	0.210697	0.191337	0.800948	0.824821
isoform1=exon:X:167372409-167372582:-@junction:X:167372583-167374002:-@exon:X:167374003-167374186:- isoform2=exon:X:167372409-167372599:-@junction:X:167372600-167374002:-@exon:X:167374003-167374186:- Prps2 A3SS	4.77299e-75	1.4214e-71	0.538205	0.729449	-0.191244	0	0	mono2	Prps2	0.090692	0.0814053	0.905213	0.920085
isoform1=exon:6:25757685-25758632:-@junction:6:25758633-25764251:-@exon:6:25764252-25764424:- isoform2=exon:6:25757685-25758903:-@junction:6:25758904-25764251:-@exon:6:25764252-25764424:- Pot1a A3SS	6.36355e-136	1.89506e-132	0.727179	0.949209	-0.22203	0	0	mono2	Pot1a	0.0247919	0.0287125	0.974272	0.97195
isoform1=exon:5:135569937-135570670:-@junction:5:135570671-135570761:-@exon:5:135570762-135570963:- isoform2=exon:5:135569937-135570682:-@junction:5:135570683-135570761:-@exon:5:135570762-135570963:- Ccl24 A3SS	0	0	0.745586	0.971674	-0.226088	0.000677048	0	mono2	Ccl24	0.0652628	0.0769041	0.952607	0.953956
isoform1=exon:13:55005985-55006185:-@junction:13:55006186-55006402:-@exon:13:55006403-55006636:- isoform2=exon:13:55005985-55006248:-@junction:13:55006249-55006402:-@exon:13:55006403-55006636:- Hk3 A3SS	8.19235e-126	2.43968e-122	0.430389	0.640932	-0.210543	0	0.00026462	mono2	Hk3	0.329786	0.357044	0.714286	0.705478
isoform1=exon:1:38079078-38079395:-@junction:1:38079396-38083703:-@exon:1:38083704-38083849:- isoform2=exon:1:38079078-38079398:-@junction:1:38079399-38083703:-@exon:1:38083704-38083849:- Rev1 A3SS	8.71058e-35	2.59401e-31	0.528849	0.658208	-0.129359	0	0	mono2	Rev1	0.0315576	0.035278	0.968856	0.966129
isoform1=exon:1:44099848-44099935:-@junction:1:44099936-44101899:-@exon:1:44101900-44102013:- isoform2=exon:1:44099848-44100001:-@junction:1:44100002-44101899:-@exon:1:44101900-44102013:- Tex30 A3SS	4.8028e-223	1.43027e-219	0.495684	0.759183	-0.263499	0	0	mono2	Tex30	0.169078	0.137042	0.843602	0.874835
isoform1=exon:18:82656949-82657140:-@junction:18:82657141-82658002:-@exon:18:82658003-82658206:- isoform2=exon:18:82656949-82657177:-@junction:18:82657178-82658002:-@exon:18:82658003-82658206:- Zfp236 A3SS	0	0	0.695631	0.981882	-0.286251	0	0	mono2	Zfp236	0.0962827	0.0965679	0.90589	0.913205
isoform1=exon:15:78559167-78561077:-@junction:15:78561078-78561905:-@exon:15:78561906-78562038:- isoform2=exon:15:78559167-78561485:-@junction:15:78561486-78561905:-@exon:15:78561906-78562038:- Rac2 A3SS	7.35315e-133	2.18977e-129	0.379663	0.524311	-0.144648	0.000677048	0.00026462	mono2	Rac2	1.04244	1.03032	0.335139	0.347976
isoform1=exon:X:37083985-37084076:-@junction:X:37084077-37085124:-@exon:X:37085125-37085402:- isoform2=exon:X:37083985-37084088:-@junction:X:37084089-37085124:-@exon:X:37085125-37085402:- Rpl39 A3SS	1.84904e-292	5.50644e-289	0.312044	0.577348	-0.265305	0	0	mono2	Rpl39	0.636261	0.636183	0.516588	0.52633
isoform1=exon:X:37083985-37084076:-@junction:X:37084077-37085124:-@exon:X:37085125-37085402:- isoform2=exon:X:37083985-37084132:-@junction:X:37084133-37085124:-@exon:X:37085125-37085402:- Rpl39 A3SS	0	0	0.375896	0.884575	-0.50868	0	0	mono2	Rpl39	0.636261	0.636183	0.516588	0.52633
isoform1=exon:X:37083985-37084088:-@junction:X:37084089-37085124:-@exon:X:37085125-37085402:- isoform2=exon:X:37083985-37084132:-@junction:X:37084133-37085124:-@exon:X:37085125-37085402:- Rpl39 A3SS	8.2438e-299	2.455e-295	0.311737	0.679259	-0.367522	0	0.00026462	mono2	Rpl39	0.636261	0.636183	0.516588	0.52633
isoform1=exon:X:37083985-37084108:-@junction:X:37084109-37085124:-@exon:X:37085125-37085402:- isoform2=exon:X:37083985-37084132:-@junction:X:37084133-37085124:-@exon:X:37085125-37085402:- Rpl39 A3SS	0	0	0.336064	0.857236	-0.521172	0	0	mono2	Rpl39	0.636261	0.636183	0.516588	0.52633
isoform1=exon:9:50605240-50607933:-@junction:9:50607934-50609371:-@exon:9:50609372-50609425:- isoform2=exon:9:50605240-50607936:-@junction:9:50607937-50609371:-@exon:9:50609372-50609425:- Nkapd1 A3SS	2.83189e-31	8.43337e-28	0.599763	0.745808	-0.146045	0.0013541	0	mono2	Nkapd1	0.0425814	0.0398877	0.957346	0.961895
isoform1=exon:8:60910389-60913175:-@junction:8:60913176-60914703:-@exon:8:60914704-60914828:- isoform2=exon:8:60910389-60913175:-@junction:8:60913176-60914622:-@exon:8:60914623-60914828:- Clcn3 A5SS	0	0	0.128037	0.260114	-0.132078	0	0	mono2	Clcn3	0.159627	0.156795	0.84631	0.856311
isoform1=exon:8:60910389-60913175:-@junction:8:60913176-60914752:-@exon:8:60914753-60914828:- isoform2=exon:8:60910389-60913175:-@junction:8:60913176-60914622:-@exon:8:60914623-60914828:- Clcn3 A5SS	0	0	0.114571	0.233418	-0.118846	0.000677048	0	mono2	Clcn3	0.159627	0.156795	0.84631	0.856311
isoform1=exon:17:27751235-27753995:-@junction:17:27753996-27768135:-@exon:17:27768136-27768239:- isoform2=exon:17:27751235-27753995:-@junction:17:27753996-27767910:-@exon:17:27767911-27768239:- Ilrun A5SS	1.19566e-18	3.56067e-15	0.687281	0.835916	-0.148636	0	0.00026462	mono2	Ilrun	0.163182	0.197142	0.842248	0.820323
isoform1=exon:7:126584174-126584280:-@junction:7:126584281-126584494:-@exon:7:126584495-126584578:- isoform2=exon:7:126584174-126584280:-@junction:7:126584281-126584367:-@exon:7:126584368-126584578:- Cln3 A5SS	1.61664e-216	4.81434e-213	0.31694	0.601843	-0.284903	0.00203114	0.00026462	mono2	Cln3	0.340507	0.342077	0.698714	0.713152
isoform1=exon:2:59906916-59907051:-@junction:2:59907052-59907543:-@exon:2:59907544-59907749:- isoform2=exon:2:59906916-59907051:-@junction:2:59907052-59907438:-@exon:2:59907439-59907749:- Baz2b A5SS	9.22785e-282	2.74805e-278	0.284362	0.619832	-0.33547	0.00203114	0	mono2	Baz2b	0.286415	0.295659	0.742722	0.748611
isoform1=exon:4:43027690-43028293:-@junction:4:43028294-43028937:-@exon:4:43028938-43029066:- isoform2=exon:4:43027690-43028293:-@junction:4:43028294-43028816:-@exon:4:43028817-43029066:- Stoml2 A5SS	3.11386e-230	9.27308e-227	0.191609	0.308068	-0.116459	0.0013541	0.0013231	mono2	Stoml2	0.0586304	0.0462889	0.941097	0.951839
isoform1=exon:16:31988940-31990465:-@junction:16:31990466-32002995:-@exon:16:32002996-32003287:- isoform2=exon:16:31988940-31990465:-@junction:16:31990466-32002991:-@exon:16:32002992-32003287:- Senp5 A5SS	1.2731e-223	3.79129e-220	0.571604	0.906369	-0.334764	0.0013541	0	mono2	Senp5	0.159862	0.177489	0.846987	0.842022
isoform1=exon:11:84840261-84840435:-@junction:11:84840436-84841420:-@exon:11:84841421-84841624:- isoform2=exon:11:84840261-84840435:-@junction:11:84840436-84841414:-@exon:11:84841415-84841624:- Ggnbp2 A5SS	2.33975e-233	6.96779e-230	0.23682	0.451184	-0.214364	0.000677048	0.000529241	mono2	Ggnbp2	0.507665	0.488148	0.583615	0.607304
isoform1=exon:X:150420342-150420441:-@junction:X:150420442-150459071:-@exon:X:150459072-150459154:- isoform2=exon:X:150420342-150420441:-@junction:X:150420442-150458961:-@exon:X:150458962-150459154:- Tmem29 A5SS	4.85283e-252	1.44517e-248	0.329528	0.667954	-0.338426	0.00406229	0	mono2	Tmem29	0.0584361	0.0493155	0.939066	0.951839
isoform1=exon:17:80202691-80202744:-@junction:17:80202745-80204154:-@exon:17:80204155-80204232:- isoform2=exon:17:80202691-80202744:-@junction:17:80202745-80204121:-@exon:17:80204122-80204232:- Srsf7 A5SS	0.000155572	0.463295	0.440067	0.262409	0.177658	0	0.000529241	mono2	Srsf7	0.21659	0.197059	0.802302	0.822704
isoform1=exon:9:14782615-14782962:-@junction:9:14782963-14784460:-@exon:9:14784461-14784498:- isoform2=exon:9:14782615-14782962:-@junction:9:14782963-14784239:-@exon:9:14784240-14784498:- Ankrd49 A5SS	0	0	0.153307	0.469716	-0.316409	0.00473934	0	mono2	Ankrd49	0.104717	0.127677	0.890318	0.880656
isoform1=exon:X:140948429-140949309:-@junction:X:140949310-140952225:-@exon:X:140952226-140952313:- isoform2=exon:X:140948429-140949309:-@junction:X:140949310-140952146:-@exon:X:140952147-140952313:- Psmd10 A5SS	4.92364e-274	1.46626e-270	0.255642	0.570315	-0.314673	0.00203114	0	mono2	Psmd10	0.231633	0.207512	0.788084	0.812913
isoform1=exon:1:138853571-138853672:-@junction:1:138853673-138856580:-@exon:1:138856581-138856852:- isoform2=exon:1:138853571-138853672:-@junction:1:138853673-138856327:-@exon:1:138856328-138856852:- 2310009B15Rik A5SS	4.84163e-235	1.44184e-231	0.234883	0.440562	-0.205679	0.0013541	0.00026462	mono2	2310009B15Rik	0.0503646	0.0542247	0.947867	0.946017
isoform1=exon:3:14606284-14606408:-@junction:3:14606409-14606949:-@exon:3:14606950-14607293:- isoform2=exon:3:14606284-14606408:-@junction:3:14606409-14606834:-@exon:3:14606835-14607293:- Rbis A5SS	1.16443e-216	3.46766e-213	0.371586	0.652465	-0.280878	0.0013541	0.00026462	mono2	Rbis	0.0808445	0.0667012	0.919431	0.933845
isoform1=exon:X:163956472-163956553:-@junction:X:163956554-163957919:-@exon:X:163957920-163957995:- isoform2=exon:X:163956472-163956553:-@junction:X:163956554-163957915:-@exon:X:163957916-163957995:- Zrsr2 A5SS	1.62729e-300	4.84606e-297	0.684402	0.944321	-0.25992	0.000677048	0	mono2	Zrsr2	0.111947	0.101838	0.890995	0.903414
isoform1=exon:2:37370069-37375428:-@junction:2:37375429-37376660:-@exon:2:37376661-37376790:- isoform2=exon:2:37370069-37375428:-@junction:2:37375429-37376641:-@exon:2:37376642-37376790:- Rc3h2 A5SS	0	0	0.226734	0.640093	-0.41336	0	0	mono2	Rc3h2	0.11949	0.133732	0.883548	0.87457
isoform1=exon:12:105030617-105030825:-@junction:12:105030826-105032074:-@exon:12:105032075-105032279:- isoform2=exon:12:105030617-105030825:-@junction:12:105030826-105031959:-@exon:12:105031960-105032279:- Snhg10 A5SS	5.76711e-235	1.71744e-231	0.246251	0.455352	-0.209101	0.0013541	0.00026462	mono2	Snhg10	0.00272845	0.00307608	0.997292	0.99656
isoform1=exon:11:100889886-100889928:-@junction:11:100889929-100893076:-@exon:11:100893077-100893286:- isoform2=exon:11:100889886-100889928:-@junction:11:100889929-100893073:-@exon:11:100893074-100893286:- Stat3 A5SS	1.03183e-294	3.07278e-291	0.248419	0.500483	-0.252064	0	0	mono2	Stat3	0.859354	0.858153	0.399458	0.399577
isoform1=exon:2:165874877-165875775:-@junction:2:165875776-165884178:-@exon:2:165884179-165884239:- isoform2=exon:2:165874877-165875775:-@junction:2:165875776-165883977:-@exon:2:165883978-165884239:- Zmynd8 A5SS	0	0	0.19907	0.499511	-0.300441	0.00270819	0.000793861	mono2	Zmynd8	0.577899	0.598786	0.528097	0.533474
isoform1=exon:7:135694232-135701067:-@junction:7:135701068-135701950:-@exon:7:135701951-135702057:- isoform2=exon:7:135694232-135701067:-@junction:7:135701068-135701901:-@exon:7:135701902-135702057:- Mki67 A5SS	1.1948e-125	3.55811e-122	0.440162	0.582192	-0.14203	0.000677048	0	mono2	Mki67	0.387274	0.320529	0.723764	0.77719
isoform1=exon:13:24820715-24820899:-@junction:13:24820900-24831478:-@exon:13:24831479-24831540:- isoform2=exon:13:24820715-24820899:-@junction:13:24820900-24831225:-@exon:13:24831226-24831540:- Acot13 A5SS	4.91631e-189	1.46408e-185	0.622742	0.898198	-0.275456	0.0013541	0	mono2	Acot13	0.166234	0.177216	0.845633	0.842022
isoform1=exon:7:3620324-3620474:-@junction:7:3620475-3620776:-@exon:7:3620777-3620946:- isoform2=exon:7:3620324-3620474:-@junction:7:3620475-3620746:-@exon:7:3620747-3620946:- Tfpt A5SS	4.87429e-44	1.45156e-40	0.474525	0.630475	-0.15595	0.000677048	0.00105848	mono2	Tfpt	0.0106137	0.00918953	0.987813	0.990474
isoform1=exon:14:13953411-13953538:-@junction:14:13953539-13954565:-@exon:14:13954566-13954656:- isoform2=exon:14:13953411-13953538:-@junction:14:13953539-13954538:-@exon:14:13954539-13954656:- Thoc7 A5SS	2.85298e-201	8.49616e-198	0.745992	0.963672	-0.21768	0	0	mono2	Thoc7	0.0135921	0.0159999	0.984428	0.983329
isoform1=exon:4:126176184-126176356:-@junction:4:126176357-126178374:-@exon:4:126178375-126178557:- isoform2=exon:4:126176184-126176356:-@junction:4:126176357-126177861:-@exon:4:126177862-126178557:- Thrap3 A5SS	1.28086e-170	3.8144e-167	0.424177	0.64448	-0.220303	0.0013541	0	mono2	Thrap3	0.0928536	0.0788147	0.90589	0.923525
isoform1=exon:6:39801804-39802544:-@junction:6:39802545-39805486:-@exon:6:39805487-39806042:- isoform2=exon:6:39801804-39802544:-@junction:6:39802545-39805370:-@exon:6:39805371-39806042:- Mrps33 A5SS	3.89463e-248	1.15982e-244	0.178286	0.334812	-0.156526	0.00270819	0.00105848	mono2	Mrps33	0.0243114	0.0229792	0.976303	0.976449
isoform1=exon:6:40574894-40578080:-@junction:6:40578081-40579376:-@exon:6:40579377-40579479:- isoform2=exon:6:40574894-40578080:-@junction:6:40578081-40579372:-@exon:6:40579373-40579479:- Clec5a A5SS	3.27547e-69	9.75434e-66	0.773828	0.922244	-0.148415	0.000677048	0	mono2	Clec5a	0.640899	0.631355	0.545024	0.547499
isoform1=exon:6:129233064-129233153:-@junction:6:129233154-129233895:-@exon:6:129233896-129233983:- isoform2=exon:6:129233064-129233153:-@junction:6:129233154-129233884:-@exon:6:129233885-129233983:- 2310001H17Rik A5SS	2.90882e-278	8.66248e-275	0.185542	0.451089	-0.265547	0.00473934	0	mono2	2310001H17Rik	0.0733489	0.076136	0.92891	0.93014
isoform1=exon:11:16506092-16506472:-@junction:11:16506473-16508099:-@exon:11:16508100-16508484:- isoform2=exon:11:16506092-16506472:-@junction:11:16506473-16508078:-@exon:11:16508079-16508484:- Sec61g A5SS	2.03807e-174	6.06938e-171	0.278979	0.485206	-0.206228	0.0013541	0.00026462	mono2	Sec61g	0.00580013	0.00483413	0.993907	0.994972
isoform1=exon:12:100149817-100150050:-@junction:12:100150051-100151225:-@exon:12:100151226-100151334:- isoform2=exon:12:100149817-100150050:-@junction:12:100150051-100151210:-@exon:12:100151211-100151334:- Nrde2 A5SS	6.79007e-266	2.02208e-262	0.157161	0.372965	-0.215804	0.0209885	0	mono2	Nrde2	0.0262209	0.0254596	0.971564	0.974861
isoform1=exon:15:96415032-96415151:-@junction:15:96415152-96415776:-@exon:15:96415777-96415947:- isoform2=exon:15:96415032-96415151:-@junction:15:96415152-96415728:-@exon:15:96415729-96415947:- Scaf11 A5SS	5.92485e-201	1.76442e-197	0.286513	0.526323	-0.23981	0.000677048	0	mono2	Scaf11	0.278488	0.237605	0.742722	0.782747
isoform1=exon:17:86997256-86997567:-@junction:17:86997568-87008802:-@exon:17:87008803-87008911:- isoform2=exon:17:86997256-86997567:-@junction:17:86997568-87008722:-@exon:17:87008723-87008911:- Pigf A5SS	1.11859e-274	3.33116e-271	0.147969	0.256802	-0.108833	0.00473934	0.000529241	mono2	Pigf	0.00302837	0.00287773	0.995938	0.997618
isoform1=exon:5:113818536-113818846:-@junction:5:113818847-113819196:-@exon:5:113819197-113819566:- isoform2=exon:5:113818536-113818846:-@junction:5:113818847-113819183:-@exon:5:113819184-113819566:- Selplg A5SS	7.19414e-40	2.14242e-36	0.813757	0.922347	-0.108589	0.000677048	0.00026462	mono2	Selplg	1.02117	1.03868	0.332431	0.332363
isoform1=exon:3:130729229-130729302:-@junction:3:130729303-130730317:-@exon:3:130730318-130730398:- isoform2=exon:3:130729229-130729302:-@junction:3:130729303-130730188:-@exon:3:130730189-130730398:- Rpl34 A5SS	9.2107e-172	2.74295e-168	0.318224	0.504018	-0.185794	0.000677048	0	mono2	Rpl34	0.645558	0.651683	0.518619	0.516274
isoform1=exon:6:47558178-47558294:-@junction:6:47558295-47576562:-@exon:6:47576563-47576664:- isoform2=exon:6:47558178-47558294:-@junction:6:47558295-47576535:-@exon:6:47576536-47576664:- Ezh2 A5SS	1.48695e-295	4.42814e-292	0.245207	0.591613	-0.346406	0.000677048	0	mono2	Ezh2	0.095276	0.0966832	0.897089	0.908706
isoform1=exon:4:117154294-117154428:-@junction:4:117154429-117154689:-@exon:4:117154690-117154813:- isoform2=exon:4:117154294-117154428:-@junction:4:117154429-117154637:-@exon:4:117154638-117154813:- Rps8 A5SS	9.80567e-201	2.92013e-197	0.220247	0.335666	-0.115418	0.00406229	0.00105848	mono2	Rps8	0.742132	0.729297	0.454976	0.474993
isoform1=exon:4:117153827-117153987:-@junction:4:117153988-117154298:-@exon:4:117154299-117154428:- isoform2=exon:4:117153827-117153987:-@junction:4:117153988-117154293:-@exon:4:117154294-117154428:- Rps8 A5SS	3.23704e-250	9.63991e-247	0.22867	0.453752	-0.225082	0	0.00026462	mono2	Rps8	0.742132	0.729297	0.454976	0.474993
isoform1=exon:6:118119610-118119704:-@junction:6:118119705-118121053:-@exon:6:118121054-118121123:- isoform2=exon:6:118119610-118119704:-@junction:6:118119705-118120944:-@exon:6:118120945-118121123:- Csgalnact2 A5SS	2.0183e-211	6.0105e-208	0.318158	0.535575	-0.217417	0.000677048	0.00026462	mono2	Csgalnact2	0.186257	0.184237	0.819905	0.833554
isoform1=exon:7:90451543-90451657:-@junction:7:90451658-90452728:-@exon:7:90452729-90452900:- isoform2=exon:7:90451543-90451657:-@junction:7:90451658-90452706:-@exon:7:90452707-90452900:- Tmem126a A5SS	1.30088e-177	3.87403e-174	0.244998	0.404085	-0.159087	0.00473934	0.00105848	mono2	Tmem126a	0.184701	0.186479	0.821259	0.827203
isoform1=exon:13:12459174-12459316:-@junction:13:12459317-12461426:-@exon:13:12461427-12461738:- isoform2=exon:13:12459174-12459316:-@junction:13:12459317-12461240:-@exon:13:12461241-12461738:- Lgals8 A5SS	2.38824e-257	7.11218e-254	0.230069	0.428444	-0.198375	0.0013541	0.00026462	mono2	Lgals8	0.176043	0.18606	0.832092	0.832231
isoform1=exon:8:105624336-105624475:-@junction:8:105624476-105637279:-@exon:8:105637280-105637485:- isoform2=exon:8:105624336-105624475:-@junction:8:105624476-105637115:-@exon:8:105637116-105637485:- Gm5914 A5SS	1.85761e-125	5.53196e-122	0.516187	0.73473	-0.218543	0.00203114	0	mono2	Gm5914	0.00110237	0.000742968	0.998646	0.999471
isoform1=exon:11:50910436-50910525:-@junction:11:50910526-50910749:-@exon:11:50910750-50910895:- isoform2=exon:11:50910436-50910525:-@junction:11:50910526-50910705:-@exon:11:50910706-50910895:- Zfp2 A5SS	8.12041e-251	2.41826e-247	0.276403	0.548388	-0.271986	0.000677048	0	mono2	Zfp2	0.000324071	0.000565288	0.999323	0.999471
isoform1=exon:10:82622708-82622824:-@junction:10:82622825-82623093:-@exon:10:82623094-82623137:- isoform2=exon:10:82622708-82622824:-@junction:10:82622825-82622964:-@exon:10:82622965-82623137:- 1190007I07Rik A5SS	5.56941e-172	1.65857e-168	0.171917	0.284172	-0.112255	0.098849	0	mono2	1190007I07Rik	0.0230267	0.0235695	0.976303	0.975655
isoform1=exon:6:148181888-148181970:-@junction:6:148181971-148183088:-@exon:6:148183089-148183208:- isoform2=exon:6:148181888-148181970:-@junction:6:148181971-148183045:-@exon:6:148183046-148183208:- Ergic2 A5SS	1.5281e-70	4.55069e-67	0.40238	0.532979	-0.130599	0.000677048	0.00026462	mono2	Ergic2	0.0978323	0.0988422	0.906567	0.907383
isoform1=exon:2:143988148-143990266:-@junction:2:143990267-144010998:-@exon:2:144010999-144011263:- isoform2=exon:2:143988148-143990266:-@junction:2:143990267-144010603:-@exon:2:144010604-144011263:- Rrbp1 A5SS	0	0	0.126828	0.230408	-0.10358	0.00473934	0.0039693	mono2	Rrbp1	0.7151	0.680355	0.458362	0.494311
isoform1=exon:8:117794581-117794671:-@junction:8:117794672-117799043:-@exon:8:117799044-117799156:- isoform2=exon:8:117794581-117794671:-@junction:8:117794672-117799039:-@exon:8:117799040-117799156:- Mphosph6 A5SS	9.76579e-192	2.90825e-188	0.249646	0.412358	-0.162711	0.0013541	0.000529241	mono2	Mphosph6	0.156924	0.160796	0.836831	0.850754
isoform1=exon:4:149131639-149131672:-@junction:4:149131673-149132277:-@exon:4:149132278-149132432:- isoform2=exon:4:149131639-149131672:-@junction:4:149131673-149132258:-@exon:4:149132259-149132432:- Cenps A5SS	5.71684e-204	1.70247e-200	0.305263	0.576336	-0.271074	0.0487475	0	mono2	Cenps	0.0236338	0.0211561	0.971564	0.977507
isoform1=exon:8:95487565-95487676:-@junction:8:95487677-95488402:-@exon:8:95488403-95488827:- isoform2=exon:8:95487565-95487676:-@junction:8:95487677-95488343:-@exon:8:95488344-95488827:- Csnk2a2 A5SS	1.4351e-214	4.27373e-211	0.482827	0.836874	-0.354047	0.000677048	0	mono2	Csnk2a2	0.240232	0.222972	0.778605	0.799947
isoform1=exon:6:72360875-72360949:-@junction:6:72360950-72361121:-@exon:6:72361122-72361226:- isoform2=exon:6:72360875-72360949:-@junction:6:72360950-72361116:-@exon:6:72361117-72361226:- Rnf181 A5SS	0	0	0.259042	0.709101	-0.450058	0.0013541	0	mono2	Rnf181	0.0911244	0.0971805	0.907921	0.908177
isoform1=exon:X:20959938-20960019:-@junction:X:20960020-20961679:-@exon:X:20961680-20961786:- isoform2=exon:X:20959938-20960019:-@junction:X:20960020-20961634:-@exon:X:20961635-20961786:- Uxt A5SS	8.55793e-177	2.54855e-173	0.374922	0.547875	-0.172953	0	0	mono2	Uxt	0.0429947	0.0392806	0.954638	0.962159
isoform1=exon:X:20959938-20960019:-@junction:X:20960020-20961721:-@exon:X:20961722-20961786:- isoform2=exon:X:20959938-20960019:-@junction:X:20960020-20961634:-@exon:X:20961635-20961786:- Uxt A5SS	5.51249e-204	1.64162e-200	0.383103	0.578386	-0.195283	0	0	mono2	Uxt	0.0429947	0.0392806	0.954638	0.962159
isoform1=exon:X:20959938-20960019:-@junction:X:20960020-20961721:-@exon:X:20961722-20961786:- isoform2=exon:X:20959938-20960019:-@junction:X:20960020-20961679:-@exon:X:20961680-20961786:- Uxt A5SS	6.31957e-284	1.88197e-280	0.14826	0.273138	-0.124878	0.000677048	0	mono2	Uxt	0.0429947	0.0392806	0.954638	0.962159
isoform1=exon:3:88550696-88550785:-@junction:3:88550786-88552795:-@exon:3:88552796-88553074:- isoform2=exon:3:88550696-88550785:-@junction:3:88550786-88552729:-@exon:3:88552730-88553074:- Lamtor2 A5SS	7.61668e-257	2.26825e-253	0.227516	0.468535	-0.241018	0.0013541	0	mono2	Lamtor2	0.632151	0.685563	0.50914	0.49828
isoform1=exon:3:89093647-89093843:-@junction:3:89093844-89094451:-@exon:3:89094452-89094529:- isoform2=exon:3:89093647-89093843:-@junction:3:89093844-89094228:-@exon:3:89094229-89094529:- Gm43738 A5SS	3.22742e-197	9.61126e-194	0.272628	0.425017	-0.152389	0.00203114	0.00026462	mono2	Gm43738	0	0.000960472	1	0.999206
isoform1=exon:6:54986833-54986968:-@junction:6:54986969-54989499:-@exon:6:54989500-54989557:- isoform2=exon:6:54986833-54986968:-@junction:6:54986969-54989411:-@exon:6:54989412-54989557:- Ggct A5SS	1.03654e-257	3.08681e-254	0.316186	0.670021	-0.353835	0.0013541	0	mono2	Ggct	0.0819029	0.0856851	0.914692	0.918232
isoform1=exon:17:94746699-94748417:-@junction:17:94748418-94749436:-@exon:17:94749437-94750019:- isoform2=exon:17:94746699-94748417:-@junction:17:94748418-94749385:-@exon:17:94749386-94750019:- Mettl4 A5SS	1.064e-158	3.16859e-155	0.399118	0.669447	-0.270329	0.00203114	0	mono2	Mettl4	0.0331845	0.040206	0.962085	0.958455
isoform1=exon:5:23915276-23915537:-@junction:5:23915538-23922596:-@exon:5:23922597-23922904:- isoform2=exon:5:23915276-23915537:-@junction:5:23915538-23922492:-@exon:5:23922493-23922904:- Fam126a A5SS	6.74143e-211	2.0076e-207	0.245693	0.381349	-0.135655	0.00203114	0.00026462	mono2	Fam126a	0.336713	0.350752	0.704807	0.703625
isoform1=exon:2:130279309-130279437:-@junction:2:130279438-130279586:-@exon:2:130279587-130279726:- isoform2=exon:2:130279309-130279437:-@junction:2:130279438-130279555:-@exon:2:130279556-130279726:- Idh3b A5SS	3.17427e-123	9.45299e-120	0.372373	0.52332	-0.150947	0	0.00026462	mono2	Idh3b	0.408432	0.416636	0.636425	0.656523
isoform1=exon:2:14026831-14027006:-@junction:2:14027007-14035857:-@exon:2:14035858-14035957:- isoform2=exon:2:14026831-14027006:-@junction:2:14027007-14035780:-@exon:2:14035781-14035957:- Hacd1 A5SS	2.66084e-241	7.92397e-238	0.313237	0.591292	-0.278055	0.0013541	0	mono2	Hacd1	0.0755624	0.0942553	0.918754	0.911088
isoform1=exon:7:141471860-141473404:-@junction:7:141473405-141475039:-@exon:7:141475040-141475132:- isoform2=exon:7:141471860-141473404:-@junction:7:141473405-141475027:-@exon:7:141475028-141475132:- Polr2l A5SS	1.0047e-27	2.99199e-24	0.608459	0.740657	-0.132199	0.000677048	0.00026462	mono2	Polr2l	0.0135187	0.00989268	0.985105	0.98968
isoform1=exon:7:4751792-4751975:-@junction:7:4751976-4752107:-@exon:7:4752108-4752161:- isoform2=exon:7:4751792-4751975:-@junction:7:4751976-4752060:-@exon:7:4752061-4752161:- Cox6b2 A5SS	6.46157e-281	1.92425e-277	0.730223	0.95717	-0.226947	0	0	mono2	Cox6b2	0.0043697	0.00301144	0.995261	0.997089
isoform1=exon:3:107325421-107326304:-@junction:3:107326305-107332486:-@exon:3:107332487-107333673:- isoform2=exon:3:107325421-107326304:-@junction:3:107326305-107330214:-@exon:3:107330215-107333673:- Rbm15 A5SS	1.21227e-68	3.61014e-65	0.687988	0.877697	-0.189709	0.000677048	0	mono2	Rbm15	0.103681	0.101518	0.890995	0.905795
isoform1=exon:7:45457944-45458093:-@junction:7:45458094-45459693:-@exon:7:45459694-45459884:- isoform2=exon:7:45457944-45458093:-@junction:7:45458094-45459538:-@exon:7:45459539-45459884:- Ftl1 A5SS	2.63629e-136	7.85086e-133	0.341335	0.507401	-0.166067	0	0.000529241	mono2	Ftl1	0.030516	0.0253916	0.969533	0.97539
isoform1=exon:7:45457944-45458101:-@junction:7:45458102-45459716:-@exon:7:45459717-45459884:- isoform2=exon:7:45457944-45458101:-@junction:7:45458102-45459701:-@exon:7:45459702-45459884:- Ftl1 A5SS	2.26428e-216	6.74302e-213	0.144611	0.360192	-0.215582	0.084631	0.00026462	mono2	Ftl1	0.030516	0.0253916	0.969533	0.97539
isoform1=exon:7:46660019-46660516:-@junction:7:46660517-46662006:-@exon:7:46662007-46662315:- isoform2=exon:7:46660019-46660516:-@junction:7:46660517-46661972:-@exon:7:46661973-46662315:- Tph1 A5SS	1.04693e-142	3.11776e-139	0.340582	0.551227	-0.210645	0	0	mono2	Tph1	0.0182977	0.0189766	0.984428	0.9828
isoform1=exon:13:43151740-43151980:-@junction:13:43151981-43153183:-@exon:13:43153184-43153199:- isoform2=exon:13:43151740-43151980:-@junction:13:43151981-43153069:-@exon:13:43153070-43153199:- Tbc1d7 A5SS	7.11141e-91	2.11778e-87	0.768372	0.925374	-0.157001	0	0	mono2	Tbc1d7	0.0603122	0.0596552	0.935003	0.940196
isoform1=exon:4:148617566-148617635:-@junction:4:148617636-148618664:-@exon:4:148618665-148618680:- isoform2=exon:4:148617566-148617635:-@junction:4:148617636-148618646:-@exon:4:148618647-148618680:- Tardbp A5SS	2.18363e-273	6.50286e-270	0.213476	0.593188	-0.379712	0.0880162	0	mono2	Tardbp	0.261138	0.233158	0.761679	0.788833
isoform1=exon:4:45105208-45105644:-@junction:4:45105645-45107916:-@exon:4:45107917-45108114:- isoform2=exon:4:45105208-45105644:-@junction:4:45105645-45107912:-@exon:4:45107913-45108114:- Tomm5 A5SS	6.47623e-260	1.92862e-256	0.700048	0.939599	-0.239551	0.000677048	0	mono2	Tomm5	0.0484498	0.0426952	0.949221	0.958455
isoform1=exon:11:87077732-87078150:-@junction:11:87078151-87080824:-@exon:11:87080825-87081038:- isoform2=exon:11:87077732-87078150:-@junction:11:87078151-87080165:-@exon:11:87080166-87081038:- Smg8 A5SS	6.20156e-265	1.84682e-261	0.288787	0.642589	-0.353802	0.0013541	0	mono2	Smg8	0.0690375	0.0819868	0.92891	0.921672
isoform1=exon:11:97778265-97778378:-@junction:11:97778379-97781367:-@exon:11:97781368-97781462:- isoform2=exon:11:97778265-97778378:-@junction:11:97778379-97781357:-@exon:11:97781358-97781462:- Rpl23 A5SS	2.21191e-07	0.000658706	0.398698	0.283575	0.115123	0.056872	0.0013231	mono2	Rpl23	1.74619	1.80164	0.13067	0.114051
isoform1=exon:12:3235504-3235862:+@junction:12:3235863-3237346:+@exon:12:3237347-3237412:+ isoform2=exon:12:3235504-3235929:+@junction:12:3235930-3237346:+@exon:12:3237347-3237412:+ Rab10os A5SS	1.00446e-289	2.99127e-286	0.254134	0.575816	-0.321682	0.00203114	0	mono2	Rab10os	0.0782448	0.0732412	0.919431	0.929082
isoform1=exon:7:47008545-47008591:+@junction:7:47008592-47008723:+@exon:7:47008724-47009008:+ isoform2=exon:7:47008545-47008593:+@junction:7:47008594-47008723:+@exon:7:47008724-47009008:+ Gm32031 A5SS	8.9093e-202	2.65319e-198	0.287669	0.505752	-0.218084	0.000677048	0	mono2	Gm32031	0.00179534	0.000988512	0.997969	0.999206
isoform1=exon:19:36100172-36100239:+@junction:19:36100240-36100808:+@exon:19:36100809-36100838:+ isoform2=exon:19:36100172-36100288:+@junction:19:36100289-36100808:+@exon:19:36100809-36100838:+ Rpp30 A5SS	6.72617e-178	2.00305e-174	0.255206	0.429033	-0.173827	0.083954	0.00026462	mono2	Rpp30	0.108094	0.0958622	0.888964	0.907648
isoform1=exon:8:57505815-57505908:+@junction:8:57505909-57506527:+@exon:8:57506528-57506801:+ isoform2=exon:8:57505815-57505932:+@junction:8:57505933-57506527:+@exon:8:57506528-57506801:+ 2500002B13Rik A5SS	0	0	0.11701	0.300229	-0.183218	0.00270819	0.00105848	mono2	2500002B13Rik	0.0305747	0.0167578	0.969533	0.984387
isoform1=exon:8:57512575-57512748:+@junction:8:57512749-57513061:+@exon:8:57513062-57513209:+ isoform2=exon:8:57512575-57512912:+@junction:8:57512913-57513061:+@exon:8:57513062-57513209:+ Hmgb2 A5SS	1.38109e-252	4.1129e-249	0.216082	0.328899	-0.112817	0.00203114	0	mono2	Hmgb2	0.201827	0.154169	0.81652	0.863985
isoform1=exon:6:83794982-83795248:+@junction:6:83795249-83796906:+@exon:6:83796907-83796993:+ isoform2=exon:6:83794982-83795282:+@junction:6:83795283-83796906:+@exon:6:83796907-83796993:+ Nagk A5SS	1.14407e-114	3.40705e-111	0.64651	0.896694	-0.250184	0.000677048	0	mono2	Nagk	0.323178	0.362678	0.71564	0.696216
isoform1=exon:6:83794982-83795248:+@junction:6:83795249-83796906:+@exon:6:83796907-83796993:+ isoform2=exon:6:83794982-83795374:+@junction:6:83795375-83796906:+@exon:6:83796907-83796993:+ Nagk A5SS	1.16997e-169	3.48418e-166	0.506939	0.833092	-0.326153	0.0013541	0	mono2	Nagk	0.323178	0.362678	0.71564	0.696216
isoform1=exon:6:83794982-83795282:+@junction:6:83795283-83796906:+@exon:6:83796907-83796993:+ isoform2=exon:6:83794982-83795374:+@junction:6:83795375-83796906:+@exon:6:83796907-83796993:+ Nagk A5SS	1.27288e-119	3.79064e-116	0.292063	0.405345	-0.113282	0.00473934	0.00105848	mono2	Nagk	0.323178	0.362678	0.71564	0.696216
isoform1=exon:11:120598421-120598604:+@junction:11:120598605-120599241:+@exon:11:120599242-120599368:+ isoform2=exon:11:120598421-120598870:+@junction:11:120598871-120599241:+@exon:11:120599242-120599368:+ Anapc11 A5SS	2.71719e-141	8.09178e-138	0.660801	0.878563	-0.217762	0.000677048	0	mono2	Anapc11	0.529544	0.507427	0.570074	0.599365
isoform1=exon:9:106429454-106429576:+@junction:9:106429577-106429969:+@exon:9:106429970-106430014:+ isoform2=exon:9:106429454-106429639:+@junction:9:106429640-106429969:+@exon:9:106429970-106430014:+ Rpl29 A5SS	2.94015e-233	8.75577e-230	0.258705	0.613872	-0.355166	0.0914015	0	mono2	Rpl29	1.34288	1.34161	0.223426	0.21937
isoform1=exon:9:108084493-108084585:+@junction:9:108084586-108084773:+@exon:9:108084774-108085003:+ isoform2=exon:9:108084493-108084632:+@junction:9:108084633-108084773:+@exon:9:108084774-108085003:+ Mst1 A5SS	3.87451e-252	1.15383e-248	0.354074	0.677019	-0.322945	0.000677048	0	mono2	Mst1	0.00665148	0.0116649	0.992552	0.988886
isoform1=exon:19:7197532-7197609:+@junction:19:7197610-7197701:+@exon:19:7197702-7197736:+ isoform2=exon:19:7197532-7197613:+@junction:19:7197614-7197701:+@exon:19:7197702-7197736:+ Macrod1 A5SS	1.2838e-268	3.82315e-265	0.686117	0.958081	-0.271964	0	0	mono2	Macrod1	0.00778912	0.00978181	0.991875	0.990474
isoform1=exon:5:124116434-124116524:+@junction:5:124116525-124116914:+@exon:5:124116915-124117193:+ isoform2=exon:5:124116434-124116611:+@junction:5:124116612-124116914:+@exon:5:124116915-124117193:+ Arl6ip4 A5SS	6.9093e-68	2.05759e-64	0.707267	0.841622	-0.134355	0	0	mono2	Arl6ip4	0.279969	0.260549	0.746107	0.777454
isoform1=exon:6:113049339-113049416:+@junction:6:113049417-113050756:+@exon:6:113050757-113051037:+ isoform2=exon:6:113049339-113049917:+@junction:6:113049918-113050756:+@exon:6:113050757-113051037:+ Thumpd3 A5SS	3.14542e-176	9.36705e-173	0.288178	0.469201	-0.181022	0.00541638	0.00026462	mono2	Thumpd3	0.0960825	0.0958792	0.905213	0.910823
isoform1=exon:4:147132038-147132189:+@junction:4:147132190-147140037:+@exon:4:147140038-147140119:+ isoform2=exon:4:147132038-147132360:+@junction:4:147132361-147140037:+@exon:4:147140038-147140119:+ Zfp991 A5SS	3.35422e-250	9.98886e-247	0.173507	0.282481	-0.108974	0.000677048	0	mono2	Zfp991	0.0311027	0.036836	0.964794	0.963218
isoform1=exon:5:53590214-53590486:+@junction:5:53590487-53627382:+@exon:5:53627383-53627421:+ isoform2=exon:5:53590214-53590724:+@junction:5:53590725-53627382:+@exon:5:53627383-53627421:+ Rbpj A5SS	0	0	0.508464	0.94715	-0.438686	0.00270819	0	mono2	Rbpj	0.208952	0.192171	0.808395	0.827203
isoform1=exon:6:66896397-66896515:+@junction:6:66896516-66914452:+@exon:6:66914453-66914510:+ isoform2=exon:6:66896397-66896527:+@junction:6:66896528-66914452:+@exon:6:66914453-66914510:+ Gng12 A5SS	2.44809e-109	7.29042e-106	0.307877	0.453821	-0.145945	0.104265	0.00105848	mono2	Gng12	0.473843	0.452864	0.615437	0.638793
isoform1=exon:1:58713294-58713657:+@junction:1:58713658-58714116:+@exon:1:58714117-58714303:+ isoform2=exon:1:58713294-58713659:+@junction:1:58713660-58714116:+@exon:1:58714117-58714303:+ Cflar A5SS	0	0	0.331215	0.740215	-0.409	0.000677048	0	mono2	Cflar	0.228671	0.247149	0.794177	0.788039
isoform1=exon:11:50383831-50383890:+@junction:11:50383891-50384643:+@exon:11:50384644-50384736:+ isoform2=exon:11:50383831-50383920:+@junction:11:50383921-50384643:+@exon:11:50384644-50384736:+ Hnrnph1 A5SS	2.31724e-138	6.90075e-135	0.269846	0.408273	-0.138427	0.0765064	0	mono2	Hnrnph1	0.346548	0.331248	0.69262	0.718179
isoform1=exon:17:74615220-74615330:+@junction:17:74615331-74618435:+@exon:17:74618436-74618563:+ isoform2=exon:17:74615220-74615357:+@junction:17:74615358-74618435:+@exon:17:74618436-74618563:+ Birc6 A5SS	3.23795e-16	9.64261e-13	0.622709	0.786588	-0.163878	0.000677048	0.00026462	mono2	Birc6	0.315786	0.308414	0.720379	0.734586
isoform1=exon:7:109520468-109520633:+@junction:7:109520634-109521600:+@exon:7:109521601-109522367:+ isoform2=exon:7:109520468-109520646:+@junction:7:109520647-109521600:+@exon:7:109521601-109522367:+ Rpl27a A5SS	1.39124e-195	4.1431e-192	0.259508	0.446899	-0.187392	0.0013541	0.00026462	mono2	Rpl27a	0.24502	0.245004	0.771835	0.783805
[truncated: 2,575 more rows]
