# Supplementary material for: Deciphering splicing heterogeneity at single-cell resolution by SCSES
Source: Nat Commun. 2025 Oct 27;16:9459. doi: 10.1038/s41467-025-64517-5 (PMC12559242; doi:10.1038/s41467-025-64517-5)
Supplement: Supplementary file 13 — Supplementary Data 11 [file 41467_2025_64517_MOESM13_ESM.xlsx]

## Sheet: Sheet1
Supplementary Data 11: Event features of A3SS, A5SS and RI events to calculate event similarity network
Event Types	Category	Description
A3SS/A5SS	Length	Length of region C1, C2, A, and I
		length ratio of A/C1, A/C2, A/I
	Motif	Regions near 3’/5’ splicing site of region A and I, 16nt upstream to 4nt downstream for 3’ region, 4nt upstream to 6nt downstream for 5’ region
	Conservation	Conservation scores of regions near 3’/5’ of region A and I
	k-mer	1-3mer for region C1, C2, and regions near 3’/5’ splicing site
		1-4mer for region A
	Adenine ratio	Adenine ratio in region A and I
RI	Length	Length of region C1, C2, and A
		length ratio of A/C1, A/C2
	Motif	Regions near 3’/5’ splicing site of region A, 16nt upstream to 4nt downstream for 3’ region, 4nt upstream to 6nt downstream for 5’ region
	Conservation	Conservation scores of regions near 3’/5’ of region A
	k-mer	1-4mer for region C1, C2 and A
	Adenine ratio	Adenine ratio in region A
