# Supplementary material for: Deciphering splicing heterogeneity at single-cell resolution by SCSES
Source: Nat Commun. 2025 Oct 27;16:9459. doi: 10.1038/s41467-025-64517-5 (PMC12559242; doi:10.1038/s41467-025-64517-5)
Supplement: Supplementary file 14 — Supplementary Data 12 [file 41467_2025_64517_MOESM14_ESM.xlsx]

## Sheet: Sheet1
Supplementary Data 12: Features used to predict event-cell pairs of BD and TD+Info
Feature	Model	Description
Self RC	Model1, Model2	The total read counts of event e in cell c
Sell E-RC	Model1, Model2	The exclusion read counts of event e in cell c
Self I-RC	Model1, Model2	The inclusion read counts of event e in cell c
KNN RC	Model1, Model2	The average total read counts of event e in neighbor cells of c
KNN E-RC	Model1, Model2	The average exclusion read counts of event e in neighbor cells of c
KNN I-RC	Model1, Model2	The average inclusion read counts of event e in neighbor cells of c
Gene TPM	Model1, Model2	The expression level of the gene event e belongs to in cell c
Self PSI	Model1, Model2	The PSI value of event e in cell c
KNN PSI	Model1, Model2	The average PSI of event e in neighbor cells of c
KNN 1#	Model1, Model2	The count of cell with PSI=1 for event e in neighbor cells of c
KNN 0#	Model1, Model2	The count of cell with PSI=0 for event e in neighbor cells of c
KNN NA#	Model1, Model2	The count of cell with PSI=NA for event e in neighbor cells of c
Self PSI=1	Model1, Model2	If the raw PSI of event e in cell c is equal to 1
Self PSI=0	Model1, Model2	If the raw PSI of event e in cell c is equal to 0
Self PSI=NA	Model1, Model2	If the raw inclusion and exclusion junciton counts of event e in cell c are both equal to 0
	Model1, Model2	For event e, the absolute difference between PSI value in cell c and average PSI value of neighbor cells of c
KNN PSI CV	Model1, Model2	The cross variation of PSI of event e in neighbor cells of cell c
	Model2	For event e, the absolute difference between raw PSI value and imputed PSI value by strategy1 in cell c
	Model2	For event e, the absolute difference between raw PSI value and imputed PSI value by strategy2 in cell c
