# Supplementary material for: Deciphering splicing heterogeneity at single-cell resolution by SCSES
Source: Nat Commun. 2025 Oct 27;16:9459. doi: 10.1038/s41467-025-64517-5 (PMC12559242; doi:10.1038/s41467-025-64517-5)
Supplement: Supplementary file 15 — Supplementary Data 13 [file 41467_2025_64517_MOESM15_ESM.xlsx]

## Sheet: Sheet1
Supplementary Data 13: Datasets used to identify splicing events exhibiting cell cycle-dependent regulation
Dataset	Sample ID	Cell cycle phase
PRJEB7566	ERR661156	Pre
PRJEB7566	ERR661161	Pre
PRJEB7566	ERR661163	Pre
PRJEB7566	ERR661159	G1
PRJEB7566	ERR661164	G1
PRJEB7566	ERR661157	S
PRJEB7566	ERR661160	S
PRJEB7566	ERR661165	S
PRJEB7566	ERR661158	G2
PRJEB7566	ERR661162	G2
PRJEB7566	ERR661166	G2
GSE123958	SRR8330335	S
GSE123958	SRR8330336	S
GSE123958	SRR8330337	G2M
GSE123958	SRR8330338	G2M
GSE123958	SRR8330339	G2M
GSE123958	SRR8330340	G2M
GSE123958	SRR8330341	G2M
GSE123958	SRR8330342	S
GSE97774	SRR5453017	S
GSE97774	SRR5453019	S
GSE97774	SRR5453021	G2M
GSE97774	SRR5453023	G2M
GSE97774	SRR5453025	G2M
GSE97774	SRR5453027	G2M
GSE97774	SRR5453028	G2M
GSE97774	SRR5453030	G1
GSE97774	SRR5453032	G1
GSE97774	SRR5453035	G1
GSE97774	SRR5453037	G1
GSE97774	SRR5453039	S
GSE97774	SRR5453041	S
GSE97774	SRR5453043	G2M
GSE97774	SRR5453045	G2M
GSE97774	SRR5453047	G2M
GSE97774	SRR5453049	G2M
GSE97774	SRR5453051	G2M
GSE97774	SRR5453053	G1
GSE97774	SRR5453055	G1
GSE97774	SRR5453058	G1
GSE97774	SRR5453060	G1
GSE94479	SRR5227986	G0/G1
GSE94479	SRR5227987	S
GSE94479	SRR5227988	M
GSE81485	SRR3535826	G1-S
GSE81485	SRR3535828	S
GSE81485	SRR3535830	S-G2
GSE81485	SRR3535832	G2-M
GSE81485	SRR3535834	M-G1
GSE81485	SRR3535835	M-G1
GSE81485	SRR3535836	G1
GSE81485	SRR3535837	G1-S
GSE81485	SRR3535838	S-G2
GSE81485	SRR3535839	G2-M
GSE81485	SRR3535840	M-G1
GSE81485	SRR3535841	M-G1
GSE81485	SRR3535842	G1
GSE81485	SRR3535843	G1-S
GSE216497	SRR22029263	S
GSE216497	SRR22029264	G1
GSE216497	SRR22029265	G2M
GSE216497	SRR22029266	G2M
GSE216497	SRR22029267	G2M
GSE216497	SRR22029268	G2M
GSE216497	SRR22029269	G2M
GSE216497	SRR22029270	S
GSE216497	SRR22029271	S
GSE216497	SRR22029272	S
GSE216497	SRR22029273	S
GSE143275	SRR10849586	G1
GSE143275	SRR10849587	G1
GSE143275	SRR10849588	G1/S
GSE143275	SRR10849589	G1/S
GSE143275	SRR10849590	S
GSE143275	SRR10849591	S
GSE143275	SRR10849592	G2
GSE143275	SRR10849593	G2
GSE143275	SRR10849594	M
GSE143275	SRR10849595	M
GSE116131	SRR7407841	G1_S
GSE116131	SRR7407844	late_S
GSE116131	SRR7407850	G2
