# Supplementary material for: Deciphering splicing heterogeneity at single-cell resolution by SCSES
Source: Nat Commun. 2025 Oct 27;16:9459. doi: 10.1038/s41467-025-64517-5 (PMC12559242; doi:10.1038/s41467-025-64517-5)
Supplement: Supplementary file 19 — Source Data [file 41467_2025_64517_MOESM19_ESM.xlsx]

## Sheet: Figure2a
The performance comparison between SCSES and other algorithms in cell line scRNA-seq data.The SCC value refers to the correlation between the estimated PSI values and benchmarks of all events in each cell.
SCC	tool	compare	cell_type	cell_id
0.423343	rMATS	rMATS	HCT116	SRR11826274
0.631524	SCSES-RC	rMATS	HCT116	SRR11826274
0.38698	rMATS	rMATS	HCT116	SRR11826275
0.604293	SCSES-RC	rMATS	HCT116	SRR11826275
0.436882	rMATS	rMATS	HCT116	SRR11826276
0.63041	SCSES-RC	rMATS	HCT116	SRR11826276
0.434338	rMATS	rMATS	HCT116	SRR11826277
0.553781	SCSES-RC	rMATS	HCT116	SRR11826277
0.424774	rMATS	rMATS	HCT116	SRR11826278
0.630938	SCSES-RC	rMATS	HCT116	SRR11826278
0.392371	rMATS	rMATS	HCT116	SRR11826279
0.623865	SCSES-RC	rMATS	HCT116	SRR11826279
0.471692	rMATS	rMATS	HCT116	SRR11826280
0.62658	SCSES-RC	rMATS	HCT116	SRR11826280
0.477892	rMATS	rMATS	HCT116	SRR11826281
0.615606	SCSES-RC	rMATS	HCT116	SRR11826281
0.448545	rMATS	rMATS	HCT116	SRR11826282
0.628717	SCSES-RC	rMATS	HCT116	SRR11826282
0.388707	rMATS	rMATS	HCT116	SRR11826283
0.616347	SCSES-RC	rMATS	HCT116	SRR11826283
0.385504	rMATS	rMATS	HCT116	SRR11826284
0.605811	SCSES-RC	rMATS	HCT116	SRR11826284
0.422476	rMATS	rMATS	HCT116	SRR11826285
0.617491	SCSES-RC	rMATS	HCT116	SRR11826285
0.424227	rMATS	rMATS	HCT116	SRR11826440
0.632047	SCSES-RC	rMATS	HCT116	SRR11826440
0.477964	rMATS	rMATS	HCT116	SRR11826441
0.632161	SCSES-RC	rMATS	HCT116	SRR11826441
0.498261	rMATS	rMATS	HCT116	SRR11826442
0.620245	SCSES-RC	rMATS	HCT116	SRR11826442
0.387737	rMATS	rMATS	HCT116	SRR11826443
0.624499	SCSES-RC	rMATS	HCT116	SRR11826443
0.482654	rMATS	rMATS	HCT116	SRR11826444
0.632872	SCSES-RC	rMATS	HCT116	SRR11826444
0.486959	rMATS	rMATS	HCT116	SRR11826445
0.624494	SCSES-RC	rMATS	HCT116	SRR11826445
0.487789	rMATS	rMATS	HCT116	SRR11826446
0.629471	SCSES-RC	rMATS	HCT116	SRR11826446
0.473103	rMATS	rMATS	HCT116	SRR11826447
0.635552	SCSES-RC	rMATS	HCT116	SRR11826447
0.473912	rMATS	rMATS	HCT116	SRR11826448
0.628927	SCSES-RC	rMATS	HCT116	SRR11826448
0.456217	rMATS	rMATS	HCT116	SRR11826449
0.632773	SCSES-RC	rMATS	HCT116	SRR11826449
0.457323	rMATS	rMATS	HCT116	SRR11826450
0.626633	SCSES-RC	rMATS	HCT116	SRR11826450
0.404798	rMATS	rMATS	HCT116	SRR11826451
0.571077	SCSES-RC	rMATS	HCT116	SRR11826451
0.464466	rMATS	rMATS	HCT116	SRR11826452
0.630377	SCSES-RC	rMATS	HCT116	SRR11826452
0.497941	rMATS	rMATS	HCT116	SRR11826453
0.629806	SCSES-RC	rMATS	HCT116	SRR11826453
0.38942	rMATS	rMATS	HCT116	SRR11826454
0.62711	SCSES-RC	rMATS	HCT116	SRR11826454
0.427037	rMATS	rMATS	HCT116	SRR11826455
0.616948	SCSES-RC	rMATS	HCT116	SRR11826455
0.45346	rMATS	rMATS	HCT116	SRR11826456
0.596705	SCSES-RC	rMATS	HCT116	SRR11826456
0.468644	rMATS	rMATS	HCT116	SRR11826457
0.632642	SCSES-RC	rMATS	HCT116	SRR11826457
0.427559	rMATS	rMATS	HCT116	SRR11826458
0.62215	SCSES-RC	rMATS	HCT116	SRR11826458
0.462611	rMATS	rMATS	HCT116	SRR11826459
0.633604	SCSES-RC	rMATS	HCT116	SRR11826459
0.353657	rMATS	rMATS	HCT116	SRR11826460
0.627598	SCSES-RC	rMATS	HCT116	SRR11826460
0.395687	rMATS	rMATS	HCT116	SRR11826461
0.547416	SCSES-RC	rMATS	HCT116	SRR11826461
0.394113	rMATS	rMATS	HCT116	SRR11826462
0.62784	SCSES-RC	rMATS	HCT116	SRR11826462
0.454185	rMATS	rMATS	HCT116	SRR11826463
0.63085	SCSES-RC	rMATS	HCT116	SRR11826463
0.406983	rMATS	rMATS	HCT116	SRR11826464
0.581746	SCSES-RC	rMATS	HCT116	SRR11826464
0.402316	rMATS	rMATS	HCT116	SRR11826465
0.628413	SCSES-RC	rMATS	HCT116	SRR11826465
0.333142	rMATS	rMATS	HCT116	SRR11826466
0.630236	SCSES-RC	rMATS	HCT116	SRR11826466
0.444943	rMATS	rMATS	HCT116	SRR11826467
0.631161	SCSES-RC	rMATS	HCT116	SRR11826467
0.498425	rMATS	rMATS	HCT116	SRR11826468
0.632085	SCSES-RC	rMATS	HCT116	SRR11826468
0.465925	rMATS	rMATS	HCT116	SRR11826469
0.631531	SCSES-RC	rMATS	HCT116	SRR11826469
0.457453	rMATS	rMATS	HCT116	SRR11826470
0.631373	SCSES-RC	rMATS	HCT116	SRR11826470
0.465067	rMATS	rMATS	HCT116	SRR11826471
0.630128	SCSES-RC	rMATS	HCT116	SRR11826471
0.516049	rMATS	rMATS	HCT116	SRR11826472
0.630471	SCSES-RC	rMATS	HCT116	SRR11826472
0.48808	rMATS	rMATS	HCT116	SRR11826473
0.623065	SCSES-RC	rMATS	HCT116	SRR11826473
0.408768	rMATS	rMATS	HCT116	SRR11826474
0.625568	SCSES-RC	rMATS	HCT116	SRR11826474
0.450069	rMATS	rMATS	HCT116	SRR11826475
0.630175	SCSES-RC	rMATS	HCT116	SRR11826475
0.430861	rMATS	rMATS	HCT116	SRR11826476
0.544816	SCSES-RC	rMATS	HCT116	SRR11826476
0.502779	rMATS	rMATS	HCT116	SRR11826477
0.631244	SCSES-RC	rMATS	HCT116	SRR11826477
0.435585	rMATS	rMATS	HCT116	SRR11826478
0.629981	SCSES-RC	rMATS	HCT116	SRR11826478
0.459521	rMATS	rMATS	HCT116	SRR11826479
0.631634	SCSES-RC	rMATS	HCT116	SRR11826479
0.460209	rMATS	rMATS	HCT116	SRR11826480
0.612179	SCSES-RC	rMATS	HCT116	SRR11826480
0.509834	rMATS	rMATS	HCT116	SRR11826481
0.629359	SCSES-RC	rMATS	HCT116	SRR11826481
0.501037	rMATS	rMATS	HCT116	SRR11826482
0.635591	SCSES-RC	rMATS	HCT116	SRR11826482
0.443773	rMATS	rMATS	HCT116	SRR11826483
0.630841	SCSES-RC	rMATS	HCT116	SRR11826483
0.32116	rMATS	rMATS	HCT116	SRR11826484
0.567158	SCSES-RC	rMATS	HCT116	SRR11826484
0.468726	rMATS	rMATS	HCT116	SRR11826485
0.632191	SCSES-RC	rMATS	HCT116	SRR11826485
0.371294	rMATS	rMATS	HCT116	SRR11826486
0.631519	SCSES-RC	rMATS	HCT116	SRR11826486
0.369425	rMATS	rMATS	HCT116	SRR11826487
0.550508	SCSES-RC	rMATS	HCT116	SRR11826487
0.487154	rMATS	rMATS	HCT116	SRR11826488
0.621021	SCSES-RC	rMATS	HCT116	SRR11826488
0.349537	rMATS	rMATS	HCT116	SRR11826489
0.575384	SCSES-RC	rMATS	HCT116	SRR11826489
0.384673	rMATS	rMATS	HCT116	SRR11826490
0.613657	SCSES-RC	rMATS	HCT116	SRR11826490
0.369124	rMATS	rMATS	HCT116	SRR11826491
0.634693	SCSES-RC	rMATS	HCT116	SRR11826491
0.469899	rMATS	rMATS	HCT116	SRR11826492
0.623701	SCSES-RC	rMATS	HCT116	SRR11826492
0.434695	rMATS	rMATS	HCT116	SRR11826493
0.62511	SCSES-RC	rMATS	HCT116	SRR11826493
0.426369	rMATS	rMATS	HCT116	SRR11826494
0.624446	SCSES-RC	rMATS	HCT116	SRR11826494
0.396384	rMATS	rMATS	HCT116	SRR11826495
0.580757	SCSES-RC	rMATS	HCT116	SRR11826495
0.410228	rMATS	rMATS	HCT116	SRR11826496
0.633581	SCSES-RC	rMATS	HCT116	SRR11826496
0.438666	rMATS	rMATS	HCT116	SRR11826497
0.632703	SCSES-RC	rMATS	HCT116	SRR11826497
0.403721	rMATS	rMATS	HCT116	SRR11826498
0.617424	SCSES-RC	rMATS	HCT116	SRR11826498
0.453388	rMATS	rMATS	HCT116	SRR11826499
0.630193	SCSES-RC	rMATS	HCT116	SRR11826499
0.488639	rMATS	rMATS	HCT116	SRR11826500
0.623734	SCSES-RC	rMATS	HCT116	SRR11826500
0.45051	rMATS	rMATS	HCT116	SRR11826501
0.631811	SCSES-RC	rMATS	HCT116	SRR11826501
0.343449	rMATS	rMATS	HCT116	SRR11826502
0.548233	SCSES-RC	rMATS	HCT116	SRR11826502
0.480468	rMATS	rMATS	HCT116	SRR11826503
0.625258	SCSES-RC	rMATS	HCT116	SRR11826503
0.4678	rMATS	rMATS	HCT116	SRR11826504
0.57784	SCSES-RC	rMATS	HCT116	SRR11826504
0.442609	rMATS	rMATS	HCT116	SRR11826505
0.634721	SCSES-RC	rMATS	HCT116	SRR11826505
0.445397	rMATS	rMATS	HCT116	SRR11826506
0.569561	SCSES-RC	rMATS	HCT116	SRR11826506
0.505554	rMATS	rMATS	HCT116	SRR11826507
0.630277	SCSES-RC	rMATS	HCT116	SRR11826507
0.359802	rMATS	rMATS	HCT116	SRR11826508
0.584864	SCSES-RC	rMATS	HCT116	SRR11826508
0.406938	rMATS	rMATS	HCT116	SRR11826509
0.630667	SCSES-RC	rMATS	HCT116	SRR11826509
0.503296	rMATS	rMATS	HCT116	SRR11826510
0.635025	SCSES-RC	rMATS	HCT116	SRR11826510
0.477159	rMATS	rMATS	HCT116	SRR11826511
0.633079	SCSES-RC	rMATS	HCT116	SRR11826511
0.46899	rMATS	rMATS	HCT116	SRR11826512
0.626445	SCSES-RC	rMATS	HCT116	SRR11826512
0.46176	rMATS	rMATS	HCT116	SRR11826513
0.59818	SCSES-RC	rMATS	HCT116	SRR11826513
0.501509	rMATS	rMATS	HCT116	SRR11826514
0.630272	SCSES-RC	rMATS	HCT116	SRR11826514
0.444291	rMATS	rMATS	HCT116	SRR11826515
0.593229	SCSES-RC	rMATS	HCT116	SRR11826515
0.433212	rMATS	rMATS	HCT116	SRR11826516
0.632662	SCSES-RC	rMATS	HCT116	SRR11826516
0.384246	rMATS	rMATS	HCT116	SRR11826517
0.625138	SCSES-RC	rMATS	HCT116	SRR11826517
0.444036	rMATS	rMATS	HCT116	SRR11826518
0.627774	SCSES-RC	rMATS	HCT116	SRR11826518
0.498099	BRIE1	BRIE1	HCT116	SRR11826274
0.78547	SCSES-RC	BRIE1	HCT116	SRR11826274
0.448122	BRIE1	BRIE1	HCT116	SRR11826275
0.757646	SCSES-RC	BRIE1	HCT116	SRR11826275
0.469312	BRIE1	BRIE1	HCT116	SRR11826276
0.786774	SCSES-RC	BRIE1	HCT116	SRR11826276
0.472133	BRIE1	BRIE1	HCT116	SRR11826277
0.690807	SCSES-RC	BRIE1	HCT116	SRR11826277
0.508099	BRIE1	BRIE1	HCT116	SRR11826278
0.802105	SCSES-RC	BRIE1	HCT116	SRR11826278
0.466853	BRIE1	BRIE1	HCT116	SRR11826279
0.78424	SCSES-RC	BRIE1	HCT116	SRR11826279
0.492835	BRIE1	BRIE1	HCT116	SRR11826280
0.792363	SCSES-RC	BRIE1	HCT116	SRR11826280
0.535342	BRIE1	BRIE1	HCT116	SRR11826281
0.771462	SCSES-RC	BRIE1	HCT116	SRR11826281
0.486661	BRIE1	BRIE1	HCT116	SRR11826282
0.788131	SCSES-RC	BRIE1	HCT116	SRR11826282
0.481913	BRIE1	BRIE1	HCT116	SRR11826283
0.778873	SCSES-RC	BRIE1	HCT116	SRR11826283
0.444122	BRIE1	BRIE1	HCT116	SRR11826284
0.758555	SCSES-RC	BRIE1	HCT116	SRR11826284
0.45374	BRIE1	BRIE1	HCT116	SRR11826285
0.774842	SCSES-RC	BRIE1	HCT116	SRR11826285
0.463708	BRIE1	BRIE1	HCT116	SRR11826440
0.79123	SCSES-RC	BRIE1	HCT116	SRR11826440
0.51162	BRIE1	BRIE1	HCT116	SRR11826441
0.791111	SCSES-RC	BRIE1	HCT116	SRR11826441
0.548396	BRIE1	BRIE1	HCT116	SRR11826442
0.78247	SCSES-RC	BRIE1	HCT116	SRR11826442
0.444992	BRIE1	BRIE1	HCT116	SRR11826443
0.792255	SCSES-RC	BRIE1	HCT116	SRR11826443
0.520679	BRIE1	BRIE1	HCT116	SRR11826444
0.788732	SCSES-RC	BRIE1	HCT116	SRR11826444
0.51422	BRIE1	BRIE1	HCT116	SRR11826445
0.792633	SCSES-RC	BRIE1	HCT116	SRR11826445
0.534589	BRIE1	BRIE1	HCT116	SRR11826446
0.796989	SCSES-RC	BRIE1	HCT116	SRR11826446
0.51204	BRIE1	BRIE1	HCT116	SRR11826447
0.795205	SCSES-RC	BRIE1	HCT116	SRR11826447
0.510328	BRIE1	BRIE1	HCT116	SRR11826448
0.793947	SCSES-RC	BRIE1	HCT116	SRR11826448
0.488263	BRIE1	BRIE1	HCT116	SRR11826449
0.801668	SCSES-RC	BRIE1	HCT116	SRR11826449
0.490965	BRIE1	BRIE1	HCT116	SRR11826450
0.794573	SCSES-RC	BRIE1	HCT116	SRR11826450
0.473174	BRIE1	BRIE1	HCT116	SRR11826451
0.717379	SCSES-RC	BRIE1	HCT116	SRR11826451
0.540401	BRIE1	BRIE1	HCT116	SRR11826452
0.794262	SCSES-RC	BRIE1	HCT116	SRR11826452
0.52166	BRIE1	BRIE1	HCT116	SRR11826453
0.78546	SCSES-RC	BRIE1	HCT116	SRR11826453
0.46328	BRIE1	BRIE1	HCT116	SRR11826454
0.794012	SCSES-RC	BRIE1	HCT116	SRR11826454
0.46531	BRIE1	BRIE1	HCT116	SRR11826455
0.787926	SCSES-RC	BRIE1	HCT116	SRR11826455
0.456302	BRIE1	BRIE1	HCT116	SRR11826456
0.742085	SCSES-RC	BRIE1	HCT116	SRR11826456
0.535453	BRIE1	BRIE1	HCT116	SRR11826457
0.79256	SCSES-RC	BRIE1	HCT116	SRR11826457
0.466866	BRIE1	BRIE1	HCT116	SRR11826458
0.773529	SCSES-RC	BRIE1	HCT116	SRR11826458
0.478541	BRIE1	BRIE1	HCT116	SRR11826459
0.784786	SCSES-RC	BRIE1	HCT116	SRR11826459
0.44444	BRIE1	BRIE1	HCT116	SRR11826460
0.792768	SCSES-RC	BRIE1	HCT116	SRR11826460
0.455782	BRIE1	BRIE1	HCT116	SRR11826461
0.693558	SCSES-RC	BRIE1	HCT116	SRR11826461
0.442093	BRIE1	BRIE1	HCT116	SRR11826462
0.782094	SCSES-RC	BRIE1	HCT116	SRR11826462
0.516221	BRIE1	BRIE1	HCT116	SRR11826463
0.790921	SCSES-RC	BRIE1	HCT116	SRR11826463
0.48567	BRIE1	BRIE1	HCT116	SRR11826464
0.730979	SCSES-RC	BRIE1	HCT116	SRR11826464
0.479824	BRIE1	BRIE1	HCT116	SRR11826465
0.786428	SCSES-RC	BRIE1	HCT116	SRR11826465
0.418608	BRIE1	BRIE1	HCT116	SRR11826466
0.800393	SCSES-RC	BRIE1	HCT116	SRR11826466
0.483719	BRIE1	BRIE1	HCT116	SRR11826467
0.789275	SCSES-RC	BRIE1	HCT116	SRR11826467
0.54295	BRIE1	BRIE1	HCT116	SRR11826468
0.788857	SCSES-RC	BRIE1	HCT116	SRR11826468
0.503455	BRIE1	BRIE1	HCT116	SRR11826469
0.790566	SCSES-RC	BRIE1	HCT116	SRR11826469
0.483496	BRIE1	BRIE1	HCT116	SRR11826470
0.798847	SCSES-RC	BRIE1	HCT116	SRR11826470
0.494406	BRIE1	BRIE1	HCT116	SRR11826471
0.802099	SCSES-RC	BRIE1	HCT116	SRR11826471
0.544914	BRIE1	BRIE1	HCT116	SRR11826472
0.780024	SCSES-RC	BRIE1	HCT116	SRR11826472
0.536728	BRIE1	BRIE1	HCT116	SRR11826473
0.785561	SCSES-RC	BRIE1	HCT116	SRR11826473
0.431097	BRIE1	BRIE1	HCT116	SRR11826474
0.785948	SCSES-RC	BRIE1	HCT116	SRR11826474
0.511876	BRIE1	BRIE1	HCT116	SRR11826475
0.780934	SCSES-RC	BRIE1	HCT116	SRR11826475
0.496564	BRIE1	BRIE1	HCT116	SRR11826476
0.68668	SCSES-RC	BRIE1	HCT116	SRR11826476
0.53748	BRIE1	BRIE1	HCT116	SRR11826477
0.791272	SCSES-RC	BRIE1	HCT116	SRR11826477
0.497339	BRIE1	BRIE1	HCT116	SRR11826478
0.795961	SCSES-RC	BRIE1	HCT116	SRR11826478
0.49114	BRIE1	BRIE1	HCT116	SRR11826479
0.797588	SCSES-RC	BRIE1	HCT116	SRR11826479
0.474976	BRIE1	BRIE1	HCT116	SRR11826480
0.770294	SCSES-RC	BRIE1	HCT116	SRR11826480
0.539974	BRIE1	BRIE1	HCT116	SRR11826481
0.788558	SCSES-RC	BRIE1	HCT116	SRR11826481
0.527329	BRIE1	BRIE1	HCT116	SRR11826482
0.798777	SCSES-RC	BRIE1	HCT116	SRR11826482
0.48649	BRIE1	BRIE1	HCT116	SRR11826483
0.789769	SCSES-RC	BRIE1	HCT116	SRR11826483
0.400566	BRIE1	BRIE1	HCT116	SRR11826484
0.746972	SCSES-RC	BRIE1	HCT116	SRR11826484
0.525487	BRIE1	BRIE1	HCT116	SRR11826485
0.788665	SCSES-RC	BRIE1	HCT116	SRR11826485
0.46833	BRIE1	BRIE1	HCT116	SRR11826486
0.788209	SCSES-RC	BRIE1	HCT116	SRR11826486
0.443682	BRIE1	BRIE1	HCT116	SRR11826487
0.710838	SCSES-RC	BRIE1	HCT116	SRR11826487
0.512278	BRIE1	BRIE1	HCT116	SRR11826488
0.776105	SCSES-RC	BRIE1	HCT116	SRR11826488
0.411525	BRIE1	BRIE1	HCT116	SRR11826489
0.745064	SCSES-RC	BRIE1	HCT116	SRR11826489
0.455953	BRIE1	BRIE1	HCT116	SRR11826490
0.775214	SCSES-RC	BRIE1	HCT116	SRR11826490
0.43588	BRIE1	BRIE1	HCT116	SRR11826491
0.806523	SCSES-RC	BRIE1	HCT116	SRR11826491
0.533887	BRIE1	BRIE1	HCT116	SRR11826492
0.771815	SCSES-RC	BRIE1	HCT116	SRR11826492
0.452675	BRIE1	BRIE1	HCT116	SRR11826493
0.776324	SCSES-RC	BRIE1	HCT116	SRR11826493
0.465541	BRIE1	BRIE1	HCT116	SRR11826494
0.799425	SCSES-RC	BRIE1	HCT116	SRR11826494
0.466661	BRIE1	BRIE1	HCT116	SRR11826495
0.729164	SCSES-RC	BRIE1	HCT116	SRR11826495
0.486167	BRIE1	BRIE1	HCT116	SRR11826496
0.794457	SCSES-RC	BRIE1	HCT116	SRR11826496
0.468979	BRIE1	BRIE1	HCT116	SRR11826497
0.796157	SCSES-RC	BRIE1	HCT116	SRR11826497
0.474265	BRIE1	BRIE1	HCT116	SRR11826498
0.782298	SCSES-RC	BRIE1	HCT116	SRR11826498
0.483001	BRIE1	BRIE1	HCT116	SRR11826499
0.782191	SCSES-RC	BRIE1	HCT116	SRR11826499
0.516761	BRIE1	BRIE1	HCT116	SRR11826500
0.783354	SCSES-RC	BRIE1	HCT116	SRR11826500
0.494877	BRIE1	BRIE1	HCT116	SRR11826501
0.789156	SCSES-RC	BRIE1	HCT116	SRR11826501
0.414485	BRIE1	BRIE1	HCT116	SRR11826502
0.695084	SCSES-RC	BRIE1	HCT116	SRR11826502
0.536619	BRIE1	BRIE1	HCT116	SRR11826503
0.790495	SCSES-RC	BRIE1	HCT116	SRR11826503
0.47256	BRIE1	BRIE1	HCT116	SRR11826504
0.713015	SCSES-RC	BRIE1	HCT116	SRR11826504
0.49666	BRIE1	BRIE1	HCT116	SRR11826505
0.807057	SCSES-RC	BRIE1	HCT116	SRR11826505
0.486217	BRIE1	BRIE1	HCT116	SRR11826506
0.710179	SCSES-RC	BRIE1	HCT116	SRR11826506
0.558154	BRIE1	BRIE1	HCT116	SRR11826507
0.792991	SCSES-RC	BRIE1	HCT116	SRR11826507
0.431862	BRIE1	BRIE1	HCT116	SRR11826508
0.7481	SCSES-RC	BRIE1	HCT116	SRR11826508
0.475561	BRIE1	BRIE1	HCT116	SRR11826509
0.784496	SCSES-RC	BRIE1	HCT116	SRR11826509
0.585424	BRIE1	BRIE1	HCT116	SRR11826510
0.790266	SCSES-RC	BRIE1	HCT116	SRR11826510
0.523607	BRIE1	BRIE1	HCT116	SRR11826511
0.791032	SCSES-RC	BRIE1	HCT116	SRR11826511
0.521721	BRIE1	BRIE1	HCT116	SRR11826512
0.792849	SCSES-RC	BRIE1	HCT116	SRR11826512
0.515119	BRIE1	BRIE1	HCT116	SRR11826513
0.740049	SCSES-RC	BRIE1	HCT116	SRR11826513
0.549057	BRIE1	BRIE1	HCT116	SRR11826514
0.790408	SCSES-RC	BRIE1	HCT116	SRR11826514
0.482188	BRIE1	BRIE1	HCT116	SRR11826515
0.737981	SCSES-RC	BRIE1	HCT116	SRR11826515
0.494954	BRIE1	BRIE1	HCT116	SRR11826516
0.798217	SCSES-RC	BRIE1	HCT116	SRR11826516
0.44798	BRIE1	BRIE1	HCT116	SRR11826517
0.789483	SCSES-RC	BRIE1	HCT116	SRR11826517
0.515541	BRIE1	BRIE1	HCT116	SRR11826518
0.784714	SCSES-RC	BRIE1	HCT116	SRR11826518
0.700185	BRIE2 aggr	BRIE2 aggr	HCT116	SRR11826274
0.78547	SCSES-RC	BRIE2 aggr	HCT116	SRR11826274
0.700324	BRIE2 aggr	BRIE2 aggr	HCT116	SRR11826275
0.757646	SCSES-RC	BRIE2 aggr	HCT116	SRR11826275
0.714826	BRIE2 aggr	BRIE2 aggr	HCT116	SRR11826276
0.786774	SCSES-RC	BRIE2 aggr	HCT116	SRR11826276
0.688124	BRIE2 aggr	BRIE2 aggr	HCT116	SRR11826277
0.690807	SCSES-RC	BRIE2 aggr	HCT116	SRR11826277
0.714794	BRIE2 aggr	BRIE2 aggr	HCT116	SRR11826278
0.802105	SCSES-RC	BRIE2 aggr	HCT116	SRR11826278
0.718899	BRIE2 aggr	BRIE2 aggr	HCT116	SRR11826279
0.78424	SCSES-RC	BRIE2 aggr	HCT116	SRR11826279
0.665306	BRIE2 aggr	BRIE2 aggr	HCT116	SRR11826280
0.792363	SCSES-RC	BRIE2 aggr	HCT116	SRR11826280
0.696869	BRIE2 aggr	BRIE2 aggr	HCT116	SRR11826281
0.771462	SCSES-RC	BRIE2 aggr	HCT116	SRR11826281
0.700279	BRIE2 aggr	BRIE2 aggr	HCT116	SRR11826282
0.788131	SCSES-RC	BRIE2 aggr	HCT116	SRR11826282
0.727741	BRIE2 aggr	BRIE2 aggr	HCT116	SRR11826283
0.778873	SCSES-RC	BRIE2 aggr	HCT116	SRR11826283
0.693191	BRIE2 aggr	BRIE2 aggr	HCT116	SRR11826284
0.758555	SCSES-RC	BRIE2 aggr	HCT116	SRR11826284
0.712519	BRIE2 aggr	BRIE2 aggr	HCT116	SRR11826285
0.774842	SCSES-RC	BRIE2 aggr	HCT116	SRR11826285
0.704914	BRIE2 aggr	BRIE2 aggr	HCT116	SRR11826440
0.79123	SCSES-RC	BRIE2 aggr	HCT116	SRR11826440
0.684362	BRIE2 aggr	BRIE2 aggr	HCT116	SRR11826441
0.791111	SCSES-RC	BRIE2 aggr	HCT116	SRR11826441
0.677076	BRIE2 aggr	BRIE2 aggr	HCT116	SRR11826442
0.78247	SCSES-RC	BRIE2 aggr	HCT116	SRR11826442
0.711849	BRIE2 aggr	BRIE2 aggr	HCT116	SRR11826443
0.792255	SCSES-RC	BRIE2 aggr	HCT116	SRR11826443
0.698186	BRIE2 aggr	BRIE2 aggr	HCT116	SRR11826444
0.788732	SCSES-RC	BRIE2 aggr	HCT116	SRR11826444
0.697091	BRIE2 aggr	BRIE2 aggr	HCT116	SRR11826445
0.792633	SCSES-RC	BRIE2 aggr	HCT116	SRR11826445
0.68095	BRIE2 aggr	BRIE2 aggr	HCT116	SRR11826446
0.796989	SCSES-RC	BRIE2 aggr	HCT116	SRR11826446
0.686894	BRIE2 aggr	BRIE2 aggr	HCT116	SRR11826447
0.795205	SCSES-RC	BRIE2 aggr	HCT116	SRR11826447
0.713378	BRIE2 aggr	BRIE2 aggr	HCT116	SRR11826448
0.793947	SCSES-RC	BRIE2 aggr	HCT116	SRR11826448
0.672807	BRIE2 aggr	BRIE2 aggr	HCT116	SRR11826449
0.801668	SCSES-RC	BRIE2 aggr	HCT116	SRR11826449
0.705815	BRIE2 aggr	BRIE2 aggr	HCT116	SRR11826450
0.794573	SCSES-RC	BRIE2 aggr	HCT116	SRR11826450
0.720744	BRIE2 aggr	BRIE2 aggr	HCT116	SRR11826451
0.717379	SCSES-RC	BRIE2 aggr	HCT116	SRR11826451
0.691883	BRIE2 aggr	BRIE2 aggr	HCT116	SRR11826452
0.794262	SCSES-RC	BRIE2 aggr	HCT116	SRR11826452
0.67914	BRIE2 aggr	BRIE2 aggr	HCT116	SRR11826453
0.78546	SCSES-RC	BRIE2 aggr	HCT116	SRR11826453
0.720461	BRIE2 aggr	BRIE2 aggr	HCT116	SRR11826454
0.794012	SCSES-RC	BRIE2 aggr	HCT116	SRR11826454
0.705562	BRIE2 aggr	BRIE2 aggr	HCT116	SRR11826455
0.787926	SCSES-RC	BRIE2 aggr	HCT116	SRR11826455
0.67733	BRIE2 aggr	BRIE2 aggr	HCT116	SRR11826456
0.742085	SCSES-RC	BRIE2 aggr	HCT116	SRR11826456
0.706196	BRIE2 aggr	BRIE2 aggr	HCT116	SRR11826457
0.79256	SCSES-RC	BRIE2 aggr	HCT116	SRR11826457
0.672009	BRIE2 aggr	BRIE2 aggr	HCT116	SRR11826458
0.773529	SCSES-RC	BRIE2 aggr	HCT116	SRR11826458
0.674853	BRIE2 aggr	BRIE2 aggr	HCT116	SRR11826459
0.784786	SCSES-RC	BRIE2 aggr	HCT116	SRR11826459
0.72019	BRIE2 aggr	BRIE2 aggr	HCT116	SRR11826460
0.792768	SCSES-RC	BRIE2 aggr	HCT116	SRR11826460
0.718062	BRIE2 aggr	BRIE2 aggr	HCT116	SRR11826461
0.693558	SCSES-RC	BRIE2 aggr	HCT116	SRR11826461
0.718295	BRIE2 aggr	BRIE2 aggr	HCT116	SRR11826462
0.782094	SCSES-RC	BRIE2 aggr	HCT116	SRR11826462
0.69895	BRIE2 aggr	BRIE2 aggr	HCT116	SRR11826463
0.790921	SCSES-RC	BRIE2 aggr	HCT116	SRR11826463
0.706455	BRIE2 aggr	BRIE2 aggr	HCT116	SRR11826464
0.730979	SCSES-RC	BRIE2 aggr	HCT116	SRR11826464
0.719127	BRIE2 aggr	BRIE2 aggr	HCT116	SRR11826465
0.786428	SCSES-RC	BRIE2 aggr	HCT116	SRR11826465
0.746776	BRIE2 aggr	BRIE2 aggr	HCT116	SRR11826466
0.800393	SCSES-RC	BRIE2 aggr	HCT116	SRR11826466
0.697423	BRIE2 aggr	BRIE2 aggr	HCT116	SRR11826467
0.789275	SCSES-RC	BRIE2 aggr	HCT116	SRR11826467
0.715431	BRIE2 aggr	BRIE2 aggr	HCT116	SRR11826468
0.788857	SCSES-RC	BRIE2 aggr	HCT116	SRR11826468
0.687483	BRIE2 aggr	BRIE2 aggr	HCT116	SRR11826469
0.790566	SCSES-RC	BRIE2 aggr	HCT116	SRR11826469
0.688952	BRIE2 aggr	BRIE2 aggr	HCT116	SRR11826470
0.798847	SCSES-RC	BRIE2 aggr	HCT116	SRR11826470
0.668814	BRIE2 aggr	BRIE2 aggr	HCT116	SRR11826471
0.802099	SCSES-RC	BRIE2 aggr	HCT116	SRR11826471
0.674705	BRIE2 aggr	BRIE2 aggr	HCT116	SRR11826472
0.780024	SCSES-RC	BRIE2 aggr	HCT116	SRR11826472
0.684347	BRIE2 aggr	BRIE2 aggr	HCT116	SRR11826473
0.785561	SCSES-RC	BRIE2 aggr	HCT116	SRR11826473
0.698563	BRIE2 aggr	BRIE2 aggr	HCT116	SRR11826474
0.785948	SCSES-RC	BRIE2 aggr	HCT116	SRR11826474
0.684856	BRIE2 aggr	BRIE2 aggr	HCT116	SRR11826475
0.780934	SCSES-RC	BRIE2 aggr	HCT116	SRR11826475
0.684086	BRIE2 aggr	BRIE2 aggr	HCT116	SRR11826476
0.68668	SCSES-RC	BRIE2 aggr	HCT116	SRR11826476
0.676842	BRIE2 aggr	BRIE2 aggr	HCT116	SRR11826477
0.791272	SCSES-RC	BRIE2 aggr	HCT116	SRR11826477
0.71383	BRIE2 aggr	BRIE2 aggr	HCT116	SRR11826478
0.795961	SCSES-RC	BRIE2 aggr	HCT116	SRR11826478
0.6799	BRIE2 aggr	BRIE2 aggr	HCT116	SRR11826479
0.797588	SCSES-RC	BRIE2 aggr	HCT116	SRR11826479
0.669811	BRIE2 aggr	BRIE2 aggr	HCT116	SRR11826480
0.770294	SCSES-RC	BRIE2 aggr	HCT116	SRR11826480
0.690567	BRIE2 aggr	BRIE2 aggr	HCT116	SRR11826481
0.788558	SCSES-RC	BRIE2 aggr	HCT116	SRR11826481
0.692132	BRIE2 aggr	BRIE2 aggr	HCT116	SRR11826482
0.798777	SCSES-RC	BRIE2 aggr	HCT116	SRR11826482
0.711769	BRIE2 aggr	BRIE2 aggr	HCT116	SRR11826483
0.789769	SCSES-RC	BRIE2 aggr	HCT116	SRR11826483
0.72121	BRIE2 aggr	BRIE2 aggr	HCT116	SRR11826484
0.746972	SCSES-RC	BRIE2 aggr	HCT116	SRR11826484
0.695546	BRIE2 aggr	BRIE2 aggr	HCT116	SRR11826485
0.788665	SCSES-RC	BRIE2 aggr	HCT116	SRR11826485
0.735591	BRIE2 aggr	BRIE2 aggr	HCT116	SRR11826486
0.788209	SCSES-RC	BRIE2 aggr	HCT116	SRR11826486
0.718428	BRIE2 aggr	BRIE2 aggr	HCT116	SRR11826487
0.710838	SCSES-RC	BRIE2 aggr	HCT116	SRR11826487
0.687264	BRIE2 aggr	BRIE2 aggr	HCT116	SRR11826488
0.776105	SCSES-RC	BRIE2 aggr	HCT116	SRR11826488
0.672721	BRIE2 aggr	BRIE2 aggr	HCT116	SRR11826489
0.745064	SCSES-RC	BRIE2 aggr	HCT116	SRR11826489
0.723763	BRIE2 aggr	BRIE2 aggr	HCT116	SRR11826490
0.775214	SCSES-RC	BRIE2 aggr	HCT116	SRR11826490
0.732256	BRIE2 aggr	BRIE2 aggr	HCT116	SRR11826491
0.806523	SCSES-RC	BRIE2 aggr	HCT116	SRR11826491
0.693211	BRIE2 aggr	BRIE2 aggr	HCT116	SRR11826492
0.771815	SCSES-RC	BRIE2 aggr	HCT116	SRR11826492
0.687058	BRIE2 aggr	BRIE2 aggr	HCT116	SRR11826493
0.776324	SCSES-RC	BRIE2 aggr	HCT116	SRR11826493
0.70472	BRIE2 aggr	BRIE2 aggr	HCT116	SRR11826494
0.799425	SCSES-RC	BRIE2 aggr	HCT116	SRR11826494
0.72098	BRIE2 aggr	BRIE2 aggr	HCT116	SRR11826495
0.729164	SCSES-RC	BRIE2 aggr	HCT116	SRR11826495
0.729651	BRIE2 aggr	BRIE2 aggr	HCT116	SRR11826496
0.794457	SCSES-RC	BRIE2 aggr	HCT116	SRR11826496
0.673952	BRIE2 aggr	BRIE2 aggr	HCT116	SRR11826497
0.796157	SCSES-RC	BRIE2 aggr	HCT116	SRR11826497
0.728883	BRIE2 aggr	BRIE2 aggr	HCT116	SRR11826498
0.782298	SCSES-RC	BRIE2 aggr	HCT116	SRR11826498
0.693405	BRIE2 aggr	BRIE2 aggr	HCT116	SRR11826499
0.782191	SCSES-RC	BRIE2 aggr	HCT116	SRR11826499
0.707657	BRIE2 aggr	BRIE2 aggr	HCT116	SRR11826500
0.783354	SCSES-RC	BRIE2 aggr	HCT116	SRR11826500
0.69619	BRIE2 aggr	BRIE2 aggr	HCT116	SRR11826501
0.789156	SCSES-RC	BRIE2 aggr	HCT116	SRR11826501
0.722455	BRIE2 aggr	BRIE2 aggr	HCT116	SRR11826502
0.695084	SCSES-RC	BRIE2 aggr	HCT116	SRR11826502
0.704747	BRIE2 aggr	BRIE2 aggr	HCT116	SRR11826503
0.790495	SCSES-RC	BRIE2 aggr	HCT116	SRR11826503
0.674497	BRIE2 aggr	BRIE2 aggr	HCT116	SRR11826504
0.713015	SCSES-RC	BRIE2 aggr	HCT116	SRR11826504
0.69059	BRIE2 aggr	BRIE2 aggr	HCT116	SRR11826505
0.807057	SCSES-RC	BRIE2 aggr	HCT116	SRR11826505
0.686493	BRIE2 aggr	BRIE2 aggr	HCT116	SRR11826506
0.710179	SCSES-RC	BRIE2 aggr	HCT116	SRR11826506
0.69389	BRIE2 aggr	BRIE2 aggr	HCT116	SRR11826507
0.792991	SCSES-RC	BRIE2 aggr	HCT116	SRR11826507
0.702626	BRIE2 aggr	BRIE2 aggr	HCT116	SRR11826508
0.7481	SCSES-RC	BRIE2 aggr	HCT116	SRR11826508
0.677628	BRIE2 aggr	BRIE2 aggr	HCT116	SRR11826509
0.784496	SCSES-RC	BRIE2 aggr	HCT116	SRR11826509
0.70083	BRIE2 aggr	BRIE2 aggr	HCT116	SRR11826510
0.790266	SCSES-RC	BRIE2 aggr	HCT116	SRR11826510
0.679141	BRIE2 aggr	BRIE2 aggr	HCT116	SRR11826511
0.791032	SCSES-RC	BRIE2 aggr	HCT116	SRR11826511
0.711062	BRIE2 aggr	BRIE2 aggr	HCT116	SRR11826512
0.792849	SCSES-RC	BRIE2 aggr	HCT116	SRR11826512
0.688645	BRIE2 aggr	BRIE2 aggr	HCT116	SRR11826513
0.740049	SCSES-RC	BRIE2 aggr	HCT116	SRR11826513
0.67149	BRIE2 aggr	BRIE2 aggr	HCT116	SRR11826514
0.790408	SCSES-RC	BRIE2 aggr	HCT116	SRR11826514
0.675953	BRIE2 aggr	BRIE2 aggr	HCT116	SRR11826515
0.737981	SCSES-RC	BRIE2 aggr	HCT116	SRR11826515
0.698579	BRIE2 aggr	BRIE2 aggr	HCT116	SRR11826516
0.798217	SCSES-RC	BRIE2 aggr	HCT116	SRR11826516
0.708961	BRIE2 aggr	BRIE2 aggr	HCT116	SRR11826517
0.789483	SCSES-RC	BRIE2 aggr	HCT116	SRR11826517
0.715364	BRIE2 aggr	BRIE2 aggr	HCT116	SRR11826518
0.784714	SCSES-RC	BRIE2 aggr	HCT116	SRR11826518
0.856405	Psix	Psix	HCT116	SRR11826274
0.880656	SCSES-RC	Psix	HCT116	SRR11826274
0.85324	Psix	Psix	HCT116	SRR11826275
0.842318	SCSES-RC	Psix	HCT116	SRR11826275
0.840643	Psix	Psix	HCT116	SRR11826276
0.872921	SCSES-RC	Psix	HCT116	SRR11826276
0.84726	Psix	Psix	HCT116	SRR11826277
0.811911	SCSES-RC	Psix	HCT116	SRR11826277
0.800291	Psix	Psix	HCT116	SRR11826278
0.87659	SCSES-RC	Psix	HCT116	SRR11826278
0.862383	Psix	Psix	HCT116	SRR11826279
0.883112	SCSES-RC	Psix	HCT116	SRR11826279
0.81533	Psix	Psix	HCT116	SRR11826280
0.892163	SCSES-RC	Psix	HCT116	SRR11826280
0.850928	Psix	Psix	HCT116	SRR11826281
0.881393	SCSES-RC	Psix	HCT116	SRR11826281
0.86042	Psix	Psix	HCT116	SRR11826282
0.886898	SCSES-RC	Psix	HCT116	SRR11826282
0.802924	Psix	Psix	HCT116	SRR11826283
0.854877	SCSES-RC	Psix	HCT116	SRR11826283
0.833047	Psix	Psix	HCT116	SRR11826284
0.859029	SCSES-RC	Psix	HCT116	SRR11826284
0.854467	Psix	Psix	HCT116	SRR11826285
0.874067	SCSES-RC	Psix	HCT116	SRR11826285
0.849442	Psix	Psix	HCT116	SRR11826440
0.894659	SCSES-RC	Psix	HCT116	SRR11826440
0.865453	Psix	Psix	HCT116	SRR11826441
0.878787	SCSES-RC	Psix	HCT116	SRR11826441
0.850761	Psix	Psix	HCT116	SRR11826442
0.882335	SCSES-RC	Psix	HCT116	SRR11826442
0.830018	Psix	Psix	HCT116	SRR11826443
0.86433	SCSES-RC	Psix	HCT116	SRR11826443
0.859148	Psix	Psix	HCT116	SRR11826444
0.888651	SCSES-RC	Psix	HCT116	SRR11826444
0.824901	Psix	Psix	HCT116	SRR11826445
0.882872	SCSES-RC	Psix	HCT116	SRR11826445
0.862984	Psix	Psix	HCT116	SRR11826446
0.882139	SCSES-RC	Psix	HCT116	SRR11826446
0.847519	Psix	Psix	HCT116	SRR11826447
0.876528	SCSES-RC	Psix	HCT116	SRR11826447
0.838318	Psix	Psix	HCT116	SRR11826448
0.8811	SCSES-RC	Psix	HCT116	SRR11826448
0.841309	Psix	Psix	HCT116	SRR11826449
0.877714	SCSES-RC	Psix	HCT116	SRR11826449
0.851469	Psix	Psix	HCT116	SRR11826450
0.886788	SCSES-RC	Psix	HCT116	SRR11826450
0.826235	Psix	Psix	HCT116	SRR11826451
0.833738	SCSES-RC	Psix	HCT116	SRR11826451
0.856151	Psix	Psix	HCT116	SRR11826452
0.884417	SCSES-RC	Psix	HCT116	SRR11826452
0.854678	Psix	Psix	HCT116	SRR11826453
0.878547	SCSES-RC	Psix	HCT116	SRR11826453
0.846517	Psix	Psix	HCT116	SRR11826454
0.878246	SCSES-RC	Psix	HCT116	SRR11826454
0.850856	Psix	Psix	HCT116	SRR11826455
0.876583	SCSES-RC	Psix	HCT116	SRR11826455
0.809582	Psix	Psix	HCT116	SRR11826456
0.841512	SCSES-RC	Psix	HCT116	SRR11826456
0.850393	Psix	Psix	HCT116	SRR11826457
0.882267	SCSES-RC	Psix	HCT116	SRR11826457
0.848172	Psix	Psix	HCT116	SRR11826458
0.877704	SCSES-RC	Psix	HCT116	SRR11826458
0.860236	Psix	Psix	HCT116	SRR11826459
0.88106	SCSES-RC	Psix	HCT116	SRR11826459
0.810078	Psix	Psix	HCT116	SRR11826460
0.868553	SCSES-RC	Psix	HCT116	SRR11826460
0.819854	Psix	Psix	HCT116	SRR11826461
0.812992	SCSES-RC	Psix	HCT116	SRR11826461
0.834238	Psix	Psix	HCT116	SRR11826462
0.869803	SCSES-RC	Psix	HCT116	SRR11826462
0.870547	Psix	Psix	HCT116	SRR11826463
0.884315	SCSES-RC	Psix	HCT116	SRR11826463
0.81643	Psix	Psix	HCT116	SRR11826464
0.841	SCSES-RC	Psix	HCT116	SRR11826464
0.834135	Psix	Psix	HCT116	SRR11826465
0.862376	SCSES-RC	Psix	HCT116	SRR11826465
0.836928	Psix	Psix	HCT116	SRR11826466
0.87318	SCSES-RC	Psix	HCT116	SRR11826466
0.835199	Psix	Psix	HCT116	SRR11826467
0.880812	SCSES-RC	Psix	HCT116	SRR11826467
0.863856	Psix	Psix	HCT116	SRR11826468
0.886638	SCSES-RC	Psix	HCT116	SRR11826468
0.850552	Psix	Psix	HCT116	SRR11826469
0.88359	SCSES-RC	Psix	HCT116	SRR11826469
0.829142	Psix	Psix	HCT116	SRR11826470
0.882132	SCSES-RC	Psix	HCT116	SRR11826470
0.80203	Psix	Psix	HCT116	SRR11826471
0.875932	SCSES-RC	Psix	HCT116	SRR11826471
0.857869	Psix	Psix	HCT116	SRR11826472
0.886696	SCSES-RC	Psix	HCT116	SRR11826472
0.831618	Psix	Psix	HCT116	SRR11826473
0.874697	SCSES-RC	Psix	HCT116	SRR11826473
0.792851	Psix	Psix	HCT116	SRR11826474
0.869645	SCSES-RC	Psix	HCT116	SRR11826474
0.848239	Psix	Psix	HCT116	SRR11826475
0.883718	SCSES-RC	Psix	HCT116	SRR11826475
0.821465	Psix	Psix	HCT116	SRR11826476
0.817603	SCSES-RC	Psix	HCT116	SRR11826476
0.818545	Psix	Psix	HCT116	SRR11826477
0.880483	SCSES-RC	Psix	HCT116	SRR11826477
0.832248	Psix	Psix	HCT116	SRR11826478
0.882114	SCSES-RC	Psix	HCT116	SRR11826478
0.859777	Psix	Psix	HCT116	SRR11826479
0.886629	SCSES-RC	Psix	HCT116	SRR11826479
0.830479	Psix	Psix	HCT116	SRR11826480
0.863086	SCSES-RC	Psix	HCT116	SRR11826480
0.871562	Psix	Psix	HCT116	SRR11826481
0.886173	SCSES-RC	Psix	HCT116	SRR11826481
0.844562	Psix	Psix	HCT116	SRR11826482
0.896142	SCSES-RC	Psix	HCT116	SRR11826482
0.812869	Psix	Psix	HCT116	SRR11826483
0.875221	SCSES-RC	Psix	HCT116	SRR11826483
0.816608	Psix	Psix	HCT116	SRR11826484
0.828802	SCSES-RC	Psix	HCT116	SRR11826484
0.837884	Psix	Psix	HCT116	SRR11826485
0.881828	SCSES-RC	Psix	HCT116	SRR11826485
0.840676	Psix	Psix	HCT116	SRR11826486
0.885187	SCSES-RC	Psix	HCT116	SRR11826486
0.820309	Psix	Psix	HCT116	SRR11826487
0.817679	SCSES-RC	Psix	HCT116	SRR11826487
0.830905	Psix	Psix	HCT116	SRR11826488
0.888938	SCSES-RC	Psix	HCT116	SRR11826488
0.845953	Psix	Psix	HCT116	SRR11826489
0.840397	SCSES-RC	Psix	HCT116	SRR11826489
0.831183	Psix	Psix	HCT116	SRR11826490
0.875678	SCSES-RC	Psix	HCT116	SRR11826490
0.841831	Psix	Psix	HCT116	SRR11826491
0.868583	SCSES-RC	Psix	HCT116	SRR11826491
0.862837	Psix	Psix	HCT116	SRR11826492
0.883813	SCSES-RC	Psix	HCT116	SRR11826492
0.841466	Psix	Psix	HCT116	SRR11826493
0.861513	SCSES-RC	Psix	HCT116	SRR11826493
0.800599	Psix	Psix	HCT116	SRR11826494
0.861653	SCSES-RC	Psix	HCT116	SRR11826494
0.848134	Psix	Psix	HCT116	SRR11826495
0.832924	SCSES-RC	Psix	HCT116	SRR11826495
0.850764	Psix	Psix	HCT116	SRR11826496
0.869995	SCSES-RC	Psix	HCT116	SRR11826496
0.827644	Psix	Psix	HCT116	SRR11826497
0.879627	SCSES-RC	Psix	HCT116	SRR11826497
0.813042	Psix	Psix	HCT116	SRR11826498
0.882712	SCSES-RC	Psix	HCT116	SRR11826498
0.803606	Psix	Psix	HCT116	SRR11826499
0.884724	SCSES-RC	Psix	HCT116	SRR11826499
0.845111	Psix	Psix	HCT116	SRR11826500
0.896488	SCSES-RC	Psix	HCT116	SRR11826500
0.846666	Psix	Psix	HCT116	SRR11826501
0.873073	SCSES-RC	Psix	HCT116	SRR11826501
0.795182	Psix	Psix	HCT116	SRR11826502
0.824827	SCSES-RC	Psix	HCT116	SRR11826502
0.858261	Psix	Psix	HCT116	SRR11826503
0.875736	SCSES-RC	Psix	HCT116	SRR11826503
0.815481	Psix	Psix	HCT116	SRR11826504
0.832333	SCSES-RC	Psix	HCT116	SRR11826504
0.87377	Psix	Psix	HCT116	SRR11826505
0.895936	SCSES-RC	Psix	HCT116	SRR11826505
0.827991	Psix	Psix	HCT116	SRR11826506
0.822587	SCSES-RC	Psix	HCT116	SRR11826506
0.860525	Psix	Psix	HCT116	SRR11826507
0.888134	SCSES-RC	Psix	HCT116	SRR11826507
0.804274	Psix	Psix	HCT116	SRR11826508
0.837354	SCSES-RC	Psix	HCT116	SRR11826508
0.827928	Psix	Psix	HCT116	SRR11826509
0.876416	SCSES-RC	Psix	HCT116	SRR11826509
0.844425	Psix	Psix	HCT116	SRR11826510
0.888032	SCSES-RC	Psix	HCT116	SRR11826510
0.858113	Psix	Psix	HCT116	SRR11826511
0.884931	SCSES-RC	Psix	HCT116	SRR11826511
0.843899	Psix	Psix	HCT116	SRR11826512
0.883255	SCSES-RC	Psix	HCT116	SRR11826512
0.822615	Psix	Psix	HCT116	SRR11826513
0.846434	SCSES-RC	Psix	HCT116	SRR11826513
0.845419	Psix	Psix	HCT116	SRR11826514
0.881659	SCSES-RC	Psix	HCT116	SRR11826514
0.81225	Psix	Psix	HCT116	SRR11826515
0.848584	SCSES-RC	Psix	HCT116	SRR11826515
0.815447	Psix	Psix	HCT116	SRR11826516
0.866131	SCSES-RC	Psix	HCT116	SRR11826516
0.80372	Psix	Psix	HCT116	SRR11826517
0.866243	SCSES-RC	Psix	HCT116	SRR11826517
0.857254	Psix	Psix	HCT116	SRR11826518
0.875981	SCSES-RC	Psix	HCT116	SRR11826518
0.116529	Expedition	Expedition	HCT116	SRR11826274
0.735144	SCSES-RC	Expedition	HCT116	SRR11826274
0.123284	Expedition	Expedition	HCT116	SRR11826275
0.720744	SCSES-RC	Expedition	HCT116	SRR11826275
0.138662	Expedition	Expedition	HCT116	SRR11826276
0.732362	SCSES-RC	Expedition	HCT116	SRR11826276
0.106817	Expedition	Expedition	HCT116	SRR11826277
0.642068	SCSES-RC	Expedition	HCT116	SRR11826277
0.15057	Expedition	Expedition	HCT116	SRR11826278
0.737164	SCSES-RC	Expedition	HCT116	SRR11826278
0.117158	Expedition	Expedition	HCT116	SRR11826279
0.741771	SCSES-RC	Expedition	HCT116	SRR11826279
0.095382	Expedition	Expedition	HCT116	SRR11826280
0.720818	SCSES-RC	Expedition	HCT116	SRR11826280
0.131305	Expedition	Expedition	HCT116	SRR11826281
0.720789	SCSES-RC	Expedition	HCT116	SRR11826281
0.106431	Expedition	Expedition	HCT116	SRR11826282
0.74999	SCSES-RC	Expedition	HCT116	SRR11826282
0.134225	Expedition	Expedition	HCT116	SRR11826283
0.723186	SCSES-RC	Expedition	HCT116	SRR11826283
0.126256	Expedition	Expedition	HCT116	SRR11826284
0.710087	SCSES-RC	Expedition	HCT116	SRR11826284
0.16011	Expedition	Expedition	HCT116	SRR11826285
0.722323	SCSES-RC	Expedition	HCT116	SRR11826285
0.142571	Expedition	Expedition	HCT116	SRR11826440
0.737049	SCSES-RC	Expedition	HCT116	SRR11826440
0.0682118	Expedition	Expedition	HCT116	SRR11826441
0.739367	SCSES-RC	Expedition	HCT116	SRR11826441
0.0896781	Expedition	Expedition	HCT116	SRR11826442
0.735212	SCSES-RC	Expedition	HCT116	SRR11826442
0.150102	Expedition	Expedition	HCT116	SRR11826443
0.74447	SCSES-RC	Expedition	HCT116	SRR11826443
0.10535	Expedition	Expedition	HCT116	SRR11826444
0.738953	SCSES-RC	Expedition	HCT116	SRR11826444
0.0967257	Expedition	Expedition	HCT116	SRR11826445
0.729874	SCSES-RC	Expedition	HCT116	SRR11826445
0.119349	Expedition	Expedition	HCT116	SRR11826446
0.74265	SCSES-RC	Expedition	HCT116	SRR11826446
0.119113	Expedition	Expedition	HCT116	SRR11826447
0.742182	SCSES-RC	Expedition	HCT116	SRR11826447
0.136881	Expedition	Expedition	HCT116	SRR11826448
0.739688	SCSES-RC	Expedition	HCT116	SRR11826448
0.117163	Expedition	Expedition	HCT116	SRR11826449
0.736581	SCSES-RC	Expedition	HCT116	SRR11826449
0.148893	Expedition	Expedition	HCT116	SRR11826450
0.746317	SCSES-RC	Expedition	HCT116	SRR11826450
0.101439	Expedition	Expedition	HCT116	SRR11826451
0.673455	SCSES-RC	Expedition	HCT116	SRR11826451
0.133548	Expedition	Expedition	HCT116	SRR11826452
0.738765	SCSES-RC	Expedition	HCT116	SRR11826452
0.0967133	Expedition	Expedition	HCT116	SRR11826453
0.738874	SCSES-RC	Expedition	HCT116	SRR11826453
0.160183	Expedition	Expedition	HCT116	SRR11826454
0.735777	SCSES-RC	Expedition	HCT116	SRR11826454
0.128701	Expedition	Expedition	HCT116	SRR11826455
0.72769	SCSES-RC	Expedition	HCT116	SRR11826455
0.106066	Expedition	Expedition	HCT116	SRR11826456
0.69241	SCSES-RC	Expedition	HCT116	SRR11826456
0.121605	Expedition	Expedition	HCT116	SRR11826457
0.739269	SCSES-RC	Expedition	HCT116	SRR11826457
0.126272	Expedition	Expedition	HCT116	SRR11826458
0.727239	SCSES-RC	Expedition	HCT116	SRR11826458
0.121125	Expedition	Expedition	HCT116	SRR11826459
0.73121	SCSES-RC	Expedition	HCT116	SRR11826459
0.150704	Expedition	Expedition	HCT116	SRR11826460
0.741379	SCSES-RC	Expedition	HCT116	SRR11826460
0.130665	Expedition	Expedition	HCT116	SRR11826461
0.638905	SCSES-RC	Expedition	HCT116	SRR11826461
0.134576	Expedition	Expedition	HCT116	SRR11826462
0.734442	SCSES-RC	Expedition	HCT116	SRR11826462
0.128844	Expedition	Expedition	HCT116	SRR11826463
0.741098	SCSES-RC	Expedition	HCT116	SRR11826463
0.129865	Expedition	Expedition	HCT116	SRR11826464
0.682642	SCSES-RC	Expedition	HCT116	SRR11826464
0.156112	Expedition	Expedition	HCT116	SRR11826465
0.733319	SCSES-RC	Expedition	HCT116	SRR11826465
0.169488	Expedition	Expedition	HCT116	SRR11826466
0.744657	SCSES-RC	Expedition	HCT116	SRR11826466
0.150277	Expedition	Expedition	HCT116	SRR11826467
0.742893	SCSES-RC	Expedition	HCT116	SRR11826467
0.0888927	Expedition	Expedition	HCT116	SRR11826468
0.729317	SCSES-RC	Expedition	HCT116	SRR11826468
0.101497	Expedition	Expedition	HCT116	SRR11826469
0.744668	SCSES-RC	Expedition	HCT116	SRR11826469
0.11521	Expedition	Expedition	HCT116	SRR11826470
0.74286	SCSES-RC	Expedition	HCT116	SRR11826470
0.112952	Expedition	Expedition	HCT116	SRR11826471
0.734318	SCSES-RC	Expedition	HCT116	SRR11826471
0.105371	Expedition	Expedition	HCT116	SRR11826472
0.740764	SCSES-RC	Expedition	HCT116	SRR11826472
0.0946093	Expedition	Expedition	HCT116	SRR11826473
0.726562	SCSES-RC	Expedition	HCT116	SRR11826473
0.115939	Expedition	Expedition	HCT116	SRR11826474
0.734525	SCSES-RC	Expedition	HCT116	SRR11826474
0.1515	Expedition	Expedition	HCT116	SRR11826475
0.744438	SCSES-RC	Expedition	HCT116	SRR11826475
0.115359	Expedition	Expedition	HCT116	SRR11826476
0.633575	SCSES-RC	Expedition	HCT116	SRR11826476
0.106636	Expedition	Expedition	HCT116	SRR11826477
0.735504	SCSES-RC	Expedition	HCT116	SRR11826477
0.113561	Expedition	Expedition	HCT116	SRR11826478
0.73542	SCSES-RC	Expedition	HCT116	SRR11826478
0.134241	Expedition	Expedition	HCT116	SRR11826479
0.744178	SCSES-RC	Expedition	HCT116	SRR11826479
0.153898	Expedition	Expedition	HCT116	SRR11826480
0.719577	SCSES-RC	Expedition	HCT116	SRR11826480
0.0937063	Expedition	Expedition	HCT116	SRR11826481
0.736826	SCSES-RC	Expedition	HCT116	SRR11826481
0.0983571	Expedition	Expedition	HCT116	SRR11826482
0.730786	SCSES-RC	Expedition	HCT116	SRR11826482
0.0976598	Expedition	Expedition	HCT116	SRR11826483
0.738609	SCSES-RC	Expedition	HCT116	SRR11826483
0.166333	Expedition	Expedition	HCT116	SRR11826484
0.681024	SCSES-RC	Expedition	HCT116	SRR11826484
0.158257	Expedition	Expedition	HCT116	SRR11826485
0.738468	SCSES-RC	Expedition	HCT116	SRR11826485
0.151728	Expedition	Expedition	HCT116	SRR11826486
0.740952	SCSES-RC	Expedition	HCT116	SRR11826486
0.144366	Expedition	Expedition	HCT116	SRR11826487
0.658103	SCSES-RC	Expedition	HCT116	SRR11826487
0.0847604	Expedition	Expedition	HCT116	SRR11826488
0.718454	SCSES-RC	Expedition	HCT116	SRR11826488
0.15032	Expedition	Expedition	HCT116	SRR11826489
0.678543	SCSES-RC	Expedition	HCT116	SRR11826489
0.177591	Expedition	Expedition	HCT116	SRR11826490
0.722461	SCSES-RC	Expedition	HCT116	SRR11826490
0.123494	Expedition	Expedition	HCT116	SRR11826491
0.746551	SCSES-RC	Expedition	HCT116	SRR11826491
0.0955703	Expedition	Expedition	HCT116	SRR11826492
0.725686	SCSES-RC	Expedition	HCT116	SRR11826492
0.152821	Expedition	Expedition	HCT116	SRR11826493
0.72995	SCSES-RC	Expedition	HCT116	SRR11826493
0.129672	Expedition	Expedition	HCT116	SRR11826494
0.736549	SCSES-RC	Expedition	HCT116	SRR11826494
0.117752	Expedition	Expedition	HCT116	SRR11826495
0.685586	SCSES-RC	Expedition	HCT116	SRR11826495
0.145873	Expedition	Expedition	HCT116	SRR11826496
0.741224	SCSES-RC	Expedition	HCT116	SRR11826496
0.115021	Expedition	Expedition	HCT116	SRR11826497
0.731637	SCSES-RC	Expedition	HCT116	SRR11826497
0.167049	Expedition	Expedition	HCT116	SRR11826498
0.721186	SCSES-RC	Expedition	HCT116	SRR11826498
0.115137	Expedition	Expedition	HCT116	SRR11826499
0.733967	SCSES-RC	Expedition	HCT116	SRR11826499
0.14519	Expedition	Expedition	HCT116	SRR11826500
0.728876	SCSES-RC	Expedition	HCT116	SRR11826500
0.11226	Expedition	Expedition	HCT116	SRR11826501
0.742672	SCSES-RC	Expedition	HCT116	SRR11826501
0.141983	Expedition	Expedition	HCT116	SRR11826502
0.655701	SCSES-RC	Expedition	HCT116	SRR11826502
0.125289	Expedition	Expedition	HCT116	SRR11826503
0.743835	SCSES-RC	Expedition	HCT116	SRR11826503
0.113065	Expedition	Expedition	HCT116	SRR11826504
0.668274	SCSES-RC	Expedition	HCT116	SRR11826504
0.124589	Expedition	Expedition	HCT116	SRR11826505
0.738576	SCSES-RC	Expedition	HCT116	SRR11826505
0.104861	Expedition	Expedition	HCT116	SRR11826506
0.668252	SCSES-RC	Expedition	HCT116	SRR11826506
0.092644	Expedition	Expedition	HCT116	SRR11826507
0.745074	SCSES-RC	Expedition	HCT116	SRR11826507
0.145575	Expedition	Expedition	HCT116	SRR11826508
0.685094	SCSES-RC	Expedition	HCT116	SRR11826508
0.155251	Expedition	Expedition	HCT116	SRR11826509
0.754445	SCSES-RC	Expedition	HCT116	SRR11826509
0.0933482	Expedition	Expedition	HCT116	SRR11826510
0.746304	SCSES-RC	Expedition	HCT116	SRR11826510
0.113346	Expedition	Expedition	HCT116	SRR11826511
0.736625	SCSES-RC	Expedition	HCT116	SRR11826511
0.116639	Expedition	Expedition	HCT116	SRR11826512
0.735893	SCSES-RC	Expedition	HCT116	SRR11826512
0.131649	Expedition	Expedition	HCT116	SRR11826513
0.704471	SCSES-RC	Expedition	HCT116	SRR11826513
0.0912462	Expedition	Expedition	HCT116	SRR11826514
0.743645	SCSES-RC	Expedition	HCT116	SRR11826514
0.118345	Expedition	Expedition	HCT116	SRR11826515
0.701318	SCSES-RC	Expedition	HCT116	SRR11826515
0.0993598	Expedition	Expedition	HCT116	SRR11826516
0.738493	SCSES-RC	Expedition	HCT116	SRR11826516
0.116755	Expedition	Expedition	HCT116	SRR11826517
0.738848	SCSES-RC	Expedition	HCT116	SRR11826517
0.0811501	Expedition	Expedition	HCT116	SRR11826518
0.738514	SCSES-RC	Expedition	HCT116	SRR11826518
0.440694	SCASL	SCASL	HCT116	SRR11826274
0.631524	SCSES-RC	SCASL	HCT116	SRR11826274
0.428571	SCASL	SCASL	HCT116	SRR11826275
0.604293	SCSES-RC	SCASL	HCT116	SRR11826275
0.437163	SCASL	SCASL	HCT116	SRR11826276
0.63041	SCSES-RC	SCASL	HCT116	SRR11826276
0.432147	SCASL	SCASL	HCT116	SRR11826277
0.553781	SCSES-RC	SCASL	HCT116	SRR11826277
0.439249	SCASL	SCASL	HCT116	SRR11826278
0.630938	SCSES-RC	SCASL	HCT116	SRR11826278
0.460227	SCASL	SCASL	HCT116	SRR11826279
0.623865	SCSES-RC	SCASL	HCT116	SRR11826279
0.472586	SCASL	SCASL	HCT116	SRR11826280
0.62658	SCSES-RC	SCASL	HCT116	SRR11826280
0.469137	SCASL	SCASL	HCT116	SRR11826281
0.615606	SCSES-RC	SCASL	HCT116	SRR11826281
0.454373	SCASL	SCASL	HCT116	SRR11826282
0.628717	SCSES-RC	SCASL	HCT116	SRR11826282
0.422112	SCASL	SCASL	HCT116	SRR11826283
0.616347	SCSES-RC	SCASL	HCT116	SRR11826283
0.404994	SCASL	SCASL	HCT116	SRR11826284
0.605811	SCSES-RC	SCASL	HCT116	SRR11826284
0.436205	SCASL	SCASL	HCT116	SRR11826285
0.617491	SCSES-RC	SCASL	HCT116	SRR11826285
0.435697	SCASL	SCASL	HCT116	SRR11826440
0.632047	SCSES-RC	SCASL	HCT116	SRR11826440
0.456921	SCASL	SCASL	HCT116	SRR11826441
0.632161	SCSES-RC	SCASL	HCT116	SRR11826441
0.470613	SCASL	SCASL	HCT116	SRR11826442
0.620245	SCSES-RC	SCASL	HCT116	SRR11826442
0.431963	SCASL	SCASL	HCT116	SRR11826443
0.624499	SCSES-RC	SCASL	HCT116	SRR11826443
0.469454	SCASL	SCASL	HCT116	SRR11826444
0.632872	SCSES-RC	SCASL	HCT116	SRR11826444
0.470107	SCASL	SCASL	HCT116	SRR11826445
0.624494	SCSES-RC	SCASL	HCT116	SRR11826445
0.465535	SCASL	SCASL	HCT116	SRR11826446
0.629471	SCSES-RC	SCASL	HCT116	SRR11826446
0.465766	SCASL	SCASL	HCT116	SRR11826447
0.635552	SCSES-RC	SCASL	HCT116	SRR11826447
0.446324	SCASL	SCASL	HCT116	SRR11826448
0.628927	SCSES-RC	SCASL	HCT116	SRR11826448
0.446427	SCASL	SCASL	HCT116	SRR11826449
0.632773	SCSES-RC	SCASL	HCT116	SRR11826449
0.462815	SCASL	SCASL	HCT116	SRR11826450
0.626633	SCSES-RC	SCASL	HCT116	SRR11826450
0.41496	SCASL	SCASL	HCT116	SRR11826451
0.571077	SCSES-RC	SCASL	HCT116	SRR11826451
0.452468	SCASL	SCASL	HCT116	SRR11826452
0.630377	SCSES-RC	SCASL	HCT116	SRR11826452
0.472081	SCASL	SCASL	HCT116	SRR11826453
0.629806	SCSES-RC	SCASL	HCT116	SRR11826453
0.445426	SCASL	SCASL	HCT116	SRR11826454
0.62711	SCSES-RC	SCASL	HCT116	SRR11826454
0.443038	SCASL	SCASL	HCT116	SRR11826455
0.616948	SCSES-RC	SCASL	HCT116	SRR11826455
0.447756	SCASL	SCASL	HCT116	SRR11826456
0.596705	SCSES-RC	SCASL	HCT116	SRR11826456
0.460984	SCASL	SCASL	HCT116	SRR11826457
0.632642	SCSES-RC	SCASL	HCT116	SRR11826457
0.439015	SCASL	SCASL	HCT116	SRR11826458
0.62215	SCSES-RC	SCASL	HCT116	SRR11826458
0.445928	SCASL	SCASL	HCT116	SRR11826459
0.633604	SCSES-RC	SCASL	HCT116	SRR11826459
0.442195	SCASL	SCASL	HCT116	SRR11826460
0.627598	SCSES-RC	SCASL	HCT116	SRR11826460
0.423248	SCASL	SCASL	HCT116	SRR11826461
0.547416	SCSES-RC	SCASL	HCT116	SRR11826461
0.444818	SCASL	SCASL	HCT116	SRR11826462
0.62784	SCSES-RC	SCASL	HCT116	SRR11826462
0.445619	SCASL	SCASL	HCT116	SRR11826463
0.63085	SCSES-RC	SCASL	HCT116	SRR11826463
0.432416	SCASL	SCASL	HCT116	SRR11826464
0.581746	SCSES-RC	SCASL	HCT116	SRR11826464
0.428137	SCASL	SCASL	HCT116	SRR11826465
0.628413	SCSES-RC	SCASL	HCT116	SRR11826465
0.459603	SCASL	SCASL	HCT116	SRR11826466
0.630236	SCSES-RC	SCASL	HCT116	SRR11826466
0.460501	SCASL	SCASL	HCT116	SRR11826467
0.631161	SCSES-RC	SCASL	HCT116	SRR11826467
0.467368	SCASL	SCASL	HCT116	SRR11826468
0.632085	SCSES-RC	SCASL	HCT116	SRR11826468
0.453126	SCASL	SCASL	HCT116	SRR11826469
0.631531	SCSES-RC	SCASL	HCT116	SRR11826469
0.446651	SCASL	SCASL	HCT116	SRR11826470
0.631373	SCSES-RC	SCASL	HCT116	SRR11826470
0.461358	SCASL	SCASL	HCT116	SRR11826471
0.630128	SCSES-RC	SCASL	HCT116	SRR11826471
0.492858	SCASL	SCASL	HCT116	SRR11826472
0.630471	SCSES-RC	SCASL	HCT116	SRR11826472
0.466002	SCASL	SCASL	HCT116	SRR11826473
0.623065	SCSES-RC	SCASL	HCT116	SRR11826473
0.441042	SCASL	SCASL	HCT116	SRR11826474
0.625568	SCSES-RC	SCASL	HCT116	SRR11826474
0.458095	SCASL	SCASL	HCT116	SRR11826475
0.630175	SCSES-RC	SCASL	HCT116	SRR11826475
0.436974	SCASL	SCASL	HCT116	SRR11826476
0.544816	SCSES-RC	SCASL	HCT116	SRR11826476
0.478104	SCASL	SCASL	HCT116	SRR11826477
0.631244	SCSES-RC	SCASL	HCT116	SRR11826477
0.431981	SCASL	SCASL	HCT116	SRR11826478
0.629981	SCSES-RC	SCASL	HCT116	SRR11826478
0.448384	SCASL	SCASL	HCT116	SRR11826479
0.631634	SCSES-RC	SCASL	HCT116	SRR11826479
0.450054	SCASL	SCASL	HCT116	SRR11826480
0.612179	SCSES-RC	SCASL	HCT116	SRR11826480
0.480938	SCASL	SCASL	HCT116	SRR11826481
0.629359	SCSES-RC	SCASL	HCT116	SRR11826481
0.479476	SCASL	SCASL	HCT116	SRR11826482
0.635591	SCSES-RC	SCASL	HCT116	SRR11826482
0.44608	SCASL	SCASL	HCT116	SRR11826483
0.630841	SCSES-RC	SCASL	HCT116	SRR11826483
0.421218	SCASL	SCASL	HCT116	SRR11826484
0.567158	SCSES-RC	SCASL	HCT116	SRR11826484
0.465856	SCASL	SCASL	HCT116	SRR11826485
0.632191	SCSES-RC	SCASL	HCT116	SRR11826485
0.457931	SCASL	SCASL	HCT116	SRR11826486
0.631519	SCSES-RC	SCASL	HCT116	SRR11826486
0.410919	SCASL	SCASL	HCT116	SRR11826487
0.550508	SCSES-RC	SCASL	HCT116	SRR11826487
0.467387	SCASL	SCASL	HCT116	SRR11826488
0.621021	SCSES-RC	SCASL	HCT116	SRR11826488
0.395537	SCASL	SCASL	HCT116	SRR11826489
0.575384	SCSES-RC	SCASL	HCT116	SRR11826489
0.454289	SCASL	SCASL	HCT116	SRR11826490
0.613657	SCSES-RC	SCASL	HCT116	SRR11826490
0.433368	SCASL	SCASL	HCT116	SRR11826491
0.634693	SCSES-RC	SCASL	HCT116	SRR11826491
0.454476	SCASL	SCASL	HCT116	SRR11826492
0.623701	SCSES-RC	SCASL	HCT116	SRR11826492
0.433552	SCASL	SCASL	HCT116	SRR11826493
0.62511	SCSES-RC	SCASL	HCT116	SRR11826493
0.428686	SCASL	SCASL	HCT116	SRR11826494
0.624446	SCSES-RC	SCASL	HCT116	SRR11826494
0.418327	SCASL	SCASL	HCT116	SRR11826495
0.580757	SCSES-RC	SCASL	HCT116	SRR11826495
0.446163	SCASL	SCASL	HCT116	SRR11826496
0.633581	SCSES-RC	SCASL	HCT116	SRR11826496
0.43275	SCASL	SCASL	HCT116	SRR11826497
0.632703	SCSES-RC	SCASL	HCT116	SRR11826497
0.442374	SCASL	SCASL	HCT116	SRR11826498
0.617424	SCSES-RC	SCASL	HCT116	SRR11826498
0.460149	SCASL	SCASL	HCT116	SRR11826499
0.630193	SCSES-RC	SCASL	HCT116	SRR11826499
0.457041	SCASL	SCASL	HCT116	SRR11826500
0.623734	SCSES-RC	SCASL	HCT116	SRR11826500
0.445454	SCASL	SCASL	HCT116	SRR11826501
0.631811	SCSES-RC	SCASL	HCT116	SRR11826501
0.41291	SCASL	SCASL	HCT116	SRR11826502
0.548233	SCSES-RC	SCASL	HCT116	SRR11826502
0.469438	SCASL	SCASL	HCT116	SRR11826503
0.625258	SCSES-RC	SCASL	HCT116	SRR11826503
0.458868	SCASL	SCASL	HCT116	SRR11826504
0.57784	SCSES-RC	SCASL	HCT116	SRR11826504
0.462065	SCASL	SCASL	HCT116	SRR11826505
0.634721	SCSES-RC	SCASL	HCT116	SRR11826505
0.443967	SCASL	SCASL	HCT116	SRR11826506
0.569561	SCSES-RC	SCASL	HCT116	SRR11826506
0.488664	SCASL	SCASL	HCT116	SRR11826507
0.630277	SCSES-RC	SCASL	HCT116	SRR11826507
0.417316	SCASL	SCASL	HCT116	SRR11826508
0.584864	SCSES-RC	SCASL	HCT116	SRR11826508
0.428686	SCASL	SCASL	HCT116	SRR11826509
0.630667	SCSES-RC	SCASL	HCT116	SRR11826509
0.481269	SCASL	SCASL	HCT116	SRR11826510
0.635025	SCSES-RC	SCASL	HCT116	SRR11826510
0.463979	SCASL	SCASL	HCT116	SRR11826511
0.633079	SCSES-RC	SCASL	HCT116	SRR11826511
0.452854	SCASL	SCASL	HCT116	SRR11826512
0.626445	SCSES-RC	SCASL	HCT116	SRR11826512
0.443458	SCASL	SCASL	HCT116	SRR11826513
0.59818	SCSES-RC	SCASL	HCT116	SRR11826513
0.482314	SCASL	SCASL	HCT116	SRR11826514
0.630272	SCSES-RC	SCASL	HCT116	SRR11826514
0.447628	SCASL	SCASL	HCT116	SRR11826515
0.593229	SCSES-RC	SCASL	HCT116	SRR11826515
0.448146	SCASL	SCASL	HCT116	SRR11826516
0.632662	SCSES-RC	SCASL	HCT116	SRR11826516
0.434056	SCASL	SCASL	HCT116	SRR11826517
0.625138	SCSES-RC	SCASL	HCT116	SRR11826517
0.447143	SCASL	SCASL	HCT116	SRR11826518
0.627774	SCSES-RC	SCASL	HCT116	SRR11826518

## Sheet: Figure2b
The performance comparison between SCSES and other algorithms in cell line scRNA-seq data.The RMSE is calculated between the estimated PSI and benchmarks of an event among all cells.
RMSE	tool	compare	cell_type	event_num
0.0203889	rMATS	rMATS	HCT116	10313
0.0820845	rMATS	rMATS	HCT116	10313
0.0614734	rMATS	rMATS	HCT116	10313
0.0444353	rMATS	rMATS	HCT116	10313
0.0207714	rMATS	rMATS	HCT116	10313
0.113225	rMATS	rMATS	HCT116	10313
0.00564519	rMATS	rMATS	HCT116	10313
0.0193902	rMATS	rMATS	HCT116	10313
0.314618	rMATS	rMATS	HCT116	10313
0.347052	rMATS	rMATS	HCT116	10313
0.14825	rMATS	rMATS	HCT116	10313
0.0105503	rMATS	rMATS	HCT116	10313
0.00425532	rMATS	rMATS	HCT116	10313
0.0653889	rMATS	rMATS	HCT116	10313
0.00451637	rMATS	rMATS	HCT116	10313
0.0812685	rMATS	rMATS	HCT116	10313
0.0877453	rMATS	rMATS	HCT116	10313
0.00431965	rMATS	rMATS	HCT116	10313
0.0825287	rMATS	rMATS	HCT116	10313
0.466842	rMATS	rMATS	HCT116	10313
0.233411	rMATS	rMATS	HCT116	10313
0.497781	rMATS	rMATS	HCT116	10313
0.0097996	rMATS	rMATS	HCT116	10313
0.0557251	rMATS	rMATS	HCT116	10313
0.0379097	rMATS	rMATS	HCT116	10313
0.233087	rMATS	rMATS	HCT116	10313
0.117329	rMATS	rMATS	HCT116	10313
0.0528382	rMATS	rMATS	HCT116	10313
0	rMATS	rMATS	HCT116	10313
0.104828	rMATS	rMATS	HCT116	10313
0.0539823	rMATS	rMATS	HCT116	10313
0.0127148	rMATS	rMATS	HCT116	10313
0.00789685	rMATS	rMATS	HCT116	10313
0.338076	rMATS	rMATS	HCT116	10313
0.154869	rMATS	rMATS	HCT116	10313
0.234453	rMATS	rMATS	HCT116	10313
0.317878	rMATS	rMATS	HCT116	10313
0.206244	rMATS	rMATS	HCT116	10313
0.21367	rMATS	rMATS	HCT116	10313
0.207902	rMATS	rMATS	HCT116	10313
0.0657125	rMATS	rMATS	HCT116	10313
0.0199471	rMATS	rMATS	HCT116	10313
0.0216995	rMATS	rMATS	HCT116	10313
0.147254	rMATS	rMATS	HCT116	10313
0.197184	rMATS	rMATS	HCT116	10313
0.207836	rMATS	rMATS	HCT116	10313
0.2101	rMATS	rMATS	HCT116	10313
0.105147	rMATS	rMATS	HCT116	10313
0.27815	rMATS	rMATS	HCT116	10313
0.0438625	rMATS	rMATS	HCT116	10313
0.105004	rMATS	rMATS	HCT116	10313
0.028179	rMATS	rMATS	HCT116	10313
0.0146264	rMATS	rMATS	HCT116	10313
0.046826	rMATS	rMATS	HCT116	10313
0.0861153	rMATS	rMATS	HCT116	10313
0.0775466	rMATS	rMATS	HCT116	10313
0.181719	rMATS	rMATS	HCT116	10313
0.148458	rMATS	rMATS	HCT116	10313
0.0108878	rMATS	rMATS	HCT116	10313
0.0138327	rMATS	rMATS	HCT116	10313
0.0292464	rMATS	rMATS	HCT116	10313
0.0438678	rMATS	rMATS	HCT116	10313
0.00451128	rMATS	rMATS	HCT116	10313
0.0212695	rMATS	rMATS	HCT116	10313
0.0221085	rMATS	rMATS	HCT116	10313
0.0141235	rMATS	rMATS	HCT116	10313
0.00601952	rMATS	rMATS	HCT116	10313
0.00874839	rMATS	rMATS	HCT116	10313
0.0310419	rMATS	rMATS	HCT116	10313
0.003669	rMATS	rMATS	HCT116	10313
0.0171528	rMATS	rMATS	HCT116	10313
0.0353822	rMATS	rMATS	HCT116	10313
0.000491039	rMATS	rMATS	HCT116	10313
0.00568406	rMATS	rMATS	HCT116	10313
0.000798722	rMATS	rMATS	HCT116	10313
0.0169028	rMATS	rMATS	HCT116	10313
0.00475814	rMATS	rMATS	HCT116	10313
0.00159702	rMATS	rMATS	HCT116	10313
0.0229307	rMATS	rMATS	HCT116	10313
0.104828	rMATS	rMATS	HCT116	10313
0.00581395	rMATS	rMATS	HCT116	10313
0.00373832	rMATS	rMATS	HCT116	10313
0.186002	rMATS	rMATS	HCT116	10313
0.127651	rMATS	rMATS	HCT116	10313
0.154961	rMATS	rMATS	HCT116	10313
0.148182	rMATS	rMATS	HCT116	10313
0.27918	rMATS	rMATS	HCT116	10313
0.180233	rMATS	rMATS	HCT116	10313
0.225898	rMATS	rMATS	HCT116	10313
0.250584	rMATS	rMATS	HCT116	10313
0.0840205	rMATS	rMATS	HCT116	10313
0.270546	rMATS	rMATS	HCT116	10313
0.183353	rMATS	rMATS	HCT116	10313
0.191938	rMATS	rMATS	HCT116	10313
0.108073	rMATS	rMATS	HCT116	10313
0.235186	rMATS	rMATS	HCT116	10313
0.20575	rMATS	rMATS	HCT116	10313
0.155584	rMATS	rMATS	HCT116	10313
0.103232	rMATS	rMATS	HCT116	10313
0.0906986	rMATS	rMATS	HCT116	10313
0.1043	rMATS	rMATS	HCT116	10313
0.147672	rMATS	rMATS	HCT116	10313
0.147891	rMATS	rMATS	HCT116	10313
0.0427765	rMATS	rMATS	HCT116	10313
0.233254	rMATS	rMATS	HCT116	10313
0.210594	rMATS	rMATS	HCT116	10313
0.0251588	rMATS	rMATS	HCT116	10313
0.0237421	rMATS	rMATS	HCT116	10313
0.0291988	rMATS	rMATS	HCT116	10313
0.016544	rMATS	rMATS	HCT116	10313
0.0185934	rMATS	rMATS	HCT116	10313
0.000694927	rMATS	rMATS	HCT116	10313
0.0316542	rMATS	rMATS	HCT116	10313
0.183985	rMATS	rMATS	HCT116	10313
0.0214024	rMATS	rMATS	HCT116	10313
0.10429	rMATS	rMATS	HCT116	10313
0.150864	rMATS	rMATS	HCT116	10313
0.213625	rMATS	rMATS	HCT116	10313
0.0297414	rMATS	rMATS	HCT116	10313
0.017266	rMATS	rMATS	HCT116	10313
0.0791042	rMATS	rMATS	HCT116	10313
0.0631925	rMATS	rMATS	HCT116	10313
0.0287733	rMATS	rMATS	HCT116	10313
0.0765622	rMATS	rMATS	HCT116	10313
0.0301001	rMATS	rMATS	HCT116	10313
0.0381059	rMATS	rMATS	HCT116	10313
0.0841027	rMATS	rMATS	HCT116	10313
0	rMATS	rMATS	HCT116	10313
0.0213916	rMATS	rMATS	HCT116	10313
0.016414	rMATS	rMATS	HCT116	10313
0.0225536	rMATS	rMATS	HCT116	10313
0.00967032	rMATS	rMATS	HCT116	10313
0.001924	rMATS	rMATS	HCT116	10313
0.0140598	rMATS	rMATS	HCT116	10313
0.250728	rMATS	rMATS	HCT116	10313
0.12095	rMATS	rMATS	HCT116	10313
0.185063	rMATS	rMATS	HCT116	10313
0.0258254	rMATS	rMATS	HCT116	10313
0.0875373	rMATS	rMATS	HCT116	10313
0.0279177	rMATS	rMATS	HCT116	10313
0.0211273	rMATS	rMATS	HCT116	10313
0.108235	rMATS	rMATS	HCT116	10313
0.0328408	rMATS	rMATS	HCT116	10313
0.363137	rMATS	rMATS	HCT116	10313
0.0023019	rMATS	rMATS	HCT116	10313
0.0362433	rMATS	rMATS	HCT116	10313
0.00424523	rMATS	rMATS	HCT116	10313
0.0257695	rMATS	rMATS	HCT116	10313
0.107725	rMATS	rMATS	HCT116	10313
0.0307545	rMATS	rMATS	HCT116	10313
0.0678748	rMATS	rMATS	HCT116	10313
0.0248905	rMATS	rMATS	HCT116	10313
0.0377613	rMATS	rMATS	HCT116	10313
0.00187559	rMATS	rMATS	HCT116	10313
0.00188691	rMATS	rMATS	HCT116	10313
0.0017043	rMATS	rMATS	HCT116	10313
0.00315706	rMATS	rMATS	HCT116	10313
0.0149991	rMATS	rMATS	HCT116	10313
0.0678489	rMATS	rMATS	HCT116	10313
0.41445	rMATS	rMATS	HCT116	10313
0.312067	rMATS	rMATS	HCT116	10313
0.085751	rMATS	rMATS	HCT116	10313
0.13495	rMATS	rMATS	HCT116	10313
0.0287509	rMATS	rMATS	HCT116	10313
0.180572	rMATS	rMATS	HCT116	10313
0.209123	rMATS	rMATS	HCT116	10313
0.0105877	rMATS	rMATS	HCT116	10313
0.00576557	rMATS	rMATS	HCT116	10313
0.00891042	rMATS	rMATS	HCT116	10313
0.00537327	rMATS	rMATS	HCT116	10313
0.100832	rMATS	rMATS	HCT116	10313
0.115426	rMATS	rMATS	HCT116	10313
0.28074	rMATS	rMATS	HCT116	10313
0.126849	rMATS	rMATS	HCT116	10313
0.197487	rMATS	rMATS	HCT116	10313
0.180924	rMATS	rMATS	HCT116	10313
0.232639	rMATS	rMATS	HCT116	10313
0.301316	rMATS	rMATS	HCT116	10313
0.0292653	rMATS	rMATS	HCT116	10313
0.0328237	rMATS	rMATS	HCT116	10313
0.0492521	rMATS	rMATS	HCT116	10313
0.0461169	rMATS	rMATS	HCT116	10313
0.0628409	rMATS	rMATS	HCT116	10313
0.0520499	rMATS	rMATS	HCT116	10313
0.0791937	rMATS	rMATS	HCT116	10313
0.0192121	rMATS	rMATS	HCT116	10313
0	rMATS	rMATS	HCT116	10313
0.0660824	rMATS	rMATS	HCT116	10313
0.220332	rMATS	rMATS	HCT116	10313
0.105715	rMATS	rMATS	HCT116	10313
0.104297	rMATS	rMATS	HCT116	10313
0.105529	rMATS	rMATS	HCT116	10313
0.138559	rMATS	rMATS	HCT116	10313
0.255023	rMATS	rMATS	HCT116	10313
0.304042	rMATS	rMATS	HCT116	10313
0.327229	rMATS	rMATS	HCT116	10313
0.305884	rMATS	rMATS	HCT116	10313
0.32962	rMATS	rMATS	HCT116	10313
0.00140845	rMATS	rMATS	HCT116	10313
0.0539548	rMATS	rMATS	HCT116	10313
0.0180542	rMATS	rMATS	HCT116	10313
0.00436681	rMATS	rMATS	HCT116	10313
0.0314824	rMATS	rMATS	HCT116	10313
0.233202	rMATS	rMATS	HCT116	10313
0.108941	rMATS	rMATS	HCT116	10313
0.0290547	rMATS	rMATS	HCT116	10313
0.0322872	rMATS	rMATS	HCT116	10313
0.0117846	rMATS	rMATS	HCT116	10313
0.106844	rMATS	rMATS	HCT116	10313
0.155327	rMATS	rMATS	HCT116	10313
0.00563458	rMATS	rMATS	HCT116	10313
0.18013	rMATS	rMATS	HCT116	10313
0.212291	rMATS	rMATS	HCT116	10313
0.11118	rMATS	rMATS	HCT116	10313
0.0999259	rMATS	rMATS	HCT116	10313
0.288876	rMATS	rMATS	HCT116	10313
0.412226	rMATS	rMATS	HCT116	10313
0.0538197	rMATS	rMATS	HCT116	10313
0.327789	rMATS	rMATS	HCT116	10313
0.0112016	rMATS	rMATS	HCT116	10313
0.0442991	rMATS	rMATS	HCT116	10313
0.0457339	rMATS	rMATS	HCT116	10313
0.00220986	rMATS	rMATS	HCT116	10313
0.00597522	rMATS	rMATS	HCT116	10313
0.0957173	rMATS	rMATS	HCT116	10313
0.0468569	rMATS	rMATS	HCT116	10313
0.0126523	rMATS	rMATS	HCT116	10313
0.020595	rMATS	rMATS	HCT116	10313
0.019672	rMATS	rMATS	HCT116	10313
0.23573	rMATS	rMATS	HCT116	10313
0.116259	rMATS	rMATS	HCT116	10313
0.106349	rMATS	rMATS	HCT116	10313
0.104828	rMATS	rMATS	HCT116	10313
0.104845	rMATS	rMATS	HCT116	10313
0.117295	rMATS	rMATS	HCT116	10313
0.105925	rMATS	rMATS	HCT116	10313
0.104371	rMATS	rMATS	HCT116	10313
0.104407	rMATS	rMATS	HCT116	10313
0.180912	rMATS	rMATS	HCT116	10313
0.295836	rMATS	rMATS	HCT116	10313
0.209833	rMATS	rMATS	HCT116	10313
0.234404	rMATS	rMATS	HCT116	10313
0.168893	rMATS	rMATS	HCT116	10313
0.141166	rMATS	rMATS	HCT116	10313
0.105312	rMATS	rMATS	HCT116	10313
0.106384	rMATS	rMATS	HCT116	10313
0.00981597	rMATS	rMATS	HCT116	10313
0.0316439	rMATS	rMATS	HCT116	10313
0.00922491	rMATS	rMATS	HCT116	10313
0.0194527	rMATS	rMATS	HCT116	10313
0.0103873	rMATS	rMATS	HCT116	10313
0.275953	rMATS	rMATS	HCT116	10313
0.147537	rMATS	rMATS	HCT116	10313
0.466444	rMATS	rMATS	HCT116	10313
0.181712	rMATS	rMATS	HCT116	10313
0.257121	rMATS	rMATS	HCT116	10313
0.105147	rMATS	rMATS	HCT116	10313
0	rMATS	rMATS	HCT116	10313
0.0208861	rMATS	rMATS	HCT116	10313
0.0538835	rMATS	rMATS	HCT116	10313
0.00806176	rMATS	rMATS	HCT116	10313
0.0125997	rMATS	rMATS	HCT116	10313
0.147477	rMATS	rMATS	HCT116	10313
0.0064524	rMATS	rMATS	HCT116	10313
0.0115414	rMATS	rMATS	HCT116	10313
0.0243724	rMATS	rMATS	HCT116	10313
0.0956888	rMATS	rMATS	HCT116	10313
0.00377529	rMATS	rMATS	HCT116	10313
0.0502283	rMATS	rMATS	HCT116	10313
0.0686253	rMATS	rMATS	HCT116	10313
0.115037	rMATS	rMATS	HCT116	10313
0.0190662	rMATS	rMATS	HCT116	10313
0.181381	rMATS	rMATS	HCT116	10313
0.183169	rMATS	rMATS	HCT116	10313
0.234755	rMATS	rMATS	HCT116	10313
0.257236	rMATS	rMATS	HCT116	10313
0.214245	rMATS	rMATS	HCT116	10313
0.0356473	rMATS	rMATS	HCT116	10313
0.0285837	rMATS	rMATS	HCT116	10313
0.0121662	rMATS	rMATS	HCT116	10313
0.0331789	rMATS	rMATS	HCT116	10313
0.00478317	rMATS	rMATS	HCT116	10313
0.00892525	rMATS	rMATS	HCT116	10313
0.109015	rMATS	rMATS	HCT116	10313
0.184929	rMATS	rMATS	HCT116	10313
0.237119	rMATS	rMATS	HCT116	10313
0.00505689	rMATS	rMATS	HCT116	10313
0.0696228	rMATS	rMATS	HCT116	10313
0.016821	rMATS	rMATS	HCT116	10313
0.00469099	rMATS	rMATS	HCT116	10313
0.00805817	rMATS	rMATS	HCT116	10313
0.103194	rMATS	rMATS	HCT116	10313
0.215895	rMATS	rMATS	HCT116	10313
0.153035	rMATS	rMATS	HCT116	10313
0.208967	rMATS	rMATS	HCT116	10313
0.146613	rMATS	rMATS	HCT116	10313
0.235825	rMATS	rMATS	HCT116	10313
0.256776	rMATS	rMATS	HCT116	10313
0.146841	rMATS	rMATS	HCT116	10313
0.14825	rMATS	rMATS	HCT116	10313
0.115989	rMATS	rMATS	HCT116	10313
0.107374	rMATS	rMATS	HCT116	10313
0.170095	rMATS	rMATS	HCT116	10313
0.081553	rMATS	rMATS	HCT116	10313
0.126695	rMATS	rMATS	HCT116	10313
0.135073	rMATS	rMATS	HCT116	10313
0.272299	rMATS	rMATS	HCT116	10313
0.0137927	rMATS	rMATS	HCT116	10313
0.104828	rMATS	rMATS	HCT116	10313
0.0168774	rMATS	rMATS	HCT116	10313
0.104828	rMATS	rMATS	HCT116	10313
0.00742878	rMATS	rMATS	HCT116	10313
0.151335	rMATS	rMATS	HCT116	10313
0.367137	rMATS	rMATS	HCT116	10313
0.346036	rMATS	rMATS	HCT116	10313
0.28252	rMATS	rMATS	HCT116	10313
0.254469	rMATS	rMATS	HCT116	10313
0.234488	rMATS	rMATS	HCT116	10313
0.264041	rMATS	rMATS	HCT116	10313
0.272205	rMATS	rMATS	HCT116	10313
0.0423744	rMATS	rMATS	HCT116	10313
0.00183003	rMATS	rMATS	HCT116	10313
0.00356108	rMATS	rMATS	HCT116	10313
0.0128858	rMATS	rMATS	HCT116	10313
0.0283613	rMATS	rMATS	HCT116	10313
0.028504	rMATS	rMATS	HCT116	10313
0.0105001	rMATS	rMATS	HCT116	10313
0.0329107	rMATS	rMATS	HCT116	10313
0.0371106	rMATS	rMATS	HCT116	10313
0.0117948	rMATS	rMATS	HCT116	10313
0.0185546	rMATS	rMATS	HCT116	10313
0.00618843	rMATS	rMATS	HCT116	10313
0.0468424	rMATS	rMATS	HCT116	10313
0.0419907	rMATS	rMATS	HCT116	10313
0.104375	rMATS	rMATS	HCT116	10313
0.109529	rMATS	rMATS	HCT116	10313
0.0966877	rMATS	rMATS	HCT116	10313
0.0601045	rMATS	rMATS	HCT116	10313
0.0383781	rMATS	rMATS	HCT116	10313
0	rMATS	rMATS	HCT116	10313
0.204216	rMATS	rMATS	HCT116	10313
0	rMATS	rMATS	HCT116	10313
0	rMATS	rMATS	HCT116	10313
0	rMATS	rMATS	HCT116	10313
0.104828	rMATS	rMATS	HCT116	10313
0	rMATS	rMATS	HCT116	10313
0.0187849	rMATS	rMATS	HCT116	10313
0.00828145	rMATS	rMATS	HCT116	10313
0.0295601	rMATS	rMATS	HCT116	10313
0.0254752	rMATS	rMATS	HCT116	10313
0.0967948	rMATS	rMATS	HCT116	10313
0.162016	rMATS	rMATS	HCT116	10313
0.443148	rMATS	rMATS	HCT116	10313
0.132126	rMATS	rMATS	HCT116	10313
0.20844	rMATS	rMATS	HCT116	10313
0.252811	rMATS	rMATS	HCT116	10313
0.237125	rMATS	rMATS	HCT116	10313
0.148338	rMATS	rMATS	HCT116	10313
0.104456	rMATS	rMATS	HCT116	10313
0.146698	rMATS	rMATS	HCT116	10313
0.180918	rMATS	rMATS	HCT116	10313
0.162397	rMATS	rMATS	HCT116	10313
0.184668	rMATS	rMATS	HCT116	10313
0.256097	rMATS	rMATS	HCT116	10313
0.240672	rMATS	rMATS	HCT116	10313
0.212629	rMATS	rMATS	HCT116	10313
0.251518	rMATS	rMATS	HCT116	10313
0.256104	rMATS	rMATS	HCT116	10313
0.0611442	rMATS	rMATS	HCT116	10313
0.0150374	rMATS	rMATS	HCT116	10313
0.0225087	rMATS	rMATS	HCT116	10313
0.027386	rMATS	rMATS	HCT116	10313
0.283834	rMATS	rMATS	HCT116	10313
0.2345	rMATS	rMATS	HCT116	10313
0.248686	rMATS	rMATS	HCT116	10313
0.248681	rMATS	rMATS	HCT116	10313
0.323149	rMATS	rMATS	HCT116	10313
0.259659	rMATS	rMATS	HCT116	10313
0.283151	rMATS	rMATS	HCT116	10313
0.33607	rMATS	rMATS	HCT116	10313
0.27053	rMATS	rMATS	HCT116	10313
0	rMATS	rMATS	HCT116	10313
0.113613	rMATS	rMATS	HCT116	10313
0.0387381	rMATS	rMATS	HCT116	10313
0.0159716	rMATS	rMATS	HCT116	10313
0.107904	rMATS	rMATS	HCT116	10313
0.104357	rMATS	rMATS	HCT116	10313
0.141453	rMATS	rMATS	HCT116	10313
0	rMATS	rMATS	HCT116	10313
0.00922142	rMATS	rMATS	HCT116	10313
0.0494066	rMATS	rMATS	HCT116	10313
0.0224191	rMATS	rMATS	HCT116	10313
0.00882948	rMATS	rMATS	HCT116	10313
0.0442195	rMATS	rMATS	HCT116	10313
0.00162866	rMATS	rMATS	HCT116	10313
0.0394524	rMATS	rMATS	HCT116	10313
0.0520977	rMATS	rMATS	HCT116	10313
0.0474291	rMATS	rMATS	HCT116	10313
0.0523282	rMATS	rMATS	HCT116	10313
0.153707	rMATS	rMATS	HCT116	10313
0.010378	rMATS	rMATS	HCT116	10313
0.341453	rMATS	rMATS	HCT116	10313
0.27811	rMATS	rMATS	HCT116	10313
0.276086	rMATS	rMATS	HCT116	10313
0.386836	rMATS	rMATS	HCT116	10313
0.238508	rMATS	rMATS	HCT116	10313
0.0830548	rMATS	rMATS	HCT116	10313
0.0140145	rMATS	rMATS	HCT116	10313
0.000605144	rMATS	rMATS	HCT116	10313
0.0231322	rMATS	rMATS	HCT116	10313
0.00213789	rMATS	rMATS	HCT116	10313
0.00662983	rMATS	rMATS	HCT116	10313
0.0335007	rMATS	rMATS	HCT116	10313
0.0592683	rMATS	rMATS	HCT116	10313
0.0339707	rMATS	rMATS	HCT116	10313
0.0987369	rMATS	rMATS	HCT116	10313
0.0414141	rMATS	rMATS	HCT116	10313
0.0643399	rMATS	rMATS	HCT116	10313
0.102754	rMATS	rMATS	HCT116	10313
0.158475	rMATS	rMATS	HCT116	10313
0.181328	rMATS	rMATS	HCT116	10313
0.0670726	rMATS	rMATS	HCT116	10313
0.0294685	rMATS	rMATS	HCT116	10313
0.00115311	rMATS	rMATS	HCT116	10313
0.0244219	rMATS	rMATS	HCT116	10313
0.0183174	rMATS	rMATS	HCT116	10313
0.106817	rMATS	rMATS	HCT116	10313
0.530835	rMATS	rMATS	HCT116	10313
0.0309961	rMATS	rMATS	HCT116	10313
0.0360569	rMATS	rMATS	HCT116	10313
0.020659	rMATS	rMATS	HCT116	10313
0.0393731	rMATS	rMATS	HCT116	10313
0.0530952	rMATS	rMATS	HCT116	10313
0.00408428	rMATS	rMATS	HCT116	10313
0.0282319	rMATS	rMATS	HCT116	10313
0.292236	rMATS	rMATS	HCT116	10313
0	rMATS	rMATS	HCT116	10313
0.528272	rMATS	rMATS	HCT116	10313
0.344025	rMATS	rMATS	HCT116	10313
0.0159854	rMATS	rMATS	HCT116	10313
0.104778	rMATS	rMATS	HCT116	10313
0.10469	rMATS	rMATS	HCT116	10313
0.104674	rMATS	rMATS	HCT116	10313
0.104849	rMATS	rMATS	HCT116	10313
0.0126209	rMATS	rMATS	HCT116	10313
0.0224933	rMATS	rMATS	HCT116	10313
0.348122	rMATS	rMATS	HCT116	10313
0.143371	rMATS	rMATS	HCT116	10313
0.302528	rMATS	rMATS	HCT116	10313
0.0936381	rMATS	rMATS	HCT116	10313
0.0516556	rMATS	rMATS	HCT116	10313
0.014585	rMATS	rMATS	HCT116	10313
0.0243427	rMATS	rMATS	HCT116	10313
0.00784163	rMATS	rMATS	HCT116	10313
0.323487	rMATS	rMATS	HCT116	10313
0.274849	rMATS	rMATS	HCT116	10313
0.157148	rMATS	rMATS	HCT116	10313
0.104828	rMATS	rMATS	HCT116	10313
0.0121457	rMATS	rMATS	HCT116	10313
0.00283037	rMATS	rMATS	HCT116	10313
0.0174317	rMATS	rMATS	HCT116	10313
0.00958111	rMATS	rMATS	HCT116	10313
0	rMATS	rMATS	HCT116	10313
0.0148757	rMATS	rMATS	HCT116	10313
0.00840306	rMATS	rMATS	HCT116	10313
0.00902985	rMATS	rMATS	HCT116	10313
0.0180994	rMATS	rMATS	HCT116	10313
0	rMATS	rMATS	HCT116	10313
0	rMATS	rMATS	HCT116	10313
0.220089	rMATS	rMATS	HCT116	10313
0.148012	rMATS	rMATS	HCT116	10313
0.0697519	rMATS	rMATS	HCT116	10313
0.188824	rMATS	rMATS	HCT116	10313
0.185463	rMATS	rMATS	HCT116	10313
0.186524	rMATS	rMATS	HCT116	10313
0.0370685	rMATS	rMATS	HCT116	10313
0.209657	rMATS	rMATS	HCT116	10313
0.166532	rMATS	rMATS	HCT116	10313
0.238855	rMATS	rMATS	HCT116	10313
0.273085	rMATS	rMATS	HCT116	10313
0.0426383	rMATS	rMATS	HCT116	10313
0.0158504	rMATS	rMATS	HCT116	10313
0.0345621	rMATS	rMATS	HCT116	10313
0.132712	rMATS	rMATS	HCT116	10313
0.261169	rMATS	rMATS	HCT116	10313
0.259896	rMATS	rMATS	HCT116	10313
0.105734	rMATS	rMATS	HCT116	10313
0.0672847	rMATS	rMATS	HCT116	10313
0.0204388	rMATS	rMATS	HCT116	10313
0.0832889	rMATS	rMATS	HCT116	10313
0.0161952	rMATS	rMATS	HCT116	10313
0.00984407	rMATS	rMATS	HCT116	10313
0.29166	rMATS	rMATS	HCT116	10313
0.288143	rMATS	rMATS	HCT116	10313
0.283886	rMATS	rMATS	HCT116	10313
0.270571	rMATS	rMATS	HCT116	10313
0.0580662	rMATS	rMATS	HCT116	10313
0.0284857	rMATS	rMATS	HCT116	10313
0.102855	rMATS	rMATS	HCT116	10313
0	rMATS	rMATS	HCT116	10313
0	rMATS	rMATS	HCT116	10313
0.104275	rMATS	rMATS	HCT116	10313
0.123857	rMATS	rMATS	HCT116	10313
0.0741924	rMATS	rMATS	HCT116	10313
0.196423	rMATS	rMATS	HCT116	10313
0.0912859	rMATS	rMATS	HCT116	10313
0.0594899	rMATS	rMATS	HCT116	10313
0.00923955	rMATS	rMATS	HCT116	10313
0.119058	rMATS	rMATS	HCT116	10313
0.0203405	rMATS	rMATS	HCT116	10313
0.0239164	rMATS	rMATS	HCT116	10313
0.00550133	rMATS	rMATS	HCT116	10313
0.182087	rMATS	rMATS	HCT116	10313
0.257162	rMATS	rMATS	HCT116	10313
0.233496	rMATS	rMATS	HCT116	10313
0.108932	rMATS	rMATS	HCT116	10313
0.158221	rMATS	rMATS	HCT116	10313
0.285253	rMATS	rMATS	HCT116	10313
0.277562	rMATS	rMATS	HCT116	10313
0.170588	rMATS	rMATS	HCT116	10313
0.148653	rMATS	rMATS	HCT116	10313
0.111182	rMATS	rMATS	HCT116	10313
0.188127	rMATS	rMATS	HCT116	10313
0.255636	rMATS	rMATS	HCT116	10313
0.209631	rMATS	rMATS	HCT116	10313
0.151958	rMATS	rMATS	HCT116	10313
0.16816	rMATS	rMATS	HCT116	10313
0.0226779	rMATS	rMATS	HCT116	10313
0.0684981	rMATS	rMATS	HCT116	10313
0.0188251	rMATS	rMATS	HCT116	10313
0.014993	rMATS	rMATS	HCT116	10313
0.148321	rMATS	rMATS	HCT116	10313
0	rMATS	rMATS	HCT116	10313
0.00147384	rMATS	rMATS	HCT116	10313
0.210383	rMATS	rMATS	HCT116	10313
0	rMATS	rMATS	HCT116	10313
0	rMATS	rMATS	HCT116	10313
0.190581	rMATS	rMATS	HCT116	10313
0.0115399	rMATS	rMATS	HCT116	10313
0.00975165	rMATS	rMATS	HCT116	10313
0.00188691	rMATS	rMATS	HCT116	10313
0.049748	rMATS	rMATS	HCT116	10313
0.00450762	rMATS	rMATS	HCT116	10313
0.104828	rMATS	rMATS	HCT116	10313
0.0258747	rMATS	rMATS	HCT116	10313
0.00278807	rMATS	rMATS	HCT116	10313
0.00167895	rMATS	rMATS	HCT116	10313
0.012783	rMATS	rMATS	HCT116	10313
0.0170029	rMATS	rMATS	HCT116	10313
0.00837343	rMATS	rMATS	HCT116	10313
0.0140462	rMATS	rMATS	HCT116	10313
0.028094	rMATS	rMATS	HCT116	10313
0.224715	rMATS	rMATS	HCT116	10313
0.30262	rMATS	rMATS	HCT116	10313
0.315349	rMATS	rMATS	HCT116	10313
0	rMATS	rMATS	HCT116	10313
0	rMATS	rMATS	HCT116	10313
0.0406035	rMATS	rMATS	HCT116	10313
0.0724181	rMATS	rMATS	HCT116	10313
0.278463	rMATS	rMATS	HCT116	10313
0.159494	rMATS	rMATS	HCT116	10313
0.249011	rMATS	rMATS	HCT116	10313
0.233132	rMATS	rMATS	HCT116	10313
0.255055	rMATS	rMATS	HCT116	10313
0.376954	rMATS	rMATS	HCT116	10313
0.0311246	rMATS	rMATS	HCT116	10313
0.0194346	rMATS	rMATS	HCT116	10313
0.0745703	rMATS	rMATS	HCT116	10313
0.0410707	rMATS	rMATS	HCT116	10313
0.0245299	rMATS	rMATS	HCT116	10313
0.0509776	rMATS	rMATS	HCT116	10313
0.0857922	rMATS	rMATS	HCT116	10313
0.0324992	rMATS	rMATS	HCT116	10313
0.0330122	rMATS	rMATS	HCT116	10313
0.038544	rMATS	rMATS	HCT116	10313
0.0779061	rMATS	rMATS	HCT116	10313
0.213464	rMATS	rMATS	HCT116	10313
0.234986	rMATS	rMATS	HCT116	10313
0.15032	rMATS	rMATS	HCT116	10313
0.104728	rMATS	rMATS	HCT116	10313
0.235267	rMATS	rMATS	HCT116	10313
0.180285	rMATS	rMATS	HCT116	10313
0.192545	rMATS	rMATS	HCT116	10313
0.157854	rMATS	rMATS	HCT116	10313
0.0687368	rMATS	rMATS	HCT116	10313
0.00247831	rMATS	rMATS	HCT116	10313
0.295983	rMATS	rMATS	HCT116	10313
0.154652	rMATS	rMATS	HCT116	10313
0.147351	rMATS	rMATS	HCT116	10313
0.00236864	rMATS	rMATS	HCT116	10313
0.00568403	rMATS	rMATS	HCT116	10313
0.00419267	rMATS	rMATS	HCT116	10313
0.00695275	rMATS	rMATS	HCT116	10313
0.00642748	rMATS	rMATS	HCT116	10313
0.00317668	rMATS	rMATS	HCT116	10313
0.00553709	rMATS	rMATS	HCT116	10313
0.0101281	rMATS	rMATS	HCT116	10313
0.00493598	rMATS	rMATS	HCT116	10313
0.0178641	rMATS	rMATS	HCT116	10313
0.14798	rMATS	rMATS	HCT116	10313
0.737407	rMATS	rMATS	HCT116	10313
0.0411982	rMATS	rMATS	HCT116	10313
0.105719	rMATS	rMATS	HCT116	10313
0.0295722	rMATS	rMATS	HCT116	10313
0.124723	rMATS	rMATS	HCT116	10313
0.137369	rMATS	rMATS	HCT116	10313
0	rMATS	rMATS	HCT116	10313
0.00954657	rMATS	rMATS	HCT116	10313
0.077111	rMATS	rMATS	HCT116	10313
0.0418758	rMATS	rMATS	HCT116	10313
0.0425822	rMATS	rMATS	HCT116	10313
0.056604	rMATS	rMATS	HCT116	10313
0.0422226	rMATS	rMATS	HCT116	10313
0.0402576	rMATS	rMATS	HCT116	10313
0.034863	rMATS	rMATS	HCT116	10313
0.0375319	rMATS	rMATS	HCT116	10313
0.0603897	rMATS	rMATS	HCT116	10313
0.104423	rMATS	rMATS	HCT116	10313
0.113445	rMATS	rMATS	HCT116	10313
0.00488463	rMATS	rMATS	HCT116	10313
0.0484901	rMATS	rMATS	HCT116	10313
0	rMATS	rMATS	HCT116	10313
0.21779	rMATS	rMATS	HCT116	10313
0.264789	rMATS	rMATS	HCT116	10313
0.422195	rMATS	rMATS	HCT116	10313
0.238296	rMATS	rMATS	HCT116	10313
0.0357256	rMATS	rMATS	HCT116	10313
0.0710466	rMATS	rMATS	HCT116	10313
0.0458372	rMATS	rMATS	HCT116	10313
0.014047	rMATS	rMATS	HCT116	10313
0.10469	rMATS	rMATS	HCT116	10313
0.00600838	rMATS	rMATS	HCT116	10313
0.0546342	rMATS	rMATS	HCT116	10313
0.0560457	rMATS	rMATS	HCT116	10313
0.00657163	rMATS	rMATS	HCT116	10313
0.0475527	rMATS	rMATS	HCT116	10313
0.00367066	rMATS	rMATS	HCT116	10313
0.0465095	rMATS	rMATS	HCT116	10313
0.231003	rMATS	rMATS	HCT116	10313
0.0617893	rMATS	rMATS	HCT116	10313
0.0428607	rMATS	rMATS	HCT116	10313
0.037406	rMATS	rMATS	HCT116	10313
0.0390452	rMATS	rMATS	HCT116	10313
0.0455895	rMATS	rMATS	HCT116	10313
0.00874636	rMATS	rMATS	HCT116	10313
0.123662	rMATS	rMATS	HCT116	10313
0.105099	rMATS	rMATS	HCT116	10313
0.242431	rMATS	rMATS	HCT116	10313
0.00596303	rMATS	rMATS	HCT116	10313
0.00578332	rMATS	rMATS	HCT116	10313
0.00319015	rMATS	rMATS	HCT116	10313
0.0191962	rMATS	rMATS	HCT116	10313
0.00286175	rMATS	rMATS	HCT116	10313
0.00818054	rMATS	rMATS	HCT116	10313
0.00391389	rMATS	rMATS	HCT116	10313
0.0150336	rMATS	rMATS	HCT116	10313
0.0227931	rMATS	rMATS	HCT116	10313
0.0173407	rMATS	rMATS	HCT116	10313
0.0813799	rMATS	rMATS	HCT116	10313
0.00753867	rMATS	rMATS	HCT116	10313
0.0181868	rMATS	rMATS	HCT116	10313
0.0261059	rMATS	rMATS	HCT116	10313
0.4336	rMATS	rMATS	HCT116	10313
0.0366715	rMATS	rMATS	HCT116	10313
0.00710117	rMATS	rMATS	HCT116	10313
0.0104608	rMATS	rMATS	HCT116	10313
0.000462428	rMATS	rMATS	HCT116	10313
0.0304324	rMATS	rMATS	HCT116	10313
0.0314401	rMATS	rMATS	HCT116	10313
0.015461	rMATS	rMATS	HCT116	10313
0.107186	rMATS	rMATS	HCT116	10313
0.157867	rMATS	rMATS	HCT116	10313
0.0286075	rMATS	rMATS	HCT116	10313
0.00816327	rMATS	rMATS	HCT116	10313
0.00697491	rMATS	rMATS	HCT116	10313
0.107769	rMATS	rMATS	HCT116	10313
0.0152315	rMATS	rMATS	HCT116	10313
0.0736475	rMATS	rMATS	HCT116	10313
0.00980085	rMATS	rMATS	HCT116	10313
0.0236887	rMATS	rMATS	HCT116	10313
0.023905	rMATS	rMATS	HCT116	10313
0.151391	rMATS	rMATS	HCT116	10313
0.181713	rMATS	rMATS	HCT116	10313
0.181743	rMATS	rMATS	HCT116	10313
0.148446	rMATS	rMATS	HCT116	10313
0.256825	rMATS	rMATS	HCT116	10313
0.105162	rMATS	rMATS	HCT116	10313
0.277459	rMATS	rMATS	HCT116	10313
0.0271375	rMATS	rMATS	HCT116	10313
0.104263	rMATS	rMATS	HCT116	10313
0.148419	rMATS	rMATS	HCT116	10313
0.0944553	rMATS	rMATS	HCT116	10313
0.104828	rMATS	rMATS	HCT116	10313
0.0746535	rMATS	rMATS	HCT116	10313
0.0328161	rMATS	rMATS	HCT116	10313
0.0454282	rMATS	rMATS	HCT116	10313
0.0522974	rMATS	rMATS	HCT116	10313
0.153066	rMATS	rMATS	HCT116	10313
0.197574	rMATS	rMATS	HCT116	10313
0.26765	rMATS	rMATS	HCT116	10313
0.00672528	rMATS	rMATS	HCT116	10313
0.124668	rMATS	rMATS	HCT116	10313
0.0108583	rMATS	rMATS	HCT116	10313
0.0133613	rMATS	rMATS	HCT116	10313
0.0370389	rMATS	rMATS	HCT116	10313
0.022014	rMATS	rMATS	HCT116	10313
0.020756	rMATS	rMATS	HCT116	10313
0.0164581	rMATS	rMATS	HCT116	10313
0	rMATS	rMATS	HCT116	10313
0	rMATS	rMATS	HCT116	10313
0.0178331	rMATS	rMATS	HCT116	10313
0.00869104	rMATS	rMATS	HCT116	10313
0.00877568	rMATS	rMATS	HCT116	10313
0.0156423	rMATS	rMATS	HCT116	10313
0.0357936	rMATS	rMATS	HCT116	10313
0.0140748	rMATS	rMATS	HCT116	10313
0.0106915	rMATS	rMATS	HCT116	10313
0.0125112	rMATS	rMATS	HCT116	10313
0.0977845	rMATS	rMATS	HCT116	10313
0.272683	rMATS	rMATS	HCT116	10313
0.0141053	rMATS	rMATS	HCT116	10313
0.0146764	rMATS	rMATS	HCT116	10313
0.0101608	rMATS	rMATS	HCT116	10313
0.0160394	rMATS	rMATS	HCT116	10313
0.0167196	rMATS	rMATS	HCT116	10313
0.0214235	rMATS	rMATS	HCT116	10313
0.00387865	rMATS	rMATS	HCT116	10313
0.0180058	rMATS	rMATS	HCT116	10313
0.02316	rMATS	rMATS	HCT116	10313
0.0126385	rMATS	rMATS	HCT116	10313
0	rMATS	rMATS	HCT116	10313
0.154186	rMATS	rMATS	HCT116	10313
0	rMATS	rMATS	HCT116	10313
0.00317737	rMATS	rMATS	HCT116	10313
0.100598	rMATS	rMATS	HCT116	10313
0.0324266	rMATS	rMATS	HCT116	10313
0.0476572	rMATS	rMATS	HCT116	10313
0.114869	rMATS	rMATS	HCT116	10313
0.0559189	rMATS	rMATS	HCT116	10313
0	rMATS	rMATS	HCT116	10313
0.0813157	rMATS	rMATS	HCT116	10313
0.121556	rMATS	rMATS	HCT116	10313
0.125234	rMATS	rMATS	HCT116	10313
0.190278	rMATS	rMATS	HCT116	10313
0.0313257	rMATS	rMATS	HCT116	10313
0.0214934	rMATS	rMATS	HCT116	10313
0.105945	rMATS	rMATS	HCT116	10313
0.234703	rMATS	rMATS	HCT116	10313
0.148904	rMATS	rMATS	HCT116	10313
0.0831358	rMATS	rMATS	HCT116	10313
0.0173613	rMATS	rMATS	HCT116	10313
0.023752	rMATS	rMATS	HCT116	10313
0.146542	rMATS	rMATS	HCT116	10313
0.10503	rMATS	rMATS	HCT116	10313
0.210711	rMATS	rMATS	HCT116	10313
0.0308737	rMATS	rMATS	HCT116	10313
0.047513	rMATS	rMATS	HCT116	10313
0.00419904	rMATS	rMATS	HCT116	10313
0.221727	rMATS	rMATS	HCT116	10313
0.259616	rMATS	rMATS	HCT116	10313
0.18653	rMATS	rMATS	HCT116	10313
0.652649	rMATS	rMATS	HCT116	10313
0.213502	rMATS	rMATS	HCT116	10313
0.180366	rMATS	rMATS	HCT116	10313
0.256776	rMATS	rMATS	HCT116	10313
0.209344	rMATS	rMATS	HCT116	10313
0.0165062	rMATS	rMATS	HCT116	10313
0.143852	rMATS	rMATS	HCT116	10313
0.0485927	rMATS	rMATS	HCT116	10313
0.0640604	rMATS	rMATS	HCT116	10313
0.278717	rMATS	rMATS	HCT116	10313
0.273203	rMATS	rMATS	HCT116	10313
0.110498	rMATS	rMATS	HCT116	10313
0	rMATS	rMATS	HCT116	10313
0.0101394	rMATS	rMATS	HCT116	10313
0.127802	rMATS	rMATS	HCT116	10313
0.114296	rMATS	rMATS	HCT116	10313
0.0131605	rMATS	rMATS	HCT116	10313
0.181568	rMATS	rMATS	HCT116	10313
0.0318258	rMATS	rMATS	HCT116	10313
0.2227	rMATS	rMATS	HCT116	10313
0.0236022	rMATS	rMATS	HCT116	10313
0.0347162	rMATS	rMATS	HCT116	10313
0.147958	rMATS	rMATS	HCT116	10313
0.409652	rMATS	rMATS	HCT116	10313
0.149681	rMATS	rMATS	HCT116	10313
0.158701	rMATS	rMATS	HCT116	10313
0.147823	rMATS	rMATS	HCT116	10313
0.147872	rMATS	rMATS	HCT116	10313
0.180775	rMATS	rMATS	HCT116	10313
0.234981	rMATS	rMATS	HCT116	10313
0.149425	rMATS	rMATS	HCT116	10313
0.260708	rMATS	rMATS	HCT116	10313
0.419314	rMATS	rMATS	HCT116	10313
0.554295	rMATS	rMATS	HCT116	10313
0.574809	rMATS	rMATS	HCT116	10313
0.534788	rMATS	rMATS	HCT116	10313
0.120569	rMATS	rMATS	HCT116	10313
0.104773	rMATS	rMATS	HCT116	10313
0.104275	rMATS	rMATS	HCT116	10313
0.168867	rMATS	rMATS	HCT116	10313
0.0125987	rMATS	rMATS	HCT116	10313
0.373953	rMATS	rMATS	HCT116	10313
0.403174	rMATS	rMATS	HCT116	10313
0.10561	rMATS	rMATS	HCT116	10313
0.120942	rMATS	rMATS	HCT116	10313
0.198581	rMATS	rMATS	HCT116	10313
0.181009	rMATS	rMATS	HCT116	10313
0.216568	rMATS	rMATS	HCT116	10313
0.148362	rMATS	rMATS	HCT116	10313
0.181762	rMATS	rMATS	HCT116	10313
0.191738	rMATS	rMATS	HCT116	10313
0.181129	rMATS	rMATS	HCT116	10313
0.234847	rMATS	rMATS	HCT116	10313
0.244481	rMATS	rMATS	HCT116	10313
0.00991226	rMATS	rMATS	HCT116	10313
0.00230623	rMATS	rMATS	HCT116	10313
0.0174577	rMATS	rMATS	HCT116	10313
0.0489652	rMATS	rMATS	HCT116	10313
0.000646412	rMATS	rMATS	HCT116	10313
0.165957	rMATS	rMATS	HCT116	10313
0.202773	rMATS	rMATS	HCT116	10313
0.20339	rMATS	rMATS	HCT116	10313
0.212616	rMATS	rMATS	HCT116	10313
0.44475	rMATS	rMATS	HCT116	10313
0.115044	rMATS	rMATS	HCT116	10313
0.104828	rMATS	rMATS	HCT116	10313
0.104561	rMATS	rMATS	HCT116	10313
0	rMATS	rMATS	HCT116	10313
0	rMATS	rMATS	HCT116	10313
0.015762	rMATS	rMATS	HCT116	10313
0.00720032	rMATS	rMATS	HCT116	10313
0.0959083	rMATS	rMATS	HCT116	10313
0.152903	rMATS	rMATS	HCT116	10313
0.0255591	rMATS	rMATS	HCT116	10313
0.0662571	rMATS	rMATS	HCT116	10313
0.0385137	rMATS	rMATS	HCT116	10313
0	rMATS	rMATS	HCT116	10313
0.104828	rMATS	rMATS	HCT116	10313
0	rMATS	rMATS	HCT116	10313
0.0622022	rMATS	rMATS	HCT116	10313
0.371962	rMATS	rMATS	HCT116	10313
0.219301	rMATS	rMATS	HCT116	10313
0.111953	rMATS	rMATS	HCT116	10313
0.239411	rMATS	rMATS	HCT116	10313
0.200937	rMATS	rMATS	HCT116	10313
0.209535	rMATS	rMATS	HCT116	10313
0.0164337	rMATS	rMATS	HCT116	10313
0.0214345	rMATS	rMATS	HCT116	10313
0.0232657	rMATS	rMATS	HCT116	10313
0.0275175	rMATS	rMATS	HCT116	10313
0.0318279	rMATS	rMATS	HCT116	10313
0.00314485	rMATS	rMATS	HCT116	10313
0.0655412	rMATS	rMATS	HCT116	10313
0.0238518	rMATS	rMATS	HCT116	10313
0.0207103	rMATS	rMATS	HCT116	10313
0.0141606	rMATS	rMATS	HCT116	10313
0.0410382	rMATS	rMATS	HCT116	10313
0.0287934	rMATS	rMATS	HCT116	10313
0.18162	rMATS	rMATS	HCT116	10313
0.176338	rMATS	rMATS	HCT116	10313
0.106395	rMATS	rMATS	HCT116	10313
0.0332457	rMATS	rMATS	HCT116	10313
0.317076	rMATS	rMATS	HCT116	10313
0.0294297	rMATS	rMATS	HCT116	10313
0.0128769	rMATS	rMATS	HCT116	10313
0.148442	rMATS	rMATS	HCT116	10313
0.00478978	rMATS	rMATS	HCT116	10313
0.00281976	rMATS	rMATS	HCT116	10313
0.00194977	rMATS	rMATS	HCT116	10313
0.0048005	rMATS	rMATS	HCT116	10313
0.00483457	rMATS	rMATS	HCT116	10313
0.00691595	rMATS	rMATS	HCT116	10313
0.00344435	rMATS	rMATS	HCT116	10313
0.00146009	rMATS	rMATS	HCT116	10313
0.00555591	rMATS	rMATS	HCT116	10313
0.10817	rMATS	rMATS	HCT116	10313
0.013418	rMATS	rMATS	HCT116	10313
0.0612896	rMATS	rMATS	HCT116	10313
0.0053556	rMATS	rMATS	HCT116	10313
0.0302003	rMATS	rMATS	HCT116	10313
0.041401	rMATS	rMATS	HCT116	10313
0.11003	rMATS	rMATS	HCT116	10313
0.110869	rMATS	rMATS	HCT116	10313
0.0633545	rMATS	rMATS	HCT116	10313
0.0598472	rMATS	rMATS	HCT116	10313
0.287184	rMATS	rMATS	HCT116	10313
0.274249	rMATS	rMATS	HCT116	10313
0.186316	rMATS	rMATS	HCT116	10313
0.104492	rMATS	rMATS	HCT116	10313
0.180488	rMATS	rMATS	HCT116	10313
0.000370019	rMATS	rMATS	HCT116	10313
0.00286068	rMATS	rMATS	HCT116	10313
0.00158272	rMATS	rMATS	HCT116	10313
0.0180738	rMATS	rMATS	HCT116	10313
0.0176975	rMATS	rMATS	HCT116	10313
0.030901	rMATS	rMATS	HCT116	10313
0.00482211	rMATS	rMATS	HCT116	10313
0.00197724	rMATS	rMATS	HCT116	10313
0.0070667	rMATS	rMATS	HCT116	10313
0.104821	rMATS	rMATS	HCT116	10313
0.104659	rMATS	rMATS	HCT116	10313
0.107221	rMATS	rMATS	HCT116	10313
0.00178208	rMATS	rMATS	HCT116	10313
0.158559	rMATS	rMATS	HCT116	10313
0.535528	rMATS	rMATS	HCT116	10313
0.457357	rMATS	rMATS	HCT116	10313
0.15586	rMATS	rMATS	HCT116	10313
0.104828	rMATS	rMATS	HCT116	10313
0.065618	rMATS	rMATS	HCT116	10313
0.0962075	rMATS	rMATS	HCT116	10313
0.109425	rMATS	rMATS	HCT116	10313
0.136427	rMATS	rMATS	HCT116	10313
0.136607	rMATS	rMATS	HCT116	10313
0.0347465	rMATS	rMATS	HCT116	10313
0.257303	rMATS	rMATS	HCT116	10313
0.188637	rMATS	rMATS	HCT116	10313
0.263298	rMATS	rMATS	HCT116	10313
0.181568	rMATS	rMATS	HCT116	10313
0.385703	rMATS	rMATS	HCT116	10313
0.262085	rMATS	rMATS	HCT116	10313
0.159428	rMATS	rMATS	HCT116	10313
0.104828	rMATS	rMATS	HCT116	10313
0.347746	rMATS	rMATS	HCT116	10313
0.314485	rMATS	rMATS	HCT116	10313
0.208272	rMATS	rMATS	HCT116	10313
0.233263	rMATS	rMATS	HCT116	10313
0.00460206	rMATS	rMATS	HCT116	10313
0.0235801	rMATS	rMATS	HCT116	10313
0.0227562	rMATS	rMATS	HCT116	10313
0	rMATS	rMATS	HCT116	10313
0	rMATS	rMATS	HCT116	10313
0	rMATS	rMATS	HCT116	10313
0	rMATS	rMATS	HCT116	10313
0.0356292	rMATS	rMATS	HCT116	10313
0.00283037	rMATS	rMATS	HCT116	10313
0.0182397	rMATS	rMATS	HCT116	10313
0.0338735	rMATS	rMATS	HCT116	10313
0.0181413	rMATS	rMATS	HCT116	10313
0.149132	rMATS	rMATS	HCT116	10313
0.154557	rMATS	rMATS	HCT116	10313
0.0505831	rMATS	rMATS	HCT116	10313
0	rMATS	rMATS	HCT116	10313
0.0245808	rMATS	rMATS	HCT116	10313
0.0527528	rMATS	rMATS	HCT116	10313
0.0536201	rMATS	rMATS	HCT116	10313
0.0270335	rMATS	rMATS	HCT116	10313
0.046466	rMATS	rMATS	HCT116	10313
0.11777	rMATS	rMATS	HCT116	10313
0.106404	rMATS	rMATS	HCT116	10313
0.324991	rMATS	rMATS	HCT116	10313
0.353173	rMATS	rMATS	HCT116	10313
0.314622	rMATS	rMATS	HCT116	10313
0.349646	rMATS	rMATS	HCT116	10313
0.00435346	rMATS	rMATS	HCT116	10313
0.0153846	rMATS	rMATS	HCT116	10313
0.0340882	rMATS	rMATS	HCT116	10313
0	rMATS	rMATS	HCT116	10313
0.0954625	rMATS	rMATS	HCT116	10313
0.184847	rMATS	rMATS	HCT116	10313
0.120475	rMATS	rMATS	HCT116	10313
0.0150354	rMATS	rMATS	HCT116	10313
0.0268641	rMATS	rMATS	HCT116	10313
0.105172	rMATS	rMATS	HCT116	10313
0.108014	rMATS	rMATS	HCT116	10313
0.216877	rMATS	rMATS	HCT116	10313
0.0922813	rMATS	rMATS	HCT116	10313
0.344249	rMATS	rMATS	HCT116	10313
0.0799719	rMATS	rMATS	HCT116	10313
0.579352	rMATS	rMATS	HCT116	10313
0.612468	rMATS	rMATS	HCT116	10313
0.580519	rMATS	rMATS	HCT116	10313
0.599827	rMATS	rMATS	HCT116	10313
0.0384067	rMATS	rMATS	HCT116	10313
0.0144012	rMATS	rMATS	HCT116	10313
0.000563857	rMATS	rMATS	HCT116	10313
0.00799709	rMATS	rMATS	HCT116	10313
0.00408831	rMATS	rMATS	HCT116	10313
0.00136426	rMATS	rMATS	HCT116	10313
0.0364229	rMATS	rMATS	HCT116	10313
0.0121601	rMATS	rMATS	HCT116	10313
0.105698	rMATS	rMATS	HCT116	10313
0.0132561	rMATS	rMATS	HCT116	10313
0.106692	rMATS	rMATS	HCT116	10313
0.148045	rMATS	rMATS	HCT116	10313
0.179087	rMATS	rMATS	HCT116	10313
0.149083	rMATS	rMATS	HCT116	10313
0.276555	rMATS	rMATS	HCT116	10313
0.31267	rMATS	rMATS	HCT116	10313
0.207659	rMATS	rMATS	HCT116	10313
0.183503	rMATS	rMATS	HCT116	10313
0.277099	rMATS	rMATS	HCT116	10313
0.298122	rMATS	rMATS	HCT116	10313
0.339723	rMATS	rMATS	HCT116	10313
0.0449233	rMATS	rMATS	HCT116	10313
0.0271462	rMATS	rMATS	HCT116	10313
0.0906949	rMATS	rMATS	HCT116	10313
0.0788768	rMATS	rMATS	HCT116	10313
0	rMATS	rMATS	HCT116	10313
0	rMATS	rMATS	HCT116	10313
0.00576557	rMATS	rMATS	HCT116	10313
0.00943456	rMATS	rMATS	HCT116	10313
0.0395589	rMATS	rMATS	HCT116	10313
0.0210661	rMATS	rMATS	HCT116	10313
0.020983	rMATS	rMATS	HCT116	10313
0.00650707	rMATS	rMATS	HCT116	10313
0.08592	rMATS	rMATS	HCT116	10313
0.104637	rMATS	rMATS	HCT116	10313
0.0357467	rMATS	rMATS	HCT116	10313
0	rMATS	rMATS	HCT116	10313
0.104799	rMATS	rMATS	HCT116	10313
0.14825	rMATS	rMATS	HCT116	10313
0.105791	rMATS	rMATS	HCT116	10313
0.104828	rMATS	rMATS	HCT116	10313
0.0183861	rMATS	rMATS	HCT116	10313
0.105305	rMATS	rMATS	HCT116	10313
0.0634109	rMATS	rMATS	HCT116	10313
0.0130039	rMATS	rMATS	HCT116	10313
0.00844748	rMATS	rMATS	HCT116	10313
0.146733	rMATS	rMATS	HCT116	10313
0.228669	rMATS	rMATS	HCT116	10313
0.11521	rMATS	rMATS	HCT116	10313
0.38383	rMATS	rMATS	HCT116	10313
0.395185	rMATS	rMATS	HCT116	10313
0.371153	rMATS	rMATS	HCT116	10313
0.208783	rMATS	rMATS	HCT116	10313
0.164914	rMATS	rMATS	HCT116	10313
0.0527707	rMATS	rMATS	HCT116	10313
0.328442	rMATS	rMATS	HCT116	10313
0.292304	rMATS	rMATS	HCT116	10313
0.323692	rMATS	rMATS	HCT116	10313
0.384127	rMATS	rMATS	HCT116	10313
0.303489	rMATS	rMATS	HCT116	10313
0.208416	rMATS	rMATS	HCT116	10313
0.254096	rMATS	rMATS	HCT116	10313
0.235213	rMATS	rMATS	HCT116	10313
0.310278	rMATS	rMATS	HCT116	10313
0.510658	rMATS	rMATS	HCT116	10313
0.0694115	rMATS	rMATS	HCT116	10313
0.00904639	rMATS	rMATS	HCT116	10313
0.00670432	rMATS	rMATS	HCT116	10313
0.0207327	rMATS	rMATS	HCT116	10313
0.231305	rMATS	rMATS	HCT116	10313
0.174462	rMATS	rMATS	HCT116	10313
0.0276229	rMATS	rMATS	HCT116	10313
0.30336	rMATS	rMATS	HCT116	10313
0.233689	rMATS	rMATS	HCT116	10313
0.147824	rMATS	rMATS	HCT116	10313
0.233427	rMATS	rMATS	HCT116	10313
0.18068	rMATS	rMATS	HCT116	10313
0.256169	rMATS	rMATS	HCT116	10313
0.193774	rMATS	rMATS	HCT116	10313
0.202452	rMATS	rMATS	HCT116	10313
0.219783	rMATS	rMATS	HCT116	10313
0.0520004	rMATS	rMATS	HCT116	10313
0.227287	rMATS	rMATS	HCT116	10313
0.125789	rMATS	rMATS	HCT116	10313
0.210942	rMATS	rMATS	HCT116	10313
0.111224	rMATS	rMATS	HCT116	10313
0.136388	rMATS	rMATS	HCT116	10313
0.112779	rMATS	rMATS	HCT116	10313
0.0104514	rMATS	rMATS	HCT116	10313
0.0173577	rMATS	rMATS	HCT116	10313
0.00965261	rMATS	rMATS	HCT116	10313
0.00358262	rMATS	rMATS	HCT116	10313
0.001754	rMATS	rMATS	HCT116	10313
0.02757	rMATS	rMATS	HCT116	10313
0.0990807	rMATS	rMATS	HCT116	10313
0.343265	rMATS	rMATS	HCT116	10313
0.209657	rMATS	rMATS	HCT116	10313
0.0242816	rMATS	rMATS	HCT116	10313
0.0126537	rMATS	rMATS	HCT116	10313
0	rMATS	rMATS	HCT116	10313
0.0279797	rMATS	rMATS	HCT116	10313
0.0119431	rMATS	rMATS	HCT116	10313
0.060226	rMATS	rMATS	HCT116	10313
0.0907498	rMATS	rMATS	HCT116	10313
0.106519	rMATS	rMATS	HCT116	10313
0.00106781	rMATS	rMATS	HCT116	10313
0.00202224	rMATS	rMATS	HCT116	10313
0.0528955	rMATS	rMATS	HCT116	10313
0.00917605	rMATS	rMATS	HCT116	10313
0	rMATS	rMATS	HCT116	10313
0.0258246	rMATS	rMATS	HCT116	10313
0.105801	rMATS	rMATS	HCT116	10313
0	rMATS	rMATS	HCT116	10313
0.0188623	rMATS	rMATS	HCT116	10313
0.20257	rMATS	rMATS	HCT116	10313
0.246107	rMATS	rMATS	HCT116	10313
0.23396	rMATS	rMATS	HCT116	10313
0.105496	rMATS	rMATS	HCT116	10313
0.00429797	rMATS	rMATS	HCT116	10313
0	rMATS	rMATS	HCT116	10313
0.0232108	rMATS	rMATS	HCT116	10313
0.0400187	rMATS	rMATS	HCT116	10313
0.00824669	rMATS	rMATS	HCT116	10313
0.0176542	rMATS	rMATS	HCT116	10313
0.0125802	rMATS	rMATS	HCT116	10313
0.0136138	rMATS	rMATS	HCT116	10313
0.0355124	rMATS	rMATS	HCT116	10313
0.0424273	rMATS	rMATS	HCT116	10313
0.0165222	rMATS	rMATS	HCT116	10313
0.00778982	rMATS	rMATS	HCT116	10313
0.0111286	rMATS	rMATS	HCT116	10313
0.334785	rMATS	rMATS	HCT116	10313
0.352578	rMATS	rMATS	HCT116	10313
0.233851	rMATS	rMATS	HCT116	10313
0.154345	rMATS	rMATS	HCT116	10313
0.0575068	rMATS	rMATS	HCT116	10313
0.0128962	rMATS	rMATS	HCT116	10313
0.00814778	rMATS	rMATS	HCT116	10313
0.207149	rMATS	rMATS	HCT116	10313
0.253875	rMATS	rMATS	HCT116	10313
0.158401	rMATS	rMATS	HCT116	10313
0.181862	rMATS	rMATS	HCT116	10313
0.26158	rMATS	rMATS	HCT116	10313
0.169975	rMATS	rMATS	HCT116	10313
0.00398406	rMATS	rMATS	HCT116	10313
0.147631	rMATS	rMATS	HCT116	10313
0.25154	rMATS	rMATS	HCT116	10313
0.206867	rMATS	rMATS	HCT116	10313
0.18204	rMATS	rMATS	HCT116	10313
0.0132795	rMATS	rMATS	HCT116	10313
0	rMATS	rMATS	HCT116	10313
0.0163738	rMATS	rMATS	HCT116	10313
0.0130312	rMATS	rMATS	HCT116	10313
0.0119446	rMATS	rMATS	HCT116	10313
0.0246962	rMATS	rMATS	HCT116	10313
0.0103992	rMATS	rMATS	HCT116	10313
0.0137682	rMATS	rMATS	HCT116	10313
0.19692	rMATS	rMATS	HCT116	10313
0.207403	rMATS	rMATS	HCT116	10313
0.214473	rMATS	rMATS	HCT116	10313
0.00691868	rMATS	rMATS	HCT116	10313
0.0575596	rMATS	rMATS	HCT116	10313
0.0980549	rMATS	rMATS	HCT116	10313
0.0111288	rMATS	rMATS	HCT116	10313
0.00304878	rMATS	rMATS	HCT116	10313
0.0373503	rMATS	rMATS	HCT116	10313
0.255668	rMATS	rMATS	HCT116	10313
0.207041	rMATS	rMATS	HCT116	10313
0.0122512	rMATS	rMATS	HCT116	10313
0.00786214	rMATS	rMATS	HCT116	10313
0.00807179	rMATS	rMATS	HCT116	10313
0.00943456	rMATS	rMATS	HCT116	10313
0.0260679	rMATS	rMATS	HCT116	10313
0.108174	rMATS	rMATS	HCT116	10313
0.126528	rMATS	rMATS	HCT116	10313
0.14887	rMATS	rMATS	HCT116	10313
0.0241356	rMATS	rMATS	HCT116	10313
0	rMATS	rMATS	HCT116	10313
0.0109606	rMATS	rMATS	HCT116	10313
0.118363	rMATS	rMATS	HCT116	10313
0.233257	rMATS	rMATS	HCT116	10313
0.205483	rMATS	rMATS	HCT116	10313
0.209657	rMATS	rMATS	HCT116	10313
0.0149302	rMATS	rMATS	HCT116	10313
0.0442906	rMATS	rMATS	HCT116	10313
0.0116822	rMATS	rMATS	HCT116	10313
0.0345123	rMATS	rMATS	HCT116	10313
0.00903196	rMATS	rMATS	HCT116	10313
0.000481812	rMATS	rMATS	HCT116	10313
0.228578	rMATS	rMATS	HCT116	10313
0.109149	rMATS	rMATS	HCT116	10313
0.00595681	rMATS	rMATS	HCT116	10313
0.00402685	rMATS	rMATS	HCT116	10313
0.00210761	rMATS	rMATS	HCT116	10313
0.00608005	rMATS	rMATS	HCT116	10313
0.23638	rMATS	rMATS	HCT116	10313
0.00159659	rMATS	rMATS	HCT116	10313
0	rMATS	rMATS	HCT116	10313
0.0146647	rMATS	rMATS	HCT116	10313
0.353971	rMATS	rMATS	HCT116	10313
0.312454	rMATS	rMATS	HCT116	10313
0.293578	rMATS	rMATS	HCT116	10313
0.257141	rMATS	rMATS	HCT116	10313
0.284933	rMATS	rMATS	HCT116	10313
0.286596	rMATS	rMATS	HCT116	10313
0.0502813	rMATS	rMATS	HCT116	10313
0	rMATS	rMATS	HCT116	10313
0.0371879	rMATS	rMATS	HCT116	10313
0.0310134	rMATS	rMATS	HCT116	10313
0.0954327	rMATS	rMATS	HCT116	10313
0.151044	rMATS	rMATS	HCT116	10313
0.181472	rMATS	rMATS	HCT116	10313
0.108284	rMATS	rMATS	HCT116	10313
0.208252	rMATS	rMATS	HCT116	10313
0.673257	rMATS	rMATS	HCT116	10313
0.00409511	rMATS	rMATS	HCT116	10313
0.00384233	rMATS	rMATS	HCT116	10313
0.00508166	rMATS	rMATS	HCT116	10313
0.00904759	rMATS	rMATS	HCT116	10313
0.131365	rMATS	rMATS	HCT116	10313
0.185427	rMATS	rMATS	HCT116	10313
0.157341	rMATS	rMATS	HCT116	10313
0.0425259	rMATS	rMATS	HCT116	10313
0.111259	rMATS	rMATS	HCT116	10313
0.0979503	rMATS	rMATS	HCT116	10313
0.035041	rMATS	rMATS	HCT116	10313
0.182962	rMATS	rMATS	HCT116	10313
0.0338897	rMATS	rMATS	HCT116	10313
0.0019417	rMATS	rMATS	HCT116	10313
0.00779302	rMATS	rMATS	HCT116	10313
0.0029352	rMATS	rMATS	HCT116	10313
0.008734	rMATS	rMATS	HCT116	10313
0.0158412	rMATS	rMATS	HCT116	10313
0.0272941	rMATS	rMATS	HCT116	10313
0.111961	rMATS	rMATS	HCT116	10313
0.104828	rMATS	rMATS	HCT116	10313
0.149488	rMATS	rMATS	HCT116	10313
0.14825	rMATS	rMATS	HCT116	10313
0.0120341	rMATS	rMATS	HCT116	10313
0.172803	rMATS	rMATS	HCT116	10313
0.000919399	rMATS	rMATS	HCT116	10313
0.00294262	rMATS	rMATS	HCT116	10313
0.00388325	rMATS	rMATS	HCT116	10313
0.247931	rMATS	rMATS	HCT116	10313
0.191977	rMATS	rMATS	HCT116	10313
0.240251	rMATS	rMATS	HCT116	10313
0.348843	rMATS	rMATS	HCT116	10313
0.338871	rMATS	rMATS	HCT116	10313
0.104639	rMATS	rMATS	HCT116	10313
0.106341	rMATS	rMATS	HCT116	10313
0.204545	rMATS	rMATS	HCT116	10313
0.172474	rMATS	rMATS	HCT116	10313
0.06289	rMATS	rMATS	HCT116	10313
0.00972852	rMATS	rMATS	HCT116	10313
0.00845592	rMATS	rMATS	HCT116	10313
0.0714414	rMATS	rMATS	HCT116	10313
0.0108914	rMATS	rMATS	HCT116	10313
0.190856	rMATS	rMATS	HCT116	10313
0.104461	rMATS	rMATS	HCT116	10313
0.104322	rMATS	rMATS	HCT116	10313
0.207311	rMATS	rMATS	HCT116	10313
0.289637	rMATS	rMATS	HCT116	10313
0.118409	rMATS	rMATS	HCT116	10313
0.449996	rMATS	rMATS	HCT116	10313
0.233239	rMATS	rMATS	HCT116	10313
0.160048	rMATS	rMATS	HCT116	10313
0.105933	rMATS	rMATS	HCT116	10313
0.022014	rMATS	rMATS	HCT116	10313
0.151314	rMATS	rMATS	HCT116	10313
0.12159	rMATS	rMATS	HCT116	10313
0.0291951	rMATS	rMATS	HCT116	10313
0	rMATS	rMATS	HCT116	10313
0.0263537	rMATS	rMATS	HCT116	10313
0.00966706	rMATS	rMATS	HCT116	10313
0.0558606	rMATS	rMATS	HCT116	10313
0.0425242	rMATS	rMATS	HCT116	10313
0.0100489	rMATS	rMATS	HCT116	10313
0.0558851	rMATS	rMATS	HCT116	10313
0.0725176	rMATS	rMATS	HCT116	10313
0.0404887	rMATS	rMATS	HCT116	10313
0.0967063	rMATS	rMATS	HCT116	10313
0.134911	rMATS	rMATS	HCT116	10313
0.0290553	rMATS	rMATS	HCT116	10313
0.00669572	rMATS	rMATS	HCT116	10313
0.0581357	rMATS	rMATS	HCT116	10313
0.0779667	rMATS	rMATS	HCT116	10313
0.0892531	rMATS	rMATS	HCT116	10313
0.475326	rMATS	rMATS	HCT116	10313
0.0596406	rMATS	rMATS	HCT116	10313
0.0590309	rMATS	rMATS	HCT116	10313
0.0177778	rMATS	rMATS	HCT116	10313
0.0587712	rMATS	rMATS	HCT116	10313
0.106075	rMATS	rMATS	HCT116	10313
0.0552712	rMATS	rMATS	HCT116	10313
0.291444	rMATS	rMATS	HCT116	10313
0.27515	rMATS	rMATS	HCT116	10313
0.17292	rMATS	rMATS	HCT116	10313
0.0928087	rMATS	rMATS	HCT116	10313
0.181568	rMATS	rMATS	HCT116	10313
0.149178	rMATS	rMATS	HCT116	10313
0.00585714	rMATS	rMATS	HCT116	10313
0.104977	rMATS	rMATS	HCT116	10313
0.0465438	rMATS	rMATS	HCT116	10313
0.0567051	rMATS	rMATS	HCT116	10313
0.10474	rMATS	rMATS	HCT116	10313
0.234235	rMATS	rMATS	HCT116	10313
0.210628	rMATS	rMATS	HCT116	10313
0.253109	rMATS	rMATS	HCT116	10313
0.00404449	rMATS	rMATS	HCT116	10313
0.0511961	rMATS	rMATS	HCT116	10313
0.405999	rMATS	rMATS	HCT116	10313
0.441062	rMATS	rMATS	HCT116	10313
0.389943	rMATS	rMATS	HCT116	10313
0.404338	rMATS	rMATS	HCT116	10313
0.152017	rMATS	rMATS	HCT116	10313
0.25811	rMATS	rMATS	HCT116	10313
0.254962	rMATS	rMATS	HCT116	10313
0.104987	rMATS	rMATS	HCT116	10313
0.113407	rMATS	rMATS	HCT116	10313
0.104318	rMATS	rMATS	HCT116	10313
0.105479	rMATS	rMATS	HCT116	10313
0.208459	rMATS	rMATS	HCT116	10313
0.104644	rMATS	rMATS	HCT116	10313
0.123518	rMATS	rMATS	HCT116	10313
0.130276	rMATS	rMATS	HCT116	10313
0.291114	rMATS	rMATS	HCT116	10313
0.2748	rMATS	rMATS	HCT116	10313
0.00146356	rMATS	rMATS	HCT116	10313
0.000715284	rMATS	rMATS	HCT116	10313
0.000142903	rMATS	rMATS	HCT116	10313
0.00013316	rMATS	rMATS	HCT116	10313
0.20903	rMATS	rMATS	HCT116	10313
0.00257389	rMATS	rMATS	HCT116	10313
0.0112484	rMATS	rMATS	HCT116	10313
0.00831107	rMATS	rMATS	HCT116	10313
0.181819	rMATS	rMATS	HCT116	10313
0.152743	rMATS	rMATS	HCT116	10313
0.180021	rMATS	rMATS	HCT116	10313
0.142634	rMATS	rMATS	HCT116	10313
0.0468038	rMATS	rMATS	HCT116	10313
0.00670902	rMATS	rMATS	HCT116	10313
0.0609136	rMATS	rMATS	HCT116	10313
0.0375347	rMATS	rMATS	HCT116	10313
0.309289	rMATS	rMATS	HCT116	10313
0.199936	rMATS	rMATS	HCT116	10313
0.00649983	rMATS	rMATS	HCT116	10313
0.000944365	rMATS	rMATS	HCT116	10313
0.0596149	rMATS	rMATS	HCT116	10313
0.130403	rMATS	rMATS	HCT116	10313
0.141808	rMATS	rMATS	HCT116	10313
0.175795	rMATS	rMATS	HCT116	10313
0.24289	rMATS	rMATS	HCT116	10313
0.186935	rMATS	rMATS	HCT116	10313
0.306151	rMATS	rMATS	HCT116	10313
0.333981	rMATS	rMATS	HCT116	10313
0.258867	rMATS	rMATS	HCT116	10313
0.149109	rMATS	rMATS	HCT116	10313
0.150628	rMATS	rMATS	HCT116	10313
0.16457	rMATS	rMATS	HCT116	10313
0.104407	rMATS	rMATS	HCT116	10313
0.182121	rMATS	rMATS	HCT116	10313
0.181841	rMATS	rMATS	HCT116	10313
0.138062	rMATS	rMATS	HCT116	10313
0.104828	rMATS	rMATS	HCT116	10313
0.14825	rMATS	rMATS	HCT116	10313
0.126603	rMATS	rMATS	HCT116	10313
0.105638	rMATS	rMATS	HCT116	10313
0.0283444	rMATS	rMATS	HCT116	10313
0.11429	rMATS	rMATS	HCT116	10313
0.112471	rMATS	rMATS	HCT116	10313
0.120733	rMATS	rMATS	HCT116	10313
0.104828	rMATS	rMATS	HCT116	10313
0.0308702	rMATS	rMATS	HCT116	10313
0.104828	rMATS	rMATS	HCT116	10313
0.137342	rMATS	rMATS	HCT116	10313
0.106987	rMATS	rMATS	HCT116	10313
0.149814	rMATS	rMATS	HCT116	10313
0.0201466	rMATS	rMATS	HCT116	10313
0.120462	rMATS	rMATS	HCT116	10313
0.0240829	rMATS	rMATS	HCT116	10313
0.425093	rMATS	rMATS	HCT116	10313
0.253967	rMATS	rMATS	HCT116	10313
0.382458	rMATS	rMATS	HCT116	10313
0.347677	rMATS	rMATS	HCT116	10313
0.331119	rMATS	rMATS	HCT116	10313
0.0252862	rMATS	rMATS	HCT116	10313
0.063759	rMATS	rMATS	HCT116	10313
0.106701	rMATS	rMATS	HCT116	10313
0.106181	rMATS	rMATS	HCT116	10313
0.106132	rMATS	rMATS	HCT116	10313
0	rMATS	rMATS	HCT116	10313
0.181553	rMATS	rMATS	HCT116	10313
0	rMATS	rMATS	HCT116	10313
0.14901	rMATS	rMATS	HCT116	10313
0.160103	rMATS	rMATS	HCT116	10313
0.149829	rMATS	rMATS	HCT116	10313
0.00632723	rMATS	rMATS	HCT116	10313
0.00858557	rMATS	rMATS	HCT116	10313
0.00855076	rMATS	rMATS	HCT116	10313
0.0068136	rMATS	rMATS	HCT116	10313
0.00611137	rMATS	rMATS	HCT116	10313
0.0125283	rMATS	rMATS	HCT116	10313
0.041099	rMATS	rMATS	HCT116	10313
0.132459	rMATS	rMATS	HCT116	10313
0.180497	rMATS	rMATS	HCT116	10313
0.155487	rMATS	rMATS	HCT116	10313
0.378679	rMATS	rMATS	HCT116	10313
0.356932	rMATS	rMATS	HCT116	10313
0.374305	rMATS	rMATS	HCT116	10313
0.0852333	rMATS	rMATS	HCT116	10313
0.00837225	rMATS	rMATS	HCT116	10313
0.139529	rMATS	rMATS	HCT116	10313
0.104755	rMATS	rMATS	HCT116	10313
0.275805	rMATS	rMATS	HCT116	10313
0.0603694	rMATS	rMATS	HCT116	10313
0.0423307	rMATS	rMATS	HCT116	10313
0.026234	rMATS	rMATS	HCT116	10313
0.00593585	rMATS	rMATS	HCT116	10313
0.0158615	rMATS	rMATS	HCT116	10313
0	rMATS	rMATS	HCT116	10313
0.0136521	rMATS	rMATS	HCT116	10313
0.0860215	rMATS	rMATS	HCT116	10313
0.108834	rMATS	rMATS	HCT116	10313
0.390681	rMATS	rMATS	HCT116	10313
0.380127	rMATS	rMATS	HCT116	10313
0.425102	rMATS	rMATS	HCT116	10313
0.437531	rMATS	rMATS	HCT116	10313
0.209657	rMATS	rMATS	HCT116	10313
0.256776	rMATS	rMATS	HCT116	10313
0.299952	rMATS	rMATS	HCT116	10313
0.244595	rMATS	rMATS	HCT116	10313
0.00365617	rMATS	rMATS	HCT116	10313
0.00674299	rMATS	rMATS	HCT116	10313
0.0437135	rMATS	rMATS	HCT116	10313
0.115018	rMATS	rMATS	HCT116	10313
0.078083	rMATS	rMATS	HCT116	10313
0.0588633	rMATS	rMATS	HCT116	10313
0.0181061	rMATS	rMATS	HCT116	10313
0.0429317	rMATS	rMATS	HCT116	10313
0.104828	rMATS	rMATS	HCT116	10313
0.0516516	rMATS	rMATS	HCT116	10313
0.187465	rMATS	rMATS	HCT116	10313
0.180733	rMATS	rMATS	HCT116	10313
0.04023	rMATS	rMATS	HCT116	10313
0.0668329	rMATS	rMATS	HCT116	10313
0.138607	rMATS	rMATS	HCT116	10313
0.0061919	rMATS	rMATS	HCT116	10313
0.0236825	rMATS	rMATS	HCT116	10313
0.0259975	rMATS	rMATS	HCT116	10313
0.00900767	rMATS	rMATS	HCT116	10313
0.000694444	rMATS	rMATS	HCT116	10313
0.104682	rMATS	rMATS	HCT116	10313
0.00129199	rMATS	rMATS	HCT116	10313
0.0424945	rMATS	rMATS	HCT116	10313
0.0382526	rMATS	rMATS	HCT116	10313
0.0360154	rMATS	rMATS	HCT116	10313
0.0822001	rMATS	rMATS	HCT116	10313
0.0118687	rMATS	rMATS	HCT116	10313
0.0452073	rMATS	rMATS	HCT116	10313
0.0534089	rMATS	rMATS	HCT116	10313
0.00948636	rMATS	rMATS	HCT116	10313
0.0100224	rMATS	rMATS	HCT116	10313
0.00317797	rMATS	rMATS	HCT116	10313
0.147886	rMATS	rMATS	HCT116	10313
0.122144	rMATS	rMATS	HCT116	10313
0.119803	rMATS	rMATS	HCT116	10313
0.147866	rMATS	rMATS	HCT116	10313
0.105498	rMATS	rMATS	HCT116	10313
0	rMATS	rMATS	HCT116	10313
0.148141	rMATS	rMATS	HCT116	10313
0.151073	rMATS	rMATS	HCT116	10313
0.182269	rMATS	rMATS	HCT116	10313
0.21005	rMATS	rMATS	HCT116	10313
0.148879	rMATS	rMATS	HCT116	10313
0.148318	rMATS	rMATS	HCT116	10313
0.148029	rMATS	rMATS	HCT116	10313
0.44997	rMATS	rMATS	HCT116	10313
0.0658101	rMATS	rMATS	HCT116	10313
0.0205246	rMATS	rMATS	HCT116	10313
0.251405	rMATS	rMATS	HCT116	10313
0.315876	rMATS	rMATS	HCT116	10313
0.258375	rMATS	rMATS	HCT116	10313
0.157631	rMATS	rMATS	HCT116	10313
0.223376	rMATS	rMATS	HCT116	10313
0.122076	rMATS	rMATS	HCT116	10313
0.318204	rMATS	rMATS	HCT116	10313
0.0407384	rMATS	rMATS	HCT116	10313
0.0929965	rMATS	rMATS	HCT116	10313
0.078469	rMATS	rMATS	HCT116	10313
0.0895744	rMATS	rMATS	HCT116	10313
0.117342	rMATS	rMATS	HCT116	10313
0.111395	rMATS	rMATS	HCT116	10313
0.107531	rMATS	rMATS	HCT116	10313
0.0515613	rMATS	rMATS	HCT116	10313
0.0169771	rMATS	rMATS	HCT116	10313
0.0621122	rMATS	rMATS	HCT116	10313
0.168819	rMATS	rMATS	HCT116	10313
0.141837	rMATS	rMATS	HCT116	10313
0.026221	rMATS	rMATS	HCT116	10313
0.0204725	rMATS	rMATS	HCT116	10313
0.0396494	rMATS	rMATS	HCT116	10313
0.027163	rMATS	rMATS	HCT116	10313
0.0402888	rMATS	rMATS	HCT116	10313
0.00348432	rMATS	rMATS	HCT116	10313
0.017234	rMATS	rMATS	HCT116	10313
0.0036612	rMATS	rMATS	HCT116	10313
0.126439	rMATS	rMATS	HCT116	10313
0.224123	rMATS	rMATS	HCT116	10313
0.0156035	rMATS	rMATS	HCT116	10313
0.0110037	rMATS	rMATS	HCT116	10313
0.0237375	rMATS	rMATS	HCT116	10313
0.00450762	rMATS	rMATS	HCT116	10313
0.0126786	rMATS	rMATS	HCT116	10313
0.10647	rMATS	rMATS	HCT116	10313
0.0460678	rMATS	rMATS	HCT116	10313
0.0273559	rMATS	rMATS	HCT116	10313
0.00840336	rMATS	rMATS	HCT116	10313
0.00503145	rMATS	rMATS	HCT116	10313
0.10804	rMATS	rMATS	HCT116	10313
0.0983242	rMATS	rMATS	HCT116	10313
0.0133533	rMATS	rMATS	HCT116	10313
0.013506	rMATS	rMATS	HCT116	10313
0.147284	rMATS	rMATS	HCT116	10313
0.0662044	rMATS	rMATS	HCT116	10313
0.175511	rMATS	rMATS	HCT116	10313
0.473219	rMATS	rMATS	HCT116	10313
0.57235	rMATS	rMATS	HCT116	10313
0.548274	rMATS	rMATS	HCT116	10313
0.24975	rMATS	rMATS	HCT116	10313
0.0611841	rMATS	rMATS	HCT116	10313
0	rMATS	rMATS	HCT116	10313
0.10976	rMATS	rMATS	HCT116	10313
0.0232247	rMATS	rMATS	HCT116	10313
0.00127389	rMATS	rMATS	HCT116	10313
0.0885787	rMATS	rMATS	HCT116	10313
0.003256	rMATS	rMATS	HCT116	10313
0.0202855	rMATS	rMATS	HCT116	10313
0.0128617	rMATS	rMATS	HCT116	10313
0.0111188	rMATS	rMATS	HCT116	10313
0.0149457	rMATS	rMATS	HCT116	10313
0.00480859	rMATS	rMATS	HCT116	10313
0.112621	rMATS	rMATS	HCT116	10313
0.105819	rMATS	rMATS	HCT116	10313
0.00555591	rMATS	rMATS	HCT116	10313
0.00095511	rMATS	rMATS	HCT116	10313
0.181568	rMATS	rMATS	HCT116	10313
0.234404	rMATS	rMATS	HCT116	10313
0.15808	rMATS	rMATS	HCT116	10313
0.149939	rMATS	rMATS	HCT116	10313
0.147188	rMATS	rMATS	HCT116	10313
0.181568	rMATS	rMATS	HCT116	10313
0.183376	rMATS	rMATS	HCT116	10313
0.0364806	rMATS	rMATS	HCT116	10313
0.0210328	rMATS	rMATS	HCT116	10313
0.147686	rMATS	rMATS	HCT116	10313
0.182225	rMATS	rMATS	HCT116	10313
0.00167774	rMATS	rMATS	HCT116	10313
0.00844343	rMATS	rMATS	HCT116	10313
0.00577319	rMATS	rMATS	HCT116	10313
0.0051044	rMATS	rMATS	HCT116	10313
0.00701525	rMATS	rMATS	HCT116	10313
0.104828	rMATS	rMATS	HCT116	10313
0.114984	rMATS	rMATS	HCT116	10313
0.0176928	rMATS	rMATS	HCT116	10313
0.0211778	rMATS	rMATS	HCT116	10313
0.0085499	rMATS	rMATS	HCT116	10313
0.005556	rMATS	rMATS	HCT116	10313
0.00341064	rMATS	rMATS	HCT116	10313
0.0405945	rMATS	rMATS	HCT116	10313
0.0393705	rMATS	rMATS	HCT116	10313
0.0247586	rMATS	rMATS	HCT116	10313
0.00844531	rMATS	rMATS	HCT116	10313
0.00782443	rMATS	rMATS	HCT116	10313
0.0395988	rMATS	rMATS	HCT116	10313
0.00534625	rMATS	rMATS	HCT116	10313
0.0216258	rMATS	rMATS	HCT116	10313
0.113419	rMATS	rMATS	HCT116	10313
0.150103	rMATS	rMATS	HCT116	10313
0.0165975	rMATS	rMATS	HCT116	10313
0.0138576	rMATS	rMATS	HCT116	10313
0.00304878	rMATS	rMATS	HCT116	10313
0.0194043	rMATS	rMATS	HCT116	10313
0	rMATS	rMATS	HCT116	10313
0.0030349	rMATS	rMATS	HCT116	10313
0.0164424	rMATS	rMATS	HCT116	10313
0.00912008	rMATS	rMATS	HCT116	10313
0.0148856	rMATS	rMATS	HCT116	10313
0.294134	rMATS	rMATS	HCT116	10313
0.422884	rMATS	rMATS	HCT116	10313
0.0851028	rMATS	rMATS	HCT116	10313
0.0505391	rMATS	rMATS	HCT116	10313
0.00871684	rMATS	rMATS	HCT116	10313
0.0206512	rMATS	rMATS	HCT116	10313
0.0192884	rMATS	rMATS	HCT116	10313
0.104359	rMATS	rMATS	HCT116	10313
0.13621	rMATS	rMATS	HCT116	10313
0.0835683	rMATS	rMATS	HCT116	10313
0.148303	rMATS	rMATS	HCT116	10313
0.118431	rMATS	rMATS	HCT116	10313
0.088005	rMATS	rMATS	HCT116	10313
0	rMATS	rMATS	HCT116	10313
0.0110545	rMATS	rMATS	HCT116	10313
0.0716488	rMATS	rMATS	HCT116	10313
0.314485	rMATS	rMATS	HCT116	10313
0.0227254	rMATS	rMATS	HCT116	10313
0.41501	rMATS	rMATS	HCT116	10313
0.467841	rMATS	rMATS	HCT116	10313
0.399624	rMATS	rMATS	HCT116	10313
0.50274	rMATS	rMATS	HCT116	10313
0.14825	rMATS	rMATS	HCT116	10313
0.194581	rMATS	rMATS	HCT116	10313
0.149049	rMATS	rMATS	HCT116	10313
0.210734	rMATS	rMATS	HCT116	10313
0.140256	rMATS	rMATS	HCT116	10313
0.108088	rMATS	rMATS	HCT116	10313
0.0545538	rMATS	rMATS	HCT116	10313
0.0340373	rMATS	rMATS	HCT116	10313
0.00438596	rMATS	rMATS	HCT116	10313
0.0173009	rMATS	rMATS	HCT116	10313
0.106559	rMATS	rMATS	HCT116	10313
0.179299	rMATS	rMATS	HCT116	10313
0.181568	rMATS	rMATS	HCT116	10313
0.00834008	rMATS	rMATS	HCT116	10313
0.00242522	rMATS	rMATS	HCT116	10313
0.0134316	rMATS	rMATS	HCT116	10313
0.0117408	rMATS	rMATS	HCT116	10313
0.314485	rMATS	rMATS	HCT116	10313
0.3293	rMATS	rMATS	HCT116	10313
0.0666132	rMATS	rMATS	HCT116	10313
0	rMATS	rMATS	HCT116	10313
0.0203073	rMATS	rMATS	HCT116	10313
0.112005	rMATS	rMATS	HCT116	10313
0.00176204	rMATS	rMATS	HCT116	10313
0.0733033	rMATS	rMATS	HCT116	10313
0.0143138	rMATS	rMATS	HCT116	10313
0.133372	rMATS	rMATS	HCT116	10313
0.00993882	rMATS	rMATS	HCT116	10313
0.186925	rMATS	rMATS	HCT116	10313
0.0377948	rMATS	rMATS	HCT116	10313
0.0175514	rMATS	rMATS	HCT116	10313
0.00871207	rMATS	rMATS	HCT116	10313
0.0230623	rMATS	rMATS	HCT116	10313
0.188361	rMATS	rMATS	HCT116	10313
0.109704	rMATS	rMATS	HCT116	10313
0.0740279	rMATS	rMATS	HCT116	10313
0	rMATS	rMATS	HCT116	10313
0.0227705	rMATS	rMATS	HCT116	10313
0.138301	rMATS	rMATS	HCT116	10313
0.0201138	rMATS	rMATS	HCT116	10313
0.0166302	rMATS	rMATS	HCT116	10313
0.00847276	rMATS	rMATS	HCT116	10313
0.000815775	rMATS	rMATS	HCT116	10313
0.0656691	rMATS	rMATS	HCT116	10313
0.0631616	rMATS	rMATS	HCT116	10313
0.0219698	rMATS	rMATS	HCT116	10313
0.0469583	rMATS	rMATS	HCT116	10313
0.202941	rMATS	rMATS	HCT116	10313
0.146946	rMATS	rMATS	HCT116	10313
0.0166029	rMATS	rMATS	HCT116	10313
0.123429	rMATS	rMATS	HCT116	10313
0.168424	rMATS	rMATS	HCT116	10313
0.118449	rMATS	rMATS	HCT116	10313
0.314325	rMATS	rMATS	HCT116	10313
0.331913	rMATS	rMATS	HCT116	10313
0.112506	rMATS	rMATS	HCT116	10313
0.032726	rMATS	rMATS	HCT116	10313
0	rMATS	rMATS	HCT116	10313
0.10653	rMATS	rMATS	HCT116	10313
0.0328497	rMATS	rMATS	HCT116	10313
0.016714	rMATS	rMATS	HCT116	10313
0.10881	rMATS	rMATS	HCT116	10313
0.0764925	rMATS	rMATS	HCT116	10313
0.0223648	rMATS	rMATS	HCT116	10313
0.093884	rMATS	rMATS	HCT116	10313
0.121238	rMATS	rMATS	HCT116	10313
0.136605	rMATS	rMATS	HCT116	10313
0.333149	rMATS	rMATS	HCT116	10313
0.278029	rMATS	rMATS	HCT116	10313
0.143419	rMATS	rMATS	HCT116	10313
0.158171	rMATS	rMATS	HCT116	10313
0.234607	rMATS	rMATS	HCT116	10313
0.29523	rMATS	rMATS	HCT116	10313
0.256504	rMATS	rMATS	HCT116	10313
0.0678656	rMATS	rMATS	HCT116	10313
0.0619451	rMATS	rMATS	HCT116	10313
0.0238111	rMATS	rMATS	HCT116	10313
0.00608945	rMATS	rMATS	HCT116	10313
0.0241101	rMATS	rMATS	HCT116	10313
0.0245034	rMATS	rMATS	HCT116	10313
0	rMATS	rMATS	HCT116	10313
0.121661	rMATS	rMATS	HCT116	10313
0.00200675	rMATS	rMATS	HCT116	10313
0.230561	rMATS	rMATS	HCT116	10313
0.233614	rMATS	rMATS	HCT116	10313
0.104608	rMATS	rMATS	HCT116	10313
0.21998	rMATS	rMATS	HCT116	10313
0.150388	rMATS	rMATS	HCT116	10313
0.0477364	rMATS	rMATS	HCT116	10313
0.000574733	rMATS	rMATS	HCT116	10313
0.0565609	rMATS	rMATS	HCT116	10313
0.0136317	rMATS	rMATS	HCT116	10313
0.0160358	rMATS	rMATS	HCT116	10313
0.0628015	rMATS	rMATS	HCT116	10313
0.106498	rMATS	rMATS	HCT116	10313
0.115147	rMATS	rMATS	HCT116	10313
0.0588104	rMATS	rMATS	HCT116	10313
0.0138374	rMATS	rMATS	HCT116	10313
0.00807179	rMATS	rMATS	HCT116	10313
0.0061792	rMATS	rMATS	HCT116	10313
0.0281998	rMATS	rMATS	HCT116	10313
0.0357147	rMATS	rMATS	HCT116	10313
0.0317841	rMATS	rMATS	HCT116	10313
0.0174142	rMATS	rMATS	HCT116	10313
0.0612952	rMATS	rMATS	HCT116	10313
0.445624	rMATS	rMATS	HCT116	10313
0.00650551	rMATS	rMATS	HCT116	10313
0.0121158	rMATS	rMATS	HCT116	10313
0.349404	rMATS	rMATS	HCT116	10313
0.31533	rMATS	rMATS	HCT116	10313
0.00407901	rMATS	rMATS	HCT116	10313
0.023524	rMATS	rMATS	HCT116	10313
0.108832	rMATS	rMATS	HCT116	10313
0.0136771	rMATS	rMATS	HCT116	10313
0.0737429	rMATS	rMATS	HCT116	10313
0.160411	rMATS	rMATS	HCT116	10313
0.0538368	rMATS	rMATS	HCT116	10313
0.219667	rMATS	rMATS	HCT116	10313
0.106563	rMATS	rMATS	HCT116	10313
0.258488	rMATS	rMATS	HCT116	10313
0.148493	rMATS	rMATS	HCT116	10313
0.005491	rMATS	rMATS	HCT116	10313
0.105965	rMATS	rMATS	HCT116	10313
0.104828	rMATS	rMATS	HCT116	10313
0.105272	rMATS	rMATS	HCT116	10313
0.109548	rMATS	rMATS	HCT116	10313
0.0513161	rMATS	rMATS	HCT116	10313
0.0490616	rMATS	rMATS	HCT116	10313
0.0571524	rMATS	rMATS	HCT116	10313
0.0535692	rMATS	rMATS	HCT116	10313
0.0114057	rMATS	rMATS	HCT116	10313
0.233681	rMATS	rMATS	HCT116	10313
0.00940071	rMATS	rMATS	HCT116	10313
0.0178002	rMATS	rMATS	HCT116	10313
0.0657744	rMATS	rMATS	HCT116	10313
0.03081	rMATS	rMATS	HCT116	10313
0.0419441	rMATS	rMATS	HCT116	10313
0.111334	rMATS	rMATS	HCT116	10313
0.0107347	rMATS	rMATS	HCT116	10313
0.0290996	rMATS	rMATS	HCT116	10313
0.0445448	rMATS	rMATS	HCT116	10313
0.0418256	rMATS	rMATS	HCT116	10313
0.00734375	rMATS	rMATS	HCT116	10313
0.0215412	rMATS	rMATS	HCT116	10313
0.0490542	rMATS	rMATS	HCT116	10313
0.0295782	rMATS	rMATS	HCT116	10313
0.0320423	rMATS	rMATS	HCT116	10313
0.0265442	rMATS	rMATS	HCT116	10313
0.199674	rMATS	rMATS	HCT116	10313
0.153985	rMATS	rMATS	HCT116	10313
0.02089	rMATS	rMATS	HCT116	10313
0.0306877	rMATS	rMATS	HCT116	10313
0.007662	rMATS	rMATS	HCT116	10313
0.0621766	rMATS	rMATS	HCT116	10313
0.00502412	rMATS	rMATS	HCT116	10313
0.0432347	rMATS	rMATS	HCT116	10313
0.0597482	rMATS	rMATS	HCT116	10313
0.00773887	rMATS	rMATS	HCT116	10313
0.0126842	rMATS	rMATS	HCT116	10313
0	rMATS	rMATS	HCT116	10313
0	rMATS	rMATS	HCT116	10313
0.0475875	rMATS	rMATS	HCT116	10313
0.00448246	rMATS	rMATS	HCT116	10313
0.154323	rMATS	rMATS	HCT116	10313
0.322796	rMATS	rMATS	HCT116	10313
0.155871	rMATS	rMATS	HCT116	10313
0.116409	rMATS	rMATS	HCT116	10313
0.105901	rMATS	rMATS	HCT116	10313
0.0108761	rMATS	rMATS	HCT116	10313
0.208971	rMATS	rMATS	HCT116	10313
0.000419314	rMATS	rMATS	HCT116	10313
0.000314485	rMATS	rMATS	HCT116	10313
0.00061125	rMATS	rMATS	HCT116	10313
0.196454	rMATS	rMATS	HCT116	10313
0.179235	rMATS	rMATS	HCT116	10313
0.304865	rMATS	rMATS	HCT116	10313
0.319997	rMATS	rMATS	HCT116	10313
0.40278	rMATS	rMATS	HCT116	10313
0.44475	rMATS	rMATS	HCT116	10313
0.153357	rMATS	rMATS	HCT116	10313
0.159355	rMATS	rMATS	HCT116	10313
0.299723	rMATS	rMATS	HCT116	10313
0.331497	rMATS	rMATS	HCT116	10313
0.181568	rMATS	rMATS	HCT116	10313
0.209657	rMATS	rMATS	HCT116	10313
0.147119	rMATS	rMATS	HCT116	10313
0.252771	rMATS	rMATS	HCT116	10313
0.00516328	rMATS	rMATS	HCT116	10313
0.0390403	rMATS	rMATS	HCT116	10313
0.117182	rMATS	rMATS	HCT116	10313
0.0698546	rMATS	rMATS	HCT116	10313
0.0437804	rMATS	rMATS	HCT116	10313
0.0140483	rMATS	rMATS	HCT116	10313
0.149165	rMATS	rMATS	HCT116	10313
0.18107	rMATS	rMATS	HCT116	10313
0.236113	rMATS	rMATS	HCT116	10313
0.124113	rMATS	rMATS	HCT116	10313
0.127583	rMATS	rMATS	HCT116	10313
0.147364	rMATS	rMATS	HCT116	10313
0.104828	rMATS	rMATS	HCT116	10313
0.212274	rMATS	rMATS	HCT116	10313
0.181568	rMATS	rMATS	HCT116	10313
0.442898	rMATS	rMATS	HCT116	10313
0.170498	rMATS	rMATS	HCT116	10313
0.25488	rMATS	rMATS	HCT116	10313
0.182226	rMATS	rMATS	HCT116	10313
0.183606	rMATS	rMATS	HCT116	10313
0.110097	rMATS	rMATS	HCT116	10313
0.151322	rMATS	rMATS	HCT116	10313
0.04377	rMATS	rMATS	HCT116	10313
0.18385	rMATS	rMATS	HCT116	10313
0.0201947	rMATS	rMATS	HCT116	10313
0	rMATS	rMATS	HCT116	10313
0.0312852	rMATS	rMATS	HCT116	10313
0.00234589	rMATS	rMATS	HCT116	10313
0.000156544	rMATS	rMATS	HCT116	10313
0.00339246	rMATS	rMATS	HCT116	10313
0.00577651	rMATS	rMATS	HCT116	10313
0.00256156	rMATS	rMATS	HCT116	10313
0.00798923	rMATS	rMATS	HCT116	10313
0.108592	rMATS	rMATS	HCT116	10313
0.237564	rMATS	rMATS	HCT116	10313
0.0129323	rMATS	rMATS	HCT116	10313
0.179033	rMATS	rMATS	HCT116	10313
0.144651	rMATS	rMATS	HCT116	10313
0	rMATS	rMATS	HCT116	10313
0.119377	rMATS	rMATS	HCT116	10313
0.10518	rMATS	rMATS	HCT116	10313
0.312261	rMATS	rMATS	HCT116	10313
0.269303	rMATS	rMATS	HCT116	10313
0.236591	rMATS	rMATS	HCT116	10313
0.0251456	rMATS	rMATS	HCT116	10313
0.315892	rMATS	rMATS	HCT116	10313
0.12621	rMATS	rMATS	HCT116	10313
0.17319	rMATS	rMATS	HCT116	10313
0.109926	rMATS	rMATS	HCT116	10313
0.105033	rMATS	rMATS	HCT116	10313
0.154085	rMATS	rMATS	HCT116	10313
0.14766	rMATS	rMATS	HCT116	10313
0.147001	rMATS	rMATS	HCT116	10313
0.14763	rMATS	rMATS	HCT116	10313
0.295783	rMATS	rMATS	HCT116	10313
0.274737	rMATS	rMATS	HCT116	10313
0.363659	rMATS	rMATS	HCT116	10313
0.404809	rMATS	rMATS	HCT116	10313
0.327685	rMATS	rMATS	HCT116	10313
0.334253	rMATS	rMATS	HCT116	10313
0.366555	rMATS	rMATS	HCT116	10313
0.36042	rMATS	rMATS	HCT116	10313
0.592446	rMATS	rMATS	HCT116	10313
0.104999	rMATS	rMATS	HCT116	10313
0.104359	rMATS	rMATS	HCT116	10313
0.183141	rMATS	rMATS	HCT116	10313
0.149655	rMATS	rMATS	HCT116	10313
0.105172	rMATS	rMATS	HCT116	10313
0.0201468	rMATS	rMATS	HCT116	10313
0.104828	rMATS	rMATS	HCT116	10313
0.152675	rMATS	rMATS	HCT116	10313
0.149626	rMATS	rMATS	HCT116	10313
0.0406482	rMATS	rMATS	HCT116	10313
0.159966	rMATS	rMATS	HCT116	10313
0.0400984	rMATS	rMATS	HCT116	10313
0.106377	rMATS	rMATS	HCT116	10313
0.0512957	rMATS	rMATS	HCT116	10313
0.0744027	rMATS	rMATS	HCT116	10313
0.0668929	rMATS	rMATS	HCT116	10313
0.0348037	rMATS	rMATS	HCT116	10313
0.00529101	rMATS	rMATS	HCT116	10313
0.0399142	rMATS	rMATS	HCT116	10313
0.00662799	rMATS	rMATS	HCT116	10313
0.00159236	rMATS	rMATS	HCT116	10313
0.0161444	rMATS	rMATS	HCT116	10313
0.00125786	rMATS	rMATS	HCT116	10313
0.0110592	rMATS	rMATS	HCT116	10313
0.000589102	rMATS	rMATS	HCT116	10313
0.109162	rMATS	rMATS	HCT116	10313
0.0223791	rMATS	rMATS	HCT116	10313
0.0949904	rMATS	rMATS	HCT116	10313
0.10615	rMATS	rMATS	HCT116	10313
0.0280347	rMATS	rMATS	HCT116	10313
0.569375	rMATS	rMATS	HCT116	10313
0.593583	rMATS	rMATS	HCT116	10313
0.603645	rMATS	rMATS	HCT116	10313
0.27735	rMATS	rMATS	HCT116	10313
0.215266	rMATS	rMATS	HCT116	10313
0.0585982	rMATS	rMATS	HCT116	10313
0.0664623	rMATS	rMATS	HCT116	10313
0	rMATS	rMATS	HCT116	10313
0.0191767	rMATS	rMATS	HCT116	10313
0.0629872	rMATS	rMATS	HCT116	10313
0.131858	rMATS	rMATS	HCT116	10313
0.104837	rMATS	rMATS	HCT116	10313
0.0464697	rMATS	rMATS	HCT116	10313
0.10524	rMATS	rMATS	HCT116	10313
0.105151	rMATS	rMATS	HCT116	10313
0.0300052	rMATS	rMATS	HCT116	10313
0.104828	rMATS	rMATS	HCT116	10313
0.0175903	rMATS	rMATS	HCT116	10313
0.0464295	rMATS	rMATS	HCT116	10313
0.104742	rMATS	rMATS	HCT116	10313
0.0440486	rMATS	rMATS	HCT116	10313
0.0141204	rMATS	rMATS	HCT116	10313
0.0335463	rMATS	rMATS	HCT116	10313
0.0449269	rMATS	rMATS	HCT116	10313
0.0533379	rMATS	rMATS	HCT116	10313
0.0259253	rMATS	rMATS	HCT116	10313
0.0836263	rMATS	rMATS	HCT116	10313
0.0176112	rMATS	rMATS	HCT116	10313
0.0127216	rMATS	rMATS	HCT116	10313
0.0025227	rMATS	rMATS	HCT116	10313
0.0211946	rMATS	rMATS	HCT116	10313
0.016904	rMATS	rMATS	HCT116	10313
0.00304003	rMATS	rMATS	HCT116	10313
0.00618457	rMATS	rMATS	HCT116	10313
0.03438	rMATS	rMATS	HCT116	10313
0	rMATS	rMATS	HCT116	10313
0.0522156	rMATS	rMATS	HCT116	10313
0.148812	rMATS	rMATS	HCT116	10313
0.000942729	rMATS	rMATS	HCT116	10313
0.147903	rMATS	rMATS	HCT116	10313
0.105663	rMATS	rMATS	HCT116	10313
0.147297	rMATS	rMATS	HCT116	10313
0.234494	rMATS	rMATS	HCT116	10313
0.181001	rMATS	rMATS	HCT116	10313
0.237793	rMATS	rMATS	HCT116	10313
0.0157562	rMATS	rMATS	HCT116	10313
0.008875	rMATS	rMATS	HCT116	10313
0.00348146	rMATS	rMATS	HCT116	10313
0.0515448	rMATS	rMATS	HCT116	10313
0.00606061	rMATS	rMATS	HCT116	10313
0.104256	rMATS	rMATS	HCT116	10313
0.106557	rMATS	rMATS	HCT116	10313
0.104565	rMATS	rMATS	HCT116	10313
0.10508	rMATS	rMATS	HCT116	10313
0.104722	rMATS	rMATS	HCT116	10313
0.0114282	rMATS	rMATS	HCT116	10313
0.024111	rMATS	rMATS	HCT116	10313
0	rMATS	rMATS	HCT116	10313
0.0283114	rMATS	rMATS	HCT116	10313
0.0782676	rMATS	rMATS	HCT116	10313
0.014862	rMATS	rMATS	HCT116	10313
0.0207306	rMATS	rMATS	HCT116	10313
0.104879	rMATS	rMATS	HCT116	10313
0.0680549	rMATS	rMATS	HCT116	10313
0.317274	rMATS	rMATS	HCT116	10313
0.149472	rMATS	rMATS	HCT116	10313
0.0521515	rMATS	rMATS	HCT116	10313
0.108612	rMATS	rMATS	HCT116	10313
0.151576	rMATS	rMATS	HCT116	10313
0.278995	rMATS	rMATS	HCT116	10313
0.261709	rMATS	rMATS	HCT116	10313
0.220178	rMATS	rMATS	HCT116	10313
0.0145349	rMATS	rMATS	HCT116	10313
0.120845	rMATS	rMATS	HCT116	10313
0	rMATS	rMATS	HCT116	10313
0.194544	rMATS	rMATS	HCT116	10313
0.0292033	rMATS	rMATS	HCT116	10313
0.0224863	rMATS	rMATS	HCT116	10313
0.0824385	rMATS	rMATS	HCT116	10313
0.312792	rMATS	rMATS	HCT116	10313
0.235809	rMATS	rMATS	HCT116	10313
0.00453943	rMATS	rMATS	HCT116	10313
0.10516	rMATS	rMATS	HCT116	10313
0.104364	rMATS	rMATS	HCT116	10313
0.0577775	rMATS	rMATS	HCT116	10313
0.0362949	rMATS	rMATS	HCT116	10313
0.050797	rMATS	rMATS	HCT116	10313
0.221217	rMATS	rMATS	HCT116	10313
0.0598789	rMATS	rMATS	HCT116	10313
0.0966531	rMATS	rMATS	HCT116	10313
0.0973272	rMATS	rMATS	HCT116	10313
0.0452674	rMATS	rMATS	HCT116	10313
0.106303	rMATS	rMATS	HCT116	10313
0.149723	rMATS	rMATS	HCT116	10313
0.0136075	rMATS	rMATS	HCT116	10313
0.141547	rMATS	rMATS	HCT116	10313
0.00386473	rMATS	rMATS	HCT116	10313
0.00366769	rMATS	rMATS	HCT116	10313
0.0531787	rMATS	rMATS	HCT116	10313
0.0519252	rMATS	rMATS	HCT116	10313
0.0758975	rMATS	rMATS	HCT116	10313
0.184674	rMATS	rMATS	HCT116	10313
0.0361576	rMATS	rMATS	HCT116	10313
0.159508	rMATS	rMATS	HCT116	10313
0.105252	rMATS	rMATS	HCT116	10313
0.0306146	rMATS	rMATS	HCT116	10313
0.00458633	rMATS	rMATS	HCT116	10313
0.00333631	rMATS	rMATS	HCT116	10313
0.00549621	rMATS	rMATS	HCT116	10313
0.0184906	rMATS	rMATS	HCT116	10313
0.00373355	rMATS	rMATS	HCT116	10313
0.00619496	rMATS	rMATS	HCT116	10313
0.0253557	rMATS	rMATS	HCT116	10313
0.00516479	rMATS	rMATS	HCT116	10313
0.0089211	rMATS	rMATS	HCT116	10313
0.514884	rMATS	rMATS	HCT116	10313
0.0518286	rMATS	rMATS	HCT116	10313
0.177162	rMATS	rMATS	HCT116	10313
0.408734	rMATS	rMATS	HCT116	10313
0.152145	rMATS	rMATS	HCT116	10313
0.10543	rMATS	rMATS	HCT116	10313
0.0230878	rMATS	rMATS	HCT116	10313
0.148772	rMATS	rMATS	HCT116	10313
0.146528	rMATS	rMATS	HCT116	10313
0.294199	rMATS	rMATS	HCT116	10313
0.104348	rMATS	rMATS	HCT116	10313
0.0179257	rMATS	rMATS	HCT116	10313
0.104262	rMATS	rMATS	HCT116	10313
0.104254	rMATS	rMATS	HCT116	10313
0.104294	rMATS	rMATS	HCT116	10313
0.0228662	rMATS	rMATS	HCT116	10313
0.00834109	rMATS	rMATS	HCT116	10313
0.00308806	rMATS	rMATS	HCT116	10313
0.00119319	rMATS	rMATS	HCT116	10313
0.00468928	rMATS	rMATS	HCT116	10313
0.028071	rMATS	rMATS	HCT116	10313
[truncated: 45,384 more rows]

## Sheet: Figure2c
The accuracy scores of different algorithms in synthetic datasets.
cell_type	score	tool	rep	group
HCT116	2.34032	rMats	F_12500_0.8_0.55_650_350_0.3_0.25_0.25_0.25_0.25_0_200_200_200_200_0_T1_0.05_0.5_euclidean	Low Quality
HCT116	-5.73506	Expedition	F_12500_0.8_0.55_650_350_0.3_0.25_0.25_0.25_0.25_0_200_200_200_200_0_T1_0.05_0.5_euclidean	Low Quality
HCT116	-5.27789	BRIE1	F_12500_0.8_0.55_650_350_0.3_0.25_0.25_0.25_0.25_0_200_200_200_200_0_T1_0.05_0.5_euclidean	Low Quality
HCT116	-49.7012	BRIE2 aggr	F_12500_0.8_0.55_650_350_0.3_0.25_0.25_0.25_0.25_0_200_200_200_200_0_T1_0.05_0.5_euclidean	Low Quality
HCT116	0.398406	SCASL	F_12500_0.8_0.55_650_350_0.3_0.25_0.25_0.25_0.25_0_200_200_200_200_0_T1_0.05_0.5_euclidean	Low Quality
HCT116	0.398406	Psix	F_12500_0.8_0.55_650_350_0.3_0.25_0.25_0.25_0.25_0_200_200_200_200_0_T1_0.05_0.5_euclidean	Low Quality
HCT116	4.91066	SCSES PSI	F_12500_0.8_0.55_650_350_0.3_0.25_0.25_0.25_0.25_0_200_200_200_200_0_T1_0.05_0.5_euclidean	Low Quality
HCT116	4.86287	SCSES RC	F_12500_0.8_0.55_650_350_0.3_0.25_0.25_0.25_0.25_0_200_200_200_200_0_T1_0.05_0.5_euclidean	Low Quality
HCT116	5.23914	SCSES RBP	F_12500_0.8_0.55_650_350_0.3_0.25_0.25_0.25_0.25_0_200_200_200_200_0_T1_0.05_0.5_euclidean	Low Quality
HCT116	-0.413907	rMats	F_12500_0.8_0.55_650_350_0.3_0.25_0.25_0.25_0.25_0_200_200_200_200_0_T2_0.05_0.5_euclidean	Low Quality
HCT116	-7.14549	Expedition	F_12500_0.8_0.55_650_350_0.3_0.25_0.25_0.25_0.25_0_200_200_200_200_0_T2_0.05_0.5_euclidean	Low Quality
HCT116	4.71526	SCSES PSI	F_12500_0.8_0.55_650_350_0.3_0.25_0.25_0.25_0.25_0_200_200_200_200_0_T2_0.05_0.5_euclidean	Low Quality
HCT116	2.61115	SCSES RC	F_12500_0.8_0.55_650_350_0.3_0.25_0.25_0.25_0.25_0_200_200_200_200_0_T2_0.05_0.5_euclidean	Low Quality
HCT116	3.6006	SCSES RBP	F_12500_0.8_0.55_650_350_0.3_0.25_0.25_0.25_0.25_0_200_200_200_200_0_T2_0.05_0.5_euclidean	Low Quality
HCT116	-4.12825	rMats	F_12500_0.8_0.55_650_350_0.3_0.25_0.25_0.25_0.25_0_200_200_200_200_0_T3_0.05_0.5_euclidean	Low Quality
HCT116	-19.6096	Expedition	F_12500_0.8_0.55_650_350_0.3_0.25_0.25_0.25_0.25_0_200_200_200_200_0_T3_0.05_0.5_euclidean	Low Quality
HCT116	-1.18045	BRIE1	F_12500_0.8_0.55_650_350_0.3_0.25_0.25_0.25_0.25_0_200_200_200_200_0_T3_0.05_0.5_euclidean	Low Quality
HCT116	0.849858	BRIE2 aggr	F_12500_0.8_0.55_650_350_0.3_0.25_0.25_0.25_0.25_0_200_200_200_200_0_T3_0.05_0.5_euclidean	Low Quality
HCT116	1.78743	SCASL	F_12500_0.8_0.55_650_350_0.3_0.25_0.25_0.25_0.25_0_200_200_200_200_0_T3_0.05_0.5_euclidean	Low Quality
HCT116	0.556657	Psix	F_12500_0.8_0.55_650_350_0.3_0.25_0.25_0.25_0.25_0_200_200_200_200_0_T3_0.05_0.5_euclidean	Low Quality
HCT116	5.84716	SCSES PSI	F_12500_0.8_0.55_650_350_0.3_0.25_0.25_0.25_0.25_0_200_200_200_200_0_T3_0.05_0.5_euclidean	Low Quality
HCT116	5.81351	SCSES RC	F_12500_0.8_0.55_650_350_0.3_0.25_0.25_0.25_0.25_0_200_200_200_200_0_T3_0.05_0.5_euclidean	Low Quality
HCT116	5.95958	SCSES RBP	F_12500_0.8_0.55_650_350_0.3_0.25_0.25_0.25_0.25_0_200_200_200_200_0_T3_0.05_0.5_euclidean	Low Quality
HCT116	-1.97688	rMats	F_12500_0.8_0.55_650_350_0.3_0.25_0.25_0.25_0.25_0_200_200_200_200_0_T4_0.05_0.5_euclidean	Low Quality
HCT116	-0.630573	Expedition	F_12500_0.8_0.55_650_350_0.3_0.25_0.25_0.25_0.25_0_200_200_200_200_0_T4_0.05_0.5_euclidean	Low Quality
HCT116	2.21584	SCSES PSI	F_12500_0.8_0.55_650_350_0.3_0.25_0.25_0.25_0.25_0_200_200_200_200_0_T4_0.05_0.5_euclidean	Low Quality
HCT116	2.56412	SCSES RC	F_12500_0.8_0.55_650_350_0.3_0.25_0.25_0.25_0.25_0_200_200_200_200_0_T4_0.05_0.5_euclidean	Low Quality
HCT116	2.65974	SCSES RBP	F_12500_0.8_0.55_650_350_0.3_0.25_0.25_0.25_0.25_0_200_200_200_200_0_T4_0.05_0.5_euclidean	Low Quality
HCT116	-6.91479	rMats	F_12500_0.8_0.55_650_350_0.3_0.25_0.25_0.25_0.25_0_200_200_200_200_0_T5_0.05_0.5_euclidean	Low Quality
HCT116	-17.2902	Expedition	F_12500_0.8_0.55_650_350_0.3_0.25_0.25_0.25_0.25_0_200_200_200_200_0_T5_0.05_0.5_euclidean	Low Quality
HCT116	-0.923752	BRIE1	F_12500_0.8_0.55_650_350_0.3_0.25_0.25_0.25_0.25_0_200_200_200_200_0_T5_0.05_0.5_euclidean	Low Quality
HCT116	0.798403	BRIE2 aggr	F_12500_0.8_0.55_650_350_0.3_0.25_0.25_0.25_0.25_0_200_200_200_200_0_T5_0.05_0.5_euclidean	Low Quality
HCT116	1.45285	SCASL	F_12500_0.8_0.55_650_350_0.3_0.25_0.25_0.25_0.25_0_200_200_200_200_0_T5_0.05_0.5_euclidean	Low Quality
HCT116	0.594311	Psix	F_12500_0.8_0.55_650_350_0.3_0.25_0.25_0.25_0.25_0_200_200_200_200_0_T5_0.05_0.5_euclidean	Low Quality
HCT116	4.51275	SCSES PSI	F_12500_0.8_0.55_650_350_0.3_0.25_0.25_0.25_0.25_0_200_200_200_200_0_T5_0.05_0.5_euclidean	Low Quality
HCT116	4.61714	SCSES RC	F_12500_0.8_0.55_650_350_0.3_0.25_0.25_0.25_0.25_0_200_200_200_200_0_T5_0.05_0.5_euclidean	Low Quality
HCT116	4.03435	SCSES RBP	F_12500_0.8_0.55_650_350_0.3_0.25_0.25_0.25_0.25_0_200_200_200_200_0_T5_0.05_0.5_euclidean	Low Quality
HCT116	-1.9224	rMats	F_10000_0.7_0.5_650_350_0.3_0.25_0.25_0.25_0.25_0_200_200_200_200_0_T1_0.05_0.5_euclidean	High Quality
HCT116	-10.6361	Expedition	F_10000_0.7_0.5_650_350_0.3_0.25_0.25_0.25_0.25_0_200_200_200_200_0_T1_0.05_0.5_euclidean	High Quality
HCT116	0.803971	BRIE1	F_10000_0.7_0.5_650_350_0.3_0.25_0.25_0.25_0.25_0_200_200_200_200_0_T1_0.05_0.5_euclidean	High Quality
HCT116	0.916497	BRIE2 aggr	F_10000_0.7_0.5_650_350_0.3_0.25_0.25_0.25_0.25_0_200_200_200_200_0_T1_0.05_0.5_euclidean	High Quality
HCT116	4.76569	SCASL	F_10000_0.7_0.5_650_350_0.3_0.25_0.25_0.25_0.25_0_200_200_200_200_0_T1_0.05_0.5_euclidean	High Quality
HCT116	0.814664	Psix	F_10000_0.7_0.5_650_350_0.3_0.25_0.25_0.25_0.25_0_200_200_200_200_0_T1_0.05_0.5_euclidean	High Quality
HCT116	15.1577	SCSES PSI	F_10000_0.7_0.5_650_350_0.3_0.25_0.25_0.25_0.25_0_200_200_200_200_0_T1_0.05_0.5_euclidean	High Quality
HCT116	15.0638	SCSES RC	F_10000_0.7_0.5_650_350_0.3_0.25_0.25_0.25_0.25_0_200_200_200_200_0_T1_0.05_0.5_euclidean	High Quality
HCT116	14.4594	SCSES RBP	F_10000_0.7_0.5_650_350_0.3_0.25_0.25_0.25_0.25_0_200_200_200_200_0_T1_0.05_0.5_euclidean	High Quality
HCT116	-0.890082	rMats	F_10000_0.7_0.5_650_350_0.3_0.25_0.25_0.25_0.25_0_200_200_200_200_0_T2_0.05_0.5_euclidean	High Quality
HCT116	-14.3274	Expedition	F_10000_0.7_0.5_650_350_0.3_0.25_0.25_0.25_0.25_0_200_200_200_200_0_T2_0.05_0.5_euclidean	High Quality
HCT116	0.720265	BRIE1	F_10000_0.7_0.5_650_350_0.3_0.25_0.25_0.25_0.25_0_200_200_200_200_0_T2_0.05_0.5_euclidean	High Quality
HCT116	0.916497	BRIE2 aggr	F_10000_0.7_0.5_650_350_0.3_0.25_0.25_0.25_0.25_0_200_200_200_200_0_T2_0.05_0.5_euclidean	High Quality
HCT116	4.8279	SCASL	F_10000_0.7_0.5_650_350_0.3_0.25_0.25_0.25_0.25_0_200_200_200_200_0_T2_0.05_0.5_euclidean	High Quality
HCT116	1.5498	Psix	F_10000_0.7_0.5_650_350_0.3_0.25_0.25_0.25_0.25_0_200_200_200_200_0_T2_0.05_0.5_euclidean	High Quality
HCT116	14.2592	SCSES PSI	F_10000_0.7_0.5_650_350_0.3_0.25_0.25_0.25_0.25_0_200_200_200_200_0_T2_0.05_0.5_euclidean	High Quality
HCT116	14.2346	SCSES RC	F_10000_0.7_0.5_650_350_0.3_0.25_0.25_0.25_0.25_0_200_200_200_200_0_T2_0.05_0.5_euclidean	High Quality
HCT116	13.4347	SCSES RBP	F_10000_0.7_0.5_650_350_0.3_0.25_0.25_0.25_0.25_0_200_200_200_200_0_T2_0.05_0.5_euclidean	High Quality
HCT116	-1.88198	rMats	F_10000_0.7_0.5_650_350_0.3_0.25_0.25_0.25_0.25_0_200_200_200_200_0_T3_0.05_0.5_euclidean	High Quality
HCT116	-11.3438	Expedition	F_10000_0.7_0.5_650_350_0.3_0.25_0.25_0.25_0.25_0_200_200_200_200_0_T3_0.05_0.5_euclidean	High Quality
HCT116	0.798886	BRIE1	F_10000_0.7_0.5_650_350_0.3_0.25_0.25_0.25_0.25_0_200_200_200_200_0_T3_0.05_0.5_euclidean	High Quality
HCT116	1.11449	BRIE2 aggr	F_10000_0.7_0.5_650_350_0.3_0.25_0.25_0.25_0.25_0_200_200_200_200_0_T3_0.05_0.5_euclidean	High Quality
HCT116	5.45537	SCASL	F_10000_0.7_0.5_650_350_0.3_0.25_0.25_0.25_0.25_0_200_200_200_200_0_T3_0.05_0.5_euclidean	High Quality
HCT116	1.0076	Psix	F_10000_0.7_0.5_650_350_0.3_0.25_0.25_0.25_0.25_0_200_200_200_200_0_T3_0.05_0.5_euclidean	High Quality
HCT116	11.5322	SCSES PSI	F_10000_0.7_0.5_650_350_0.3_0.25_0.25_0.25_0.25_0_200_200_200_200_0_T3_0.05_0.5_euclidean	High Quality
HCT116	13.7388	SCSES RC	F_10000_0.7_0.5_650_350_0.3_0.25_0.25_0.25_0.25_0_200_200_200_200_0_T3_0.05_0.5_euclidean	High Quality
HCT116	10.7737	SCSES RBP	F_10000_0.7_0.5_650_350_0.3_0.25_0.25_0.25_0.25_0_200_200_200_200_0_T3_0.05_0.5_euclidean	High Quality
HCT116	-2.97181	rMats	F_10000_0.7_0.5_650_350_0.3_0.25_0.25_0.25_0.25_0_200_200_200_200_0_T4_0.05_0.5_euclidean	High Quality
HCT116	-10.9828	Expedition	F_10000_0.7_0.5_650_350_0.3_0.25_0.25_0.25_0.25_0_200_200_200_200_0_T4_0.05_0.5_euclidean	High Quality
HCT116	0.81721	BRIE1	F_10000_0.7_0.5_650_350_0.3_0.25_0.25_0.25_0.25_0_200_200_200_200_0_T4_0.05_0.5_euclidean	High Quality
HCT116	0.916497	BRIE2 aggr	F_10000_0.7_0.5_650_350_0.3_0.25_0.25_0.25_0.25_0_200_200_200_200_0_T4_0.05_0.5_euclidean	High Quality
HCT116	5.6	SCASL	F_10000_0.7_0.5_650_350_0.3_0.25_0.25_0.25_0.25_0_200_200_200_200_0_T4_0.05_0.5_euclidean	High Quality
HCT116	1.17642	Psix	F_10000_0.7_0.5_650_350_0.3_0.25_0.25_0.25_0.25_0_200_200_200_200_0_T4_0.05_0.5_euclidean	High Quality
HCT116	6.47488	SCSES PSI	F_10000_0.7_0.5_650_350_0.3_0.25_0.25_0.25_0.25_0_200_200_200_200_0_T4_0.05_0.5_euclidean	High Quality
HCT116	10.0261	SCSES RC	F_10000_0.7_0.5_650_350_0.3_0.25_0.25_0.25_0.25_0_200_200_200_200_0_T4_0.05_0.5_euclidean	High Quality
HCT116	6.92284	SCSES RBP	F_10000_0.7_0.5_650_350_0.3_0.25_0.25_0.25_0.25_0_200_200_200_200_0_T4_0.05_0.5_euclidean	High Quality
HCT116	-2.73647	rMats	F_10000_0.7_0.5_650_350_0.3_0.25_0.25_0.25_0.25_0_200_200_200_200_0_T5_0.05_0.5_euclidean	High Quality
HCT116	-12.1124	Expedition	F_10000_0.7_0.5_650_350_0.3_0.25_0.25_0.25_0.25_0_200_200_200_200_0_T5_0.05_0.5_euclidean	High Quality
HCT116	0.301426	BRIE1	F_10000_0.7_0.5_650_350_0.3_0.25_0.25_0.25_0.25_0_200_200_200_200_0_T5_0.05_0.5_euclidean	High Quality
HCT116	0.814664	BRIE2 aggr	F_10000_0.7_0.5_650_350_0.3_0.25_0.25_0.25_0.25_0_200_200_200_200_0_T5_0.05_0.5_euclidean	High Quality
HCT116	3.09244	SCASL	F_10000_0.7_0.5_650_350_0.3_0.25_0.25_0.25_0.25_0_200_200_200_200_0_T5_0.05_0.5_euclidean	High Quality
HCT116	1.16752	Psix	F_10000_0.7_0.5_650_350_0.3_0.25_0.25_0.25_0.25_0_200_200_200_200_0_T5_0.05_0.5_euclidean	High Quality
HCT116	8.5837	SCSES PSI	F_10000_0.7_0.5_650_350_0.3_0.25_0.25_0.25_0.25_0_200_200_200_200_0_T5_0.05_0.5_euclidean	High Quality
HCT116	11.9632	SCSES RC	F_10000_0.7_0.5_650_350_0.3_0.25_0.25_0.25_0.25_0_200_200_200_200_0_T5_0.05_0.5_euclidean	High Quality
HCT116	10.4612	SCSES RBP	F_10000_0.7_0.5_650_350_0.3_0.25_0.25_0.25_0.25_0_200_200_200_200_0_T5_0.05_0.5_euclidean	High Quality
HCC1954	0.246611	rMats	F_12500_0.8_0.55_650_350_0.3_0.25_0.25_0.25_0.25_0_200_200_200_200_0_T1_0.05_0.5_euclidean	Low Quality
HepG2	0.803484	rMats	F_12500_0.8_0.55_650_350_0.3_0.25_0.25_0.25_0.25_0_200_200_200_200_0_T1_0.05_0.5_euclidean	Low Quality
HL-60	0.105656	rMats	F_12500_0.8_0.55_650_350_0.3_0.25_0.25_0.25_0.25_0_200_200_200_200_0_T1_0.05_0.5_euclidean	Low Quality
HCC1954	-0.580621	Expedition	F_12500_0.8_0.55_650_350_0.3_0.25_0.25_0.25_0.25_0_200_200_200_200_0_T1_0.05_0.5_euclidean	Low Quality
HepG2	-1.6568	Expedition	F_12500_0.8_0.55_650_350_0.3_0.25_0.25_0.25_0.25_0_200_200_200_200_0_T1_0.05_0.5_euclidean	Low Quality
HL-60	-0.827389	Expedition	F_12500_0.8_0.55_650_350_0.3_0.25_0.25_0.25_0.25_0_200_200_200_200_0_T1_0.05_0.5_euclidean	Low Quality
HCC1954	-32.0742	BRIE1	F_12500_0.8_0.55_650_350_0.3_0.25_0.25_0.25_0.25_0_200_200_200_200_0_T1_0.05_0.5_euclidean	Low Quality
HepG2	-34.8825	BRIE1	F_12500_0.8_0.55_650_350_0.3_0.25_0.25_0.25_0.25_0_200_200_200_200_0_T1_0.05_0.5_euclidean	Low Quality
HL-60	-28.3078	BRIE1	F_12500_0.8_0.55_650_350_0.3_0.25_0.25_0.25_0.25_0_200_200_200_200_0_T1_0.05_0.5_euclidean	Low Quality
HCC1954	-99.4024	BRIE2 aggr	F_12500_0.8_0.55_650_350_0.3_0.25_0.25_0.25_0.25_0_200_200_200_200_0_T1_0.05_0.5_euclidean	Low Quality
HepG2	-49.7012	BRIE2 aggr	F_12500_0.8_0.55_650_350_0.3_0.25_0.25_0.25_0.25_0_200_200_200_200_0_T1_0.05_0.5_euclidean	Low Quality
HL-60	-49.7012	BRIE2 aggr	F_12500_0.8_0.55_650_350_0.3_0.25_0.25_0.25_0.25_0_200_200_200_200_0_T1_0.05_0.5_euclidean	Low Quality
HCC1954	-98.6036	SCASL	F_12500_0.8_0.55_650_350_0.3_0.25_0.25_0.25_0.25_0_200_200_200_200_0_T1_0.05_0.5_euclidean	Low Quality
HepG2	0.398406	SCASL	F_12500_0.8_0.55_650_350_0.3_0.25_0.25_0.25_0.25_0_200_200_200_200_0_T1_0.05_0.5_euclidean	Low Quality
HL-60	-99.6016	SCASL	F_12500_0.8_0.55_650_350_0.3_0.25_0.25_0.25_0.25_0_200_200_200_200_0_T1_0.05_0.5_euclidean	Low Quality
HCC1954	-61.749	Psix	F_12500_0.8_0.55_650_350_0.3_0.25_0.25_0.25_0.25_0_200_200_200_200_0_T1_0.05_0.5_euclidean	Low Quality
HepG2	0.153386	Psix	F_12500_0.8_0.55_650_350_0.3_0.25_0.25_0.25_0.25_0_200_200_200_200_0_T1_0.05_0.5_euclidean	Low Quality
HL-60	-70.2191	Psix	F_12500_0.8_0.55_650_350_0.3_0.25_0.25_0.25_0.25_0_200_200_200_200_0_T1_0.05_0.5_euclidean	Low Quality
HCC1954	5.14808	SCSES PSI	F_12500_0.8_0.55_650_350_0.3_0.25_0.25_0.25_0.25_0_200_200_200_200_0_T1_0.05_0.5_euclidean	Low Quality
HepG2	4.09293	SCSES PSI	F_12500_0.8_0.55_650_350_0.3_0.25_0.25_0.25_0.25_0_200_200_200_200_0_T1_0.05_0.5_euclidean	Low Quality
HL-60	4.72013	SCSES PSI	F_12500_0.8_0.55_650_350_0.3_0.25_0.25_0.25_0.25_0_200_200_200_200_0_T1_0.05_0.5_euclidean	Low Quality
HCC1954	5.75124	SCSES RC	F_12500_0.8_0.55_650_350_0.3_0.25_0.25_0.25_0.25_0_200_200_200_200_0_T1_0.05_0.5_euclidean	Low Quality
HepG2	4.89435	SCSES RC	F_12500_0.8_0.55_650_350_0.3_0.25_0.25_0.25_0.25_0_200_200_200_200_0_T1_0.05_0.5_euclidean	Low Quality
HL-60	4.79277	SCSES RC	F_12500_0.8_0.55_650_350_0.3_0.25_0.25_0.25_0.25_0_200_200_200_200_0_T1_0.05_0.5_euclidean	Low Quality
HCC1954	6.18316	SCSES RBP	F_12500_0.8_0.55_650_350_0.3_0.25_0.25_0.25_0.25_0_200_200_200_200_0_T1_0.05_0.5_euclidean	Low Quality
HepG2	5.62926	SCSES RBP	F_12500_0.8_0.55_650_350_0.3_0.25_0.25_0.25_0.25_0_200_200_200_200_0_T1_0.05_0.5_euclidean	Low Quality
HL-60	5.4114	SCSES RBP	F_12500_0.8_0.55_650_350_0.3_0.25_0.25_0.25_0.25_0_200_200_200_200_0_T1_0.05_0.5_euclidean	Low Quality
HCC1954	-0.466521	rMats	F_12500_0.8_0.55_650_350_0.3_0.25_0.25_0.25_0.25_0_200_200_200_200_0_T2_0.05_0.5_euclidean	Low Quality
HepG2	-0.16302	rMats	F_12500_0.8_0.55_650_350_0.3_0.25_0.25_0.25_0.25_0_200_200_200_200_0_T2_0.05_0.5_euclidean	Low Quality
HL-60	-0.0454863	rMats	F_12500_0.8_0.55_650_350_0.3_0.25_0.25_0.25_0.25_0_200_200_200_200_0_T2_0.05_0.5_euclidean	Low Quality
HCC1954	-2.10925	Expedition	F_12500_0.8_0.55_650_350_0.3_0.25_0.25_0.25_0.25_0_200_200_200_200_0_T2_0.05_0.5_euclidean	Low Quality
HepG2	-0.00605312	Expedition	F_12500_0.8_0.55_650_350_0.3_0.25_0.25_0.25_0.25_0_200_200_200_200_0_T2_0.05_0.5_euclidean	Low Quality
HL-60	-0.0858864	Expedition	F_12500_0.8_0.55_650_350_0.3_0.25_0.25_0.25_0.25_0_200_200_200_200_0_T2_0.05_0.5_euclidean	Low Quality
HCC1954	4.95675	SCSES PSI	F_12500_0.8_0.55_650_350_0.3_0.25_0.25_0.25_0.25_0_200_200_200_200_0_T2_0.05_0.5_euclidean	Low Quality
HepG2	4.73016	SCSES PSI	F_12500_0.8_0.55_650_350_0.3_0.25_0.25_0.25_0.25_0_200_200_200_200_0_T2_0.05_0.5_euclidean	Low Quality
HL-60	4.20612	SCSES PSI	F_12500_0.8_0.55_650_350_0.3_0.25_0.25_0.25_0.25_0_200_200_200_200_0_T2_0.05_0.5_euclidean	Low Quality
HCC1954	2.79621	SCSES RC	F_12500_0.8_0.55_650_350_0.3_0.25_0.25_0.25_0.25_0_200_200_200_200_0_T2_0.05_0.5_euclidean	Low Quality
HepG2	2.42708	SCSES RC	F_12500_0.8_0.55_650_350_0.3_0.25_0.25_0.25_0.25_0_200_200_200_200_0_T2_0.05_0.5_euclidean	Low Quality
HL-60	3.02046	SCSES RC	F_12500_0.8_0.55_650_350_0.3_0.25_0.25_0.25_0.25_0_200_200_200_200_0_T2_0.05_0.5_euclidean	Low Quality
HCC1954	3.90621	SCSES RBP	F_12500_0.8_0.55_650_350_0.3_0.25_0.25_0.25_0.25_0_200_200_200_200_0_T2_0.05_0.5_euclidean	Low Quality
HepG2	3.73703	SCSES RBP	F_12500_0.8_0.55_650_350_0.3_0.25_0.25_0.25_0.25_0_200_200_200_200_0_T2_0.05_0.5_euclidean	Low Quality
HL-60	2.47375	SCSES RBP	F_12500_0.8_0.55_650_350_0.3_0.25_0.25_0.25_0.25_0_200_200_200_200_0_T2_0.05_0.5_euclidean	Low Quality
HCC1954	-1.97652	rMats	F_12500_0.8_0.55_650_350_0.3_0.25_0.25_0.25_0.25_0_200_200_200_200_0_T3_0.05_0.5_euclidean	Low Quality
HepG2	-13.2414	rMats	F_12500_0.8_0.55_650_350_0.3_0.25_0.25_0.25_0.25_0_200_200_200_200_0_T3_0.05_0.5_euclidean	Low Quality
HL-60	-0.191449	rMats	F_12500_0.8_0.55_650_350_0.3_0.25_0.25_0.25_0.25_0_200_200_200_200_0_T3_0.05_0.5_euclidean	Low Quality
HCC1954	-8.1129	Expedition	F_12500_0.8_0.55_650_350_0.3_0.25_0.25_0.25_0.25_0_200_200_200_200_0_T3_0.05_0.5_euclidean	Low Quality
HepG2	-9.56706	Expedition	F_12500_0.8_0.55_650_350_0.3_0.25_0.25_0.25_0.25_0_200_200_200_200_0_T3_0.05_0.5_euclidean	Low Quality
HL-60	-0.0723987	Expedition	F_12500_0.8_0.55_650_350_0.3_0.25_0.25_0.25_0.25_0_200_200_200_200_0_T3_0.05_0.5_euclidean	Low Quality
HCC1954	-10.4981	BRIE1	F_12500_0.8_0.55_650_350_0.3_0.25_0.25_0.25_0.25_0_200_200_200_200_0_T3_0.05_0.5_euclidean	Low Quality
HepG2	-7.60156	BRIE1	F_12500_0.8_0.55_650_350_0.3_0.25_0.25_0.25_0.25_0_200_200_200_200_0_T3_0.05_0.5_euclidean	Low Quality
HL-60	-19.6057	BRIE1	F_12500_0.8_0.55_650_350_0.3_0.25_0.25_0.25_0.25_0_200_200_200_200_0_T3_0.05_0.5_euclidean	Low Quality
HCC1954	0.661001	BRIE2 aggr	F_12500_0.8_0.55_650_350_0.3_0.25_0.25_0.25_0.25_0_200_200_200_200_0_T3_0.05_0.5_euclidean	Low Quality
HepG2	0.472144	BRIE2 aggr	F_12500_0.8_0.55_650_350_0.3_0.25_0.25_0.25_0.25_0_200_200_200_200_0_T3_0.05_0.5_euclidean	Low Quality
HL-60	0.661001	BRIE2 aggr	F_12500_0.8_0.55_650_350_0.3_0.25_0.25_0.25_0.25_0_200_200_200_200_0_T3_0.05_0.5_euclidean	Low Quality
HCC1954	1.74937	SCASL	F_12500_0.8_0.55_650_350_0.3_0.25_0.25_0.25_0.25_0_200_200_200_200_0_T3_0.05_0.5_euclidean	Low Quality
HepG2	1.66983	SCASL	F_12500_0.8_0.55_650_350_0.3_0.25_0.25_0.25_0.25_0_200_200_200_200_0_T3_0.05_0.5_euclidean	Low Quality
HL-60	1.56741	SCASL	F_12500_0.8_0.55_650_350_0.3_0.25_0.25_0.25_0.25_0_200_200_200_200_0_T3_0.05_0.5_euclidean	Low Quality
HCC1954	-7.78512	Psix	F_12500_0.8_0.55_650_350_0.3_0.25_0.25_0.25_0.25_0_200_200_200_200_0_T3_0.05_0.5_euclidean	Low Quality
HepG2	-25.1614	Psix	F_12500_0.8_0.55_650_350_0.3_0.25_0.25_0.25_0.25_0_200_200_200_200_0_T3_0.05_0.5_euclidean	Low Quality
HL-60	0	Psix	F_12500_0.8_0.55_650_350_0.3_0.25_0.25_0.25_0.25_0_200_200_200_200_0_T3_0.05_0.5_euclidean	Low Quality
HCC1954	6.68089	SCSES PSI	F_12500_0.8_0.55_650_350_0.3_0.25_0.25_0.25_0.25_0_200_200_200_200_0_T3_0.05_0.5_euclidean	Low Quality
HepG2	4.524	SCSES PSI	F_12500_0.8_0.55_650_350_0.3_0.25_0.25_0.25_0.25_0_200_200_200_200_0_T3_0.05_0.5_euclidean	Low Quality
HL-60	6.08828	SCSES PSI	F_12500_0.8_0.55_650_350_0.3_0.25_0.25_0.25_0.25_0_200_200_200_200_0_T3_0.05_0.5_euclidean	Low Quality
HCC1954	6.20632	SCSES RC	F_12500_0.8_0.55_650_350_0.3_0.25_0.25_0.25_0.25_0_200_200_200_200_0_T3_0.05_0.5_euclidean	Low Quality
HepG2	4.24836	SCSES RC	F_12500_0.8_0.55_650_350_0.3_0.25_0.25_0.25_0.25_0_200_200_200_200_0_T3_0.05_0.5_euclidean	Low Quality
HL-60	6.2153	SCSES RC	F_12500_0.8_0.55_650_350_0.3_0.25_0.25_0.25_0.25_0_200_200_200_200_0_T3_0.05_0.5_euclidean	Low Quality
HCC1954	7.18946	SCSES RBP	F_12500_0.8_0.55_650_350_0.3_0.25_0.25_0.25_0.25_0_200_200_200_200_0_T3_0.05_0.5_euclidean	Low Quality
HepG2	5.20064	SCSES RBP	F_12500_0.8_0.55_650_350_0.3_0.25_0.25_0.25_0.25_0_200_200_200_200_0_T3_0.05_0.5_euclidean	Low Quality
HL-60	6.15671	SCSES RBP	F_12500_0.8_0.55_650_350_0.3_0.25_0.25_0.25_0.25_0_200_200_200_200_0_T3_0.05_0.5_euclidean	Low Quality
HCC1954	-0.80727	rMats	F_12500_0.8_0.55_650_350_0.3_0.25_0.25_0.25_0.25_0_200_200_200_200_0_T4_0.05_0.5_euclidean	Low Quality
HepG2	-0.421097	rMats	F_12500_0.8_0.55_650_350_0.3_0.25_0.25_0.25_0.25_0_200_200_200_200_0_T4_0.05_0.5_euclidean	Low Quality
HL-60	-0.2058	rMats	F_12500_0.8_0.55_650_350_0.3_0.25_0.25_0.25_0.25_0_200_200_200_200_0_T4_0.05_0.5_euclidean	Low Quality
HCC1954	-0.386215	Expedition	F_12500_0.8_0.55_650_350_0.3_0.25_0.25_0.25_0.25_0_200_200_200_200_0_T4_0.05_0.5_euclidean	Low Quality
HepG2	-0.0442137	Expedition	F_12500_0.8_0.55_650_350_0.3_0.25_0.25_0.25_0.25_0_200_200_200_200_0_T4_0.05_0.5_euclidean	Low Quality
HL-60	0.0863348	Expedition	F_12500_0.8_0.55_650_350_0.3_0.25_0.25_0.25_0.25_0_200_200_200_200_0_T4_0.05_0.5_euclidean	Low Quality
HCC1954	2.23295	SCSES PSI	F_12500_0.8_0.55_650_350_0.3_0.25_0.25_0.25_0.25_0_200_200_200_200_0_T4_0.05_0.5_euclidean	Low Quality
HepG2	2.4697	SCSES PSI	F_12500_0.8_0.55_650_350_0.3_0.25_0.25_0.25_0.25_0_200_200_200_200_0_T4_0.05_0.5_euclidean	Low Quality
HL-60	2.09663	SCSES PSI	F_12500_0.8_0.55_650_350_0.3_0.25_0.25_0.25_0.25_0_200_200_200_200_0_T4_0.05_0.5_euclidean	Low Quality
HCC1954	2.66848	SCSES RC	F_12500_0.8_0.55_650_350_0.3_0.25_0.25_0.25_0.25_0_200_200_200_200_0_T4_0.05_0.5_euclidean	Low Quality
HepG2	2.31802	SCSES RC	F_12500_0.8_0.55_650_350_0.3_0.25_0.25_0.25_0.25_0_200_200_200_200_0_T4_0.05_0.5_euclidean	Low Quality
HL-60	1.61966	SCSES RC	F_12500_0.8_0.55_650_350_0.3_0.25_0.25_0.25_0.25_0_200_200_200_200_0_T4_0.05_0.5_euclidean	Low Quality
HCC1954	2.46002	SCSES RBP	F_12500_0.8_0.55_650_350_0.3_0.25_0.25_0.25_0.25_0_200_200_200_200_0_T4_0.05_0.5_euclidean	Low Quality
HepG2	2.71337	SCSES RBP	F_12500_0.8_0.55_650_350_0.3_0.25_0.25_0.25_0.25_0_200_200_200_200_0_T4_0.05_0.5_euclidean	Low Quality
HL-60	1.69175	SCSES RBP	F_12500_0.8_0.55_650_350_0.3_0.25_0.25_0.25_0.25_0_200_200_200_200_0_T4_0.05_0.5_euclidean	Low Quality
HCC1954	-3.06134	rMats	F_12500_0.8_0.55_650_350_0.3_0.25_0.25_0.25_0.25_0_200_200_200_200_0_T5_0.05_0.5_euclidean	Low Quality
HepG2	0.0814625	rMats	F_12500_0.8_0.55_650_350_0.3_0.25_0.25_0.25_0.25_0_200_200_200_200_0_T5_0.05_0.5_euclidean	Low Quality
HL-60	-0.153427	rMats	F_12500_0.8_0.55_650_350_0.3_0.25_0.25_0.25_0.25_0_200_200_200_200_0_T5_0.05_0.5_euclidean	Low Quality
HCC1954	-9.18098	Expedition	F_12500_0.8_0.55_650_350_0.3_0.25_0.25_0.25_0.25_0_200_200_200_200_0_T5_0.05_0.5_euclidean	Low Quality
HepG2	-0.67176	Expedition	F_12500_0.8_0.55_650_350_0.3_0.25_0.25_0.25_0.25_0_200_200_200_200_0_T5_0.05_0.5_euclidean	Low Quality
HL-60	-0.110078	Expedition	F_12500_0.8_0.55_650_350_0.3_0.25_0.25_0.25_0.25_0_200_200_200_200_0_T5_0.05_0.5_euclidean	Low Quality
HCC1954	-12.125	BRIE1	F_12500_0.8_0.55_650_350_0.3_0.25_0.25_0.25_0.25_0_200_200_200_200_0_T5_0.05_0.5_euclidean	Low Quality
HepG2	-9.21277	BRIE1	F_12500_0.8_0.55_650_350_0.3_0.25_0.25_0.25_0.25_0_200_200_200_200_0_T5_0.05_0.5_euclidean	Low Quality
HL-60	-17.7808	BRIE1	F_12500_0.8_0.55_650_350_0.3_0.25_0.25_0.25_0.25_0_200_200_200_200_0_T5_0.05_0.5_euclidean	Low Quality
HCC1954	0.638723	BRIE2 aggr	F_12500_0.8_0.55_650_350_0.3_0.25_0.25_0.25_0.25_0_200_200_200_200_0_T5_0.05_0.5_euclidean	Low Quality
HepG2	0.638723	BRIE2 aggr	F_12500_0.8_0.55_650_350_0.3_0.25_0.25_0.25_0.25_0_200_200_200_200_0_T5_0.05_0.5_euclidean	Low Quality
HL-60	0.638723	BRIE2 aggr	F_12500_0.8_0.55_650_350_0.3_0.25_0.25_0.25_0.25_0_200_200_200_200_0_T5_0.05_0.5_euclidean	Low Quality
HCC1954	1.43492	SCASL	F_12500_0.8_0.55_650_350_0.3_0.25_0.25_0.25_0.25_0_200_200_200_200_0_T5_0.05_0.5_euclidean	Low Quality
HepG2	1.36201	SCASL	F_12500_0.8_0.55_650_350_0.3_0.25_0.25_0.25_0.25_0_200_200_200_200_0_T5_0.05_0.5_euclidean	Low Quality
HL-60	1.35253	SCASL	F_12500_0.8_0.55_650_350_0.3_0.25_0.25_0.25_0.25_0_200_200_200_200_0_T5_0.05_0.5_euclidean	Low Quality
HCC1954	-12.0705	Psix	F_12500_0.8_0.55_650_350_0.3_0.25_0.25_0.25_0.25_0_200_200_200_200_0_T5_0.05_0.5_euclidean	Low Quality
HepG2	-23.2742	Psix	F_12500_0.8_0.55_650_350_0.3_0.25_0.25_0.25_0.25_0_200_200_200_200_0_T5_0.05_0.5_euclidean	Low Quality
HL-60	0	Psix	F_12500_0.8_0.55_650_350_0.3_0.25_0.25_0.25_0.25_0_200_200_200_200_0_T5_0.05_0.5_euclidean	Low Quality
HCC1954	5.61583	SCSES PSI	F_12500_0.8_0.55_650_350_0.3_0.25_0.25_0.25_0.25_0_200_200_200_200_0_T5_0.05_0.5_euclidean	Low Quality
HepG2	3.66101	SCSES PSI	F_12500_0.8_0.55_650_350_0.3_0.25_0.25_0.25_0.25_0_200_200_200_200_0_T5_0.05_0.5_euclidean	Low Quality
HL-60	4.69405	SCSES PSI	F_12500_0.8_0.55_650_350_0.3_0.25_0.25_0.25_0.25_0_200_200_200_200_0_T5_0.05_0.5_euclidean	Low Quality
HCC1954	5.23956	SCSES RC	F_12500_0.8_0.55_650_350_0.3_0.25_0.25_0.25_0.25_0_200_200_200_200_0_T5_0.05_0.5_euclidean	Low Quality
HepG2	3.66057	SCSES RC	F_12500_0.8_0.55_650_350_0.3_0.25_0.25_0.25_0.25_0_200_200_200_200_0_T5_0.05_0.5_euclidean	Low Quality
HL-60	3.96989	SCSES RC	F_12500_0.8_0.55_650_350_0.3_0.25_0.25_0.25_0.25_0_200_200_200_200_0_T5_0.05_0.5_euclidean	Low Quality
HCC1954	4.6335	SCSES RBP	F_12500_0.8_0.55_650_350_0.3_0.25_0.25_0.25_0.25_0_200_200_200_200_0_T5_0.05_0.5_euclidean	Low Quality
HepG2	3.09976	SCSES RBP	F_12500_0.8_0.55_650_350_0.3_0.25_0.25_0.25_0.25_0_200_200_200_200_0_T5_0.05_0.5_euclidean	Low Quality
HL-60	2.58338	SCSES RBP	F_12500_0.8_0.55_650_350_0.3_0.25_0.25_0.25_0.25_0_200_200_200_200_0_T5_0.05_0.5_euclidean	Low Quality
HCC1954	-1.7025	rMats	F_10000_0.7_0.5_650_350_0.3_0.25_0.25_0.25_0.25_0_200_200_200_200_0_T1_0.05_0.5_euclidean	High Quality
HepG2	2.10463	rMats	F_10000_0.7_0.5_650_350_0.3_0.25_0.25_0.25_0.25_0_200_200_200_200_0_T1_0.05_0.5_euclidean	High Quality
HL-60	0.0168379	rMats	F_10000_0.7_0.5_650_350_0.3_0.25_0.25_0.25_0.25_0_200_200_200_200_0_T1_0.05_0.5_euclidean	High Quality
HCC1954	-8.96727	Expedition	F_10000_0.7_0.5_650_350_0.3_0.25_0.25_0.25_0.25_0_200_200_200_200_0_T1_0.05_0.5_euclidean	High Quality
HepG2	0.209187	Expedition	F_10000_0.7_0.5_650_350_0.3_0.25_0.25_0.25_0.25_0_200_200_200_200_0_T1_0.05_0.5_euclidean	High Quality
HL-60	-0.218394	Expedition	F_10000_0.7_0.5_650_350_0.3_0.25_0.25_0.25_0.25_0_200_200_200_200_0_T1_0.05_0.5_euclidean	High Quality
HCC1954	-1.39908	BRIE1	F_10000_0.7_0.5_650_350_0.3_0.25_0.25_0.25_0.25_0_200_200_200_200_0_T1_0.05_0.5_euclidean	High Quality
HepG2	-5.94369	BRIE1	F_10000_0.7_0.5_650_350_0.3_0.25_0.25_0.25_0.25_0_200_200_200_200_0_T1_0.05_0.5_euclidean	High Quality
HL-60	-13.1662	BRIE1	F_10000_0.7_0.5_650_350_0.3_0.25_0.25_0.25_0.25_0_200_200_200_200_0_T1_0.05_0.5_euclidean	High Quality
HCC1954	0.610998	BRIE2 aggr	F_10000_0.7_0.5_650_350_0.3_0.25_0.25_0.25_0.25_0_200_200_200_200_0_T1_0.05_0.5_euclidean	High Quality
HepG2	0.712831	BRIE2 aggr	F_10000_0.7_0.5_650_350_0.3_0.25_0.25_0.25_0.25_0_200_200_200_200_0_T1_0.05_0.5_euclidean	High Quality
HL-60	0.712831	BRIE2 aggr	F_10000_0.7_0.5_650_350_0.3_0.25_0.25_0.25_0.25_0_200_200_200_200_0_T1_0.05_0.5_euclidean	High Quality
HCC1954	4.32606	SCASL	F_10000_0.7_0.5_650_350_0.3_0.25_0.25_0.25_0.25_0_200_200_200_200_0_T1_0.05_0.5_euclidean	High Quality
HepG2	3.94548	SCASL	F_10000_0.7_0.5_650_350_0.3_0.25_0.25_0.25_0.25_0_200_200_200_200_0_T1_0.05_0.5_euclidean	High Quality
HL-60	3.59537	SCASL	F_10000_0.7_0.5_650_350_0.3_0.25_0.25_0.25_0.25_0_200_200_200_200_0_T1_0.05_0.5_euclidean	High Quality
HCC1954	0.713646	Psix	F_10000_0.7_0.5_650_350_0.3_0.25_0.25_0.25_0.25_0_200_200_200_200_0_T1_0.05_0.5_euclidean	High Quality
HepG2	0.0486708	Psix	F_10000_0.7_0.5_650_350_0.3_0.25_0.25_0.25_0.25_0_200_200_200_200_0_T1_0.05_0.5_euclidean	High Quality
HL-60	0	Psix	F_10000_0.7_0.5_650_350_0.3_0.25_0.25_0.25_0.25_0_200_200_200_200_0_T1_0.05_0.5_euclidean	High Quality
HCC1954	16.2934	SCSES PSI	F_10000_0.7_0.5_650_350_0.3_0.25_0.25_0.25_0.25_0_200_200_200_200_0_T1_0.05_0.5_euclidean	High Quality
HepG2	13.832	SCSES PSI	F_10000_0.7_0.5_650_350_0.3_0.25_0.25_0.25_0.25_0_200_200_200_200_0_T1_0.05_0.5_euclidean	High Quality
HL-60	12.9854	SCSES PSI	F_10000_0.7_0.5_650_350_0.3_0.25_0.25_0.25_0.25_0_200_200_200_200_0_T1_0.05_0.5_euclidean	High Quality
HCC1954	16.3783	SCSES RC	F_10000_0.7_0.5_650_350_0.3_0.25_0.25_0.25_0.25_0_200_200_200_200_0_T1_0.05_0.5_euclidean	High Quality
HepG2	12.9729	SCSES RC	F_10000_0.7_0.5_650_350_0.3_0.25_0.25_0.25_0.25_0_200_200_200_200_0_T1_0.05_0.5_euclidean	High Quality
HL-60	12.6851	SCSES RC	F_10000_0.7_0.5_650_350_0.3_0.25_0.25_0.25_0.25_0_200_200_200_200_0_T1_0.05_0.5_euclidean	High Quality
HCC1954	15.5103	SCSES RBP	F_10000_0.7_0.5_650_350_0.3_0.25_0.25_0.25_0.25_0_200_200_200_200_0_T1_0.05_0.5_euclidean	High Quality
HepG2	12.5789	SCSES RBP	F_10000_0.7_0.5_650_350_0.3_0.25_0.25_0.25_0.25_0_200_200_200_200_0_T1_0.05_0.5_euclidean	High Quality
HL-60	11.1836	SCSES RBP	F_10000_0.7_0.5_650_350_0.3_0.25_0.25_0.25_0.25_0_200_200_200_200_0_T1_0.05_0.5_euclidean	High Quality
HCC1954	0.124789	rMats	F_10000_0.7_0.5_650_350_0.3_0.25_0.25_0.25_0.25_0_200_200_200_200_0_T2_0.05_0.5_euclidean	High Quality
HepG2	3.9244	rMats	F_10000_0.7_0.5_650_350_0.3_0.25_0.25_0.25_0.25_0_200_200_200_200_0_T2_0.05_0.5_euclidean	High Quality
HL-60	0.0450279	rMats	F_10000_0.7_0.5_650_350_0.3_0.25_0.25_0.25_0.25_0_200_200_200_200_0_T2_0.05_0.5_euclidean	High Quality
HCC1954	-7.95467	Expedition	F_10000_0.7_0.5_650_350_0.3_0.25_0.25_0.25_0.25_0_200_200_200_200_0_T2_0.05_0.5_euclidean	High Quality
HepG2	-4.88865	Expedition	F_10000_0.7_0.5_650_350_0.3_0.25_0.25_0.25_0.25_0_200_200_200_200_0_T2_0.05_0.5_euclidean	High Quality
HL-60	-7.72011	Expedition	F_10000_0.7_0.5_650_350_0.3_0.25_0.25_0.25_0.25_0_200_200_200_200_0_T2_0.05_0.5_euclidean	High Quality
HCC1954	-0.0686354	BRIE1	F_10000_0.7_0.5_650_350_0.3_0.25_0.25_0.25_0.25_0_200_200_200_200_0_T2_0.05_0.5_euclidean	High Quality
HepG2	-7.12485	BRIE1	F_10000_0.7_0.5_650_350_0.3_0.25_0.25_0.25_0.25_0_200_200_200_200_0_T2_0.05_0.5_euclidean	High Quality
HL-60	-12.1698	BRIE1	F_10000_0.7_0.5_650_350_0.3_0.25_0.25_0.25_0.25_0_200_200_200_200_0_T2_0.05_0.5_euclidean	High Quality
HCC1954	0.712831	BRIE2 aggr	F_10000_0.7_0.5_650_350_0.3_0.25_0.25_0.25_0.25_0_200_200_200_200_0_T2_0.05_0.5_euclidean	High Quality
HepG2	0.712831	BRIE2 aggr	F_10000_0.7_0.5_650_350_0.3_0.25_0.25_0.25_0.25_0_200_200_200_200_0_T2_0.05_0.5_euclidean	High Quality
HL-60	0.712831	BRIE2 aggr	F_10000_0.7_0.5_650_350_0.3_0.25_0.25_0.25_0.25_0_200_200_200_200_0_T2_0.05_0.5_euclidean	High Quality
HCC1954	4.74718	SCASL	F_10000_0.7_0.5_650_350_0.3_0.25_0.25_0.25_0.25_0_200_200_200_200_0_T2_0.05_0.5_euclidean	High Quality
HepG2	4.23987	SCASL	F_10000_0.7_0.5_650_350_0.3_0.25_0.25_0.25_0.25_0_200_200_200_200_0_T2_0.05_0.5_euclidean	High Quality
HL-60	3.85637	SCASL	F_10000_0.7_0.5_650_350_0.3_0.25_0.25_0.25_0.25_0_200_200_200_200_0_T2_0.05_0.5_euclidean	High Quality
HCC1954	0.656133	Psix	F_10000_0.7_0.5_650_350_0.3_0.25_0.25_0.25_0.25_0_200_200_200_200_0_T2_0.05_0.5_euclidean	High Quality
HepG2	0.861457	Psix	F_10000_0.7_0.5_650_350_0.3_0.25_0.25_0.25_0.25_0_200_200_200_200_0_T2_0.05_0.5_euclidean	High Quality
HL-60	0.0703894	Psix	F_10000_0.7_0.5_650_350_0.3_0.25_0.25_0.25_0.25_0_200_200_200_200_0_T2_0.05_0.5_euclidean	High Quality
HCC1954	14.3388	SCSES PSI	F_10000_0.7_0.5_650_350_0.3_0.25_0.25_0.25_0.25_0_200_200_200_200_0_T2_0.05_0.5_euclidean	High Quality
HepG2	10.7805	SCSES PSI	F_10000_0.7_0.5_650_350_0.3_0.25_0.25_0.25_0.25_0_200_200_200_200_0_T2_0.05_0.5_euclidean	High Quality
HL-60	12.9008	SCSES PSI	F_10000_0.7_0.5_650_350_0.3_0.25_0.25_0.25_0.25_0_200_200_200_200_0_T2_0.05_0.5_euclidean	High Quality
HCC1954	13.6843	SCSES RC	F_10000_0.7_0.5_650_350_0.3_0.25_0.25_0.25_0.25_0_200_200_200_200_0_T2_0.05_0.5_euclidean	High Quality
HepG2	10.5362	SCSES RC	F_10000_0.7_0.5_650_350_0.3_0.25_0.25_0.25_0.25_0_200_200_200_200_0_T2_0.05_0.5_euclidean	High Quality
HL-60	13.3267	SCSES RC	F_10000_0.7_0.5_650_350_0.3_0.25_0.25_0.25_0.25_0_200_200_200_200_0_T2_0.05_0.5_euclidean	High Quality
HCC1954	14.1089	SCSES RBP	F_10000_0.7_0.5_650_350_0.3_0.25_0.25_0.25_0.25_0_200_200_200_200_0_T2_0.05_0.5_euclidean	High Quality
HepG2	10.5966	SCSES RBP	F_10000_0.7_0.5_650_350_0.3_0.25_0.25_0.25_0.25_0_200_200_200_200_0_T2_0.05_0.5_euclidean	High Quality
HL-60	13.7351	SCSES RBP	F_10000_0.7_0.5_650_350_0.3_0.25_0.25_0.25_0.25_0_200_200_200_200_0_T2_0.05_0.5_euclidean	High Quality
HCC1954	-1.95057	rMats	F_10000_0.7_0.5_650_350_0.3_0.25_0.25_0.25_0.25_0_200_200_200_200_0_T3_0.05_0.5_euclidean	High Quality
HepG2	-5.35915	rMats	F_10000_0.7_0.5_650_350_0.3_0.25_0.25_0.25_0.25_0_200_200_200_200_0_T3_0.05_0.5_euclidean	High Quality
HL-60	-0.798801	rMats	F_10000_0.7_0.5_650_350_0.3_0.25_0.25_0.25_0.25_0_200_200_200_200_0_T3_0.05_0.5_euclidean	High Quality
HCC1954	-10.355	Expedition	F_10000_0.7_0.5_650_350_0.3_0.25_0.25_0.25_0.25_0_200_200_200_200_0_T3_0.05_0.5_euclidean	High Quality
HepG2	-2.90491	Expedition	F_10000_0.7_0.5_650_350_0.3_0.25_0.25_0.25_0.25_0_200_200_200_200_0_T3_0.05_0.5_euclidean	High Quality
HL-60	-0.00864655	Expedition	F_10000_0.7_0.5_650_350_0.3_0.25_0.25_0.25_0.25_0_200_200_200_200_0_T3_0.05_0.5_euclidean	High Quality
HCC1954	-0.625633	BRIE1	F_10000_0.7_0.5_650_350_0.3_0.25_0.25_0.25_0.25_0_200_200_200_200_0_T3_0.05_0.5_euclidean	High Quality
HepG2	-2.55471	BRIE1	F_10000_0.7_0.5_650_350_0.3_0.25_0.25_0.25_0.25_0_200_200_200_200_0_T3_0.05_0.5_euclidean	High Quality
HL-60	-9.09866	BRIE1	F_10000_0.7_0.5_650_350_0.3_0.25_0.25_0.25_0.25_0_200_200_200_200_0_T3_0.05_0.5_euclidean	High Quality
HCC1954	0.861196	BRIE2 aggr	F_10000_0.7_0.5_650_350_0.3_0.25_0.25_0.25_0.25_0_200_200_200_200_0_T3_0.05_0.5_euclidean	High Quality
HepG2	0.810537	BRIE2 aggr	F_10000_0.7_0.5_650_350_0.3_0.25_0.25_0.25_0.25_0_200_200_200_200_0_T3_0.05_0.5_euclidean	High Quality
HL-60	0.911854	BRIE2 aggr	F_10000_0.7_0.5_650_350_0.3_0.25_0.25_0.25_0.25_0_200_200_200_200_0_T3_0.05_0.5_euclidean	High Quality
HCC1954	5.11144	SCASL	F_10000_0.7_0.5_650_350_0.3_0.25_0.25_0.25_0.25_0_200_200_200_200_0_T3_0.05_0.5_euclidean	High Quality
HepG2	5.27036	SCASL	F_10000_0.7_0.5_650_350_0.3_0.25_0.25_0.25_0.25_0_200_200_200_200_0_T3_0.05_0.5_euclidean	High Quality
HL-60	4.85997	SCASL	F_10000_0.7_0.5_650_350_0.3_0.25_0.25_0.25_0.25_0_200_200_200_200_0_T3_0.05_0.5_euclidean	High Quality
HCC1954	-2.52774	Psix	F_10000_0.7_0.5_650_350_0.3_0.25_0.25_0.25_0.25_0_200_200_200_200_0_T3_0.05_0.5_euclidean	High Quality
HepG2	0.403307	Psix	F_10000_0.7_0.5_650_350_0.3_0.25_0.25_0.25_0.25_0_200_200_200_200_0_T3_0.05_0.5_euclidean	High Quality
HL-60	0.343882	Psix	F_10000_0.7_0.5_650_350_0.3_0.25_0.25_0.25_0.25_0_200_200_200_200_0_T3_0.05_0.5_euclidean	High Quality
HCC1954	10.8883	SCSES PSI	F_10000_0.7_0.5_650_350_0.3_0.25_0.25_0.25_0.25_0_200_200_200_200_0_T3_0.05_0.5_euclidean	High Quality
HepG2	9.79034	SCSES PSI	F_10000_0.7_0.5_650_350_0.3_0.25_0.25_0.25_0.25_0_200_200_200_200_0_T3_0.05_0.5_euclidean	High Quality
HL-60	10.5579	SCSES PSI	F_10000_0.7_0.5_650_350_0.3_0.25_0.25_0.25_0.25_0_200_200_200_200_0_T3_0.05_0.5_euclidean	High Quality
HCC1954	12.9206	SCSES RC	F_10000_0.7_0.5_650_350_0.3_0.25_0.25_0.25_0.25_0_200_200_200_200_0_T3_0.05_0.5_euclidean	High Quality
HepG2	12.2187	SCSES RC	F_10000_0.7_0.5_650_350_0.3_0.25_0.25_0.25_0.25_0_200_200_200_200_0_T3_0.05_0.5_euclidean	High Quality
HL-60	11.3101	SCSES RC	F_10000_0.7_0.5_650_350_0.3_0.25_0.25_0.25_0.25_0_200_200_200_200_0_T3_0.05_0.5_euclidean	High Quality
HCC1954	10.2879	SCSES RBP	F_10000_0.7_0.5_650_350_0.3_0.25_0.25_0.25_0.25_0_200_200_200_200_0_T3_0.05_0.5_euclidean	High Quality
HepG2	9.7395	SCSES RBP	F_10000_0.7_0.5_650_350_0.3_0.25_0.25_0.25_0.25_0_200_200_200_200_0_T3_0.05_0.5_euclidean	High Quality
HL-60	8.53519	SCSES RBP	F_10000_0.7_0.5_650_350_0.3_0.25_0.25_0.25_0.25_0_200_200_200_200_0_T3_0.05_0.5_euclidean	High Quality
HCC1954	-1.5531	rMats	F_10000_0.7_0.5_650_350_0.3_0.25_0.25_0.25_0.25_0_200_200_200_200_0_T4_0.05_0.5_euclidean	High Quality
HepG2	-0.0677125	rMats	F_10000_0.7_0.5_650_350_0.3_0.25_0.25_0.25_0.25_0_200_200_200_200_0_T4_0.05_0.5_euclidean	High Quality
HL-60	-1.38608	rMats	F_10000_0.7_0.5_650_350_0.3_0.25_0.25_0.25_0.25_0_200_200_200_200_0_T4_0.05_0.5_euclidean	High Quality
HCC1954	-7.52629	Expedition	F_10000_0.7_0.5_650_350_0.3_0.25_0.25_0.25_0.25_0_200_200_200_200_0_T4_0.05_0.5_euclidean	High Quality
HepG2	-2.00375	Expedition	F_10000_0.7_0.5_650_350_0.3_0.25_0.25_0.25_0.25_0_200_200_200_200_0_T4_0.05_0.5_euclidean	High Quality
HL-60	-1.29576	Expedition	F_10000_0.7_0.5_650_350_0.3_0.25_0.25_0.25_0.25_0_200_200_200_200_0_T4_0.05_0.5_euclidean	High Quality
HCC1954	-0.48442	BRIE1	F_10000_0.7_0.5_650_350_0.3_0.25_0.25_0.25_0.25_0_200_200_200_200_0_T4_0.05_0.5_euclidean	High Quality
HepG2	-2.5167	BRIE1	F_10000_0.7_0.5_650_350_0.3_0.25_0.25_0.25_0.25_0_200_200_200_200_0_T4_0.05_0.5_euclidean	High Quality
HL-60	-11.2335	BRIE1	F_10000_0.7_0.5_650_350_0.3_0.25_0.25_0.25_0.25_0_200_200_200_200_0_T4_0.05_0.5_euclidean	High Quality
HCC1954	0.712831	BRIE2 aggr	F_10000_0.7_0.5_650_350_0.3_0.25_0.25_0.25_0.25_0_200_200_200_200_0_T4_0.05_0.5_euclidean	High Quality
HepG2	0.509165	BRIE2 aggr	F_10000_0.7_0.5_650_350_0.3_0.25_0.25_0.25_0.25_0_200_200_200_200_0_T4_0.05_0.5_euclidean	High Quality
HL-60	0.712831	BRIE2 aggr	F_10000_0.7_0.5_650_350_0.3_0.25_0.25_0.25_0.25_0_200_200_200_200_0_T4_0.05_0.5_euclidean	High Quality
HCC1954	5.18367	SCASL	F_10000_0.7_0.5_650_350_0.3_0.25_0.25_0.25_0.25_0_200_200_200_200_0_T4_0.05_0.5_euclidean	High Quality
HepG2	5.27773	SCASL	F_10000_0.7_0.5_650_350_0.3_0.25_0.25_0.25_0.25_0_200_200_200_200_0_T4_0.05_0.5_euclidean	High Quality
HL-60	4.10779	SCASL	F_10000_0.7_0.5_650_350_0.3_0.25_0.25_0.25_0.25_0_200_200_200_200_0_T4_0.05_0.5_euclidean	High Quality
HCC1954	1.0531	Psix	F_10000_0.7_0.5_650_350_0.3_0.25_0.25_0.25_0.25_0_200_200_200_200_0_T4_0.05_0.5_euclidean	High Quality
HepG2	0.856559	Psix	F_10000_0.7_0.5_650_350_0.3_0.25_0.25_0.25_0.25_0_200_200_200_200_0_T4_0.05_0.5_euclidean	High Quality
HL-60	0.7063	Psix	F_10000_0.7_0.5_650_350_0.3_0.25_0.25_0.25_0.25_0_200_200_200_200_0_T4_0.05_0.5_euclidean	High Quality
HCC1954	5.21356	SCSES PSI	F_10000_0.7_0.5_650_350_0.3_0.25_0.25_0.25_0.25_0_200_200_200_200_0_T4_0.05_0.5_euclidean	High Quality
HepG2	4.543	SCSES PSI	F_10000_0.7_0.5_650_350_0.3_0.25_0.25_0.25_0.25_0_200_200_200_200_0_T4_0.05_0.5_euclidean	High Quality
HL-60	5.71497	SCSES PSI	F_10000_0.7_0.5_650_350_0.3_0.25_0.25_0.25_0.25_0_200_200_200_200_0_T4_0.05_0.5_euclidean	High Quality
HCC1954	9.63548	SCSES RC	F_10000_0.7_0.5_650_350_0.3_0.25_0.25_0.25_0.25_0_200_200_200_200_0_T4_0.05_0.5_euclidean	High Quality
HepG2	8.80702	SCSES RC	F_10000_0.7_0.5_650_350_0.3_0.25_0.25_0.25_0.25_0_200_200_200_200_0_T4_0.05_0.5_euclidean	High Quality
HL-60	9.42048	SCSES RC	F_10000_0.7_0.5_650_350_0.3_0.25_0.25_0.25_0.25_0_200_200_200_200_0_T4_0.05_0.5_euclidean	High Quality
HCC1954	7.19774	SCSES RBP	F_10000_0.7_0.5_650_350_0.3_0.25_0.25_0.25_0.25_0_200_200_200_200_0_T4_0.05_0.5_euclidean	High Quality
HepG2	6.37097	SCSES RBP	F_10000_0.7_0.5_650_350_0.3_0.25_0.25_0.25_0.25_0_200_200_200_200_0_T4_0.05_0.5_euclidean	High Quality
HL-60	7.86999	SCSES RBP	F_10000_0.7_0.5_650_350_0.3_0.25_0.25_0.25_0.25_0_200_200_200_200_0_T4_0.05_0.5_euclidean	High Quality
HCC1954	-1.48796	rMats	F_10000_0.7_0.5_650_350_0.3_0.25_0.25_0.25_0.25_0_200_200_200_200_0_T5_0.05_0.5_euclidean	High Quality
HepG2	3.08427	rMats	F_10000_0.7_0.5_650_350_0.3_0.25_0.25_0.25_0.25_0_200_200_200_200_0_T5_0.05_0.5_euclidean	High Quality
HL-60	-1.25915	rMats	F_10000_0.7_0.5_650_350_0.3_0.25_0.25_0.25_0.25_0_200_200_200_200_0_T5_0.05_0.5_euclidean	High Quality
HCC1954	-9.46464	Expedition	F_10000_0.7_0.5_650_350_0.3_0.25_0.25_0.25_0.25_0_200_200_200_200_0_T5_0.05_0.5_euclidean	High Quality
HepG2	-1.99906	Expedition	F_10000_0.7_0.5_650_350_0.3_0.25_0.25_0.25_0.25_0_200_200_200_200_0_T5_0.05_0.5_euclidean	High Quality
HL-60	-1.91286	Expedition	F_10000_0.7_0.5_650_350_0.3_0.25_0.25_0.25_0.25_0_200_200_200_200_0_T5_0.05_0.5_euclidean	High Quality
HCC1954	-2.63544	BRIE1	F_10000_0.7_0.5_650_350_0.3_0.25_0.25_0.25_0.25_0_200_200_200_200_0_T5_0.05_0.5_euclidean	High Quality
HepG2	-5.76497	BRIE1	F_10000_0.7_0.5_650_350_0.3_0.25_0.25_0.25_0.25_0_200_200_200_200_0_T5_0.05_0.5_euclidean	High Quality
HL-60	-13.6163	BRIE1	F_10000_0.7_0.5_650_350_0.3_0.25_0.25_0.25_0.25_0_200_200_200_200_0_T5_0.05_0.5_euclidean	High Quality
HCC1954	0.651731	BRIE2 aggr	F_10000_0.7_0.5_650_350_0.3_0.25_0.25_0.25_0.25_0_200_200_200_200_0_T5_0.05_0.5_euclidean	High Quality
HepG2	0.651731	BRIE2 aggr	F_10000_0.7_0.5_650_350_0.3_0.25_0.25_0.25_0.25_0_200_200_200_200_0_T5_0.05_0.5_euclidean	High Quality
HL-60	0.651731	BRIE2 aggr	F_10000_0.7_0.5_650_350_0.3_0.25_0.25_0.25_0.25_0_200_200_200_200_0_T5_0.05_0.5_euclidean	High Quality
HCC1954	2.7507	SCASL	F_10000_0.7_0.5_650_350_0.3_0.25_0.25_0.25_0.25_0_200_200_200_200_0_T5_0.05_0.5_euclidean	High Quality
HepG2	2.99169	SCASL	F_10000_0.7_0.5_650_350_0.3_0.25_0.25_0.25_0.25_0_200_200_200_200_0_T5_0.05_0.5_euclidean	High Quality
HL-60	2.4423	SCASL	F_10000_0.7_0.5_650_350_0.3_0.25_0.25_0.25_0.25_0_200_200_200_200_0_T5_0.05_0.5_euclidean	High Quality
HCC1954	1.09428	Psix	F_10000_0.7_0.5_650_350_0.3_0.25_0.25_0.25_0.25_0_200_200_200_200_0_T5_0.05_0.5_euclidean	High Quality
HepG2	0.862112	Psix	F_10000_0.7_0.5_650_350_0.3_0.25_0.25_0.25_0.25_0_200_200_200_200_0_T5_0.05_0.5_euclidean	High Quality
HL-60	0.739611	Psix	F_10000_0.7_0.5_650_350_0.3_0.25_0.25_0.25_0.25_0_200_200_200_200_0_T5_0.05_0.5_euclidean	High Quality
HCC1954	8.33904	SCSES PSI	F_10000_0.7_0.5_650_350_0.3_0.25_0.25_0.25_0.25_0_200_200_200_200_0_T5_0.05_0.5_euclidean	High Quality
HepG2	5.68916	SCSES PSI	F_10000_0.7_0.5_650_350_0.3_0.25_0.25_0.25_0.25_0_200_200_200_200_0_T5_0.05_0.5_euclidean	High Quality
HL-60	6.6663	SCSES PSI	F_10000_0.7_0.5_650_350_0.3_0.25_0.25_0.25_0.25_0_200_200_200_200_0_T5_0.05_0.5_euclidean	High Quality
HCC1954	12.4191	SCSES RC	F_10000_0.7_0.5_650_350_0.3_0.25_0.25_0.25_0.25_0_200_200_200_200_0_T5_0.05_0.5_euclidean	High Quality
HepG2	9.3949	SCSES RC	F_10000_0.7_0.5_650_350_0.3_0.25_0.25_0.25_0.25_0_200_200_200_200_0_T5_0.05_0.5_euclidean	High Quality
HL-60	10.3324	SCSES RC	F_10000_0.7_0.5_650_350_0.3_0.25_0.25_0.25_0.25_0_200_200_200_200_0_T5_0.05_0.5_euclidean	High Quality
HCC1954	11.6528	SCSES RBP	F_10000_0.7_0.5_650_350_0.3_0.25_0.25_0.25_0.25_0_200_200_200_200_0_T5_0.05_0.5_euclidean	High Quality
HepG2	8.14608	SCSES RBP	F_10000_0.7_0.5_650_350_0.3_0.25_0.25_0.25_0.25_0_200_200_200_200_0_T5_0.05_0.5_euclidean	High Quality
HL-60	8.62082	SCSES RBP	F_10000_0.7_0.5_650_350_0.3_0.25_0.25_0.25_0.25_0_200_200_200_200_0_T5_0.05_0.5_euclidean	High Quality

## Sheet: Figure2d
The performance of different methods on Ovarian Cancer and human hippocampus dataset. The RMSE is calculated between the estimated PSI values by different methods and benchmark values averaged on all cell-event pairs.
rmse	tool	compare	dataset
0.178023	rMATS	rMATS	Ovarian Cancer
0.139536	SCSES-PSI	rMATS	Ovarian Cancer
0.136004	SCSES-RC	rMATS	Ovarian Cancer
0.13404	SCSES-RBP	rMATS	Ovarian Cancer
0.186248	BRIE1	BRIE1	Ovarian Cancer
0.0992333	SCSES-PSI	BRIE1	Ovarian Cancer
0.0917936	SCSES-RC	BRIE1	Ovarian Cancer
0.0976425	SCSES-RBP	BRIE1	Ovarian Cancer
0.208098	BRIE2 aggr	BRIE2 aggr	Ovarian Cancer
0.0992333	SCSES-PSI	BRIE2 aggr	Ovarian Cancer
0.0917936	SCSES-RC	BRIE2 aggr	Ovarian Cancer
0.0976425	SCSES-RBP	BRIE2 aggr	Ovarian Cancer
0.26447	Psix	Psix	Ovarian Cancer
0.122087	SCSES-PSI	Psix	Ovarian Cancer
0.116029	SCSES-RC	Psix	Ovarian Cancer
0.124088	SCSES-RBP	Psix	Ovarian Cancer
0.483559	Expedition	Expedition	Ovarian Cancer
0.126063	SCSES-PSI	Expedition	Ovarian Cancer
0.12013	SCSES-RC	Expedition	Ovarian Cancer
0.115617	SCSES-RBP	Expedition	Ovarian Cancer
0.154509	SCASL	SCASL	Ovarian Cancer
0.139536	SCSES-PSI	SCASL	Ovarian Cancer
0.136004	SCSES-RC	SCASL	Ovarian Cancer
0.13404	SCSES-RBP	SCASL	Ovarian Cancer
0.202666	rMATS	rMATS	human hippocampus
0.186698	SCSES-PSI	rMATS	human hippocampus
0.189887	SCSES-RC	rMATS	human hippocampus
0.168909	SCSES-RBP	rMATS	human hippocampus
0.595536	BRIE1	BRIE1	human hippocampus
0.305977	SCSES-PSI	BRIE1	human hippocampus
0.47951	SCSES-RC	BRIE1	human hippocampus
0.433745	SCSES-RBP	BRIE1	human hippocampus
0.542899	BRIE2 aggr	BRIE2 aggr	human hippocampus
0.305977	SCSES-PSI	BRIE2 aggr	human hippocampus
0.47951	SCSES-RC	BRIE2 aggr	human hippocampus
0.433745	SCSES-RBP	BRIE2 aggr	human hippocampus
0.360625	Psix	Psix	human hippocampus
0.240193	SCSES-PSI	Psix	human hippocampus
0.103231	SCSES-RC	Psix	human hippocampus
0.162552	SCSES-RBP	Psix	human hippocampus
0.313895	Expedition	Expedition	human hippocampus
0.0960251	SCSES-PSI	Expedition	human hippocampus
0.119187	SCSES-RC	Expedition	human hippocampus
0.0957679	SCSES-RBP	Expedition	human hippocampus
0.26755	SCASL	SCASL	human hippocampus
0.186698	SCSES-PSI	SCASL	human hippocampus
0.189887	SCSES-RC	SCASL	human hippocampus
0.168909	SCSES-RBP	SCASL	human hippocampus

## Sheet: Figure2e
Comparisons of the detected DSEs between SCSES with other algorithms in the cell line datasets. The SCC is calculated between the ΔPSI by different methods and the benchmark in DSEs in each comparison group. The AUC indicates the DSE identification performance of SCSES relative to the compared algorithm.
tool	p	SCC	auc	cell_pair	compare
rMATS	1.2781e-09	0.442005	0.639399	HCT116 vs HepG2	rMATS
SCSES RC	1.17749e-15	0.561156	0.661438	HCT116 vs HepG2	rMATS
rMATS	1.93323e-27	0.636757	0.333565	HCT116 vs HL-60	rMATS
SCSES RC	2.14799e-37	0.716714	0.534588	HCT116 vs HL-60	rMATS
rMATS	6.77417e-12	0.483908	0.40144	HCT116 vs HCC1954	rMATS
SCSES RC	6.03915e-30	0.720472	0.683695	HCT116 vs HCC1954	rMATS
rMATS	2.68318e-15	0.535975	0.370274	HepG2 vs HL-60	rMATS
SCSES RC	4.84594e-17	0.56319	0.503448	HepG2 vs HL-60	rMATS
rMATS	0.00269753	0.236419	0.439334	HepG2 vs HCC1954	rMATS
SCSES RC	0.000410778	0.276877	0.574838	HepG2 vs HCC1954	rMATS
rMATS	1.99895e-19	0.544996	0.498904	HL-60 vs HCC1954	rMATS
SCSES RC	2.44079e-25	0.612031	0.595425	HL-60 vs HCC1954	rMATS
Expedition	0.457074	0.10873	0.53658	HCT116 vs HepG2	Expedition
SCSES RC	0.000801452	0.463289	0.620467	HCT116 vs HepG2	Expedition
Expedition	0.00586222	0.351677	0.436728	HCT116 vs HL-60	Expedition
SCSES RC	5.08972e-11	0.726341	0.609915	HCT116 vs HL-60	Expedition
Expedition	0.230076	0.180463	0.542452	HCT116 vs HCC1954	Expedition
SCSES RC	6.85868e-07	0.657609	0.685091	HCT116 vs HCC1954	Expedition
Expedition	0.0758083	0.258714	0.444852	HepG2 vs HL-60	Expedition
SCSES RC	0.00145437	0.446817	0.531598	HepG2 vs HL-60	Expedition
Expedition	0.90887	-0.0186894	0.514082	HepG2 vs HCC1954	Expedition
SCSES RC	0.398795	0.137129	0.551256	HepG2 vs HCC1954	Expedition
Expedition	0.0333625	0.284831	0.471359	HL-60 vs HCC1954	Expedition
SCSES RC	4.6936e-09	0.687924	0.603021	HL-60 vs HCC1954	Expedition
BRIE1	0.000758586	0.63991	0.51749	HCT116 vs HepG2	BRIE1
SCSES RC	0.00219374	0.594346	0.663778	HCT116 vs HepG2	BRIE1
BRIE1	0.000351274	0.618242	0.514414	HCT116 vs HL-60	BRIE1
SCSES RC	6.61181e-09	0.847531	0.604968	HCT116 vs HL-60	BRIE1
BRIE1	0.291725	0.271556	0.430282	HCT116 vs HCC1954	BRIE1
SCSES RC	0.00537007	0.642948	0.77679	HCT116 vs HCC1954	BRIE1
BRIE1	0.00850754	0.479376	0.467421	HepG2 vs HL-60	BRIE1
SCSES RC	2.98689e-05	0.693896	0.603145	HepG2 vs HL-60	BRIE1
BRIE1	0.605941	0.126458	0.527453	HepG2 vs HCC1954	BRIE1
SCSES RC	0.181792	0.319924	0.565221	HepG2 vs HCC1954	BRIE1
BRIE1	0.00396569	0.518395	0.369089	HL-60 vs HCC1954	BRIE1
SCSES RC	1.58922e-05	0.710225	0.599202	HL-60 vs HCC1954	BRIE1
BRIE2 aggr	0.00246594	0.588883	0.571423	HCT116 vs HepG2	BRIE2 aggr
SCSES RC	0.00219374	0.594346	0.663778	HCT116 vs HepG2	BRIE2 aggr
BRIE2 aggr	0.0866224	0.323794	0.358481	HCT116 vs HL-60	BRIE2 aggr
SCSES RC	6.61181e-09	0.847531	0.604968	HCT116 vs HL-60	BRIE2 aggr
BRIE2 aggr	0.0106682	0.601336	0.553768	HCT116 vs HCC1954	BRIE2 aggr
SCSES RC	0.00537007	0.642948	0.77679	HCT116 vs HCC1954	BRIE2 aggr
BRIE2 aggr	0.0335257	0.395864	0.347921	HepG2 vs HL-60	BRIE2 aggr
SCSES RC	2.98689e-05	0.693896	0.603145	HepG2 vs HL-60	BRIE2 aggr
BRIE2 aggr	0.0115012	0.566181	0.445321	HepG2 vs HCC1954	BRIE2 aggr
SCSES RC	0.181792	0.319924	0.565221	HepG2 vs HCC1954	BRIE2 aggr
BRIE2 aggr	0.0591865	0.354489	0.471849	HL-60 vs HCC1954	BRIE2 aggr
SCSES RC	1.58922e-05	0.710225	0.599202	HL-60 vs HCC1954	BRIE2 aggr
Psix	7.66759e-05	0.424979	0.666866	HCT116 vs HepG2	Psix
SCSES RC	9.78894e-06	0.469518	0.612105	HCT116 vs HepG2	Psix
Psix	2.82462e-12	0.674183	0.516148	HCT116 vs HL-60	Psix
SCSES RC	1.36358e-17	0.7717	0.649699	HCT116 vs HL-60	Psix
Psix	3.27049e-07	0.57666	0.660696	HCT116 vs HCC1954	Psix
SCSES RC	2.17542e-09	0.652621	0.68264	HCT116 vs HCC1954	Psix
Psix	1.44308e-07	0.58687	0.528945	HepG2 vs HL-60	Psix
SCSES RC	2.63971e-08	0.613619	0.586047	HepG2 vs HL-60	Psix
Psix	0.258197	0.137984	0.57241	HepG2 vs HCC1954	Psix
SCSES RC	0.0960716	0.201966	0.566315	HepG2 vs HCC1954	Psix
Psix	9.9674e-11	0.621945	0.578031	HL-60 vs HCC1954	Psix
SCSES RC	1.99168e-13	0.684266	0.607571	HL-60 vs HCC1954	Psix
SCASL	9.63079e-17	0.578405	0.681387	HCT116 vs HepG2	SCASL
SCSES RC	1.17749e-15	0.561156	0.661438	HCT116 vs HepG2	SCASL
SCASL	3.4805e-27	0.634343	0.369295	HCT116 vs HL-60	SCASL
SCSES RC	2.14799e-37	0.716714	0.534588	HCT116 vs HL-60	SCASL
SCASL	4.47607e-30	0.721593	0.50316	HCT116 vs HCC1954	SCASL
SCSES RC	6.03915e-30	0.720472	0.683695	HCT116 vs HCC1954	SCASL
SCASL	1.89037e-10	0.444313	0.345873	HepG2 vs HL-60	SCASL
SCSES RC	4.84594e-17	0.56319	0.503448	HepG2 vs HL-60	SCASL
SCASL	0.00497529	0.221709	0.42799	HepG2 vs HCC1954	SCASL
SCSES RC	0.000410778	0.276877	0.574838	HepG2 vs HCC1954	SCASL
SCASL	5.09449e-24	0.598359	0.547566	HL-60 vs HCC1954	SCASL
SCSES RC	2.44079e-25	0.612031	0.595425	HL-60 vs HCC1954	SCASL
rMATS	1.2781e-09	0.442005	0.639399	HCT116 vs HepG2	rMATS
SCSES PSI	3.71586e-17	0.584709	0.682926	HCT116 vs HepG2	rMATS
rMATS	1.93323e-27	0.636757	0.333565	HCT116 vs HL-60	rMATS
SCSES PSI	1.07786e-36	0.711862	0.485139	HCT116 vs HL-60	rMATS
rMATS	6.77417e-12	0.483908	0.40144	HCT116 vs HCC1954	rMATS
SCSES PSI	2.18422e-36	0.770058	0.618954	HCT116 vs HCC1954	rMATS
rMATS	2.68318e-15	0.535975	0.370274	HepG2 vs HL-60	rMATS
SCSES PSI	3.54743e-18	0.579666	0.444008	HepG2 vs HL-60	rMATS
rMATS	0.00269753	0.236419	0.439334	HepG2 vs HCC1954	rMATS
SCSES PSI	0.0145502	0.193465	0.529479	HepG2 vs HCC1954	rMATS
rMATS	1.99895e-19	0.544996	0.498904	HL-60 vs HCC1954	rMATS
SCSES PSI	8.52121e-21	0.561951	0.506673	HL-60 vs HCC1954	rMATS
Expedition	0.457074	0.10873	0.53658	HCT116 vs HepG2	Expedition
SCSES PSI	0.000381879	0.487448	0.653728	HCT116 vs HepG2	Expedition
Expedition	0.00586222	0.351677	0.436728	HCT116 vs HL-60	Expedition
SCSES PSI	1.13377e-10	0.717314	0.556086	HCT116 vs HL-60	Expedition
Expedition	0.230076	0.180463	0.542452	HCT116 vs HCC1954	Expedition
SCSES PSI	8.93513e-09	0.729421	0.641701	HCT116 vs HCC1954	Expedition
Expedition	0.0758083	0.258714	0.444852	HepG2 vs HL-60	Expedition
SCSES PSI	9.14023e-05	0.534396	0.488331	HepG2 vs HL-60	Expedition
Expedition	0.90887	-0.0186894	0.514082	HepG2 vs HCC1954	Expedition
SCSES PSI	0.958016	-0.00859616	0.462005	HepG2 vs HCC1954	Expedition
Expedition	0.0333625	0.284831	0.471359	HL-60 vs HCC1954	Expedition
SCSES PSI	6.13684e-08	0.649434	0.567734	HL-60 vs HCC1954	Expedition
BRIE1	0.000758586	0.63991	0.51749	HCT116 vs HepG2	BRIE1
SCSES PSI	0.000484496	0.657202	0.644983	HCT116 vs HepG2	BRIE1
BRIE1	0.000351274	0.618242	0.514414	HCT116 vs HL-60	BRIE1
SCSES PSI	7.27185e-09	0.84637	0.569831	HCT116 vs HL-60	BRIE1
BRIE1	0.291725	0.271556	0.430282	HCT116 vs HCC1954	BRIE1
SCSES PSI	0.000514417	0.75081	0.668955	HCT116 vs HCC1954	BRIE1
BRIE1	0.00850754	0.479376	0.467421	HepG2 vs HL-60	BRIE1
SCSES PSI	1.19614e-05	0.717237	0.531389	HepG2 vs HL-60	BRIE1
BRIE1	0.605941	0.126458	0.527453	HepG2 vs HCC1954	BRIE1
SCSES PSI	0.56361	0.141417	0.566308	HepG2 vs HCC1954	BRIE1
BRIE1	0.00396569	0.518395	0.369089	HL-60 vs HCC1954	BRIE1
SCSES PSI	0.000106041	0.657604	0.526481	HL-60 vs HCC1954	BRIE1
BRIE2 aggr	0.00246594	0.588883	0.571423	HCT116 vs HepG2	BRIE2 aggr
SCSES PSI	0.000484496	0.657202	0.644983	HCT116 vs HepG2	BRIE2 aggr
BRIE2 aggr	0.0866224	0.323794	0.358481	HCT116 vs HL-60	BRIE2 aggr
SCSES PSI	7.27185e-09	0.84637	0.569831	HCT116 vs HL-60	BRIE2 aggr
BRIE2 aggr	0.0106682	0.601336	0.553768	HCT116 vs HCC1954	BRIE2 aggr
SCSES PSI	0.000514417	0.75081	0.668955	HCT116 vs HCC1954	BRIE2 aggr
BRIE2 aggr	0.0335257	0.395864	0.347921	HepG2 vs HL-60	BRIE2 aggr
SCSES PSI	1.19614e-05	0.717237	0.531389	HepG2 vs HL-60	BRIE2 aggr
BRIE2 aggr	0.0115012	0.566181	0.445321	HepG2 vs HCC1954	BRIE2 aggr
SCSES PSI	0.56361	0.141417	0.566308	HepG2 vs HCC1954	BRIE2 aggr
BRIE2 aggr	0.0591865	0.354489	0.471849	HL-60 vs HCC1954	BRIE2 aggr
SCSES PSI	0.000106041	0.657604	0.526481	HL-60 vs HCC1954	BRIE2 aggr
Psix	7.66759e-05	0.424979	0.666866	HCT116 vs HepG2	Psix
SCSES PSI	2.3902e-06	0.496791	0.618286	HCT116 vs HepG2	Psix
Psix	2.82462e-12	0.674183	0.516148	HCT116 vs HL-60	Psix
SCSES PSI	1.98335e-16	0.753738	0.642761	HCT116 vs HL-60	Psix
Psix	3.27049e-07	0.57666	0.660696	HCT116 vs HCC1954	Psix
SCSES PSI	2.3559e-12	0.730193	0.645239	HCT116 vs HCC1954	Psix
Psix	1.44308e-07	0.58687	0.528945	HepG2 vs HL-60	Psix
SCSES PSI	3.0242e-10	0.673833	0.589682	HepG2 vs HL-60	Psix
Psix	0.258197	0.137984	0.57241	HepG2 vs HCC1954	Psix
SCSES PSI	0.677119	0.051028	0.506434	HepG2 vs HCC1954	Psix
Psix	9.9674e-11	0.621945	0.578031	HL-60 vs HCC1954	Psix
SCSES PSI	2.39417e-12	0.661054	0.58548	HL-60 vs HCC1954	Psix
SCASL	9.63079e-17	0.578405	0.681387	HCT116 vs HepG2	SCASL
SCSES PSI	3.71586e-17	0.584709	0.682926	HCT116 vs HepG2	SCASL
SCASL	3.4805e-27	0.634343	0.369295	HCT116 vs HL-60	SCASL
SCSES PSI	1.07786e-36	0.711862	0.485139	HCT116 vs HL-60	SCASL
SCASL	4.47607e-30	0.721593	0.50316	HCT116 vs HCC1954	SCASL
SCSES PSI	2.18422e-36	0.770058	0.618954	HCT116 vs HCC1954	SCASL
SCASL	1.89037e-10	0.444313	0.345873	HepG2 vs HL-60	SCASL
SCSES PSI	3.54743e-18	0.579666	0.444008	HepG2 vs HL-60	SCASL
SCASL	0.00497529	0.221709	0.42799	HepG2 vs HCC1954	SCASL
SCSES PSI	0.0145502	0.193465	0.529479	HepG2 vs HCC1954	SCASL
SCASL	5.09449e-24	0.598359	0.547566	HL-60 vs HCC1954	SCASL
SCSES PSI	8.52121e-21	0.561951	0.506673	HL-60 vs HCC1954	SCASL
rMATS	1.2781e-09	0.442005	0.639399	HCT116 vs HepG2	rMATS
SCSES RBP	7.06821e-18	0.59538	0.665845	HCT116 vs HepG2	rMATS
rMATS	1.93323e-27	0.636757	0.333565	HCT116 vs HL-60	rMATS
SCSES RBP	1.24822e-36	0.711416	0.511457	HCT116 vs HL-60	rMATS
rMATS	6.77417e-12	0.483908	0.40144	HCT116 vs HCC1954	rMATS
SCSES RBP	2.99976e-33	0.747338	0.618441	HCT116 vs HCC1954	rMATS
rMATS	2.68318e-15	0.535975	0.370274	HepG2 vs HL-60	rMATS
SCSES RBP	5.12417e-15	0.531349	0.466163	HepG2 vs HL-60	rMATS
rMATS	0.00269753	0.236419	0.439334	HepG2 vs HCC1954	rMATS
SCSES RBP	0.0020424	0.242822	0.570164	HepG2 vs HCC1954	rMATS
rMATS	1.99895e-19	0.544996	0.498904	HL-60 vs HCC1954	rMATS
SCSES RBP	2.54086e-21	0.568204	0.547847	HL-60 vs HCC1954	rMATS
Expedition	0.457074	0.10873	0.53658	HCT116 vs HepG2	Expedition
SCSES RBP	0.000108711	0.524705	0.651382	HCT116 vs HepG2	Expedition
Expedition	0.00586222	0.351677	0.436728	HCT116 vs HL-60	Expedition
SCSES RBP	9.46122e-11	0.719384	0.589567	HCT116 vs HL-60	Expedition
Expedition	0.230076	0.180463	0.542452	HCT116 vs HCC1954	Expedition
SCSES RBP	2.03057e-07	0.679893	0.645591	HCT116 vs HCC1954	Expedition
Expedition	0.0758083	0.258714	0.444852	HepG2 vs HL-60	Expedition
SCSES RBP	0.00229196	0.429899	0.523235	HepG2 vs HL-60	Expedition
Expedition	0.90887	-0.0186894	0.514082	HepG2 vs HCC1954	Expedition
SCSES RBP	0.658476	0.0720839	0.541558	HepG2 vs HCC1954	Expedition
Expedition	0.0333625	0.284831	0.471359	HL-60 vs HCC1954	Expedition
SCSES RBP	1.15741e-08	0.675046	0.570163	HL-60 vs HCC1954	Expedition
BRIE1	0.000758586	0.63991	0.51749	HCT116 vs HepG2	BRIE1
SCSES RBP	0.000404608	0.663861	0.644943	HCT116 vs HepG2	BRIE1
BRIE1	0.000351274	0.618242	0.514414	HCT116 vs HL-60	BRIE1
SCSES RBP	1.86459e-08	0.834352	0.609632	HCT116 vs HL-60	BRIE1
BRIE1	0.291725	0.271556	0.430282	HCT116 vs HCC1954	BRIE1
SCSES RBP	0.00135484	0.71167	0.663657	HCT116 vs HCC1954	BRIE1
BRIE1	0.00850754	0.479376	0.467421	HepG2 vs HL-60	BRIE1
SCSES RBP	6.43182e-05	0.672524	0.590923	HepG2 vs HL-60	BRIE1
BRIE1	0.605941	0.126458	0.527453	HepG2 vs HCC1954	BRIE1
SCSES RBP	0.18506	0.317672	0.605263	HepG2 vs HCC1954	BRIE1
BRIE1	0.00396569	0.518395	0.369089	HL-60 vs HCC1954	BRIE1
SCSES RBP	0.000130677	0.651121	0.543189	HL-60 vs HCC1954	BRIE1
BRIE2 aggr	0.00246594	0.588883	0.571423	HCT116 vs HepG2	BRIE2 aggr
SCSES RBP	0.000404608	0.663861	0.644943	HCT116 vs HepG2	BRIE2 aggr
BRIE2 aggr	0.0866224	0.323794	0.358481	HCT116 vs HL-60	BRIE2 aggr
SCSES RBP	1.86459e-08	0.834352	0.609632	HCT116 vs HL-60	BRIE2 aggr
BRIE2 aggr	0.0106682	0.601336	0.553768	HCT116 vs HCC1954	BRIE2 aggr
SCSES RBP	0.00135484	0.71167	0.663657	HCT116 vs HCC1954	BRIE2 aggr
BRIE2 aggr	0.0335257	0.395864	0.347921	HepG2 vs HL-60	BRIE2 aggr
SCSES RBP	6.43182e-05	0.672524	0.590923	HepG2 vs HL-60	BRIE2 aggr
BRIE2 aggr	0.0115012	0.566181	0.445321	HepG2 vs HCC1954	BRIE2 aggr
SCSES RBP	0.18506	0.317672	0.605263	HepG2 vs HCC1954	BRIE2 aggr
BRIE2 aggr	0.0591865	0.354489	0.471849	HL-60 vs HCC1954	BRIE2 aggr
SCSES RBP	0.000130677	0.651121	0.543189	HL-60 vs HCC1954	BRIE2 aggr
Psix	7.66759e-05	0.424979	0.666866	HCT116 vs HepG2	Psix
SCSES RBP	9.14751e-07	0.514111	0.64056	HCT116 vs HepG2	Psix
Psix	2.82462e-12	0.674183	0.516148	HCT116 vs HL-60	Psix
SCSES RBP	7.55461e-17	0.760398	0.659172	HCT116 vs HL-60	Psix
Psix	3.27049e-07	0.57666	0.660696	HCT116 vs HCC1954	Psix
SCSES RBP	4.45427e-11	0.699732	0.639396	HCT116 vs HCC1954	Psix
Psix	1.44308e-07	0.58687	0.528945	HepG2 vs HL-60	Psix
SCSES RBP	5.5418e-08	0.602241	0.578001	HepG2 vs HL-60	Psix
Psix	0.258197	0.137984	0.57241	HepG2 vs HCC1954	Psix
SCSES RBP	0.151808	0.174395	0.541569	HepG2 vs HCC1954	Psix
Psix	9.9674e-11	0.621945	0.578031	HL-60 vs HCC1954	Psix
SCSES RBP	1.46198e-12	0.665827	0.577219	HL-60 vs HCC1954	Psix
SCASL	9.63079e-17	0.578405	0.681387	HCT116 vs HepG2	SCASL
SCSES RBP	7.06821e-18	0.59538	0.665845	HCT116 vs HepG2	SCASL
SCASL	3.4805e-27	0.634343	0.369295	HCT116 vs HL-60	SCASL
SCSES RBP	1.24822e-36	0.711416	0.511457	HCT116 vs HL-60	SCASL
SCASL	4.47607e-30	0.721593	0.50316	HCT116 vs HCC1954	SCASL
SCSES RBP	2.99976e-33	0.747338	0.618441	HCT116 vs HCC1954	SCASL
SCASL	1.89037e-10	0.444313	0.345873	HepG2 vs HL-60	SCASL
SCSES RBP	5.12417e-15	0.531349	0.466163	HepG2 vs HL-60	SCASL
SCASL	0.00497529	0.221709	0.42799	HepG2 vs HCC1954	SCASL
SCSES RBP	0.0020424	0.242822	0.570164	HepG2 vs HCC1954	SCASL
SCASL	5.09449e-24	0.598359	0.547566	HL-60 vs HCC1954	SCASL
SCSES RBP	2.54086e-21	0.568204	0.547847	HL-60 vs HCC1954	SCASL

## Sheet: Figure2f
Cell line UMAP coordinates and PSI values for VPS29 exon 2 and NUMB exon 12 inclusion events
	UMAP1	UMAP2	cell	psi_VPS29	psi_NUMB
SRR11826274	-2.86717	3.80806	HCT116	0.60227	0.572154
SRR11826275	-4.52478	6.06407	HCT116	0.63426	0.424026
SRR11826276	-2.69926	3.75637	HCT116	0.599832	0.561535
SRR11826277	-4.33187	6.32016	HCT116	0.616067	0.286457
SRR11826278	-3.94098	3.31294	HCT116	0.60835	0.564254
SRR11826279	-3.67191	4.24612	HCT116	0.547744	0.559581
SRR11826280	-3.15647	2.74257	HCT116	0.589536	0.554857
SRR11826281	-3.22472	2.78789	HCT116	0.596984	0.520961
SRR11826282	-4.12404	4.26167	HCT116	0.615615	0.524367
SRR11826283	-4.6492	5.40435	HCT116	0.636265	0.465669
SRR11826284	-4.61131	6.07648	HCT116	0.628564	0.43764
SRR11826285	-3.53719	3.51548	HCT116	0.610734	0.612057
SRR11826359	-9.66744	-3.24909	HepG2	0.0907656	0.721802
SRR11826360	-9.73602	-2.52843	HepG2	0.0880303	0.677831
SRR11826361	-9.75507	-3.03776	HepG2	0.0877752	0.680907
SRR11826362	-10.7995	-3.81801	HepG2	0.242124	0.452584
SRR11826363	-9.62005	-2.62417	HepG2	0.0779716	0.655708
SRR11826364	-9.87299	-3.12273	HepG2	0.0898001	0.724574
SRR11826365	-10.7047	-2.53418	HepG2	0.218737	0.625498
SRR11826366	-9.84058	-2.68245	HepG2	0.0896964	0.635335
SRR11826367	-9.31124	-3.49988	HepG2	0.0924663	0.775691
SRR11826368	-9.70868	-2.11668	HepG2	0.0796476	0.659663
SRR11826369	-10.7678	-3.80099	HepG2	0.118595	0.517921
SRR11826370	-11.0723	-4.11418	HepG2	0.116041	0.461036
SRR11826371	-9.71582	-2.20104	HepG2	0.216232	0.650778
SRR11826372	-10.5884	-2.60979	HepG2	0.217617	0.630147
SRR11826373	-9.32856	-3.45843	HepG2	0.0948274	0.76653
SRR11826374	-10.5478	-3.22997	HepG2	0.100045	0.575329
SRR11826375	-9.38179	-2.15837	HepG2	0.21832	0.662434
SRR11826376	-10.4647	-2.68856	HepG2	0.217536	0.654376
SRR11826377	-10.7422	-3.8456	HepG2	0.118688	0.527763
SRR11826378	-10.2121	-3.15298	HepG2	0.0958394	0.718842
SRR11826379	-9.87298	-2.60337	HepG2	0.0882363	0.653088
SRR11826380	-10.9583	-3.99063	HepG2	0.12435	0.484167
SRR11826381	-10.4648	-3.38147	HepG2	0.10005	0.568648
SRR11826394	-10.9404	-4.02393	HepG2	0.119645	0.478798
SRR11826395	-9.79909	-3.21951	HepG2	0.0927289	0.741235
SRR11826396	-10.1175	-3.20424	HepG2	0.0980786	0.723276
SRR11826397	-9.74628	-2.59044	HepG2	0.0880614	0.638963
SRR11826398	-9.25365	-3.51722	HepG2	0.0926201	0.696271
SRR11826399	-9.21468	-2.25293	HepG2	0.0948632	0.681455
SRR11826400	-10.5854	-3.12834	HepG2	0.0976152	0.599018
SRR11826401	-9.27755	-2.24428	HepG2	0.0959552	0.617573
SRR11826402	-10.6779	-3.09665	HepG2	0.228206	0.572463
SRR11826403	-11.0624	-4.10685	HepG2	0.238024	0.463235
SRR11826404	-10.5441	-3.34578	HepG2	0.0967643	0.58943
SRR11826405	-9.26526	-2.25237	HepG2	0.223013	0.670912
SRR11826406	-9.88712	-2.70299	HepG2	0.0879685	0.676444
SRR11826407	-10.9948	-4.04601	HepG2	0.238131	0.446511
SRR11826408	-9.71352	-2.05263	HepG2	0.0871787	0.647543
SRR11826409	-9.20149	-3.51006	HepG2	0.0922134	0.777694
SRR11826410	-9.97906	-2.73362	HepG2	0.0921581	0.63162
SRR11826411	-9.65417	-1.9618	HepG2	0.078875	0.588662
SRR11826412	-9.26837	-3.526	HepG2	0.0899421	0.772903
SRR11826413	-9.61491	-2.47662	HepG2	0.0851962	0.672499
SRR11826414	-9.85798	-2.36241	HepG2	0.0877268	0.683994
SRR11826415	-9.60093	-1.95718	HepG2	0.0826899	0.610221
SRR11826416	-10.7255	-3.65694	HepG2	0.110256	0.571444
SRR11826417	-10.058	-3.12513	HepG2	0.219857	0.739365
SRR11826419	-9.58632	-3.1333	HepG2	0.210307	0.684487
SRR11826420	-9.44921	-2.53763	HepG2	0.088325	0.696163
SRR11826421	-10.8595	-2.8374	HepG2	0.0906587	0.632651
SRR11826422	-10.626	-3.08991	HepG2	0.0988835	0.557272
SRR11826423	-10.8582	-2.69381	HepG2	0.208403	0.669863
SRR11826424	-10.7538	-3.1685	HepG2	0.0968412	0.591706
SRR11826425	-10.583	-2.42313	HepG2	0.209595	0.658195
SRR11826426	-11.0876	-2.79916	HepG2	0.0930452	0.620816
SRR11826427	-9.60822	-2.99386	HepG2	0.0881701	0.671719
SRR11826428	-10.2464	-2.61552	HepG2	0.0841476	0.653166
SRR11826429	-10.0999	-2.50303	HepG2	0.080774	0.665017
SRR11826430	-11.0048	-2.40518	HepG2	0.07572	0.694334
SRR11826431	-10.7422	-2.46533	HepG2	0.198976	0.689433
SRR11826432	-10.8603	-2.85714	HepG2	0.211831	0.650292
SRR11826433	-9.88396	-2.47903	HepG2	0.211842	0.672321
SRR11826434	-10.7241	-2.3165	HepG2	0.084618	0.710201
SRR11826435	-11.2002	-2.74709	HepG2	0.191998	0.73909
SRR11826436	-11.0374	-2.40789	HepG2	0.0768068	0.679984
SRR11826437	-10.854	-3.10837	HepG2	0.095364	0.602889
SRR11826438	-9.93494	-3.36053	HepG2	0.0866151	0.672679
SRR11826439	-10.1383	-2.41821	HepG2	0.0859763	0.663506
SRR11826440	-3.18622	4.24192	HCT116	0.603581	0.452659
SRR11826441	-3.85595	3.16812	HCT116	0.608777	0.472074
SRR11826442	-3.20992	2.76023	HCT116	0.599453	0.55172
SRR11826443	-3.56119	4.38336	HCT116	0.610261	0.534829
SRR11826444	-3.09294	3.11957	HCT116	0.604905	0.486942
SRR11826445	-4.15584	3.51954	HCT116	0.617217	0.452269
SRR11826446	-3.93978	3.39026	HCT116	0.610768	0.535725
SRR11826447	-2.79644	3.40272	HCT116	0.600167	0.558502
SRR11826448	-4.30165	3.62693	HCT116	0.611624	0.544622
SRR11826449	-2.90692	3.42789	HCT116	0.601374	0.478527
SRR11826450	-3.92123	4.14893	HCT116	0.613127	0.524371
SRR11826451	-4.60412	6.42448	HCT116	0.630242	0.448037
SRR11826452	-3.78717	3.2045	HCT116	0.608216	0.470063
SRR11826453	-4.32693	3.35003	HCT116	0.613182	0.544851
SRR11826454	-3.01652	4.15118	HCT116	0.605112	0.574203
SRR11826455	-3.24474	3.40387	HCT116	0.556177	0.531843
SRR11826456	-4.78805	5.81549	HCT116	0.661866	0.344849
SRR11826457	-3.07711	4.43835	HCT116	0.604716	0.566687
SRR11826458	-3.13373	3.98171	HCT116	0.599375	0.589162
SRR11826459	-3.53348	3.12668	HCT116	0.606429	0.488964
SRR11826460	-4.10272	4.59893	HCT116	0.555476	0.532406
SRR11826461	-4.29771	6.37594	HCT116	0.610963	0.271287
SRR11826462	-4.3056	4.88913	HCT116	0.629578	0.499242
SRR11826463	-4.30642	3.54162	HCT116	0.61564	0.451093
SRR11826464	-4.85303	6.19524	HCT116	0.55769	0.402879
SRR11826465	-4.71377	5.37135	HCT116	0.560751	0.462692
SRR11826466	-3.67205	3.90101	HCT116	0.60716	0.553474
SRR11826467	-3.04231	3.1167	HCT116	0.604344	0.555356
SRR11826468	-2.60771	3.00465	HCT116	0.601305	0.492195
SRR11826469	-2.93409	2.93063	HCT116	0.604225	0.484156
SRR11826470	-4.2593	3.88974	HCT116	0.61706	0.545313
SRR11826471	-3.36845	4.2521	HCT116	0.610084	0.55445
SRR11826472	-2.4443	3.12287	HCT116	0.600178	0.496951
SRR11826473	-4.07089	3.99899	HCT116	0.624137	0.416457
SRR11826474	-4.3945	4.98387	HCT116	0.629084	0.3964
SRR11826475	-3.98675	4.45262	HCT116	0.615829	0.421814
SRR11826476	-4.34591	6.37847	HCT116	0.597978	0.241417
SRR11826477	-2.46078	3.06077	HCT116	0.601505	0.498794
SRR11826478	-2.70044	3.51879	HCT116	0.600014	0.569687
SRR11826479	-4.17326	3.17358	HCT116	0.610981	0.554245
SRR11826480	-4.68679	5.63895	HCT116	0.636224	0.347017
SRR11826481	-2.57436	2.93634	HCT116	0.600774	0.499519
SRR11826482	-2.94907	3.15737	HCT116	0.602189	0.558976
SRR11826483	-2.95584	4.38509	HCT116	0.605875	0.566639
SRR11826484	-4.63824	6.43038	HCT116	0.63079	0.448424
SRR11826485	-2.98797	4.46013	HCT116	0.605888	0.55563
SRR11826486	-4.14979	3.98829	HCT116	0.608788	0.551551
SRR11826487	-4.30329	6.25796	HCT116	0.612045	0.453473
SRR11826488	-3.20855	2.68248	HCT116	0.59547	0.539806
SRR11826489	-4.57149	6.47387	HCT116	0.553769	0.320368
SRR11826490	-3.26544	4.12283	HCT116	0.546543	0.586159
SRR11826491	-2.62564	3.6513	HCT116	0.599813	0.575152
SRR11826492	-3.74011	3.59055	HCT116	0.609125	0.515105
SRR11826493	-4.64385	5.25685	HCT116	0.636853	0.369872
SRR11826494	-4.54925	5.14832	HCT116	0.635154	0.467683
SRR11826495	-4.68494	5.88994	HCT116	0.582131	0.406209
SRR11826496	-4.11985	3.64275	HCT116	0.612186	0.541531
SRR11826497	-4.0889	3.57889	HCT116	0.613212	0.551956
SRR11826498	-3.33493	3.39623	HCT116	0.610643	0.61094
SRR11826499	-3.27645	4.56034	HCT116	0.6098	0.544091
SRR11826500	-2.93605	2.6315	HCT116	0.599651	0.57973
SRR11826501	-3.18153	4.337	HCT116	0.603891	0.563854
SRR11826502	-4.24063	6.30969	HCT116	0.599903	0.438589
SRR11826503	-4.33831	3.50261	HCT116	0.611525	0.561945
SRR11826504	-4.70741	6.33704	HCT116	0.647803	0.344317
SRR11826505	-2.69175	3.25739	HCT116	0.599887	0.47718
SRR11826506	-4.67256	6.45955	HCT116	0.632258	0.297381
SRR11826507	-2.72255	3.04652	HCT116	0.602048	0.494471
SRR11826508	-4.77555	6.24526	HCT116	0.640983	0.422192
SRR11826509	-4.32347	4.10586	HCT116	0.617364	0.433823
SRR11826510	-4.02962	3.92169	HCT116	0.608316	0.539544
SRR11826511	-2.7189	3.57573	HCT116	0.601582	0.480931
SRR11826512	-2.7261	3.08787	HCT116	0.601622	0.488478
SRR11826513	-4.62134	5.70589	HCT116	0.672799	0.332813
SRR11826514	-2.99024	4.42729	HCT116	0.602602	0.560912
SRR11826515	-4.85658	6.17567	HCT116	0.633006	0.429539
SRR11826516	-3.37715	4.50503	HCT116	0.60834	0.437525
SRR11826517	-4.44981	4.90771	HCT116	0.633238	0.489457
SRR11826518	-2.71507	2.74666	HCT116	0.602311	0.486408
SRR1274192	2.67719	-0.896662	HCC1954	0.161609	0.824185
SRR1274194	2.50618	-1.07539	HCC1954	0.182957	0.770421
SRR1274196	2.94829	-0.687406	HCC1954	0.162328	0.807131
SRR1274198	3.22942	-0.448412	HCC1954	0.162827	0.830948
SRR1274200	3.13676	-0.501524	HCC1954	0.160643	0.93845
SRR1274202	3.08949	-0.529673	HCC1954	0.168471	0.807145
SRR1274204	3.00945	-0.616954	HCC1954	0.16577	0.829003
SRR1274206	2.5352	-0.947592	HCC1954	0.182212	0.835725
SRR1274208	2.52768	-1.1329	HCC1954	0.179784	0.760335
SRR1274210	3.28779	-0.428369	HCC1954	0.270646	0.838221
SRR1274212	2.58188	-1.17535	HCC1954	0.181504	0.79064
SRR1274214	3.30095	-0.394101	HCC1954	0.163019	0.904408
SRR1274216	2.51758	-1.05497	HCC1954	0.171025	0.824661
SRR1274218	2.59647	-1.08968	HCC1954	0.27599	0.768895
SRR1274220	2.91146	-0.440295	HCC1954	0.326957	0.830119
SRR1274222	2.73806	-0.887533	HCC1954	0.172406	0.840832
SRR1274224	2.70146	-0.80589	HCC1954	0.164091	0.828877
SRR1274226	2.88694	-0.792185	HCC1954	0.172216	0.798403
SRR1274228	3.11062	-0.53561	HCC1954	0.16315	0.818466
SRR1274230	2.49435	-1.02334	HCC1954	0.185059	0.812785
SRR1274232	2.38435	-0.90261	HCC1954	0.272727	0.786613
SRR1274234	3.03272	-0.376634	HCC1954	0.269583	0.897326
SRR1275136	17.3997	-2.88008	HL-60	0.699316	0.275664
SRR1275138	17.2204	-2.76623	HL-60	0.682077	0.275358
SRR1275140	17.7714	-3.01418	HL-60	0.65892	0.399881
SRR1275142	16.4603	-3.26273	HL-60	0.697729	0.402204
SRR1275144	17.2128	-2.72841	HL-60	0.669628	0.133099
SRR1275146	17.2664	-2.74254	HL-60	0.526431	0.275405
SRR1275148	16.3342	-3.0801	HL-60	0.655099	0.402406
SRR1275150	16.3567	-3.16012	HL-60	0.52001	0.403155
SRR1275152	16.4739	-2.83853	HL-60	0.69452	0.405315
SRR1275154	18.8347	-3.35469	HL-60	0.649408	0.399226
SRR1275156	19.077	-3.17776	HL-60	0.657026	0.398114
SRR1275158	16.5143	-3.33946	HL-60	0.521389	0.402132
SRR1275160	18.855	-3.65174	HL-60	0.678015	0.285041
SRR1275179	19.0147	-3.46962	HL-60	0.690809	0.37817
SRR1275181	18.3954	-3.13604	HL-60	0.702136	0.400706
SRR1275183	19.0281	-3.82181	HL-60	0.62682	0.283609
SRR1275185	18.9719	-3.75534	HL-60	0.677061	0.281293
SRR1275187	18.9629	-3.13365	HL-60	0.657976	0.396298
SRR1275189	19.0082	-3.26854	HL-60	0.702024	0.399632
SRR1275191	16.4529	-3.23216	HL-60	0.520759	0.404704
SRR1275193	18.3708	-3.1458	HL-60	0.661693	0.400974
SRR1275195	16.5547	-2.99099	HL-60	0.695076	0.296374
SRR1275197	19.1652	-3.2136	HL-60	0.69788	0.39873
SRR1275199	16.1959	-3.05326	HL-60	0.516914	0.404771
SRR1275201	16.3102	-3.08231	HL-60	0.655492	0.401368
SRR1275203	18.9728	-3.1283	HL-60	0.685716	0.39838
SRR1275205	18.4719	-3.03983	HL-60	0.703008	0.39842
SRR1275207	17.8751	-3.29998	HL-60	0.519348	0.40077
SRR1275209	16.3143	-3.31573	HL-60	0.658039	0.405303
SRR1275211	18.3561	-3.21639	HL-60	0.518547	0.402076
SRR1275213	18.2858	-2.92658	HL-60	0.69445	0.399583
SRR1275215	18.1158	-3.41143	HL-60	0.656555	0.40273
SRR1275217	19.3124	-3.38335	HL-60	0.70659	0.395509
SRR1275219	17.3093	-3.19163	HL-60	0.701808	0.402374
SRR1275221	18.9288	-3.17265	HL-60	0.657362	0.399203
SRR1275223	18.1697	-3.30099	HL-60	0.70083	0.401746
SRR1275225	19.2255	-3.72841	HL-60	0.497872	0.280249
SRR1275227	16.3452	-3.1432	HL-60	0.652142	0.402032
SRR1275229	18.0226	-3.23512	HL-60	0.661663	0.402894
SRR1275231	18.207	-3.0757	HL-60	0.660332	0.40271
SRR1275233	17.6719	-3.06935	HL-60	0.701579	0.401122
SRR1275235	19.1748	-3.67659	HL-60	0.694006	0.282957
SRR1275237	18.7996	-2.95278	HL-60	0.65911	0.399255
SRR1275239	17.2067	-2.74306	HL-60	0.632438	0.275424
SRR1275303	19.1655	-3.66639	HL-60	0.698348	0.284411
SRR1275305	18.5471	-3.20089	HL-60	0.68814	0.400993
SRR1275307	18.7958	-3.6789	HL-60	0.729105	0.284639
SRR1275309	19.0506	-2.97559	HL-60	0.70364	0.399007
SRR1275311	17.5893	-3.20211	HL-60	0.701431	0
SRR1275313	16.6622	-3.1677	HL-60	0.697691	0.403102
SRR1275315	18.474	-3.40115	HL-60	0.518434	0.401548
SRR1275317	18.5247	-3.02871	HL-60	0.703941	0.401645
SRR1275319	16.7387	-3.12867	HL-60	0.685498	0.402376
SRR1275321	18.8349	-3.2666	HL-60	0.702873	0.400645

## Sheet: Figure3a
The performance of cell clustering based on splicing levels estimated by different algorithms. Normalized Mutual Information (NMI) across three test datasets.
tool	replicates	dataset	NMI
rMATS	rep1	nPSC	0.317381
BRIE1	rep1	nPSC	0.337051
BRIE2 aggr	rep1	nPSC	0.205039
Psix	rep1	nPSC	0.331981
Expedition	rep1	nPSC	0.410875
SCASL	rep1	nPSC	0.478798
SCSES PSI	rep1	nPSC	0.286644
SCSES RC	rep1	nPSC	0.568438
SCSES RBP	rep1	nPSC	0.343703
rMATS	rep2	nPSC	0.365983
BRIE1	rep2	nPSC	0.372317
BRIE2 aggr	rep2	nPSC	0.231417
Psix	rep2	nPSC	0.368066
SCASL	rep2	nPSC	0.472573
Expedition	rep2	nPSC	0.415429
SCSES PSI	rep2	nPSC	0.278931
SCSES RC	rep2	nPSC	0.513223
SCSES RBP	rep2	nPSC	0.388022
rMATS	rep3	nPSC	0.332317
BRIE1	rep3	nPSC	0.352362
BRIE2 aggr	rep3	nPSC	0.23591
Psix	rep3	nPSC	0.395004
SCASL	rep3	nPSC	0.468805
Expedition	rep3	nPSC	0.380335
SCSES PSI	rep3	nPSC	0.278565
SCSES RC	rep3	nPSC	0.54951
SCSES RBP	rep3	nPSC	0.3302
rMATS	rep1	hEE	0.697489
BRIE1	rep1	hEE	0.729091
BRIE2 aggr	rep1	hEE	0.697061
Psix	rep1	hEE	0.726604
SCASL	rep1	hEE	0.718019
SCSES PSI	rep1	hEE	0.841732
SCSES RC	rep1	hEE	0.748343
SCSES RBP	rep1	hEE	0.741959
Expedition	rep1	hEE	0.148949
rMATS	rep2	hEE	0.733651
BRIE1	rep2	hEE	0.733902
BRIE2 aggr	rep2	hEE	0.637059
Psix	rep2	hEE	0.660794
SCASL	rep2	hEE	0.734754
SCSES PSI	rep2	hEE	0.810056
SCSES RC	rep2	hEE	0.768261
SCSES RBP	rep2	hEE	0.705547
Expedition	rep2	hEE	0.356181
rMATS	rep3	hEE	0.757784
BRIE1	rep3	hEE	0.693357
BRIE2 aggr	rep3	hEE	0.651607
Psix	rep3	hEE	0.749562
SCASL	rep3	hEE	0.748325
Expedition	rep3	hEE	0.148949
SCSES PSI	rep3	hEE	0.834173
SCSES RC	rep3	hEE	0.744571
SCSES RBP	rep3	hEE	0.776904
rMATS	rep1	iPSC	0.488836
BRIE1	rep1	iPSC	0.553802
BRIE2 aggr	rep1	iPSC	0.129834
Psix	rep1	iPSC	0.595019
Expedition	rep1	iPSC	0.409178
SCASL	rep1	iPSC	0.656145
SCSES PSI	rep1	iPSC	0.407571
SCSES RC	rep1	iPSC	0.605646
SCSES RBP	rep1	iPSC	0.528365
rMATS	rep2	iPSC	0.493635
BRIE1	rep2	iPSC	0.570472
BRIE2 aggr	rep2	iPSC	0.235526
Expedition	rep2	iPSC	0.30919
SCASL	rep2	iPSC	0.660937
Psix	rep2	iPSC	0.639568
SCSES PSI	rep2	iPSC	0.387226
SCSES RC	rep2	iPSC	0.725448
SCSES RBP	rep2	iPSC	0.522825
rMATS	rep3	iPSC	0.493635
BRIE1	rep3	iPSC	0.535901
BRIE2 aggr	rep3	iPSC	0.18103
Expedition	rep3	iPSC	0.376589
SCASL	rep3	iPSC	0.650076
Psix	rep3	iPSC	0.694383
SCSES PSI	rep3	iPSC	0.387862
SCSES RC	rep3	iPSC	0.720714
SCSES RBP	rep3	iPSC	0.482767

## Sheet: Figure3b
UMAP coordinates based on original PSI profile (non-down sampling data) and clusters of MNs in iPSC dataset
	umap_1	umap_2	MN sub-clusters
SRR4047279	-0.316008	-0.530901	MN-C2
SRR4047280	-0.588999	-4.37411	MN-C2
SRR4047281	3.18927	-6.9479	MN-C1
SRR4047282	2.77283	-6.22564	MN-C1
SRR4047283	-0.023746	3.46126	MN-C2
SRR4047284	1.33477	-2.97207	MN-C2
SRR4047285	-0.039813	-4.29389	MN-C2
SRR4047286	0.538542	-3.12199	MN-C2
SRR4047287	0.773976	-4.42051	MN-C2
SRR4047288	-0.669209	1.00493	MN-C2
SRR4047289	-0.59252	0.205421	MN-C2
SRR4047290	-0.735752	-3.96044	MN-C2
SRR4047291	3.09847	-6.61791	MN-C1
SRR4047292	2.33515	-6.99938	MN-C1
SRR4047293	-0.384019	2.65255	MN-C2
SRR4047294	-0.852264	1.48764	MN-C2
SRR4047296	3.17093	-7.51943	MN-C1
SRR4047297	3.31664	-6.96581	MN-C1
SRR4047298	-0.304461	3.63616	MN-C2
SRR4047299	-0.346311	-3.15083	MN-C2
SRR4047300	-0.160488	-3.79578	MN-C2
SRR4047301	-0.38665	1.98889	MN-C2
SRR4047302	0.0676351	-4.8651	MN-C2
SRR4047303	-1.6533	3.86932	MN-C2
SRR4047304	-1.35567	6.51146	MN-C2
SRR4047305	0.0599055	4.02523	MN-C2
SRR4047306	-1.04599	6.50378	MN-C2
SRR4047307	-1.06724	5.96583	MN-C2
SRR4047308	-0.436338	1.81922	MN-C2
SRR4047309	-1.2935	1.6554	MN-C2
SRR4047310	-0.367841	4.69178	MN-C2
SRR4047311	-1.22424	2.24527	MN-C2
SRR4047312	-0.0798716	5.8154	MN-C2
SRR4047313	-0.477575	6.08305	MN-C2
SRR4047314	-0.904828	4.49213	MN-C2
SRR4047316	-1.05884	4.078	MN-C2
SRR4047317	-1.39852	4.88909	MN-C2
SRR4047318	-1.51841	1.87054	MN-C2
SRR4047319	-1.59943	4.44122	MN-C2
SRR4047320	-1.22192	5.90172	MN-C2
SRR4047321	-0.907773	1.89118	MN-C2
SRR4047322	-1.39966	4.21422	MN-C2
SRR4047324	-0.0448852	5.49539	MN-C2
SRR4047325	-1.29424	3.41336	MN-C2
SRR4047326	-1.18077	5.40012	MN-C2
SRR4047327	-0.661061	5.0668	MN-C2
SRR4047328	-0.741654	5.88969	MN-C2
SRR4047329	-1.16289	6.16964	MN-C2
SRR4047330	0.00459147	2.91239	MN-C2
SRR4047333	2.67919	-7.05248	MN-C1
SRR4047334	-0.605692	5.24924	MN-C2
SRR4047335	2.87511	-7.44753	MN-C1
SRR4047336	-0.50943	-2.8129	MN-C2
SRR4047337	-1.19039	2.69885	MN-C2
SRR4047338	-0.301198	-4.28144	MN-C2
SRR4047339	-0.454678	-3.69062	MN-C2
SRR4047340	1.50302	-3.36086	MN-C2
SRR4047341	-1.45926	3.11115	MN-C2
SRR4047342	2.56837	-7.20426	MN-C1
SRR4047343	-0.344819	-2.38319	MN-C2
SRR4047344	-0.093142	-1.4043	MN-C2
SRR4047345	-1.14632	0.887918	MN-C2
SRR4047346	-0.457592	0.723358	MN-C2
SRR4047347	-0.51114	-0.56369	MN-C2
SRR4047348	2.46473	-6.07916	MN-C1
SRR4047349	1.20085	-3.15727	MN-C2
SRR4047350	0.632361	-3.5136	MN-C2
SRR4047351	1.21213	-3.66809	MN-C2
SRR4047352	0.439118	-4.14802	MN-C2
SRR4047353	0.332767	-4.88951	MN-C2

## Sheet: Figure3c
UMAP coordinates based on PSI values calculated by different algorithms in iPSC test dataset
	UMAP1	UMAP2	cell type	tool
SRR4047279	2.65707	0.734108	MN-C2	BRIE1
SRR4047280	1.02868	-0.479673	MN-C2	BRIE1
SRR4047281	-1.4661	-1.18142	MN-C1	BRIE1
SRR4047282	-0.10506	0.0110968	MN-C1	BRIE1
SRR4047283	2.41643	0.452041	MN-C2	BRIE1
SRR4047284	2.1722	0.0930506	MN-C2	BRIE1
SRR4047285	1.45219	0.44201	MN-C2	BRIE1
SRR4047286	0.35056	-0.291329	MN-C2	BRIE1
SRR4047287	0.860066	-0.724508	MN-C2	BRIE1
SRR4047288	2.52286	0.0361092	MN-C2	BRIE1
SRR4047289	1.07181	0.428272	MN-C2	BRIE1
SRR4047290	0.758372	0.169134	MN-C2	BRIE1
SRR4047291	-0.435058	0.301749	MN-C1	BRIE1
SRR4047292	-0.383081	-0.957545	MN-C1	BRIE1
SRR4047293	1.68504	0.525925	MN-C2	BRIE1
SRR4047294	2.30561	-0.263638	MN-C2	BRIE1
SRR4047296	-0.867236	-0.240948	MN-C1	BRIE1
SRR4047297	-1.0656	-0.316743	MN-C1	BRIE1
SRR4047298	1.87107	0.992947	MN-C2	BRIE1
SRR4047299	1.24123	-0.386691	MN-C2	BRIE1
SRR4047300	1.86206	0.214493	MN-C2	BRIE1
SRR4047301	1.85898	1.28989	MN-C2	BRIE1
SRR4047302	1.21846	0.0526411	MN-C2	BRIE1
SRR4047303	1.59518	1.49042	MN-C2	BRIE1
SRR4047304	1.69735	0.927005	MN-C2	BRIE1
SRR4047305	2.08738	-0.285896	MN-C2	BRIE1
SRR4047306	1.45549	0.653982	MN-C2	BRIE1
SRR4047307	1.85382	0.717266	MN-C2	BRIE1
SRR4047308	0.817935	0.691259	MN-C2	BRIE1
SRR4047309	1.25447	0.820907	MN-C2	BRIE1
SRR4047310	1.53919	0.890178	MN-C2	BRIE1
SRR4047311	1.22275	0.504462	MN-C2	BRIE1
SRR4047312	1.45017	1.15172	MN-C2	BRIE1
SRR4047313	1.61713	1.00857	MN-C2	BRIE1
SRR4047314	2.24471	0.570875	MN-C2	BRIE1
SRR4047316	1.87375	0.867081	MN-C2	BRIE1
SRR4047317	0.997242	1.03953	MN-C2	BRIE1
SRR4047318	2.05326	0.519726	MN-C2	BRIE1
SRR4047319	1.36513	1.30023	MN-C2	BRIE1
SRR4047320	1.90152	-0.0276482	MN-C2	BRIE1
SRR4047321	1.67212	-0.605682	MN-C2	BRIE1
SRR4047322	1.74618	0.0273288	MN-C2	BRIE1
SRR4047324	1.08512	1.19254	MN-C2	BRIE1
SRR4047325	1.84625	0.613114	MN-C2	BRIE1
SRR4047326	1.28539	0.237841	MN-C2	BRIE1
SRR4047327	2.33388	1.09036	MN-C2	BRIE1
SRR4047328	0.994914	1.49154	MN-C2	BRIE1
SRR4047329	0.976524	0.811735	MN-C2	BRIE1
SRR4047330	1.78966	-0.33736	MN-C2	BRIE1
SRR4047333	1.1396	-0.877139	MN-C1	BRIE1
SRR4047334	2.08004	1.44413	MN-C2	BRIE1
SRR4047335	-0.896237	-0.483521	MN-C1	BRIE1
SRR4047336	2.00892	0.208758	MN-C2	BRIE1
SRR4047337	2.65898	-0.393541	MN-C2	BRIE1
SRR4047338	0.79625	-0.341235	MN-C2	BRIE1
SRR4047339	1.41593	-0.114104	MN-C2	BRIE1
SRR4047340	1.2732	-0.895673	MN-C2	BRIE1
SRR4047341	0.809352	1.09348	MN-C2	BRIE1
SRR4047342	0.0281732	-0.674053	MN-C1	BRIE1
SRR4047343	1.22336	0.47991	MN-C2	BRIE1
SRR4047344	2.73171	0.770074	MN-C2	BRIE1
SRR4047345	2.2961	-0.422901	MN-C2	BRIE1
SRR4047346	2.63563	0.107796	MN-C2	BRIE1
SRR4047347	0.86166	0.596284	MN-C2	BRIE1
SRR4047348	-0.15523	-0.135526	MN-C1	BRIE1
SRR4047349	2.40317	0.0450395	MN-C2	BRIE1
SRR4047350	0.408189	-0.570646	MN-C2	BRIE1
SRR4047351	1.51049	-1.05875	MN-C2	BRIE1
SRR4047352	0.626519	-1.05565	MN-C2	BRIE1
SRR4047353	1.08351	-0.163358	MN-C2	BRIE1
SRR4047354	1.42835	-0.207443	NPC	BRIE1
SRR4047355	-0.81984	-1.17507	NPC	BRIE1
SRR4047356	1.74284	-0.554785	NPC	BRIE1
SRR4047357	0.658446	-0.904285	NPC	BRIE1
SRR4047358	0.262345	0.641112	NPC	BRIE1
SRR4047359	0.196809	1.07827	NPC	BRIE1
SRR4047360	2.28261	1.42946	NPC	BRIE1
SRR4047361	-0.366513	0.721641	NPC	BRIE1
SRR4047362	2.12568	1.62892	NPC	BRIE1
SRR4047363	0.414924	1.59828	NPC	BRIE1
SRR4047364	0.467551	1.03037	NPC	BRIE1
SRR4047365	0.574732	-0.0600662	NPC	BRIE1
SRR4047366	1.26546	1.3563	NPC	BRIE1
SRR4047367	0.768506	0.666795	NPC	BRIE1
SRR4047368	0.213123	0.728589	NPC	BRIE1
SRR4047369	1.31425	1.13959	NPC	BRIE1
SRR4047370	-1.41046	0.91583	NPC	BRIE1
SRR4047371	1.76228	1.83346	NPC	BRIE1
SRR4047372	-0.955876	-0.718617	NPC	BRIE1
SRR4047373	0.648312	1.77017	NPC	BRIE1
SRR4047374	0.0758892	-0.0494826	NPC	BRIE1
SRR4047375	-0.088238	0.460537	NPC	BRIE1
SRR4047376	-0.709706	-0.530482	NPC	BRIE1
SRR4047377	0.0936354	0.530345	NPC	BRIE1
SRR4047378	0.0983216	1.12454	NPC	BRIE1
SRR4047379	1.2526	-0.423752	NPC	BRIE1
SRR4047380	1.53121	1.67585	NPC	BRIE1
SRR4047381	0.721615	-0.917401	NPC	BRIE1
SRR4047382	-0.238832	-0.632466	NPC	BRIE1
SRR4047383	0.999577	1.64833	NPC	BRIE1
SRR4047384	-0.485206	-0.88176	NPC	BRIE1
SRR4047385	1.42378	1.35381	NPC	BRIE1
SRR4047386	0.670339	0.500426	NPC	BRIE1
SRR4047387	0.867092	1.53549	NPC	BRIE1
SRR4047388	0.480206	1.3351	NPC	BRIE1
SRR4047389	0.466029	0.0695066	NPC	BRIE1
SRR4047391	-0.199017	0.618772	NPC	BRIE1
SRR4047392	-0.301359	0.297082	NPC	BRIE1
SRR4047393	2.46786	0.384405	NPC	BRIE1
SRR4047394	0.323975	-0.0764528	NPC	BRIE1
SRR4047395	-0.630192	-0.151943	NPC	BRIE1
SRR4047396	-1.83099	-0.0806609	iPSC	BRIE1
SRR4047397	-1.62086	-1.04125	iPSC	BRIE1
SRR4047398	-1.93864	-0.918474	iPSC	BRIE1
SRR4047399	-2.20818	-1.01209	iPSC	BRIE1
SRR4047400	-2.35699	0.360075	iPSC	BRIE1
SRR4047401	-1.97414	-0.475764	iPSC	BRIE1
SRR4047402	-2.62977	-1.07274	iPSC	BRIE1
SRR4047403	-1.16387	0.201301	iPSC	BRIE1
SRR4047404	-1.82439	0.336976	iPSC	BRIE1
SRR4047405	-2.67768	-0.398252	iPSC	BRIE1
SRR4047406	-2.36951	-0.620169	iPSC	BRIE1
SRR4047407	-1.67525	-0.228165	iPSC	BRIE1
SRR4047408	-1.80418	-0.659981	iPSC	BRIE1
SRR4047409	-1.0523	-1.18325	iPSC	BRIE1
SRR4047410	-1.94547	-0.854022	iPSC	BRIE1
SRR4047411	-1.58489	-1.48469	iPSC	BRIE1
SRR4047412	-1.16357	0.312525	iPSC	BRIE1
SRR4047413	1.02485	1.76178	iPSC	BRIE1
SRR4047414	-0.173868	1.33739	iPSC	BRIE1
SRR4047415	-1.1045	-0.999286	iPSC	BRIE1
SRR4047416	-0.836028	0.695706	iPSC	BRIE1
SRR4047417	-1.81526	-0.311409	iPSC	BRIE1
SRR4047418	-2.0932	-0.184479	iPSC	BRIE1
SRR4047419	-1.29674	-1.22991	iPSC	BRIE1
SRR4047420	-2.05388	-1.26505	iPSC	BRIE1
SRR4047421	-1.23731	-0.397564	iPSC	BRIE1
SRR4047422	-2.31595	-0.645857	iPSC	BRIE1
SRR4047423	-1.81314	-1.80808	iPSC	BRIE1
SRR4047424	-2.63555	-0.949412	iPSC	BRIE1
SRR4047425	-1.62674	-0.854821	iPSC	BRIE1
SRR4047426	-2.0477	-1.07599	iPSC	BRIE1
SRR4047427	-0.858793	-1.32003	iPSC	BRIE1
SRR4047428	-1.20309	-0.77531	iPSC	BRIE1
SRR4047429	-1.21286	-1.48556	iPSC	BRIE1
SRR4047430	-1.60994	-0.816925	iPSC	BRIE1
SRR4047431	-1.54617	-1.56711	iPSC	BRIE1
SRR4047432	-1.19178	-0.659727	iPSC	BRIE1
SRR4047433	-2.23302	-0.758716	iPSC	BRIE1
SRR4047434	-2.05275	0.479109	iPSC	BRIE1
SRR4047435	-2.31572	-0.420022	iPSC	BRIE1
SRR4047436	-1.31649	0.433107	iPSC	BRIE1
SRR4047437	-1.66674	-1.09779	iPSC	BRIE1
SRR4047438	-0.922739	0.0714532	iPSC	BRIE1
SRR4047439	-2.22128	-1.23855	iPSC	BRIE1
SRR4047440	-1.11991	-0.81408	iPSC	BRIE1
SRR4047441	-2.44132	-0.404359	iPSC	BRIE1
SRR4047442	-2.11483	-1.49146	iPSC	BRIE1
SRR4047443	-2.39958	-1.46841	iPSC	BRIE1
SRR4047444	-2.45159	0.192661	iPSC	BRIE1
SRR4047445	-2.00213	-0.0349618	iPSC	BRIE1
SRR4047446	-1.68744	-1.75061	iPSC	BRIE1
SRR4047447	-1.37507	0.0429235	iPSC	BRIE1
SRR4047448	-2.33405	-1.63648	iPSC	BRIE1
SRR4047449	-2.01228	-0.282597	iPSC	BRIE1
SRR4047450	-2.33051	-1.14768	iPSC	BRIE1
SRR4047451	-1.80343	-1.41294	iPSC	BRIE1
SRR4047452	-2.54961	-1.00272	iPSC	BRIE1
SRR4047453	-1.83402	-1.30695	iPSC	BRIE1
SRR4047454	-2.65079	-0.51388	iPSC	BRIE1
SRR4047455	-2.5205	-0.303195	iPSC	BRIE1
SRR4047456	-1.2213	0.216868	iPSC	BRIE1
SRR4047457	-2.56777	0.461103	iPSC	BRIE1
SRR4047458	-2.48632	-0.0519345	iPSC	BRIE1
SRR40472791	0.150944	-0.745191	MN-C2	BRIE2 aggr
SRR40472801	-0.377708	-0.601843	MN-C2	BRIE2 aggr
SRR40472811	0.361067	0.37499	MN-C1	BRIE2 aggr
SRR40472821	0.684463	0.312067	MN-C1	BRIE2 aggr
SRR40472831	0.725299	-0.460417	MN-C2	BRIE2 aggr
SRR40472841	0.551196	-0.426064	MN-C2	BRIE2 aggr
SRR40472851	0.0137409	-0.235517	MN-C2	BRIE2 aggr
SRR40472861	0.354097	-1.16019	MN-C2	BRIE2 aggr
SRR40472871	-0.580316	0.0827141	MN-C2	BRIE2 aggr
SRR40472881	-0.167176	-0.826516	MN-C2	BRIE2 aggr
SRR40472891	-0.527715	0.231942	MN-C2	BRIE2 aggr
SRR40472901	0.269689	0.550818	MN-C2	BRIE2 aggr
SRR40472911	-0.326132	-0.225807	MN-C1	BRIE2 aggr
SRR40472921	-0.126336	-0.158898	MN-C1	BRIE2 aggr
SRR40472931	0.385852	0.0209228	MN-C2	BRIE2 aggr
SRR40472941	1.47635	-0.0113109	MN-C2	BRIE2 aggr
SRR40472961	0.107542	-0.00402638	MN-C1	BRIE2 aggr
SRR40472971	-0.283045	0.510785	MN-C1	BRIE2 aggr
SRR40472981	-0.202102	0.642887	MN-C2	BRIE2 aggr
SRR40472991	0.102238	0.464328	MN-C2	BRIE2 aggr
SRR40473001	-0.158275	-0.131161	MN-C2	BRIE2 aggr
SRR40473011	0.262108	-0.653852	MN-C2	BRIE2 aggr
SRR40473021	-0.910716	0.663909	MN-C2	BRIE2 aggr
SRR40473031	-0.871348	0.617575	MN-C2	BRIE2 aggr
SRR40473041	-0.232149	0.947625	MN-C2	BRIE2 aggr
SRR40473051	-0.00268836	0.34519	MN-C2	BRIE2 aggr
SRR40473061	0.812704	1.13261	MN-C2	BRIE2 aggr
SRR40473071	1.00127	0.566467	MN-C2	BRIE2 aggr
SRR40473081	1.15101	0.822296	MN-C2	BRIE2 aggr
SRR40473091	0.269812	-0.331264	MN-C2	BRIE2 aggr
SRR40473101	-0.139941	0.176555	MN-C2	BRIE2 aggr
SRR40473111	-0.187217	0.25503	MN-C2	BRIE2 aggr
SRR40473121	-0.774198	0.11065	MN-C2	BRIE2 aggr
SRR40473131	0.143003	0.16887	MN-C2	BRIE2 aggr
SRR40473141	0.935802	-0.695132	MN-C2	BRIE2 aggr
SRR40473161	-0.685569	0.513967	MN-C2	BRIE2 aggr
SRR40473171	0.724241	1.07099	MN-C2	BRIE2 aggr
SRR40473181	0.594345	-0.0962966	MN-C2	BRIE2 aggr
SRR40473191	-0.874048	-0.136345	MN-C2	BRIE2 aggr
SRR40473201	0.0562423	1.71103	MN-C2	BRIE2 aggr
SRR40473211	1.03157	-0.344245	MN-C2	BRIE2 aggr
SRR40473221	-1.36671	-0.237146	MN-C2	BRIE2 aggr
SRR40473241	-0.740258	-0.503666	MN-C2	BRIE2 aggr
SRR40473251	-0.429761	-0.385126	MN-C2	BRIE2 aggr
SRR40473261	1.17387	0.0824259	MN-C2	BRIE2 aggr
SRR40473271	-0.0726593	1.07082	MN-C2	BRIE2 aggr
SRR40473281	0.458667	-0.216317	MN-C2	BRIE2 aggr
SRR40473291	-0.252801	1.49692	MN-C2	BRIE2 aggr
SRR40473301	1.09931	-1.2153	MN-C2	BRIE2 aggr
SRR40473331	-0.166457	1.3912	MN-C1	BRIE2 aggr
SRR40473341	0.176755	1.45123	MN-C2	BRIE2 aggr
SRR40473351	-0.52852	0.359455	MN-C1	BRIE2 aggr
SRR40473361	0.566006	1.05225	MN-C2	BRIE2 aggr
SRR40473371	-0.0165917	-1.52329	MN-C2	BRIE2 aggr
SRR40473381	-0.658682	1.81485	MN-C2	BRIE2 aggr
SRR40473391	1.59755	-0.801496	MN-C2	BRIE2 aggr
SRR40473401	-1.14833	-1.92284	MN-C2	BRIE2 aggr
SRR40473411	0.900987	-0.378058	MN-C2	BRIE2 aggr
SRR40473421	0.518081	1.94284	MN-C1	BRIE2 aggr
SRR40473431	1.18024	0.772284	MN-C2	BRIE2 aggr
SRR40473441	0.368323	-0.563427	MN-C2	BRIE2 aggr
SRR40473451	1.5327	0.0478089	MN-C2	BRIE2 aggr
SRR40473461	-0.482268	-1.00723	MN-C2	BRIE2 aggr
SRR40473471	-1.22315	0.522274	MN-C2	BRIE2 aggr
SRR40473481	1.43203	0.613394	MN-C1	BRIE2 aggr
SRR40473491	0.89271	-0.238489	MN-C2	BRIE2 aggr
SRR40473501	0.417733	-1.36744	MN-C2	BRIE2 aggr
SRR40473511	-0.933267	-1.99554	MN-C2	BRIE2 aggr
SRR40473521	-0.591991	0.0272216	MN-C2	BRIE2 aggr
SRR40473531	-1.07147	0.750639	MN-C2	BRIE2 aggr
SRR40473541	0.322584	0.902965	NPC	BRIE2 aggr
SRR40473551	0.265332	-1.55621	NPC	BRIE2 aggr
SRR40473561	0.0775531	0.797892	NPC	BRIE2 aggr
SRR40473571	0.402121	-1.65612	NPC	BRIE2 aggr
SRR40473581	-0.178209	-0.261727	NPC	BRIE2 aggr
SRR40473591	-1.44823	0.645628	NPC	BRIE2 aggr
SRR40473601	-0.883019	-0.67995	NPC	BRIE2 aggr
SRR40473611	0.20412	1.89421	NPC	BRIE2 aggr
SRR40473621	-0.434799	-0.934911	NPC	BRIE2 aggr
SRR40473631	0.217424	1.29166	NPC	BRIE2 aggr
SRR40473641	0.41323	1.71026	NPC	BRIE2 aggr
SRR40473651	0.573299	0.580933	NPC	BRIE2 aggr
SRR40473661	0.325599	-0.790985	NPC	BRIE2 aggr
SRR40473671	-1.52084	-0.358483	NPC	BRIE2 aggr
SRR40473681	1.57231	0.453589	NPC	BRIE2 aggr
SRR40473691	0.541691	1.47941	NPC	BRIE2 aggr
SRR40473701	-0.0164325	1.30905	NPC	BRIE2 aggr
SRR40473711	0.711954	0.931442	NPC	BRIE2 aggr
SRR40473721	0.809448	0.0198226	NPC	BRIE2 aggr
SRR40473731	-0.941947	-0.368064	NPC	BRIE2 aggr
SRR40473741	1.7551	0.330102	NPC	BRIE2 aggr
SRR40473751	-1.1851	0.178893	NPC	BRIE2 aggr
SRR40473761	0.343314	1.08656	NPC	BRIE2 aggr
SRR40473771	1.01095	-0.850121	NPC	BRIE2 aggr
SRR40473781	-1.35571	1.16984	NPC	BRIE2 aggr
SRR40473791	1.5851	-0.202235	NPC	BRIE2 aggr
SRR40473801	-1.3575	-1.09644	NPC	BRIE2 aggr
SRR40473811	-0.307284	-0.453996	NPC	BRIE2 aggr
SRR40473821	0.748437	0.0225527	NPC	BRIE2 aggr
SRR40473831	-0.404353	1.06039	NPC	BRIE2 aggr
SRR40473841	-1.90647	0.492619	NPC	BRIE2 aggr
SRR40473851	0.212232	1.99057	NPC	BRIE2 aggr
SRR40473861	0.0370851	-0.295081	NPC	BRIE2 aggr
SRR40473871	0.0039446	0.299789	NPC	BRIE2 aggr
SRR40473881	-0.294609	0.798998	NPC	BRIE2 aggr
SRR40473891	0.879267	0.373231	NPC	BRIE2 aggr
SRR40473911	1.38845	-1.07894	NPC	BRIE2 aggr
SRR40473921	1.12025	-0.7974	NPC	BRIE2 aggr
SRR40473931	0.498975	-1.53913	NPC	BRIE2 aggr
SRR40473941	-1.05623	-0.939127	NPC	BRIE2 aggr
SRR40473951	-1.32693	-0.636121	NPC	BRIE2 aggr
SRR40473961	1.90358	-0.58895	iPSC	BRIE2 aggr
SRR40473971	0.862506	-1.71084	iPSC	BRIE2 aggr
SRR40473981	-0.304907	1.29693	iPSC	BRIE2 aggr
SRR40473991	0.641316	-1.27675	iPSC	BRIE2 aggr
SRR40474001	-1.52153	1.558	iPSC	BRIE2 aggr
SRR40474011	0.174459	-0.0732488	iPSC	BRIE2 aggr
SRR40474021	-0.701945	2.00946	iPSC	BRIE2 aggr
SRR40474031	0.538016	0.0786535	iPSC	BRIE2 aggr
SRR40474041	-0.462663	-2.17889	iPSC	BRIE2 aggr
SRR40474051	-1.57328	-1.05155	iPSC	BRIE2 aggr
SRR40474061	-0.0190479	-1.16103	iPSC	BRIE2 aggr
SRR40474071	1.1792	0.0640094	iPSC	BRIE2 aggr
SRR40474081	-1.30336	0.331543	iPSC	BRIE2 aggr
SRR40474091	0.678242	0.576522	iPSC	BRIE2 aggr
SRR40474101	-0.624908	-1.09957	iPSC	BRIE2 aggr
SRR40474111	0.757511	0.740813	iPSC	BRIE2 aggr
SRR40474121	0.0874681	-2.16582	iPSC	BRIE2 aggr
SRR40474131	1.30038	-0.974619	iPSC	BRIE2 aggr
SRR40474141	0.902235	0.119698	iPSC	BRIE2 aggr
SRR40474151	0.938703	0.340785	iPSC	BRIE2 aggr
SRR40474161	-1.85222	0.293228	iPSC	BRIE2 aggr
SRR40474171	0.640012	-0.952265	iPSC	BRIE2 aggr
SRR40474181	-0.573443	-1.6419	iPSC	BRIE2 aggr
SRR40474191	-1.16863	-0.353015	iPSC	BRIE2 aggr
SRR40474201	-1.50735	-0.932029	iPSC	BRIE2 aggr
SRR40474211	-0.296678	-0.154442	iPSC	BRIE2 aggr
SRR40474221	-1.41531	-0.131306	iPSC	BRIE2 aggr
SRR40474231	-0.19513	-1.64016	iPSC	BRIE2 aggr
SRR40474241	1.09961	-1.55469	iPSC	BRIE2 aggr
SRR40474251	-0.834726	-1.2024	iPSC	BRIE2 aggr
SRR40474261	-1.51565	-0.0190412	iPSC	BRIE2 aggr
SRR40474271	-1.04345	-1.27668	iPSC	BRIE2 aggr
SRR40474281	1.08697	1.57868	iPSC	BRIE2 aggr
SRR40474291	-0.881924	0.884688	iPSC	BRIE2 aggr
SRR40474301	-1.74206	-0.74098	iPSC	BRIE2 aggr
SRR40474311	1.14331	1.28649	iPSC	BRIE2 aggr
SRR40474321	0.512409	0.708058	iPSC	BRIE2 aggr
SRR40474331	-0.522532	1.84609	iPSC	BRIE2 aggr
SRR40474341	-0.528365	-2.22939	iPSC	BRIE2 aggr
SRR40474351	0.131256	-0.977668	iPSC	BRIE2 aggr
SRR40474361	0.227396	-2.09581	iPSC	BRIE2 aggr
SRR40474371	-1.2235	0.0660203	iPSC	BRIE2 aggr
SRR40474381	-1.18478	0.616667	iPSC	BRIE2 aggr
SRR40474391	-0.831298	0.935578	iPSC	BRIE2 aggr
SRR40474401	1.58849	1.06943	iPSC	BRIE2 aggr
SRR40474411	0.394687	0.76831	iPSC	BRIE2 aggr
SRR40474421	-0.934141	1.40561	iPSC	BRIE2 aggr
SRR40474431	0.684417	-1.20012	iPSC	BRIE2 aggr
SRR40474441	-1.45887	1.55289	iPSC	BRIE2 aggr
SRR40474451	0.593731	-0.841312	iPSC	BRIE2 aggr
SRR40474461	-0.595393	1.40419	iPSC	BRIE2 aggr
SRR40474471	-0.32636	-1.13952	iPSC	BRIE2 aggr
SRR40474481	-0.849947	-0.2723	iPSC	BRIE2 aggr
SRR40474491	-0.470137	0.637774	iPSC	BRIE2 aggr
SRR40474501	1.36897	-0.509387	iPSC	BRIE2 aggr
SRR40474511	1.3135	0.330052	iPSC	BRIE2 aggr
SRR40474521	1.20126	-1.57075	iPSC	BRIE2 aggr
SRR40474531	1.14779	1.33318	iPSC	BRIE2 aggr
SRR40474541	-1.93027	-1.06963	iPSC	BRIE2 aggr
SRR40474551	1.95205	-0.676023	iPSC	BRIE2 aggr
SRR40474561	-1.12123	0.451037	iPSC	BRIE2 aggr
SRR40474571	-1.63047	1.41155	iPSC	BRIE2 aggr
SRR40474581	-0.676017	-1.6496	iPSC	BRIE2 aggr
SRR40472792	0.299625	0.698812	MN-C2	Expedition
SRR40472802	-0.30858	-0.186333	MN-C2	Expedition
SRR40472812	0.644979	-0.284068	MN-C1	Expedition
SRR40472822	0.060738	1.42454	MN-C1	Expedition
SRR40472832	-0.78666	-0.205704	MN-C2	Expedition
SRR40472842	-0.884045	0.837279	MN-C2	Expedition
SRR40472852	-0.436142	-0.725735	MN-C2	Expedition
SRR40472862	-0.736086	0.65279	MN-C2	Expedition
SRR40472872	-1.34816	-0.350748	MN-C2	Expedition
SRR40472882	-0.853559	-0.200304	MN-C2	Expedition
SRR40472892	-0.19457	0.803589	MN-C2	Expedition
SRR40472902	-1.10214	-0.175335	MN-C2	Expedition
SRR40472912	-0.603902	-0.0279207	MN-C1	Expedition
SRR40472922	0.160466	0.195596	MN-C1	Expedition
SRR40472932	-0.204283	0.164752	MN-C2	Expedition
SRR40472942	0.473737	1.15724	MN-C2	Expedition
SRR40472962	-0.0097076	-0.0780097	MN-C1	Expedition
SRR40472972	-1.0371	0.44533	MN-C1	Expedition
SRR40472982	0.069048	-0.93655	MN-C2	Expedition
SRR40472992	-0.686031	0.296797	MN-C2	Expedition
SRR40473002	-0.895666	-0.13051	MN-C2	Expedition
SRR40473012	-0.0722807	-0.698747	MN-C2	Expedition
SRR40473022	-0.373142	0.773527	MN-C2	Expedition
SRR40473032	-1.1028	0.0303552	MN-C2	Expedition
SRR40473042	-1.89342	0.215025	MN-C2	Expedition
SRR40473052	-0.900114	0.326782	MN-C2	Expedition
SRR40473062	-1.51677	0.68066	MN-C2	Expedition
SRR40473072	0.0542687	0.550203	MN-C2	Expedition
SRR40473082	-0.541832	0.494832	MN-C2	Expedition
SRR40473092	-0.507423	-0.0254789	MN-C2	Expedition
SRR40473102	-0.514375	0.106904	MN-C2	Expedition
SRR40473112	-0.858061	0.299142	MN-C2	Expedition
SRR40473122	-1.03073	0.93718	MN-C2	Expedition
SRR40473132	-0.440312	-0.552931	MN-C2	Expedition
SRR40473142	-0.149382	0.845984	MN-C2	Expedition
SRR40473162	-0.405634	0.307199	MN-C2	Expedition
SRR40473172	-0.89875	0.539854	MN-C2	Expedition
SRR40473182	-1.17333	1.26053	MN-C2	Expedition
SRR40473192	-0.768644	1.12912	MN-C2	Expedition
SRR40473202	-0.760466	-0.00866467	MN-C2	Expedition
SRR40473212	-0.343156	0.108511	MN-C2	Expedition
SRR40473222	-0.400786	0.509187	MN-C2	Expedition
SRR40473242	0.629225	0.433008	MN-C2	Expedition
SRR40473252	-0.786422	0.718732	MN-C2	Expedition
SRR40473262	-0.828202	1.00801	MN-C2	Expedition
SRR40473272	-1.43324	0.56204	MN-C2	Expedition
SRR40473282	-1.25892	1.07553	MN-C2	Expedition
SRR40473292	-1.53605	1.52516	MN-C2	Expedition
SRR40473302	-1.2538	1.14321	MN-C2	Expedition
SRR40473332	0.356414	0.551656	MN-C1	Expedition
SRR40473342	-0.91091	-0.458499	MN-C2	Expedition
SRR40473352	-0.594282	1.20945	MN-C1	Expedition
SRR40473362	-1.70834	0.0959815	MN-C2	Expedition
SRR40473372	0.559133	0.827708	MN-C2	Expedition
SRR40473382	0.256305	0.320588	MN-C2	Expedition
SRR40473392	-1.57302	0.0590886	MN-C2	Expedition
SRR40473402	0.11631	-0.0441566	MN-C2	Expedition
SRR40473412	-0.967659	0.978761	MN-C2	Expedition
SRR40473422	-1.0881	1.53605	MN-C1	Expedition
SRR40473432	-1.43804	1.52952	MN-C2	Expedition
SRR40473442	0.25683	0.800682	MN-C2	Expedition
SRR40473452	0.558862	1.20882	MN-C2	Expedition
SRR40473462	-0.936246	-0.555656	MN-C2	Expedition
SRR40473472	-0.390232	1.15557	MN-C2	Expedition
SRR40473482	0.057122	1.50568	MN-C1	Expedition
SRR40473492	-0.25483	1.06815	MN-C2	Expedition
SRR40473502	-0.279809	1.20922	MN-C2	Expedition
SRR40473512	-0.219949	0.553736	MN-C2	Expedition
SRR40473522	-1.25828	-0.427478	MN-C2	Expedition
SRR40473532	-0.0633099	0.66516	MN-C2	Expedition
SRR40473542	-0.526358	-1.02288	NPC	Expedition
SRR40473552	-1.34939	-0.0559855	NPC	Expedition
SRR40473562	-1.02553	0.527792	NPC	Expedition
SRR40473572	-1.15236	0.62908	NPC	Expedition
SRR40473582	0.686985	0.124725	NPC	Expedition
SRR40473592	0.75674	0.264305	NPC	Expedition
SRR40473602	-1.78893	0.596584	NPC	Expedition
SRR40473612	0.325313	-0.176484	NPC	Expedition
SRR40473622	-1.54116	-0.694372	NPC	Expedition
SRR40473632	-0.794248	1.56034	NPC	Expedition
SRR40473642	-0.674465	-1.4941	NPC	Expedition
SRR40473652	-1.36751	0.348617	NPC	Expedition
SRR40473662	1.50404	-1.20052	NPC	Expedition
SRR40473672	-0.00861785	-1.56579	NPC	Expedition
SRR40473682	-2.13473	0.926222	NPC	Expedition
SRR40473692	-1.14146	-0.886382	NPC	Expedition
SRR40473702	0.0526968	-1.16585	NPC	Expedition
SRR40473712	-0.258811	-1.12578	NPC	Expedition
SRR40473722	-2.03994	0.375373	NPC	Expedition
SRR40473732	0.606837	1.02494	NPC	Expedition
SRR40473742	0.182353	-0.144845	NPC	Expedition
SRR40473752	-0.650661	0.644663	NPC	Expedition
SRR40473762	-1.13835	-0.591621	NPC	Expedition
SRR40473772	-2.00931	-0.238407	NPC	Expedition
SRR40473782	-1.91464	-0.322404	NPC	Expedition
SRR40473792	-0.0796092	-0.575695	NPC	Expedition
SRR40473802	0.191159	-0.997679	NPC	Expedition
SRR40473812	-0.255132	-0.864743	NPC	Expedition
SRR40473822	-0.527246	-1.12953	NPC	Expedition
SRR40473832	-1.59761	-0.959639	NPC	Expedition
SRR40473842	0.291323	-0.522848	NPC	Expedition
SRR40473852	-0.584579	-0.632572	NPC	Expedition
SRR40473862	0.339802	-0.139556	NPC	Expedition
SRR40473872	-0.884856	-1.45796	NPC	Expedition
SRR40473882	-1.58183	0.998304	NPC	Expedition
SRR40473892	-0.798271	-1.14655	NPC	Expedition
SRR40473912	-2.15993	-0.296058	NPC	Expedition
SRR40473922	-1.0553	-1.37894	NPC	Expedition
SRR40473932	-1.89679	0.963446	NPC	Expedition
SRR40473942	-1.65471	0.0836254	NPC	Expedition
SRR40473952	-1.27315	-0.506471	NPC	Expedition
SRR40473962	1.33193	0.53795	iPSC	Expedition
SRR40473972	1.44428	-1.46099	iPSC	Expedition
SRR40473982	1.88682	-0.37166	iPSC	Expedition
SRR40473992	1.08756	-0.539758	iPSC	Expedition
SRR40474002	1.84035	0.212764	iPSC	Expedition
SRR40474012	1.7206	-0.333229	iPSC	Expedition
SRR40474022	0.373864	-1.34328	iPSC	Expedition
SRR40474032	0.93773	-0.519502	iPSC	Expedition
SRR40474042	1.72904	-0.724904	iPSC	Expedition
SRR40474052	1.37593	0.0937668	iPSC	Expedition
SRR40474062	0.8554	1.63963	iPSC	Expedition
SRR40474072	-1.84966	0.351857	iPSC	Expedition
SRR40474082	1.91402	-0.29156	iPSC	Expedition
SRR40474092	-1.48064	-1.13865	iPSC	Expedition
SRR40474102	1.069	-0.276121	iPSC	Expedition
SRR40474112	1.48167	0.669505	iPSC	Expedition
SRR40474122	1.13405	-1.76869	iPSC	Expedition
SRR40474132	1.07844	-0.954004	iPSC	Expedition
SRR40474142	0.527018	-0.782101	iPSC	Expedition
SRR40474152	1.74022	-0.0881628	iPSC	Expedition
SRR40474162	-1.50823	0.801541	iPSC	Expedition
SRR40474172	1.33724	-1.01447	iPSC	Expedition
SRR40474182	0.587474	-1.95832	iPSC	Expedition
SRR40474192	1.83029	0.34403	iPSC	Expedition
SRR40474202	1.34044	-0.668658	iPSC	Expedition
SRR40474212	-1.43472	-1.0283	iPSC	Expedition
SRR40474222	2.25105	-0.601227	iPSC	Expedition
SRR40474232	0.887644	-0.0599612	iPSC	Expedition
SRR40474242	2.42843	-0.93564	iPSC	Expedition
SRR40474252	1.77132	-0.76462	iPSC	Expedition
SRR40474262	1.92823	0.455172	iPSC	Expedition
SRR40474272	-0.61394	1.6725	iPSC	Expedition
SRR40474282	2.33458	-0.206647	iPSC	Expedition
SRR40474292	1.37697	1.03142	iPSC	Expedition
SRR40474302	2.20474	-0.220147	iPSC	Expedition
SRR40474312	2.25135	0.472545	iPSC	Expedition
SRR40474322	0.532188	0.413493	iPSC	Expedition
SRR40474332	0.0171771	-1.72193	iPSC	Expedition
SRR40474342	1.74862	-1.09384	iPSC	Expedition
SRR40474352	0.897515	1.69339	iPSC	Expedition
SRR40474362	1.08069	-1.67161	iPSC	Expedition
SRR40474372	-1.62203	-0.696122	iPSC	Expedition
SRR40474382	0.646431	-0.949458	iPSC	Expedition
SRR40474392	1.3943	-0.19829	iPSC	Expedition
SRR40474402	2.02022	0.511039	iPSC	Expedition
SRR40474412	0.778885	-0.831881	iPSC	Expedition
SRR40474422	1.31795	0.175635	iPSC	Expedition
SRR40474432	1.0403	-0.479483	iPSC	Expedition
SRR40474442	2.06016	0.507636	iPSC	Expedition
SRR40474452	1.22994	-1.27785	iPSC	Expedition
SRR40474462	-1.87791	-0.331165	iPSC	Expedition
SRR40474472	1.01462	0.446819	iPSC	Expedition
SRR40474482	1.88621	-0.0227759	iPSC	Expedition
SRR40474492	2.61945	0.273602	iPSC	Expedition
SRR40474502	1.55367	-1.13636	iPSC	Expedition
SRR40474512	2.09745	-0.310109	iPSC	Expedition
SRR40474522	2.32479	-1.07934	iPSC	Expedition
SRR40474532	2.36592	0.256979	iPSC	Expedition
SRR40474542	1.11727	0.0766154	iPSC	Expedition
SRR40474552	1.23361	0.631794	iPSC	Expedition
SRR40474562	0.945727	-1.22142	iPSC	Expedition
SRR40474572	1.91026	0.701299	iPSC	Expedition
SRR40474582	0.388927	-2.1335	iPSC	Expedition
SRR40472793	0.24698	1.77852	MN-C2	rMATS
SRR40472803	1.87793	2.94389	MN-C2	rMATS
SRR40472813	2.01357	2.68302	MN-C1	rMATS
SRR40472823	0.795839	2.54274	MN-C1	rMATS
SRR40472833	0.616	2.06222	MN-C2	rMATS
SRR40472843	1.31875	2.50891	MN-C2	rMATS
SRR40472853	1.54601	2.83976	MN-C2	rMATS
SRR40472863	0.882272	3.36297	MN-C2	rMATS
SRR40472873	1.98072	3.94976	MN-C2	rMATS
SRR40472883	0.88396	1.66616	MN-C2	rMATS
SRR40472893	0.23554	3.26526	MN-C2	rMATS
SRR40472903	1.71511	1.84772	MN-C2	rMATS
SRR40472913	1.17037	2.00282	MN-C1	rMATS
SRR40472923	2.05391	3.01327	MN-C1	rMATS
SRR40472933	0.571946	3.06009	MN-C2	rMATS
SRR40472943	0.00684978	3.10259	MN-C2	rMATS
SRR40472963	-2.81058	-6.87458	MN-C1	rMATS
SRR40472973	1.4155	2.34919	MN-C1	rMATS
SRR40472983	0.826736	2.30938	MN-C2	rMATS
SRR40472993	1.71445	1.95723	MN-C2	rMATS
SRR40473003	2.02121	2.37012	MN-C2	rMATS
SRR40473013	1.381	2.56418	MN-C2	rMATS
SRR40473023	0.221802	2.57329	MN-C2	rMATS
SRR40473033	2.12209	2.88651	MN-C2	rMATS
SRR40473043	1.5778	3.27202	MN-C2	rMATS
SRR40473053	2.66801	2.66454	MN-C2	rMATS
SRR40473063	0.694803	2.20251	MN-C2	rMATS
SRR40473073	0.305226	2.15868	MN-C2	rMATS
SRR40473083	1.63624	2.62118	MN-C2	rMATS
SRR40473093	0.856605	2.46726	MN-C2	rMATS
SRR40473103	0.706007	2.60011	MN-C2	rMATS
SRR40473113	2.32674	2.28642	MN-C2	rMATS
SRR40473123	0.520795	1.91359	MN-C2	rMATS
SRR40473133	0.0817549	2.27475	MN-C2	rMATS
SRR40473143	0.415568	2.58534	MN-C2	rMATS
SRR40473163	1.37035	2.14486	MN-C2	rMATS
SRR40473173	1.7077	2.23548	MN-C2	rMATS
SRR40473183	0.726511	1.30517	MN-C2	rMATS
SRR40473193	1.19831	1.67131	MN-C2	rMATS
SRR40473203	0.497307	1.72253	MN-C2	rMATS
SRR40473213	1.25846	3.19897	MN-C2	rMATS
SRR40473223	1.62872	1.3002	MN-C2	rMATS
SRR40473243	1.50849	2.45527	MN-C2	rMATS
SRR40473253	1.06002	3.0575	MN-C2	rMATS
SRR40473263	0.455044	1.49164	MN-C2	rMATS
SRR40473273	1.41057	1.91173	MN-C2	rMATS
SRR40473283	0.118938	1.71331	MN-C2	rMATS
SRR40473293	0.141506	1.53359	MN-C2	rMATS
SRR40473303	1.25492	3.41691	MN-C2	rMATS
SRR40473333	2.60935	2.83718	MN-C1	rMATS
SRR40473343	0.821577	2.65791	MN-C2	rMATS
SRR40473353	2.18885	1.53105	MN-C1	rMATS
SRR40473363	1.39997	1.63422	MN-C2	rMATS
SRR40473373	2.5391	2.313	MN-C2	rMATS
SRR40473383	1.65355	3.87923	MN-C2	rMATS
SRR40473393	1.80729	2.57056	MN-C2	rMATS
SRR40473403	-0.580554	2.59594	MN-C2	rMATS
SRR40473413	-0.0789598	1.79232	MN-C2	rMATS
SRR40473423	1.88986	3.33653	MN-C1	rMATS
SRR40473433	0.493752	3.6289	MN-C2	rMATS
SRR40473443	0.0785485	1.79856	MN-C2	rMATS
SRR40473453	-0.271754	3.17764	MN-C2	rMATS
SRR40473463	0.716483	1.61096	MN-C2	rMATS
SRR40473473	0.069546	3.50776	MN-C2	rMATS
SRR40473483	1.10147	2.20689	MN-C1	rMATS
SRR40473493	1.86096	2.13805	MN-C2	rMATS
SRR40473503	1.00459	3.56054	MN-C2	rMATS
SRR40473513	-0.504918	2.69066	MN-C2	rMATS
SRR40473523	1.81711	3.98414	MN-C2	rMATS
SRR40473533	0.135056	2.50282	MN-C2	rMATS
SRR40473543	1.95885	3.70715	NPC	rMATS
SRR40473553	0.268681	2.0658	NPC	rMATS
SRR40473563	2.38299	3.18532	NPC	rMATS
SRR40473573	0.0282888	2.85987	NPC	rMATS
SRR40473583	2.18482	2.86791	NPC	rMATS
SRR40473593	-0.261138	2.15517	NPC	rMATS
SRR40473603	1.45314	3.76578	NPC	rMATS
SRR40473613	0.993282	3.15948	NPC	rMATS
SRR40473623	-0.0272453	2.06925	NPC	rMATS
SRR40473633	0.751765	2.77219	NPC	rMATS
SRR40473643	0.504218	2.90383	NPC	rMATS
SRR40473653	0.636043	3.73069	NPC	rMATS
SRR40473663	-0.132392	2.12813	NPC	rMATS
SRR40473673	0.286826	3.87629	NPC	rMATS
SRR40473683	-0.123801	2.34156	NPC	rMATS
SRR40473693	0.727036	1.78213	NPC	rMATS
SRR40473703	1.57167	3.45053	NPC	rMATS
SRR40473713	1.10938	4.01685	NPC	rMATS
SRR40473723	1.0734	2.28695	NPC	rMATS
SRR40473733	2.27974	2.42585	NPC	rMATS
SRR40473743	1.11441	2.85613	NPC	rMATS
SRR40473753	1.57166	1.78219	NPC	rMATS
SRR40473763	0.660175	1.74522	NPC	rMATS
SRR40473773	1.04742	2.33474	NPC	rMATS
SRR40473783	0.435847	3.29725	NPC	rMATS
SRR40473793	2.78417	2.60343	NPC	rMATS
SRR40473803	-0.234076	1.58203	NPC	rMATS
SRR40473813	2.03213	2.28008	NPC	rMATS
SRR40473823	2.16339	1.84431	NPC	rMATS
SRR40473833	2.33257	1.68983	NPC	rMATS
SRR40473843	0.647749	2.80134	NPC	rMATS
SRR40473853	1.69592	3.19008	NPC	rMATS
SRR40473863	-0.135627	2.78114	NPC	rMATS
SRR40473873	1.36405	2.97245	NPC	rMATS
SRR40473883	2.03068	2.06975	NPC	rMATS
SRR40473893	2.37354	3.32207	NPC	rMATS
SRR40473913	1.58983	3.92187	NPC	rMATS
SRR40473923	2.21492	3.16722	NPC	rMATS
SRR40473933	1.80728	2.51587	NPC	rMATS
SRR40473943	1.47237	2.46797	NPC	rMATS
SRR40473953	2.57491	2.1831	NPC	rMATS
SRR40473963	-2.37365	-6.19531	iPSC	rMATS
SRR40473973	-3.41466	-6.14109	iPSC	rMATS
SRR40473983	-3.49602	-6.25074	iPSC	rMATS
SRR40473993	-3.17261	-6.62699	iPSC	rMATS
SRR40474003	-2.53997	-6.5126	iPSC	rMATS
SRR40474013	-2.84917	-6.73467	iPSC	rMATS
SRR40474023	-2.58443	-5.99652	iPSC	rMATS
SRR40474033	2.60526	2.05178	iPSC	rMATS
SRR40474043	-2.69736	-5.89954	iPSC	rMATS
SRR40474053	-3.12452	-6.71912	iPSC	rMATS
SRR40474063	-2.71037	-6.27645	iPSC	rMATS
SRR40474073	0.646011	0.497076	iPSC	rMATS
SRR40474083	-3.29672	-6.15832	iPSC	rMATS
SRR40474093	0.883656	0.944629	iPSC	rMATS
SRR40474103	-3.07054	-6.73965	iPSC	rMATS
SRR40474113	-3.48816	-6.88278	iPSC	rMATS
SRR40474123	1.29446	0.613946	iPSC	rMATS
SRR40474133	1.21107	1.28118	iPSC	rMATS
SRR40474143	2.55105	3.5727	iPSC	rMATS
SRR40474153	1.18095	0.274373	iPSC	rMATS
SRR40474163	0.785445	2.03236	iPSC	rMATS
SRR40474173	-3.20179	-6.11754	iPSC	rMATS
SRR40474183	1.71246	1.40023	iPSC	rMATS
SRR40474193	-2.14265	-5.85708	iPSC	rMATS
SRR40474203	-3.24106	-6.32567	iPSC	rMATS
SRR40474213	1.97866	1.08021	iPSC	rMATS
SRR40474223	-3.5456	-6.24409	iPSC	rMATS
SRR40474233	-2.25419	-6.12828	iPSC	rMATS
SRR40474243	-3.57283	-6.46281	iPSC	rMATS
SRR40474253	-2.96552	-6.75909	iPSC	rMATS
SRR40474263	-3.37525	-6.19842	iPSC	rMATS
SRR40474273	2.74108	1.99949	iPSC	rMATS
SRR40474283	-2.36501	-6.18236	iPSC	rMATS
SRR40474293	-2.79867	-5.90664	iPSC	rMATS
SRR40474303	-3.68925	-6.23117	iPSC	rMATS
SRR40474313	-2.95597	-6.44887	iPSC	rMATS
SRR40474323	1.46994	1.48042	iPSC	rMATS
SRR40474333	-2.92483	-5.68637	iPSC	rMATS
SRR40474343	-2.63588	-5.86707	iPSC	rMATS
SRR40474353	-2.79761	-6.18973	iPSC	rMATS
SRR40474363	1.24476	0.414121	iPSC	rMATS
SRR40474373	-2.56633	-6.68565	iPSC	rMATS
SRR40474383	0.989023	0.96409	iPSC	rMATS
SRR40474393	-2.36979	-5.60669	iPSC	rMATS
SRR40474403	-3.25997	-6.81525	iPSC	rMATS
SRR40474413	-2.63343	-6.21526	iPSC	rMATS
SRR40474423	-3.37148	-5.74228	iPSC	rMATS
SRR40474433	-3.79307	-6.61228	iPSC	rMATS
SRR40474443	-2.94247	-6.04439	iPSC	rMATS
SRR40474453	-2.97468	-5.9689	iPSC	rMATS
SRR40474463	-3.05393	-6.54222	iPSC	rMATS
SRR40474473	-2.55348	-6.53844	iPSC	rMATS
SRR40474483	-3.33908	-6.77787	iPSC	rMATS
SRR40474493	-3.57512	-7.06683	iPSC	rMATS
SRR40474503	-3.70656	-6.36358	iPSC	rMATS
SRR40474513	-3.58482	-6.40073	iPSC	rMATS
SRR40474523	-3.87994	-6.06805	iPSC	rMATS
SRR40474533	-3.8795	-6.73835	iPSC	rMATS
SRR40474543	-3.17745	-7.12501	iPSC	rMATS
SRR40474553	-3.24393	-5.73147	iPSC	rMATS
SRR40474563	0.844434	0.934532	iPSC	rMATS
SRR40474573	-3.53151	-5.8231	iPSC	rMATS
SRR40474583	1.68849	1.18061	iPSC	rMATS
SRR40472794	-2.46755	5.08915	MN-C2	Psix
SRR40472804	-1.28331	4.34255	MN-C2	Psix
SRR40472814	0.568217	-2.31764	MN-C1	Psix
SRR40472824	1.20049	-1.93455	MN-C1	Psix
SRR40472834	-1.69263	6.5507	MN-C2	Psix
SRR40472844	-0.838627	3.98705	MN-C2	Psix
SRR40472854	-2.00795	4.78903	MN-C2	Psix
SRR40472864	-1.06844	4.39489	MN-C2	Psix
SRR40472874	-1.35174	4.82103	MN-C2	Psix
SRR40472884	-2.39332	5.76289	MN-C2	Psix
SRR40472894	-1.06733	5.34842	MN-C2	Psix
SRR40472904	-0.993729	4.00951	MN-C2	Psix
SRR40472914	-0.206087	-3.01129	MN-C1	Psix
SRR40472924	0.337506	-2.50552	MN-C1	Psix
SRR40472934	-2.19385	4.98823	MN-C2	Psix
SRR40472944	-1.61744	5.37381	MN-C2	Psix
SRR40472964	1.15427	-2.13165	MN-C1	Psix
SRR40472974	1.35151	-2.24089	MN-C1	Psix
SRR40472984	-2.19778	5.96603	MN-C2	Psix
SRR40472994	-2.31361	6.36138	MN-C2	Psix
SRR40473004	-2.16362	4.91993	MN-C2	Psix
SRR40473014	-2.43977	5.086	MN-C2	Psix
SRR40473024	-1.42855	4.77316	MN-C2	Psix
SRR40473034	-1.44922	5.67691	MN-C2	Psix
SRR40473044	-2.38726	5.12427	MN-C2	Psix
SRR40473054	-1.97973	5.6535	MN-C2	Psix
SRR40473064	-1.52997	5.82588	MN-C2	Psix
SRR40473074	-1.98099	6.58174	MN-C2	Psix
SRR40473084	-1.98488	5.77015	MN-C2	Psix
SRR40473094	-1.51244	6.16205	MN-C2	Psix
SRR40473104	-1.28493	6.48976	MN-C2	Psix
SRR40473114	-2.04154	4.80188	MN-C2	Psix
SRR40473124	-2.08148	6.2325	MN-C2	Psix
SRR40473134	-1.40062	6.4235	MN-C2	Psix
SRR40473144	-1.31556	6.5113	MN-C2	Psix
SRR40473164	-2.06607	6.57491	MN-C2	Psix
SRR40473174	-0.93328	4.73426	MN-C2	Psix
SRR40473184	-2.4694	5.07861	MN-C2	Psix
SRR40473194	-1.98563	5.17145	MN-C2	Psix
SRR40473204	-1.4162	6.44667	MN-C2	Psix
SRR40473214	-2.25615	6.55161	MN-C2	Psix
SRR40473224	-2.26494	6.1532	MN-C2	Psix
SRR40473244	-1.01055	5.40977	MN-C2	Psix
SRR40473254	-1.57089	6.43373	MN-C2	Psix
SRR40473264	-1.68472	5.98315	MN-C2	Psix
SRR40473274	-1.22359	4.19939	MN-C2	Psix
SRR40473284	-1.43278	5.99927	MN-C2	Psix
SRR40473294	-1.07765	3.86553	MN-C2	Psix
SRR40473304	-2.39336	6.72599	MN-C2	Psix
SRR40473334	0.148758	-2.3965	MN-C1	Psix
SRR40473344	-1.94653	5.45899	MN-C2	Psix
SRR40473354	0.478355	-2.36268	MN-C1	Psix
SRR40473364	-2.01243	6.71864	MN-C2	Psix
SRR40473374	-2.20011	6.13132	MN-C2	Psix
SRR40473384	-1.02944	4.09617	MN-C2	Psix
SRR40473394	-1.27239	4.27065	MN-C2	Psix
SRR40473404	-1.30155	4.65875	MN-C2	Psix
SRR40473414	-1.07864	3.89942	MN-C2	Psix
SRR40473424	0.561743	-2.2282	MN-C1	Psix
SRR40473434	-2.62224	5.9262	MN-C2	Psix
SRR40473444	-2.5592	5.47999	MN-C2	Psix
SRR40473454	-1.79529	5.45849	MN-C2	Psix
SRR40473464	-2.48637	5.77738	MN-C2	Psix
SRR40473474	-1.03843	5.2588	MN-C2	Psix
SRR40473484	1.22598	-2.10334	MN-C1	Psix
SRR40473494	-0.950904	3.73083	MN-C2	Psix
SRR40473504	-0.860815	4.66336	MN-C2	Psix
SRR40473514	-1.44577	4.84438	MN-C2	Psix
SRR40473524	-1.51562	4.4612	MN-C2	Psix
SRR40473534	-1.56185	4.59925	MN-C2	Psix
SRR40473544	-0.739151	-2.43899	NPC	Psix
SRR40473554	0.0330831	-1.39181	NPC	Psix
SRR40473564	1.46654	-1.09341	NPC	Psix
SRR40473574	-0.0150981	-1.41651	NPC	Psix
SRR40473584	0.162075	-2.1511	NPC	Psix
SRR40473594	-0.201959	-2.47228	NPC	Psix
SRR40473604	-0.525823	-2.36314	NPC	Psix
SRR40473614	1.40351	-1.39313	NPC	Psix
SRR40473624	0.0426355	-2.04446	NPC	Psix
SRR40473634	-0.284733	-2.97586	NPC	Psix
SRR40473644	0.439285	-1.29817	NPC	Psix
SRR40473654	1.61311	-0.982825	NPC	Psix
SRR40473664	0.532864	-1.08449	NPC	Psix
SRR40473674	-0.792694	-2.43369	NPC	Psix
SRR40473684	1.40248	-1.30743	NPC	Psix
SRR40473694	-0.595432	-2.6096	NPC	Psix
SRR40473704	-0.152302	-3.15068	NPC	Psix
SRR40473714	-0.646013	-1.99546	NPC	Psix
SRR40473724	0.969088	-2.86179	NPC	Psix
SRR40473734	1.24774	-1.23421	NPC	Psix
SRR40473744	0.0176609	-1.57455	NPC	Psix
SRR40473754	1.43499	-2.33821	NPC	Psix
SRR40473764	0.730798	-1.03241	NPC	Psix
SRR40473774	1.42706	-0.880327	NPC	Psix
SRR40473784	-0.456222	-3.11721	NPC	Psix
SRR40473794	-0.576024	-2.90532	NPC	Psix
SRR40473804	0.69271	-1.1612	NPC	Psix
SRR40473814	1.59425	-0.990271	NPC	Psix
SRR40473824	1.64451	-0.962342	NPC	Psix
SRR40473834	1.30009	-1.65106	NPC	Psix
SRR40473844	0.406767	-1.12506	NPC	Psix
SRR40473854	-0.673319	-2.15444	NPC	Psix
SRR40473864	0.536186	-1.08067	NPC	Psix
SRR40473874	-0.361127	-3.02407	NPC	Psix
SRR40473884	0.209263	-1.55755	NPC	Psix
SRR40473894	-1.46648	5.69846	NPC	Psix
SRR40473914	0.325812	-1.12865	NPC	Psix
SRR40473924	0.528027	-2.81892	NPC	Psix
SRR40473934	-0.466104	-2.03072	NPC	Psix
SRR40473944	0.851879	-3.02257	NPC	Psix
SRR40473954	0.628404	-2.02237	NPC	Psix
SRR40473964	2.03238	-2.95459	iPSC	Psix
SRR40473974	0.662189	-2.94551	iPSC	Psix
SRR40473984	0.773832	-3.52025	iPSC	Psix
SRR40473994	2.40109	-3.20449	iPSC	Psix
SRR40474004	0.094065	-4.3934	iPSC	Psix
SRR40474014	1.87089	-2.69192	iPSC	Psix
SRR40474024	1.82048	-2.70291	iPSC	Psix
SRR40474034	1.13701	-4.69037	iPSC	Psix
SRR40474044	1.81794	-4.31854	iPSC	Psix
SRR40474054	0.802485	-4.03575	iPSC	Psix
SRR40474064	0.529493	-3.53553	iPSC	Psix
SRR40474074	1.99946	-3.06826	iPSC	Psix
SRR40474084	0.737629	-3.18512	iPSC	Psix
SRR40474094	2.47596	-3.4042	iPSC	Psix
SRR40474104	1.3017	-2.92653	iPSC	Psix
SRR40474114	0.984526	-3.70201	iPSC	Psix
SRR40474124	1.80601	-3.48041	iPSC	Psix
SRR40474134	1.78457	-3.92175	iPSC	Psix
SRR40474144	1.61931	-3.42374	iPSC	Psix
SRR40474154	1.04317	-4.78993	iPSC	Psix
SRR40474164	0.776701	-3.50255	iPSC	Psix
SRR40474174	1.14307	-3.05761	iPSC	Psix
SRR40474184	1.7646	-4.50567	iPSC	Psix
SRR40474194	0.521508	-2.91969	iPSC	Psix
SRR40474204	0.478338	-3.22132	iPSC	Psix
SRR40474214	2.22863	-2.70299	iPSC	Psix
SRR40474224	2.04607	-3.54788	iPSC	Psix
SRR40474234	1.74745	-4.48724	iPSC	Psix
SRR40474244	0.748339	-4.15634	iPSC	Psix
SRR40474254	1.12943	-3.28833	iPSC	Psix
SRR40474264	0.749366	-3.94689	iPSC	Psix
SRR40474274	0.752923	-4.23621	iPSC	Psix
SRR40474284	1.07594	-3.88958	iPSC	Psix
SRR40474294	2.14989	-2.85919	iPSC	Psix
SRR40474304	1.36014	-3.3019	iPSC	Psix
SRR40474314	1.18308	-2.75224	iPSC	Psix
SRR40474324	1.86478	-4.23956	iPSC	Psix
SRR40474334	1.98451	-2.52927	iPSC	Psix
SRR40474344	1.68961	-4.5281	iPSC	Psix
SRR40474354	0.380896	-3.65433	iPSC	Psix
SRR40474364	1.91003	-3.71345	iPSC	Psix
SRR40474374	1.21332	-3.07475	iPSC	Psix
SRR40474384	1.19903	-4.66533	iPSC	Psix
SRR40474394	1.82208	-2.83319	iPSC	Psix
SRR40474404	0.53242	-3.46809	iPSC	Psix
SRR40474414	0.130353	-4.45089	iPSC	Psix
SRR40474424	0.89599	-2.89837	iPSC	Psix
SRR40474434	2.42972	-3.46892	iPSC	Psix
SRR40474444	0.0167283	-4.63965	iPSC	Psix
SRR40474454	2.13853	-3.07716	iPSC	Psix
SRR40474464	2.07774	-3.08476	iPSC	Psix
SRR40474474	1.10361	-3.77674	iPSC	Psix
SRR40474484	0.197725	-4.57909	iPSC	Psix
SRR40474494	1.28314	-3.94381	iPSC	Psix
SRR40474504	2.59546	-3.45203	iPSC	Psix
SRR40474514	1.27402	-3.44478	iPSC	Psix
SRR40474524	0.224419	-4.415	iPSC	Psix
SRR40474534	0.348556	-3.16708	iPSC	Psix
SRR40474544	1.6903	-4.29779	iPSC	Psix
SRR40474554	2.19552	-2.98001	iPSC	Psix
SRR40474564	1.22471	-4.72313	iPSC	Psix
SRR40474574	0.159785	-4.56318	iPSC	Psix
SRR40474584	1.28893	-4.82847	iPSC	Psix
SRR40474075	15.4024	3.40081	iPSC	SCASL
SRR40474105	17.4984	4.27169	iPSC	SCASL
SRR40472995	3.45449	4.22291	MN-C2	SCASL
SRR40474545	16.7826	4.21415	iPSC	SCASL
SRR40473335	2.76815	1.63063	MN-C1	SCASL
SRR40473065	3.22069	8.25423	MN-C2	SCASL
SRR40473575	3.99829	0.691495	NPC	SCASL
SRR40472805	3.47841	3.24596	MN-C2	SCASL
SRR40474215	15.0023	3.18646	iPSC	SCASL
SRR40473535	3.1895	3.52382	MN-C2	SCASL
SRR40473935	4.33932	2.63272	NPC	SCASL
SRR40472985	3.37463	5.83014	MN-C2	SCASL
SRR40474365	14.7875	3.59461	iPSC	SCASL
SRR40473795	4.17259	1.2211	NPC	SCASL
SRR40473585	4.82646	1.13064	NPC	SCASL
SRR40474175	16.9957	3.66626	iPSC	SCASL
SRR40473055	3.17679	6.27283	MN-C2	SCASL
SRR40473715	4.51274	2.85434	NPC	SCASL
SRR40474025	17.0818	3.17467	iPSC	SCASL
SRR40473385	3.27939	2.90531	MN-C2	SCASL
SRR40473695	5.01172	2.07605	NPC	SCASL
SRR40473525	3.31253	2.45899	MN-C2	SCASL
SRR40474435	16.0454	3.94369	iPSC	SCASL
SRR40474065	16.704	3.37919	iPSC	SCASL
SRR40474505	17.6372	4.03286	iPSC	SCASL
SRR40472895	3.94484	4.34723	MN-C2	SCASL
SRR40472975	4.71134	1.4079	MN-C1	SCASL
SRR40473745	5.25508	1.20865	NPC	SCASL
SRR40474225	17.065	3.71017	iPSC	SCASL
SRR40472825	3.18846	1.41755	MN-C1	SCASL
SRR40474515	17.4464	3.65894	iPSC	SCASL
SRR40474565	15.1344	2.94937	iPSC	SCASL
SRR40474255	16.9647	4.14779	iPSC	SCASL
SRR40474205	17.3424	3.74625	iPSC	SCASL
SRR40473135	3.27417	8.87713	MN-C2	SCASL
SRR40474485	17.2934	4.57255	iPSC	SCASL
SRR40473605	4.48094	1.17462	NPC	SCASL
SRR40472795	3.71308	4.11727	MN-C2	SCASL
SRR40473255	3.43846	7.27285	MN-C2	SCASL
SRR40473095	3.535	5.24648	MN-C2	SCASL
SRR40473765	3.93216	0.686258	NPC	SCASL
SRR40474305	17.6439	4.0767	iPSC	SCASL
SRR40473855	5.15385	2.02816	NPC	SCASL
SRR40472815	2.92107	1.22102	MN-C1	SCASL
SRR40474095	15.1918	3.32695	iPSC	SCASL
SRR40474385	14.9585	2.86942	iPSC	SCASL
SRR40474125	14.7536	3.43638	iPSC	SCASL
SRR40473835	3.73494	0.596238	NPC	SCASL
SRR40473925	5.15238	1.74761	NPC	SCASL
SRR40473735	3.61778	0.576279	NPC	SCASL
SRR40474535	17.1856	4.1477	iPSC	SCASL
SRR40473025	3.29858	3.65794	MN-C2	SCASL
SRR40474285	15.9406	3.54291	iPSC	SCASL
SRR40473495	4.41702	3.5218	MN-C2	SCASL
SRR40473085	3.19423	6.08314	MN-C2	SCASL
SRR40474295	17.0206	4.45846	iPSC	SCASL
SRR40472935	3.45036	5.17759	MN-C2	SCASL
SRR40474005	16.3386	2.82459	iPSC	SCASL
SRR40472905	3.58901	3.50017	MN-C2	SCASL
SRR40474135	5.94829	1.70378	iPSC	SCASL
SRR40474355	16.8292	3.29643	iPSC	SCASL
SRR40473675	4.28366	1.64059	NPC	SCASL
SRR40473865	5.27773	1.26143	NPC	SCASL
SRR40473755	3.75878	0.37863	NPC	SCASL
SRR40473455	3.8322	4.62533	MN-C2	SCASL
SRR40474525	17.7189	3.65279	iPSC	SCASL
SRR40473305	3.30954	6.8866	MN-C2	SCASL
SRR40473035	3.27183	6.70373	MN-C2	SCASL
SRR40474415	16.0747	3.46264	iPSC	SCASL
SRR40474275	14.9478	3.25131	iPSC	SCASL
SRR40474315	17.2796	4.04965	iPSC	SCASL
SRR40474455	16.9477	3.67003	iPSC	SCASL
SRR40473295	3.38994	8.68061	MN-C2	SCASL
SRR40473625	3.26183	8.16013	NPC	SCASL
SRR40474405	17.0384	4.48825	iPSC	SCASL
SRR40473445	3.55913	4.26739	MN-C2	SCASL
SRR40473635	4.09917	0.831019	NPC	SCASL
SRR40473275	3.54064	8.34245	MN-C2	SCASL
SRR40473075	3.45399	8.66739	MN-C2	SCASL
SRR40473485	3.11491	1.32367	MN-C1	SCASL
SRR40473665	5.75116	1.53423	NPC	SCASL
SRR40473655	5.01732	1.04313	NPC	SCASL
SRR40474375	15.8824	3.21199	iPSC	SCASL
SRR40474425	16.5259	3.59768	iPSC	SCASL
SRR40474465	17.4345	4.54465	iPSC	SCASL
SRR40474165	14.6714	3.29344	iPSC	SCASL
SRR40473345	3.52433	6.29429	MN-C2	SCASL
SRR40473515	3.53659	3.42827	MN-C2	SCASL
SRR40474155	15.2884	3.15202	iPSC	SCASL
SRR40474585	15.0559	3.46353	iPSC	SCASL
SRR40473015	3.40599	5.36751	MN-C2	SCASL
SRR40473185	3.28331	6.13452	MN-C2	SCASL
SRR40473435	3.44093	4.73708	MN-C2	SCASL
SRR40473985	17.1104	3.98997	iPSC	SCASL
SRR40473125	3.4555	8.64001	MN-C2	SCASL
SRR40473555	5.28887	1.13162	NPC	SCASL
SRR40473975	17.4955	3.53401	iPSC	SCASL
SRR40473165	3.42891	7.18148	MN-C2	SCASL
SRR40473205	3.3242	8.79207	MN-C2	SCASL
SRR40473785	3.99011	1.62189	NPC	SCASL
SRR40473685	5.86012	1.7586	NPC	SCASL
SRR40474185	15.0603	3.48633	iPSC	SCASL
SRR40473805	5.52699	1.418	NPC	SCASL
SRR40473285	3.25838	8.81871	MN-C2	SCASL
SRR40473645	5.71589	1.45076	NPC	SCASL
SRR40473195	3.54861	8.33767	MN-C2	SCASL
SRR40474495	16.4099	4.00541	iPSC	SCASL
SRR40473615	4.04295	0.732455	NPC	SCASL
SRR40474265	17.1857	4.45628	iPSC	SCASL
SRR40473565	3.84187	1.29765	NPC	SCASL
SRR40473595	3.23523	8.0662	NPC	SCASL
SRR40473965	15.5952	3.72221	iPSC	SCASL
SRR40473425	2.82575	1.71415	MN-C1	SCASL
SRR40473545	4.10629	1.69893	NPC	SCASL
SRR40473945	3.07013	0.974529	NPC	SCASL
SRR40473955	3.37408	0.678752	NPC	SCASL
SRR40474115	17.3033	4.36951	iPSC	SCASL
SRR40474085	17.3219	4.57149	iPSC	SCASL
SRR40473705	3.46554	0.532682	NPC	SCASL
SRR40474475	16.0343	3.31117	iPSC	SCASL
SRR40473395	3.26964	4.43644	MN-C2	SCASL
SRR40472835	3.3882	5.69007	MN-C2	SCASL
SRR40473225	3.26259	6.53224	MN-C2	SCASL
SRR40473365	3.40389	4.65317	MN-C2	SCASL
SRR40472845	4.35175	3.68805	MN-C2	SCASL
SRR40473505	3.87213	3.46706	MN-C2	SCASL
SRR40474245	17.8267	3.61563	iPSC	SCASL
SRR40473215	3.09239	6.39648	MN-C2	SCASL
SRR40473775	5.81912	1.71959	NPC	SCASL
SRR40474445	16.3606	2.82312	iPSC	SCASL
SRR40473115	3.36677	6.76949	MN-C2	SCASL
SRR40472855	3.43984	3.12077	MN-C2	SCASL
SRR40473145	3.54579	7.86561	MN-C2	SCASL
SRR40472875	3.37814	2.55846	MN-C2	SCASL
SRR40474055	16.7988	4.24492	iPSC	SCASL
SRR40474395	15.6696	3.12551	iPSC	SCASL
SRR40473885	5.60922	1.45174	NPC	SCASL
SRR40474555	15.8704	4.07504	iPSC	SCASL
SRR40472865	3.86626	3.57986	MN-C2	SCASL
SRR40473475	3.98204	4.19326	MN-C2	SCASL
SRR40472915	5.19691	1.6469	MN-C1	SCASL
SRR40473995	16.1354	4.15251	iPSC	SCASL
SRR40474235	16.2209	3.51622	iPSC	SCASL
SRR40474325	14.6739	3.11758	iPSC	SCASL
SRR40472925	2.83382	1.7949	MN-C1	SCASL
SRR40473245	3.29973	7.74208	MN-C2	SCASL
SRR40473915	5.31231	1.50856	NPC	SCASL
SRR40474335	17.0945	3.20487	iPSC	SCASL
SRR40473725	4.1781	1.45728	NPC	SCASL
SRR40472885	3.69037	4.81707	MN-C2	SCASL
SRR40473355	2.7205	1.5871	MN-C1	SCASL
SRR40473465	3.84759	4.6153	MN-C2	SCASL
SRR40473005	3.56888	3.40822	MN-C2	SCASL
SRR40473845	4.25069	0.8449	NPC	SCASL
SRR40473895	4.01333	2.38884	NPC	SCASL
SRR40473415	3.50231	7.27462	MN-C2	SCASL
SRR40474045	16.2509	3.86924	iPSC	SCASL
SRR40473175	3.20908	6.82928	MN-C2	SCASL
SRR40473265	3.21676	8.88323	MN-C2	SCASL
SRR40473105	3.47563	7.19869	MN-C2	SCASL
SRR40474015	16.7706	3.88686	iPSC	SCASL
SRR40473405	3.53327	3.71065	MN-C2	SCASL
SRR40474575	16.4237	2.78659	iPSC	SCASL
SRR40473375	3.09372	6.25903	MN-C2	SCASL
SRR40474145	14.5694	3.34726	iPSC	SCASL
SRR40474195	15.7346	3.24948	iPSC	SCASL
SRR40473825	3.78832	0.530924	NPC	SCASL
SRR40472965	2.65702	1.4342	MN-C1	SCASL
SRR40472945	3.84138	4.75677	MN-C2	SCASL
SRR40474345	16.3144	3.76078	iPSC	SCASL
SRR40474035	15.185	3.11781	iPSC	SCASL
SRR40473815	3.4057	0.585514	NPC	SCASL
SRR40473045	3.43561	7.56586	MN-C2	SCASL
SRR40473875	5.78447	1.60951	NPC	SCASL
SRR40472796	-0.537125	-9.59579	MN-C2	SCSES-RC
SRR40472806	-0.432075	-8.99834	MN-C2	SCSES-RC
SRR40472816	4.01379	4.74107	MN-C1	SCSES-RC
SRR40472826	4.09136	4.9237	MN-C1	SCSES-RC
SRR40472836	-0.705604	-10.5853	MN-C2	SCSES-RC
SRR40472846	-0.486403	-9.93182	MN-C2	SCSES-RC
SRR40472856	-0.297748	-9.03039	MN-C2	SCSES-RC
SRR40472866	-0.0183327	-9.28426	MN-C2	SCSES-RC
SRR40472876	-0.432006	-8.9154	MN-C2	SCSES-RC
SRR40472886	-0.330981	-10.1511	MN-C2	SCSES-RC
SRR40472896	-0.977009	-10.2383	MN-C2	SCSES-RC
SRR40472906	-0.596921	-8.99963	MN-C2	SCSES-RC
SRR40472916	4.21734	4.98893	MN-C1	SCSES-RC
SRR40472926	3.69173	4.34863	MN-C1	SCSES-RC
SRR40472936	-0.718222	-9.60375	MN-C2	SCSES-RC
SRR40472946	-0.723486	-10.1883	MN-C2	SCSES-RC
SRR40472966	3.84186	4.79226	MN-C1	SCSES-RC
SRR40472976	3.79102	4.88246	MN-C1	SCSES-RC
SRR40472986	-0.504638	-11.607	MN-C2	SCSES-RC
SRR40472996	-0.589624	-9.98515	MN-C2	SCSES-RC
SRR40473006	-0.35998	-9.23399	MN-C2	SCSES-RC
SRR40473016	-0.383148	-10.3778	MN-C2	SCSES-RC
SRR40473026	-0.140138	-9.53589	MN-C2	SCSES-RC
SRR40473036	-0.654824	-11.6966	MN-C2	SCSES-RC
SRR40473046	-0.25081	-10.8878	MN-C2	SCSES-RC
SRR40473056	-0.821878	-10.8206	MN-C2	SCSES-RC
SRR40473066	-0.599194	-11.9981	MN-C2	SCSES-RC
SRR40473076	-0.997541	-11.8091	MN-C2	SCSES-RC
SRR40473086	-0.240664	-10.3479	MN-C2	SCSES-RC
SRR40473096	-0.855356	-9.54595	MN-C2	SCSES-RC
SRR40473106	-0.547888	-10.9698	MN-C2	SCSES-RC
SRR40473116	-0.454991	-10.7977	MN-C2	SCSES-RC
SRR40473126	-0.740705	-11.774	MN-C2	SCSES-RC
SRR40473136	-0.80815	-11.9612	MN-C2	SCSES-RC
SRR40473146	-0.442007	-11.4795	MN-C2	SCSES-RC
SRR40473166	-0.357048	-11.678	MN-C2	SCSES-RC
SRR40473176	-1.08813	-11.8333	MN-C2	SCSES-RC
SRR40473186	-0.55367	-11.0553	MN-C2	SCSES-RC
SRR40473196	-0.670376	-10.6808	MN-C2	SCSES-RC
SRR40473206	-0.708467	-11.7577	MN-C2	SCSES-RC
SRR40473216	-0.203429	-10.1923	MN-C2	SCSES-RC
SRR40473226	-0.499437	-12.0715	MN-C2	SCSES-RC
SRR40473246	-1.04431	-11.931	MN-C2	SCSES-RC
SRR40473256	-0.493948	-10.4564	MN-C2	SCSES-RC
SRR40473266	-0.718057	-12.1965	MN-C2	SCSES-RC
SRR40473276	-0.820998	-11.0608	MN-C2	SCSES-RC
SRR40473286	-0.719395	-11.8543	MN-C2	SCSES-RC
SRR40473296	-0.965624	-11.9693	MN-C2	SCSES-RC
SRR40473306	-0.115274	-10.6647	MN-C2	SCSES-RC
SRR40473336	3.53197	4.51688	MN-C1	SCSES-RC
SRR40473346	-0.670244	-12.0145	MN-C2	SCSES-RC
SRR40473356	3.85181	4.62577	MN-C1	SCSES-RC
SRR40473366	-0.421215	-9.50382	MN-C2	SCSES-RC
SRR40473376	-1.1931	-11.7031	MN-C2	SCSES-RC
SRR40473386	-0.385649	-8.78086	MN-C2	SCSES-RC
SRR40473396	-0.632486	-9.35666	MN-C2	SCSES-RC
SRR40473406	-0.549812	-9.39016	MN-C2	SCSES-RC
SRR40473416	-1.15074	-11.7208	MN-C2	SCSES-RC
SRR40473426	3.69858	4.71568	MN-C1	SCSES-RC
SRR40473436	-0.630041	-9.20617	MN-C2	SCSES-RC
SRR40473446	-1.03086	-9.49264	MN-C2	SCSES-RC
SRR40473456	-0.695514	-10.1319	MN-C2	SCSES-RC
SRR40473466	0.026987	-10.1824	MN-C2	SCSES-RC
SRR40473476	-0.829753	-10.3642	MN-C2	SCSES-RC
SRR40473486	3.70738	4.93485	MN-C1	SCSES-RC
SRR40473496	-0.157351	-9.91576	MN-C2	SCSES-RC
SRR40473506	-0.223425	-9.50465	MN-C2	SCSES-RC
SRR40473516	-0.680545	-9.28154	MN-C2	SCSES-RC
SRR40473526	-0.351542	-8.70927	MN-C2	SCSES-RC
SRR40473536	-0.0507527	-9.50398	MN-C2	SCSES-RC
SRR40473546	3.72415	4.16211	NPC	SCSES-RC
SRR40473556	4.45381	5.67358	NPC	SCSES-RC
SRR40473566	4.13343	4.8587	NPC	SCSES-RC
SRR40473576	4.7669	5.29498	NPC	SCSES-RC
SRR40473586	4.54433	4.65516	NPC	SCSES-RC
SRR40473596	3.99232	5.4226	NPC	SCSES-RC
SRR40473606	4.4949	4.60179	NPC	SCSES-RC
SRR40473616	4.55495	4.78703	NPC	SCSES-RC
SRR40473626	-0.0275733	-10.9759	NPC	SCSES-RC
SRR40473636	4.77575	4.93265	NPC	SCSES-RC
SRR40473646	4.38761	5.6883	NPC	SCSES-RC
SRR40473656	4.55567	5.2724	NPC	SCSES-RC
SRR40473666	4.51134	5.41793	NPC	SCSES-RC
SRR40473676	3.95231	4.00094	NPC	SCSES-RC
SRR40473686	4.3503	5.23878	NPC	SCSES-RC
SRR40473696	4.10418	3.79901	NPC	SCSES-RC
SRR40473706	4.50496	4.79764	NPC	SCSES-RC
SRR40473716	4.00847	3.93606	NPC	SCSES-RC
SRR40473726	3.69184	4.59116	NPC	SCSES-RC
SRR40473736	5.08577	5.01412	NPC	SCSES-RC
SRR40473746	5.09559	5.09804	NPC	SCSES-RC
SRR40473756	4.84994	5.21519	NPC	SCSES-RC
SRR40473766	5.10247	5.36475	NPC	SCSES-RC
SRR40473776	4.55446	5.58815	NPC	SCSES-RC
SRR40473786	4.24508	4.47523	NPC	SCSES-RC
SRR40473796	4.47223	4.28617	NPC	SCSES-RC
SRR40473806	4.71558	5.28326	NPC	SCSES-RC
SRR40473816	5.14505	5.40681	NPC	SCSES-RC
SRR40473826	5.19806	5.52468	NPC	SCSES-RC
SRR40473836	5.13637	4.94086	NPC	SCSES-RC
SRR40473846	4.94191	4.89179	NPC	SCSES-RC
SRR40473856	4.07193	4.2874	NPC	SCSES-RC
SRR40473866	4.59278	5.12565	NPC	SCSES-RC
SRR40473876	3.94709	5.26353	NPC	SCSES-RC
SRR40473886	5.01505	5.51306	NPC	SCSES-RC
SRR40473896	4.21523	3.64595	NPC	SCSES-RC
SRR40473916	4.87603	5.44437	NPC	SCSES-RC
SRR40473926	4.82826	4.69114	NPC	SCSES-RC
SRR40473936	-0.693886	-8.57436	NPC	SCSES-RC
SRR40473946	4.95459	4.85107	NPC	SCSES-RC
SRR40473956	5.19857	5.16362	NPC	SCSES-RC
SRR40473966	-2.64397	6.67281	iPSC	SCSES-RC
SRR40473976	-3.54768	6.46084	iPSC	SCSES-RC
SRR40473986	-3.54215	6.65925	iPSC	SCSES-RC
SRR40473996	-3.15914	6.68304	iPSC	SCSES-RC
SRR40474006	-2.16266	6.74811	iPSC	SCSES-RC
SRR40474016	-3.629	6.56126	iPSC	SCSES-RC
SRR40474026	-2.36185	6.44924	iPSC	SCSES-RC
SRR40474036	-2.35213	6.43044	iPSC	SCSES-RC
SRR40474046	-2.96447	6.52006	iPSC	SCSES-RC
SRR40474056	-3.2247	6.19422	iPSC	SCSES-RC
SRR40474066	-3.20058	7.14598	iPSC	SCSES-RC
SRR40474076	-3.08223	6.17045	iPSC	SCSES-RC
SRR40474086	-3.62084	6.11436	iPSC	SCSES-RC
SRR40474096	-2.66251	6.12743	iPSC	SCSES-RC
SRR40474106	-3.37701	6.38017	iPSC	SCSES-RC
SRR40474116	-2.8692	6.91954	iPSC	SCSES-RC
SRR40474126	-1.99321	6.34298	iPSC	SCSES-RC
SRR40474136	2.89022	5.00948	iPSC	SCSES-RC
SRR40474146	-1.66604	6.36784	iPSC	SCSES-RC
SRR40474156	-2.3843	5.96681	iPSC	SCSES-RC
SRR40474166	-1.95203	6.41467	iPSC	SCSES-RC
SRR40474176	-2.90543	7.23549	iPSC	SCSES-RC
SRR40474186	-1.79947	6.19013	iPSC	SCSES-RC
SRR40474196	-2.9157	6.08292	iPSC	SCSES-RC
SRR40474206	-3.42268	6.14582	iPSC	SCSES-RC
SRR40474216	-2.43932	6.13708	iPSC	SCSES-RC
SRR40474226	-3.38126	6.39462	iPSC	SCSES-RC
SRR40474236	-2.74143	6.18881	iPSC	SCSES-RC
SRR40474246	-3.58483	7.20037	iPSC	SCSES-RC
SRR40474256	-3.40225	6.78737	iPSC	SCSES-RC
SRR40474266	-3.54348	7.11333	iPSC	SCSES-RC
SRR40474276	-2.69215	5.95625	iPSC	SCSES-RC
SRR40474286	-2.90234	5.85908	iPSC	SCSES-RC
SRR40474296	-3.26631	6.81274	iPSC	SCSES-RC
SRR40474306	-3.46668	7.3548	iPSC	SCSES-RC
SRR40474316	-3.66726	6.95922	iPSC	SCSES-RC
SRR40474326	-1.76036	6.20261	iPSC	SCSES-RC
SRR40474336	-2.27312	6.35643	iPSC	SCSES-RC
SRR40474346	-3.07642	6.53863	iPSC	SCSES-RC
SRR40474356	-3.31345	7.33945	iPSC	SCSES-RC
SRR40474366	-2.26396	6.27925	iPSC	SCSES-RC
SRR40474376	-3.35814	6.55465	iPSC	SCSES-RC
SRR40474386	-2.18614	5.88222	iPSC	SCSES-RC
SRR40474396	-2.81197	5.58284	iPSC	SCSES-RC
SRR40474406	-3.98519	6.50207	iPSC	SCSES-RC
SRR40474416	-3.39253	5.94218	iPSC	SCSES-RC
SRR40474426	-3.50502	5.96336	iPSC	SCSES-RC
SRR40474436	-2.984	6.98786	iPSC	SCSES-RC
SRR40474446	-2.10355	6.84577	iPSC	SCSES-RC
SRR40474456	-2.81731	7.30177	iPSC	SCSES-RC
SRR40474466	-3.65916	6.25334	iPSC	SCSES-RC
SRR40474476	-3.53368	5.81813	iPSC	SCSES-RC
SRR40474486	-4.05894	6.71963	iPSC	SCSES-RC
SRR40474496	-2.97169	6.49226	iPSC	SCSES-RC
SRR40474506	-3.84844	6.90222	iPSC	SCSES-RC
SRR40474516	-4.01732	6.44732	iPSC	SCSES-RC
SRR40474526	-3.53481	7.32952	iPSC	SCSES-RC
SRR40474536	-3.69401	6.88787	iPSC	SCSES-RC
SRR40474546	-3.85132	6.66042	iPSC	SCSES-RC
SRR40474556	-2.63874	6.8386	iPSC	SCSES-RC
SRR40474566	-2.07316	5.88072	iPSC	SCSES-RC
SRR40474576	-2.16564	6.94126	iPSC	SCSES-RC
SRR40474586	-1.71886	6.18178	iPSC	SCSES-RC

## Sheet: Figure3d
Biological function enrichment analysis of the DEGs in MN-C1 compared to MN-C2.
	Description	p.adjust	geneID	LogP	direction
GO:0006260	DNA replication	1.73503e-07	ID3/S100A11/PARP1/RRM2/MCM6/RFC4/RFC1/GMNN/HMGA1/MCM3/MMS22L/RPA3/EGFR/DNAJC2/SSBP1/ESCO2/MCM4/NBN/CHRAC1/GTPBP4/DDX21/NOC3L/FEN1/CHEK1/RECQL/DDX23/CDK2/TIMELESS/NAP1L1/RFC3/INO80/DNAJA3/ORC6/GINS2/RPA1/TP53/LIG3/BRCA1/EME1/ALYREF/RNASEH2A/LIG1/GRWD1/PCNA/GINS1	6.76069	up
GO:1901987	regulation of cell cycle phase transition	2.11586e-07	CLSPN/METTL13/CENPF/RRM2/ZFP36L2/NABP1/FANCD2/XPC/CTDSPL/EIF4G1/DLG1/CENPE/MAD2L1/TRIP13/RAD1/PLK2/CCNB1/CDK7/CDC23/CCNG1/SPDL1/NPM1/DDX39B/PHF10/ANLN/EGFR/PRKDC/NBN/CDKN2B/ANXA1/CDC14B/NEK6/ZWINT/BUB3/WEE1/RAD9A/CDK2AP2/CCND1/RDX/CHEK1/CCND2/CDK2/TIMELESS/CDK4/MDM2/TRIAP1/ANAPC5/PCID2/CUL4A/ZFP36L1/INO80/BRD7/TP53/BRCA1/EME1/RAD51C/BIRC5/PAF1/TTI1/UBE2C	6.67451	up
GO:0000398	mRNA splicing, via spliceosome	0.000498115	WDR77/SF3B4/PRDX6/SNRPE/SRSF7/SNRPG/PRPF40A/HNRNPA3/LSM3/RBM15B/REST/NPM1/DDX39B/SNRPC/HNRNPA2B1/LSM5/PUF60/RBM17/NUP98/SCAF11/DDX23/WBP4/MBNL2/HNRNPC/SNRNP25/CD2BP2/CWC25/EFTUD2/SRSF1/EIF4A3/ALYREF/SNRPD1/TXNL4A/PTBP1/SNRPA/SNRPD2/PRPF31/SNRPB/RBMX2	3.30267	up
GO:0097150	neuronal stem cell population maintenance	0.0199333	ASPM/FANCD2/HES1/REST/IGF2BP1/JAG1	1.70042	up
GO:0007409	axonogenesis	1.75038e-14	STMN1/NRXN1/CTNNA2/KIF5C/MAP2/CHL1/GAP43/CRMP1/SLIT2/UCHL1/RUFY3/ISL1/MAP1B/SLIT3/HOXA2/NEFL/DPYSL2/SEMA4D/ANK3/PTEN/NCAM1/KIF5A/MYCBP2/SEMA6D/MAPT/PTPRS/RAB3A/PAK3/FGF13/L1CAM	13.7569	down
GO:0050808	synapse organization	2.9524e-12	CDC42/NRXN1/ADD2/CTNNA2/ERC2/GAP43/MAP1B/TUBB/PCLO/NEFL/SEMA4D/ANK3/SNCG/PTEN/INA/TUBA1A/PPFIA2/MYCBP2/SEZ6L2/MAPT/PTPRS/INSR/RAB3A/SEZ6L/PAK3/FGF13/L1CAM	11.5298	down
GO:0016358	dendrite development	2.22771e-05	CDC42/ELAVL4/KIDINS220/CTNNA2/MAP2/MAP1B/PHACTR1/SEMA4D/PTEN/PPFIA2/NEDD4L/PTPRS/PAK3	4.65214	down
GO:0000380	alternative mRNA splicing, via spliceosome	0.0127991	SRRM4/NOVA1/RBFOX1/CELF4/RBFOX2	1.89282	down

[truncated: 26 more sheets: Figure3e, Figure3f, Figure3h, Figure3i, Figure4a, Figure4b, Figure4c, Figure4d, Figure4e, Figure4h, Figure4i, Figure4k, Figure5a, Figure5b, Figure5c, Figure5e, Figure5f, Figure5g, Figure5h, Figure5i …]
